# Supplementary material for: Multi-omics reveals that alkaline mineral water improves the respiratory health and growth performance of transported calves
Source: Microbiome. 2024 Mar 8;12:48. doi: 10.1186/s40168-023-01742-4 (PMC10921756; doi:10.1186/s40168-023-01742-4)
Supplement: Supplementary file 7 — Additional file 6: Supplementary Table 3. Detailed Information on the Differences in Nasopharyngeal Microbiota of Calves between the AMW and Control Groups at Each Time Point (Excel Table). [file 40168_2023_1742_MOESM6_ESM.xlsx]

## Sheet: Phylum levels on day -3
Taxa	avg (AMW day -3)	sd (AMW day -3)	avg (Control day -3)	sd (Control day -3)	p.value	q.values
k__Bacteria;p__Firmicutes;	0.403229	0.0985393	0.341837	0.197497	0.123005	0.196735
k__Bacteria;p__Proteobacteria;	0.313266	0.112823	0.460063	0.231114	0.190316	0.196735
k__Bacteria;p__Bacteroidota;	0.0846312	0.0310061	0.0424627	0.0204114	0.00388621	0.0565415
k__Bacteria;p__Actinobacteria;	0.0809855	0.0206234	0.0806991	0.0570293	0.684211	0.422092
Others	0.0390343	0.014935	0.0275936	0.0132338	0.165494	0.196735
k__Bacteria;p__unidentified_Bacteria;	0.0292051	0.0150867	0.0190757	0.0149041	0.0432571	0.156445
k__Bacteria;p__Acidobacteriota;	0.00937099	0.0117995	0.00480498	0.00548121	0.123005	0.196735
k__Bacteria;p__Verrucomicrobiota;	0.00749679	0.00397893	0.00400316	0.00225677	0.035463	0.156445
k__Bacteria;p__Cyanobacteria;	0.00441789	0.00418257	0.00529278	0.0108972	0.173456	0.196735
k__Bacteria;p__Actinobacteriota;	0.00412956	0.00323563	0.00234225	0.00224271	0.044993	0.156445
k__Bacteria;p__Gemmatimonadota;	0.00319542	0.00503639	0.00126395	0.00136728	0.0638222	0.175971
k__Bacteria;p__Myxococcota;	0.00253185	0.00311031	0.00144761	0.00220897	0.185546	0.196735
k__Bacteria;p__Chloroflexi;	0.0024094	0.00310535	0.00188605	0.00414745	0.0282466	0.156445
k__Bacteria;p__Methylomirabilota;	0.00222376	0.00376828	0.000815641	0.000997244	0.150773	0.196735
k__Bacteria;p__Desulfobacterota;	0.00203614	0.00168705	0.00115928	0.000538851	0.0534518	0.170369
k__Bacteria;p__Campylobacterota;	0.00175373	0.00160958	0.000677397	0.000378174	0.0342262	0.156445
k__Bacteria;p__Spirochaetota;	0.00155624	0.00209254	0.00035746	0.000159481	0.00279624	0.0565415
k__Bacteria;p__Planctomycetota;	0.00143182	0.00220121	0.000689247	0.000876682	0.120945	0.196735
k__Bacteria;p__Fusobacteriota;	0.00108621	0.00124178	0.000349561	0.000346228	0.130136	0.196735
k__Bacteria;p__Gemmatimonadetes;	0.000934136	0.00204798	0.000872914	0.00244943	0.171997	0.196735
k__Bacteria;p__Nitrospirota;	0.000825516	0.00114492	0.000460156	0.000837217	0.211778	0.208946
k__Bacteria;p__Bdellovibrionota;	0.000582601	0.000664808	0.00023304	0.000344188	0.0170483	0.130413
k__Bacteria;p__Planctomycetes;	0.000351535	0.000291861	0.000193542	0.000283424	0.040489	0.156445
k__Bacteria;p__Armatimonadota;	0.000337711	0.000426067	0.000179718	0.000275617	0.18272	0.196735
k__Bacteria;p__RCP2-54;	0.000315987	0.000440328	0.000165893	0.000128732	0.426485	0.302078
k__Bacteria;p__Elusimicrobia;	0.000242915	0.000168364	5.92e-05	4.46e-05	0.00443486	0.0565415
k__Bacteria;p__Deinococcota;	0.000193542	0.000105658	0.000169843	9.37e-05	0.620536	0.395571
k__Bacteria;p__Latescibacterota;	0.000189592	0.000299251	8.1e-05	0.000101324	0.359607	0.270767
k__Bacteria;p__Kapabacteria;	0.000181693	0.000317328	3.75e-05	4.51e-05	0.0834448	0.196735
k__Bacteria;p__NB1-j;	0.000134294	0.000197228	2.76e-05	3.51e-05	0.064411	0.175971
k__Bacteria;p__Elusimicrobiota;	0.00012442	0.000181971	5.73e-05	0.000101324	0.336958	0.270767
k__Bacteria;p__Fibrobacterota;	8.69e-05	5.83e-05	6.32e-05	4.91e-05	0.402297	0.290322
k__Bacteria;p__MBNT15;	8.49e-05	0.00011442	3.75e-05	3.54e-05	0.218517	0.208946
k__Bacteria;p__Entotheonellaeota;	5.33e-05	0.000115925	9.87e-06	1.4e-05	0.452137	0.30881
k__Bacteria;p__WPS-2;	4.94e-05	8.6e-05	6.91e-05	0.000103775	0.440933	0.306633
k__Bacteria;p__Deferribacteres;	4.74e-05	8.29e-05	2.57e-05	5.02e-05	0.262814	0.23377
k__Bacteria;p__Synergistota;	2.76e-05	5.52e-05	3.95e-06	1.25e-05	0.148652	0.196735
k__Bacteria;p__Sumerlaeota;	2.76e-05	3.25e-05	1.58e-05	3.82e-05	0.23017	0.21472
k__Bacteria;p__GAL15;	2.37e-05	3.46e-05	7.9e-06	1.91e-05	0.282998	0.246002
k__Bacteria;p__Abditibacteriota;	2.17e-05	2.54e-05	1.78e-05	4.97e-05	0.213604	0.208946
k__Bacteria;p__Kryptonia;	2.17e-05	3.78e-05	1.18e-05	1.67e-05	0.829964	0.496008
k__Bacteria;p__SAR324_clade(Marine_group_B);	1.97e-05	4.93e-05	1.18e-05	2.12e-05	1	0.562471
k__Bacteria;p__Chlamydiae;	1.58e-05	2.91e-05	1.97e-06	6.25e-06	0.255852	0.232996
k__Bacteria;p__Gracilibacteria;	1.58e-05	2.6e-05	7.9e-06	1.38e-05	0.592477	0.384086
k__Bacteria;p__Latescibacteria;	1.38e-05	3.73e-05	0	0	0.168078	0.196735
k__Bacteria;p__Cloacimonadota;	9.87e-06	2.51e-05	0	0	0.168078	0.196735
k__Bacteria;p__Nitrospinota;	9.87e-06	2.13e-05	0	0	0.168078	0.196735
k__Bacteria;p__Sva0485;	9.87e-06	1.68e-05	3.95e-06	8.33e-06	0.517068	0.346962
k__Bacteria;p__WS2;	9.87e-06	3.12e-05	5.92e-06	1.33e-05	0.670405	0.420355
k__Bacteria;p__LCP-89;	7.9e-06	1.67e-05	0	0	0.167489	0.196735
k__Bacteria;p__Coprothermobacterota;	5.92e-06	1.33e-05	0	0	0.168078	0.196735
k__Bacteria;p__Caldisericota;	3.95e-06	8.33e-06	0	0	0.167489	0.196735
k__Bacteria;p__Calditrichota;	3.95e-06	8.33e-06	0	0	0.167489	0.196735
k__Bacteria;p__Candidatus_Azambacteria;	3.95e-06	8.33e-06	0	0	0.167489	0.196735
k__Bacteria;p__Candidatus_Daviesbacteria;	3.95e-06	1.25e-05	0	0	0.36812	0.270767
k__Bacteria;p__FCPU426;	3.95e-06	1.25e-05	3.95e-06	1.25e-05	1	0.562471
k__Bacteria;p__Caldatribacteriota;	1.97e-06	6.25e-06	1.97e-06	6.25e-06	1	0.562471
k__Bacteria;p__Parcubacteria;	1.97e-06	6.25e-06	1.97e-06	6.25e-06	1	0.562471
k__Bacteria;p__Acetothermia;	0	0	3.95e-06	1.25e-05	0.36812	0.270767
k__Bacteria;p__Candidatus_Adlerbacteria;	0	0	3.95e-06	1.25e-05	0.36812	0.270767
k__Bacteria;p__Zixibacteria;	0	0	3.95e-06	1.25e-05	0.36812	0.270767
k__Bacteria;p__Candidatus_Jorgensenbacteria;	0	0	1.97e-06	6.25e-06	0.36812	0.270767
k__Bacteria;p__Candidatus_Nomurabacteria;	0	0	1.97e-06	6.25e-06	0.36812	0.270767

## Sheet: Phylum level on day 30
Taxa	avg (AMW day 30)	sd (AMW day 30)	avg (Control day 30)	sd (Control day 30)	p.value	q.values
k__Bacteria;p__Firmicutes;	0.459913	0.0806272	0.505897	0.14485	0.435872	1
k__Bacteria;p__Proteobacteria;	0.226989	0.0370166	0.161274	0.0665066	0.0146896	1
k__Bacteria;p__Actinobacteria;	0.183648	0.0863999	0.162372	0.0745738	0.684211	1
k__Bacteria;p__Bacteroidota;	0.0495428	0.022663	0.100103	0.106881	0.165494	1
Others	0.0414358	0.023	0.0261005	0.00974897	0.0892096	1
k__Bacteria;p__unidentified_Bacteria;	0.0233258	0.00869553	0.0249847	0.00811033	0.435872	1
k__Bacteria;p__Verrucomicrobiota;	0.00288338	0.00115247	0.00478325	0.00266123	0.14314	1
k__Bacteria;p__Fusobacteriota;	0.00261677	0.00769954	0.000254764	0.000400481	0.325205	1
k__Bacteria;p__Spirochaetota;	0.00243507	0.00198265	0.00262862	0.00205536	0.649902	1
k__Bacteria;p__Cyanobacteria;	0.00203812	0.00108666	0.00439024	0.00282044	0.035463	1
k__Bacteria;p__Actinobacteriota;	0.00152859	0.000615662	0.00150094	0.000421522	0.820463	1
k__Bacteria;p__Desulfobacterota;	0.00110398	0.000421773	0.00131925	0.000858821	0.909688	1
k__Bacteria;p__Campylobacterota;	0.000325862	0.000253469	0.000604325	0.000674319	0.520052	1
k__Bacteria;p__Acidobacteriota;	0.000325862	0.000281344	0.000288338	0.000268892	0.79103	1
k__Bacteria;p__Deinococcota;	0.000276489	0.000236258	0.000165893	0.000106637	0.2705	1
k__Bacteria;p__Chloroflexi;	0.000217241	0.000168094	0.00023699	0.000147789	0.676319	1
k__Bacteria;p__Planctomycetes;	0.00013232	0.000109781	0.000193542	0.000277552	0.878692	1
k__Bacteria;p__Elusimicrobia;	0.00012442	0.000103691	0.000179718	0.000176015	0.595175	1
k__Bacteria;p__Myxococcota;	8.49215e-05	6.58635e-05	9.28212e-05	7.73615e-05	0.848981	1
k__Bacteria;p__Fibrobacterota;	7.10971e-05	0.000135937	0.000578651	0.00147228	0.126942	1
k__Bacteria;p__Gemmatimonadota;	6.91221e-05	6.98239e-05	4.7398e-05	5.60141e-05	0.399223	1
k__Bacteria;p__Gemmatimonadetes;	4.14733e-05	5.13732e-05	5.13479e-05	4.67351e-05	0.561636	1
k__Bacteria;p__Bdellovibrionota;	4.14733e-05	4.41114e-05	5.33228e-05	9.58734e-05	0.785341	1
k__Bacteria;p__Chlamydiae;	2.76489e-05	7.45951e-05	6.71472e-05	8.49189e-05	0.0514106	1
k__Bacteria;p__RCP2-54;	2.76489e-05	4.38651e-05	2.17241e-05	2.5411e-05	0.904423	1
k__Bacteria;p__Sumerlaeota;	1.57993e-05	2.42771e-05	5.92476e-06	1.87357e-05	0.178438	1
k__Bacteria;p__Methylomirabilota;	1.57993e-05	1.81482e-05	1.77743e-05	2.70627e-05	0.900142	1
k__Bacteria;p__Planctomycetota;	1.38244e-05	2.28992e-05	1.97492e-06	6.24524e-06	0.233906	1
k__Bacteria;p__MBNT15;	1.38244e-05	2.28992e-05	2.96238e-05	4.58457e-05	0.534247	1
k__Bacteria;p__Kapabacteria;	1.18495e-05	1.90795e-05	7.89967e-06	1.38087e-05	0.814619	1
k__Bacteria;p__Nitrospirota;	9.87459e-06	1.91928e-05	1.97492e-05	3.22503e-05	0.563237	1
k__Bacteria;p__Abditibacteriota;	7.89967e-06	1.90795e-05	1.97492e-06	6.24524e-06	0.542802	1
k__Bacteria;p__SAR324_clade(Marine_group_B);	7.89967e-06	1.6654e-05	1.38244e-05	1.6259e-05	0.30418	1
k__Bacteria;p__Elusimicrobiota;	5.92476e-06	1.87357e-05	3.55485e-05	9.34702e-05	0.542802	1
k__Bacteria;p__Marinimicrobia_(SAR406_clade);	5.92476e-06	1.33297e-05	7.89967e-06	1.6654e-05	0.95675	1
k__Bacteria;p__NB1-j;	5.92476e-06	1.87357e-05	3.94984e-06	1.24905e-05	1	1
k__Bacteria;p__Synergistota;	5.92476e-06	1.87357e-05	1.18495e-05	3.74714e-05	1	1
k__Bacteria;p__Latescibacterota;	3.94984e-06	8.32699e-06	1.18495e-05	1.6654e-05	0.28078	1
k__Bacteria;p__Armatimonadota;	3.94984e-06	1.24905e-05	1.18495e-05	1.90795e-05	0.178721	1
k__Bacteria;p__Cloacimonadota;	3.94984e-06	1.24905e-05	0	0	0.36812	1
k__Bacteria;p__GAL15;	3.94984e-06	1.24905e-05	0	0	0.36812	1
k__Bacteria;p__Deferribacteres;	3.94984e-06	1.24905e-05	1.18495e-05	3.74714e-05	1	1
k__Bacteria;p__NKB15;	3.94984e-06	1.24905e-05	1.97492e-06	6.24524e-06	1	1
k__Bacteria;p__WPS-2;	3.94984e-06	1.24905e-05	7.89967e-06	2.4981e-05	1	1
k__Bacteria;p__Sva0485;	1.97492e-06	6.24524e-06	0	0	0.36812	1
k__Bacteria;p__Entotheonellaeota;	1.97492e-06	6.24524e-06	3.94984e-06	1.24905e-05	1	1
k__Bacteria;p__Hydrogenedentes;	1.97492e-06	6.24524e-06	3.94984e-06	1.24905e-05	1	1
k__Bacteria;p__Gracilibacteria;	0	0	6.12225e-05	0.000133118	0.168078	1
k__Bacteria;p__Aquificae;	0	0	1.97492e-06	6.24524e-06	0.36812	1
k__Bacteria;p__Candidatus_Moranbacteria;	0	0	3.94984e-06	1.24905e-05	0.36812	1
k__Bacteria;p__Kryptonia;	0	0	5.92476e-06	1.87357e-05	0.36812	1

## Sheet: Phylum level on day 60
Taxa	avg (AMW day 60)	sd (AMW day 60)	avg (Control day 60)	sd (Control day 60)	p.value	q.values
k__Bacteria;p__Proteobacteria;	0.683895	0.17594	0.663739	0.191304	0.795936	1
k__Bacteria;p__Firmicutes;	0.156633	0.0894792	0.181918	0.102383	0.739364	1
k__Bacteria;p__Actinobacteria;	0.0577585	0.0445455	0.0616787	0.0427218	0.684211	1
k__Bacteria;p__Bacteroidota;	0.0537849	0.0632756	0.0407643	0.0311147	0.970512	1
Others	0.0237247	0.0191481	0.0242856	0.0172788	0.795936	1
k__Bacteria;p__unidentified_Bacteria;	0.0100997	0.00684709	0.0115928	0.00650255	0.528849	1
k__Bacteria;p__Cyanobacteria;	0.00289721	0.00321693	0.00349166	0.00469776	0.630529	1
k__Bacteria;p__Fusobacteriota;	0.00152464	0.00383049	0.000531253	0.00058322	0.939561	1
k__Bacteria;p__Actinobacteriota;	0.00138639	0.00089862	0.00164511	0.000910038	0.528849	1
k__Bacteria;p__Spirochaetota;	0.00137454	0.00139468	0.00199269	0.00271475	0.544896	1
k__Bacteria;p__Acidobacteriota;	0.00135479	0.00115059	0.00162338	0.000992921	0.481251	1
k__Bacteria;p__Verrucomicrobiota;	0.00128567	0.000913858	0.00166091	0.00126763	0.650025	1
k__Bacteria;p__Desulfobacterota;	0.00110398	0.00112924	0.0012521	0.00125684	1	1
k__Bacteria;p__Chloroflexi;	0.000442382	0.000384329	0.0006142	0.000406282	0.363985	1
k__Bacteria;p__Synergistota;	0.00036536	0.000784366	0.000416708	0.00087604	1	1
k__Bacteria;p__Myxococcota;	0.000351535	0.000251332	0.000371285	0.000243982	0.969759	1
k__Bacteria;p__Campylobacterota;	0.000302163	0.000186209	0.000337711	0.000215428	0.622784	1
k__Bacteria;p__Gemmatimonadetes;	0.000231065	0.000225762	0.00035746	0.000262738	0.128106	1
k__Bacteria;p__Bdellovibrionota;	0.000175768	0.000153104	0.000179718	0.000139477	0.733053	1
k__Bacteria;p__Planctomycetes;	0.00013232	0.000140591	0.000159968	8.65616e-05	0.27159	1
k__Bacteria;p__Armatimonadota;	8.68964e-05	8.89079e-05	6.91221e-05	3.86667e-05	0.673387	1
k__Bacteria;p__Planctomycetota;	8.29466e-05	0.000148899	9.6771e-05	0.000120112	0.540749	1
k__Bacteria;p__Gemmatimonadota;	7.70218e-05	5.84745e-05	0.000106646	0.0001211	0.848177	1
k__Bacteria;p__Chlamydiae;	7.10971e-05	0.000114477	6.31974e-05	4.14262e-05	0.232339	1
k__Bacteria;p__Deinococcota;	6.71472e-05	6.66159e-05	9.47961e-05	7.49429e-05	0.398127	1
k__Bacteria;p__Acetothermia;	5.92476e-05	0.000106149	1.57993e-05	3.3308e-05	0.326684	1
k__Bacteria;p__Caldatribacteriota;	5.72726e-05	7.92432e-05	5.52977e-05	8.2643e-05	0.938217	1
k__Bacteria;p__Fibrobacterota;	5.52977e-05	5.33187e-05	4.54231e-05	3.95532e-05	0.877475	1
k__Bacteria;p__Kapabacteria;	5.33228e-05	4.84202e-05	5.72726e-05	6.413e-05	0.877712	1
k__Bacteria;p__Elusimicrobia;	3.75235e-05	4.21007e-05	1.97492e-05	2.63322e-05	0.343969	1
k__Bacteria;p__Nitrospirota;	3.75235e-05	4.41114e-05	3.15987e-05	3.62965e-05	0.753297	1
k__Bacteria;p__Methylomirabilota;	3.55485e-05	4.14262e-05	3.55485e-05	3.70059e-05	0.968888	1
k__Bacteria;p__FCPU426;	3.35736e-05	3.72976e-05	1.97492e-05	2.94403e-05	0.372442	1
k__Bacteria;p__Abditibacteriota;	3.15987e-05	3.74714e-05	2.56739e-05	2.8007e-05	0.874622	1
k__Bacteria;p__Latescibacterota;	2.3699e-05	3.3308e-05	1.38244e-05	2.47194e-05	0.531144	1
k__Bacteria;p__Hydrothermae;	2.3699e-05	6.82864e-05	2.96238e-05	7.40412e-05	0.619143	1
k__Bacteria;p__Candidatus_Kaiserbacteria;	2.17241e-05	3.77595e-05	2.96238e-05	5.03507e-05	0.925577	1
k__Bacteria;p__RCP2-54;	1.97492e-05	2.08175e-05	2.76489e-05	3.50822e-05	0.873903	1
k__Bacteria;p__WPS-2;	1.57993e-05	2.42771e-05	2.96238e-05	3.63561e-05	0.464967	1
k__Bacteria;p__Sumerlaeota;	1.38244e-05	2.28992e-05	7.89967e-06	1.38087e-05	0.779175	1
k__Bacteria;p__Caldisericota;	1.38244e-05	2.47194e-05	1.77743e-05	3.00955e-05	0.925577	1
k__Bacteria;p__Thermotogae;	1.18495e-05	3.74714e-05	2.56739e-05	3.6117e-05	0.112908	1
k__Bacteria;p__Candidatus_Jorgensenbacteria;	1.18495e-05	2.66594e-05	7.89967e-06	1.6654e-05	0.95675	1
k__Bacteria;p__Deferribacteres;	9.87459e-06	1.39648e-05	1.97492e-05	2.79296e-05	0.556148	1
k__Bacteria;p__MBNT15;	9.87459e-06	1.39648e-05	1.77743e-05	3.00955e-05	1	1
k__Bacteria;p__Coprothermobacterota;	7.89967e-06	1.38087e-05	1.97492e-06	6.24524e-06	0.278076	1
k__Bacteria;p__Kryptonia;	7.89967e-06	1.90795e-05	1.97492e-06	6.24524e-06	0.542802	1
k__Bacteria;p__Sva0485;	7.89967e-06	1.38087e-05	3.94984e-06	8.32699e-06	0.582319	1
k__Bacteria;p__Aquificae;	7.89967e-06	1.90795e-05	7.89967e-06	1.90795e-05	1	1
k__Bacteria;p__Zixibacteria;	7.89967e-06	2.4981e-05	1.97492e-06	6.24524e-06	1	1
k__Bacteria;p__Dadabacteria;	5.92476e-06	1.87357e-05	0	0	0.36812	1
k__Bacteria;p__Gracilibacteria;	5.92476e-06	1.33297e-05	1.57993e-05	3.05953e-05	0.398888	1
k__Bacteria;p__TA06;	5.92476e-06	1.33297e-05	3.94984e-06	1.24905e-05	0.626354	1
k__Bacteria;p__Cloacimonadota;	5.92476e-06	1.33297e-05	5.92476e-06	1.33297e-05	1	1
k__Bacteria;p__Hydrogenedentes;	5.92476e-06	1.87357e-05	7.89967e-06	2.4981e-05	1	1
k__Bacteria;p__Candidatus_Adlerbacteria;	3.94984e-06	1.24905e-05	0	0	0.36812	1
k__Bacteria;p__NB1-j;	1.97492e-06	6.24524e-06	1.57993e-05	1.81482e-05	0.0492813	1
k__Bacteria;p__Deferrisomatota;	1.97492e-06	6.24524e-06	0	0	0.36812	1
k__Bacteria;p__DTB120;	1.97492e-06	6.24524e-06	0	0	0.36812	1
k__Bacteria;p__Entotheonellaeota;	1.97492e-06	6.24524e-06	0	0	0.36812	1
k__Bacteria;p__GAL15;	1.97492e-06	6.24524e-06	5.92476e-06	1.33297e-05	0.542802	1
k__Bacteria;p__Elusimicrobiota;	1.97492e-06	6.24524e-06	1.97492e-06	6.24524e-06	1	1
k__Bacteria;p__Calditrichota;	0	0	1.97492e-06	6.24524e-06	0.36812	1
k__Bacteria;p__Parcubacteria;	0	0	3.94984e-06	1.24905e-05	0.36812	1
k__Bacteria;p__SAR324_clade(Marine_group_B);	0	0	3.94984e-06	1.24905e-05	0.36812	1
k__Bacteria;p__WS1;	0	0	3.94984e-06	1.24905e-05	0.36812	1

## Sheet: Genus level on day -3
Taxa	avg (AMW day -3)	sd (AMW day -3)	avg (Control day -3)	sd (Control day -3)	p.value	q.values
Others	0.32318	0.0811508	0.347779	0.226956	0.578742	1
k__Bacteria;p__Firmicutes;c__Bacilli;o__Mycoplasmatales;f__Mycoplasmataceae;g__Mycoplasma;	0.0685909	0.0858064	0.133643	0.238554	0.314999	0.789875
k__Bacteria;p__Proteobacteria;c__Gammaproteobacteria;o__Enterobacterales;f__Pasteurellaceae;g__Pasteurella;	0.0476864	0.0557659	0.0500405	0.0687599	0.911797	1
k__Bacteria;p__Actinobacteria;c__unidentified_Actinobacteria;o__Corynebacteriales;f__Corynebacteriaceae;g__Corynebacterium;	0.0410013	0.0134573	0.0427649	0.029482	0.853428	1
k__Bacteria;p__Firmicutes;c__Bacilli;o__Lactobacillales;f__Carnobacteriaceae;g__Atopostipes;	0.0391251	0.0368831	0.023304	0.0135376	0.314999	0.789875
k__Bacteria;p__Firmicutes;c__Clostridia;o__Oscillospirales;f__Oscillospiraceae;g__UCG-005;	0.0387104	0.0198876	0.0207129	0.010938	0.0185434	0.469752
k__Bacteria;p__Proteobacteria;c__Gammaproteobacteria;o__Pseudomonadales;f__Moraxellaceae;g__Acinetobacter;	0.0254903	0.0133756	0.0274099	0.0146389	0.684211	1
k__Bacteria;p__Proteobacteria;c__Gammaproteobacteria;o__Pseudomonadales;f__Pseudomonadaceae;g__Pseudomonas;	0.0176656	0.00625361	0.0311148	0.0384141	0.623046	1
k__Bacteria;p__Bacteroidota;c__Bacteroidia;o__Bacteroidales;f__Bacteroidaceae;g__Bacteroides;	0.0173121	0.0161672	0.00949738	0.0111769	0.0256924	0.513288
k__Bacteria;p__Proteobacteria;c__Alphaproteobacteria;o__Sphingomonadales;f__Sphingomonadaceae;g__Sphingomonas;	0.0164353	0.0320972	0.00457786	0.00590986	0.435872	0.876717
k__Bacteria;p__Bacteroidota;c__Bacteroidia;o__Bacteroidales;f__Rikenellaceae;g__Rikenellaceae_RC9_gut_group;	0.0149126	0.00910605	0.00730127	0.00414224	0.0450738	0.649042
k__Bacteria;p__Firmicutes;c__Clostridia;o__Christensenellales;f__Christensenellaceae;g__Christensenellaceae_R-7_group;	0.0132655	0.00650512	0.00712551	0.00411494	0.0232306	0.497737
k__Bacteria;p__Proteobacteria;c__Gammaproteobacteria;o__Burkholderiales;f__Burkholderiaceae;g__Ralstonia;	0.0117547	0.00528863	0.0256601	0.0487903	0.481251	0.941104
k__Bacteria;p__Proteobacteria;c__Gammaproteobacteria;o__Pseudomonadales;f__Moraxellaceae;g__Moraxella;	0.0115335	0.0183855	0.00626444	0.00526578	0.352681	0.789875
k__Bacteria;p__Bacteroidota;c__Bacteroidia;o__Bacteroidales;f__Rikenellaceae;g__Alistipes;	0.0079609	0.0043623	0.00386689	0.00235853	0.0288056	0.560339
k__Bacteria;p__Proteobacteria;c__Gammaproteobacteria;o__Burkholderiales;f__Oxalobacteraceae;g__Massilia;	0.00793522	0.0161604	0.00236398	0.00142191	0.481251	0.941104
k__Bacteria;p__Proteobacteria;c__Gammaproteobacteria;o__Enterobacterales;f__Enterobacteriaceae;g__Escherichia-Shigella;	0.00708206	0.00478097	0.00396761	0.0016498	0.247451	0.789875
k__Bacteria;p__Bacteroidota;c__Bacteroidia;o__Cytophagales;f__Hymenobacteraceae;g__Hymenobacter;	0.00705836	0.0181896	0.00110003	0.00110022	0.472509	0.928924
k__Bacteria;p__Proteobacteria;c__Gammaproteobacteria;o__Pseudomonadales;f__Moraxellaceae;g__Psychrobacter;	0.00683322	0.00287668	0.0148415	0.00720122	0.0089307	0.416001
k__Bacteria;p__Actinobacteria;c__unidentified_Actinobacteria;o__Bifidobacteriales;f__Bifidobacteriaceae;g__Bifidobacterium;	0.00680754	0.0164866	0.00578256	0.0122603	0.570606	1
k__Bacteria;p__Firmicutes;c__Bacilli;o__Staphylococcales;f__Staphylococcaceae;g__Jeotgalicoccus;	0.00582403	0.00232533	0.00443962	0.00259858	0.279861	0.789875
k__Bacteria;p__Firmicutes;c__Clostridia;o__Peptostreptococcales-Tissierellales;f__Peptostreptococcaceae;g__Romboutsia;	0.00555545	0.00254041	0.0029525	0.0014323	0.0114962	0.439561
k__Bacteria;p__Firmicutes;c__Bacilli;o__Lactobacillales;f__Carnobacteriaceae;g__Jeotgalibaca;	0.00529476	0.00249637	0.00283006	0.00145773	0.0210855	0.48707
k__Bacteria;p__Firmicutes;c__Clostridia;o__Monoglobales;f__Monoglobaceae;g__Monoglobus;	0.00510319	0.00275049	0.00300583	0.00174576	0.0450738	0.649042
k__Bacteria;p__Proteobacteria;c__Gammaproteobacteria;o__Burkholderiales;f__Comamonadaceae;g__Delftia;	0.00460156	0.00506485	0.00206181	0.00114746	0.520366	0.983762
k__Bacteria;p__Proteobacteria;c__Gammaproteobacteria;o__Enterobacterales;f__Vibrionaceae;g__Vibrio;	0.00451269	0.00340175	0.0175432	0.0400071	0.217563	0.789875
k__Bacteria;p__Proteobacteria;c__Gammaproteobacteria;o__Burkholderiales;f__Nitrosomonadaceae;g__MND1;	0.00435075	0.0057466	0.00189987	0.00175366	0.075256	0.69467
k__Bacteria;p__Proteobacteria;c__Gammaproteobacteria;o__Enterobacterales;f__Pasteurellaceae;g__Mannheimia;	0.00411573	0.00385845	0.0154992	0.0434379	0.279861	0.789875
k__Bacteria;p__Firmicutes;c__Bacilli;o__Lactobacillales;f__Streptococcaceae;g__Streptococcus;	0.00357263	0.00162833	0.00464303	0.00325891	0.528849	0.985384
k__Bacteria;p__Proteobacteria;c__Gammaproteobacteria;o__Xanthomonadales;f__Xanthomonadaceae;g__Stenotrophomonas;	0.0035114	0.00218313	0.00871729	0.0214022	0.198596	0.789875
k__Bacteria;p__Verrucomicrobiota;c__Verrucomicrobiae;o__Verrucomicrobiales;f__Akkermansiaceae;g__Akkermansia;	0.00348573	0.00292657	0.00112768	0.000679457	0.0114962	0.439561
k__Bacteria;p__Firmicutes;c__Bacilli;o__Staphylococcales;f__Staphylococcaceae;g__Staphylococcus;	0.00344031	0.00362898	0.00531056	0.00974557	0.352681	0.789875
k__Bacteria;p__Firmicutes;c__Clostridia;o__Oscillospirales;f__Ruminococcaceae;g__Ruminococcus;	0.00343241	0.00211505	0.00214674	0.00210578	0.0411738	0.646621
k__Bacteria;p__Firmicutes;c__Bacilli;o__Bacillales;f__Bacillaceae;g__Oceanobacillus;	0.00331589	0.0023398	0.00317962	0.00185911	1	1
k__Bacteria;p__Firmicutes;c__Bacilli;o__Staphylococcales;f__Staphylococcaceae;g__Aliicoccus;	0.00321912	0.00257151	0.00356868	0.00227799	0.630529	1
k__Bacteria;p__Firmicutes;c__Bacilli;o__Erysipelotrichales;f__Erysipelotrichaceae;g__Turicibacter;	0.00315987	0.00142811	0.0018268	0.000940076	0.035463	0.609628
k__Bacteria;p__Bacteroidota;c__Bacteroidia;o__Bacteroidales;f__Prevotellaceae;g__Prevotellaceae_UCG-004;	0.00306507	0.00198507	0.00187815	0.00131284	0.185711	0.789875
k__Bacteria;p__Firmicutes;c__Clostridia;o__Peptostreptococcales-Tissierellales;f__Anaerovoracaceae;g__Family_XIII_AD3011_group;	0.00305322	0.00152279	0.0018584	0.0011114	0.0887328	0.753635
k__Bacteria;p__Cyanobacteria;c__Cyanobacteriia;o__Chloroplast;f__unidentified_Chloroplast;g__unidentified_Chloroplast;	0.00293868	0.00424436	0.00485632	0.0107091	1	1
k__Bacteria;p__Firmicutes;c__Bacilli;o__Lactobacillales;f__Aerococcaceae;g__Facklamia;	0.00290313	0.00108758	0.00277673	0.00160646	0.82053	1
k__Bacteria;p__Firmicutes;c__Clostridia;o__Oscillospirales;f__Oscillospiraceae;g__NK4A214_group;	0.00288733	0.00152468	0.00155031	0.000762684	0.04911	0.659267
k__Bacteria;p__Firmicutes;c__Clostridia;o__Peptostreptococcales-Tissierellales;f__Peptostreptococcaceae;g__Paeniclostridium;	0.00287153	0.00133541	0.00149304	0.000716569	0.0190648	0.469752
k__Bacteria;p__Firmicutes;c__Bacilli;o__Bacillales;f__Planococcaceae;g__Solibacillus;	0.00284388	0.00161052	0.0017478	0.00096743	0.165494	0.760565
k__Bacteria;p__Firmicutes;c__Clostridia;o__Clostridiales;f__Clostridiaceae;g__Clostridium_sensu_stricto_1;	0.00281623	0.00129347	0.00127777	0.00058859	0.00318565	0.340069
k__Bacteria;p__Firmicutes;c__Clostridia;o__Oscillospirales;f__Ruminococcaceae;g__Faecalibacterium;	0.00261084	0.0034957	0.00214279	0.00389267	0.140017	0.760565
k__Bacteria;p__Firmicutes;c__Clostridia;o__Oscillospirales;f__Oscillospiraceae;g__UCG-002;	0.00256344	0.00143893	0.00185445	0.00100263	0.449521	0.894436
k__Bacteria;p__Acidobacteriota;c__Blastocatellia;o__Pyrinomonadales;f__Pyrinomonadaceae;g__RB41;	0.0023936	0.00353358	0.000791942	0.000991246	0.0450738	0.649042
k__Bacteria;p__Proteobacteria;c__Gammaproteobacteria;o__Enterobacterales;f__Pasteurellaceae;g__Bibersteinia;	0.00236003	0.00158875	0.0012284	0.00130653	0.10398	0.760565
k__Bacteria;p__Firmicutes;c__Clostridia;o__Peptostreptococcales-Tissierellales;f__Peptostreptococcaceae;g__Clostridioides;	0.0023225	0.00120401	0.00121458	0.000623013	0.0210855	0.48707
k__Bacteria;p__Proteobacteria;c__Gammaproteobacteria;o__Enterobacterales;f__Succinivibrionaceae;g__Succinivibrio;	0.00231658	0.00124383	0.000537178	0.000198324	0.000501619	0.256927
k__Bacteria;p__Firmicutes;c__Clostridia;o__Peptostreptococcales-Tissierellales;f__Anaerovoracaceae;g__Mogibacterium;	0.00225931	0.000777147	0.00141602	0.00085118	0.0432571	0.649042
k__Bacteria;p__Bacteroidota;c__Bacteroidia;o__Chitinophagales;f__Chitinophagaceae;g__Filobacterium;	0.00224746	0.00296033	0.00357065	0.00882017	0.449351	0.894436
k__Bacteria;p__Actinobacteria;c__unidentified_Actinobacteria;o__Corynebacteriales;f__Dietziaceae;g__Dietzia;	0.00209144	0.00104014	0.00234225	0.00159194	0.969839	1
k__Bacteria;p__Actinobacteria;c__unidentified_Actinobacteria;o__Micrococcales;f__Micrococcaceae;g__Micrococcus;	0.00208749	0.000992452	0.00138639	0.0010402	0.0892096	0.753635
k__Bacteria;p__Actinobacteria;c__unidentified_Actinobacteria;o__Micrococcales;f__Dermabacteraceae;g__Brachybacterium;	0.00206379	0.000813228	0.00277476	0.00202033	0.739364	1
k__Bacteria;p__Firmicutes;c__Bacilli;o__Lactobacillales;f__Lactobacillaceae;g__Lactobacillus;	0.00200059	0.00250042	0.00161746	0.00190544	0.59601	1
k__Bacteria;p__Actinobacteria;c__unidentified_Actinobacteria;o__Micrococcales;f__Micrococcaceae;g__Glutamicibacter;	0.001811	0.000855243	0.00184655	0.00108556	0.911797	1
k__Bacteria;p__Firmicutes;c__Bacilli;o__Lactobacillales;f__Enterococcaceae;g__Enterococcus;	0.0017794	0.00274512	0.000892663	0.000769053	0.909654	1
k__Bacteria;p__Proteobacteria;c__Alphaproteobacteria;o__Rhizobiales;f__Beijerinckiaceae;g__Methylobacterium-Methylorubrum;	0.00174583	0.00263954	0.000815641	0.000773786	0.363985	0.789875
k__Bacteria;p__Firmicutes;c__Negativicutes;o__Acidaminococcales;f__Acidaminococcaceae;g__Phascolarctobacterium;	0.00163523	0.00127115	0.000576676	0.000377342	0.0210371	0.48707
k__Bacteria;p__Firmicutes;c__Negativicutes;o__Veillonellales-Selenomonadales;f__Veillonellaceae;g__Dialister;	0.00163128	0.00406275	0.000290313	0.000480343	0.111465	0.760565
k__Bacteria;p__Firmicutes;c__Clostridia;o__Lachnospirales;f__Lachnospiraceae;g__Lachnospiraceae_UCG-010;	0.00156413	0.000591656	0.000938086	0.000464677	0.0342262	0.609628
k__Bacteria;p__Bacteroidota;c__Bacteroidia;o__Bacteroidales;f__Rikenellaceae;g__dgA-11_gut_group;	0.00155426	0.000987505	0.000815641	0.00040195	0.0755516	0.69467
k__Bacteria;p__Firmicutes;c__Clostridia;o__Oscillospirales;f__Butyricicoccaceae;g__UCG-009;	0.00152661	0.00108135	0.000791942	0.000468412	0.0584967	0.69467
k__Bacteria;p__Actinobacteria;c__unidentified_Actinobacteria;o__Micrococcales;f__Microbacteriaceae;g__Leucobacter;	0.00151871	0.00153068	0.000703071	0.000368322	0.035463	0.609628
k__Bacteria;p__Firmicutes;c__Clostridia;o__Peptostreptococcales-Tissierellales;f__Peptostreptococcaceae;g__Paraclostridium;	0.00146539	0.000684879	0.000780093	0.000419486	0.0256924	0.513288
k__Bacteria;p__Bacteroidota;c__Bacteroidia;o__Bacteroidales;f__Prevotellaceae;g__Prevotellaceae_UCG-003;	0.00145156	0.00108616	0.00104671	0.00086321	0.314999	0.789875
k__Bacteria;p__Spirochaetota;c__Spirochaetia;o__Spirochaetales;f__Spirochaetaceae;g__Treponema;	0.00142984	0.00205571	0.000294263	0.000156464	0.00277567	0.340069
k__Bacteria;p__Proteobacteria;c__Gammaproteobacteria;o__Pseudomonadales;f__Halomonadaceae;g__Halomonas;	0.00142787	0.00102409	0.00103288	0.000580957	0.733537	1
k__Bacteria;p__Firmicutes;c__Bacilli;o__Lactobacillales;f__Carnobacteriaceae;g__Lacticigenium;	0.00140812	0.000531645	0.000953886	0.000570038	0.0637222	0.69467
k__Bacteria;p__Proteobacteria;c__Gammaproteobacteria;o__Enterobacterales;f__Pseudoalteromonadaceae;g__Pseudoalteromonas;	0.00139034	0.000990229	0.00546658	0.0125785	0.520052	0.983762
k__Bacteria;p__Bacteroidota;c__Bacteroidia;o__Bacteroidales;f__Prevotellaceae;g__Alloprevotella;	0.00137652	0.000949288	0.000424607	0.000206345	0.000868944	0.256927
k__Bacteria;p__Firmicutes;c__Clostridia;o__Peptostreptococcales-Tissierellales;f__Anaerovoracaceae;g__[Eubacterium]_nodatum_group;	0.00135084	0.000709457	0.00101906	0.000663957	0.289556	0.789875
k__Bacteria;p__Proteobacteria;c__Gammaproteobacteria;o__Pseudomonadales;f__Halomonadaceae;g__Marinospirillum;	0.0013311	0.000980023	0.000558902	0.000372167	0.0638222	0.69467
k__Bacteria;p__Firmicutes;c__Clostridia;o__Oscillospirales;f__Hungateiclostridiaceae;g__Saccharofermentans;	0.00131135	0.00108224	0.00048583	0.000256013	0.0125778	0.439561
k__Bacteria;p__Bacteroidota;c__Bacteroidia;o__Bacteroidales;f__Tannerellaceae;g__Parabacteroides;	0.00129357	0.000844751	0.000724795	0.000785017	0.0189747	0.469752
k__Bacteria;p__Proteobacteria;c__Gammaproteobacteria;o__Pseudomonadales;f__Pseudomonadaceae;g__Thiopseudomonas;	0.0012916	0.000679951	0.00126197	0.000719722	0.911797	1
k__Bacteria;p__Bacteroidota;c__Bacteroidia;o__Flavobacteriales;f__Flavobacteriaceae;g__Flavobacterium;	0.00127777	0.00110262	0.000955861	0.000537091	0.650025	1
k__Bacteria;p__Proteobacteria;c__Gammaproteobacteria;o__Burkholderiales;f__Sutterellaceae;g__Parasutterella;	0.0012363	0.00235939	0.000866989	0.00152066	0.289192	0.789875
k__Bacteria;p__Firmicutes;c__Clostridia;o__Lachnospirales;f__Lachnospiraceae;g__Lachnospiraceae_NK4A136_group;	0.00122445	0.000482768	0.000570751	0.000386269	0.00404422	0.340069
k__Bacteria;p__Proteobacteria;c__Alphaproteobacteria;o__Rhizobiales;f__Rhizobiaceae;g__Aureimonas;	0.00120865	0.00272581	0.000211316	0.00023461	0.0536321	0.677683
k__Bacteria;p__Proteobacteria;c__Gammaproteobacteria;o__Burkholderiales;f__Alcaligenaceae;g__Oligella;	0.00119878	0.000557586	0.00126987	0.000787553	0.733634	1
k__Bacteria;p__Actinobacteria;c__unidentified_Actinobacteria;o__Actinomycetales;f__Actinomycetaceae;g__Flaviflexus;	0.00117903	0.000477628	0.00139824	0.000892426	0.622915	1
k__Bacteria;p__Firmicutes;c__Bacilli;o__Bacillales;f__Planococcaceae;g__Lysinibacillus;	0.00117903	0.00146115	0.000833416	0.000546656	0.969816	1
k__Bacteria;p__Proteobacteria;c__Gammaproteobacteria;o__Enterobacterales;f__Pasteurellaceae;g__Histophilus;	0.00116718	0.00259947	0.011419	0.0276117	0.0125446	0.439561
k__Bacteria;p__Firmicutes;c__Bacilli;o__Lactobacillales;f__Aerococcaceae;g__Ignavigranum;	0.00116718	0.000600428	0.000639874	0.000358665	0.0310188	0.595555
k__Bacteria;p__Firmicutes;c__Clostridia;o__Lachnospirales;f__Lachnospiraceae;g__Acetitomaculum;	0.00114348	0.00044546	0.000681347	0.000322805	0.0288056	0.560339
k__Bacteria;p__Proteobacteria;c__Gammaproteobacteria;o__Burkholderiales;f__Alcaligenaceae;g__Alcaligenes;	0.00113558	0.00111179	0.000588526	0.000493493	0.383778	0.803587
k__Bacteria;p__Firmicutes;c__Clostridia;o__Lachnospirales;f__Lachnospiraceae;g__Roseburia;	0.00112965	0.000486684	0.000635924	0.000688287	0.0190648	0.469752
k__Bacteria;p__Proteobacteria;c__Gammaproteobacteria;o__Burkholderiales;f__Comamonadaceae;g__Comamonas;	0.00112965	0.000453305	0.00073072	0.000716436	0.0253595	0.513288
k__Bacteria;p__Firmicutes;c__Clostridia;o__Lachnospirales;f__Lachnospiraceae;g__Dorea;	0.00106251	0.00030422	0.000797867	0.000546608	0.198427	0.789875
k__Bacteria;p__Firmicutes;c__Bacilli;o__Bacillales;f__Planococcaceae;g__Chryseomicrobium;	0.00105856	0.00165307	0.000260689	0.000137395	0.210916	0.789875
k__Bacteria;p__Firmicutes;c__Clostridia;o__Lachnospirales;f__Lachnospiraceae;g__Lachnospiraceae_NK3A20_group;	0.00105263	0.000568363	0.000541128	0.000289235	0.0171318	0.469752
k__Bacteria;p__Firmicutes;c__Bacilli;o__Erysipelotrichales;f__Erysipelotrichaceae;g__Erysipelothrix;	0.00101116	0.000573656	0.000394984	0.000223242	0.00401655	0.340069
k__Bacteria;p__Actinobacteria;c__unidentified_Actinobacteria;o__Micrococcales;f__Intrasporangiaceae;g__Ornithinimicrobium;	0.000987459	0.000574351	0.000744544	0.000450356	0.520052	0.983762
k__Bacteria;p__Firmicutes;c__Clostridia;o__Lachnospirales;f__Lachnospiraceae;g__Blautia;	0.000973635	0.000371701	0.000556927	0.000397695	0.0209404	0.48707
k__Bacteria;p__Proteobacteria;c__Alphaproteobacteria;o__Caulobacterales;f__Caulobacteraceae;g__Brevundimonas;	0.000973635	0.00049105	0.000689247	0.000321352	0.21195	0.789875
k__Bacteria;p__Bacteroidota;c__Bacteroidia;o__Cytophagales;f__Spirosomaceae;g__Spirosoma;	0.000961785	0.00226262	0.000298213	0.000378105	0.54322	0.985384
k__Bacteria;p__Actinobacteria;c__unidentified_Actinobacteria;o__Frankiales;f__Sporichthyaceae;g__hgcI_clade;	0.000957835	0.00191842	8.69e-05	0.000117097	0.054809	0.680914
k__Bacteria;p__Proteobacteria;c__Gammaproteobacteria;o__Xanthomonadales;f__Xanthomonadaceae;g__Luteimonas;	0.000940061	0.000657265	0.000564827	0.000360473	0.120805	0.760565
k__Bacteria;p__Proteobacteria;c__Alphaproteobacteria;o__Rhizobiales;f__Rhizobiaceae;g__Allorhizobium-Neorhizobium-Pararhizobium-Rhizobium;	0.000916362	0.00123713	0.000444357	0.000678167	0.495805	0.96067
k__Bacteria;p__Proteobacteria;c__Gammaproteobacteria;o__Burkholderiales;f__Oxalobacteraceae;g__Duganella;	0.000902538	0.00196658	0.000167868	0.000190397	0.0883724	0.753635
k__Bacteria;p__Desulfobacterota;c__Desulfovibrionia;o__Desulfovibrionales;f__Desulfovibrionaceae;g__Mailhella;	0.000900563	0.000571188	0.00072282	0.000409972	0.622521	1
k__Bacteria;p__Proteobacteria;c__Gammaproteobacteria;o__Burkholderiales;f__Burkholderiaceae;g__Burkholderia-Caballeronia-Paraburkholderia;	0.000898588	0.00204086	0.000934136	0.00237963	1	1
k__Bacteria;p__Firmicutes;c__Bacilli;o__Bacillales;f__Bacillaceae;g__Bacillus;	0.000892663	0.000412564	0.000659623	0.000417929	0.239903	0.789875
k__Bacteria;p__Proteobacteria;c__Gammaproteobacteria;o__Xanthomonadales;f__Xanthomonadaceae;g__Xanthomonas;	0.000892663	0.00170842	0.00184852	0.00408458	0.790875	1
k__Bacteria;p__Proteobacteria;c__Alphaproteobacteria;o__Rhizobiales;f__Xanthobacteraceae;g__Bradyrhizobium;	0.000857115	0.00240654	0.000752444	0.00215087	0.760439	1
k__Bacteria;p__Campylobacterota;c__Campylobacteria;o__Campylobacterales;f__Arcobacteraceae;g__Arcobacter;	0.000841315	0.000861763	0.000201442	0.000189839	0.00130392	0.321282
k__Bacteria;p__Gemmatimonadetes;c__unidentified_Gemmatimonadetes;o__Gemmatimonadales;f__Gemmatimonadaceae;g__Gemmatimonas;	0.000841315	0.00178919	0.000760344	0.00212122	0.150004	0.760565
k__Bacteria;p__Firmicutes;c__Clostridia;o__Lachnospirales;f__Lachnospiraceae;g__Lachnospiraceae_AC2044_group;	0.000823541	0.000421115	0.000408808	0.000232383	0.00570378	0.366625
k__Bacteria;p__Bacteroidota;c__Bacteroidia;o__Flavobacteriales;f__Weeksellaceae;g__Chryseobacterium;	0.000815641	0.00090856	0.000345611	0.00019017	0.103589	0.760565
k__Bacteria;p__Actinobacteria;c__unidentified_Actinobacteria;o__Micrococcales;f__Brevibacteriaceae;g__Brevibacterium;	0.000799842	0.000382413	0.000784043	0.000484654	0.649902	1
k__Bacteria;p__Firmicutes;c__Clostridia;o__Lachnospirales;f__Lachnospiraceae;g__Lachnoclostridium;	0.000795892	0.000911465	0.000622099	0.000937214	0.130136	0.760565
k__Bacteria;p__Bacteroidota;c__Bacteroidia;o__Bacteroidales;f__Prevotellaceae;g__Prevotella_9;	0.000793917	0.00184978	0.000552977	0.000916205	0.343796	0.789875
k__Bacteria;p__Proteobacteria;c__Alphaproteobacteria;o__Rickettsiales;f__Mitochondria;g__unidentified_Mitochondria;	0.000793917	0.00104099	0.00123432	0.00211305	0.363262	0.789875
k__Bacteria;p__Bacteroidota;c__Bacteroidia;o__Sphingobacteriales;f__Sphingobacteriaceae;g__Pedobacter;	0.000791942	0.000932355	0.000363385	0.000236478	0.198258	0.789875
k__Bacteria;p__Campylobacterota;c__Campylobacteria;o__Campylobacterales;f__Campylobacteraceae;g__Campylobacter;	0.000787992	0.00114289	0.000410783	0.000330441	0.545047	0.986279
k__Bacteria;p__Firmicutes;c__Bacilli;o__Bacillales;f__Planococcaceae;g__Planococcus;	0.000787992	0.000370229	0.000928212	0.000594593	0.622784	1
k__Bacteria;p__Firmicutes;c__Clostridia;o__Peptostreptococcales-Tissierellales;f__Anaerovoracaceae;g__[Eubacterium]_brachy_group;	0.000780093	0.000352701	0.000568777	0.000378374	0.24079	0.789875
k__Bacteria;p__Actinobacteria;c__unidentified_Actinobacteria;o__Micrococcales;f__Microbacteriaceae;g__Curtobacterium;	0.000776143	0.00141703	0.000235015	0.000115701	0.42631	0.864541
k__Bacteria;p__Bacteroidota;c__Bacteroidia;o__Sphingobacteriales;f__Sphingobacteriaceae;g__Sphingobacterium;	0.000770218	0.000750642	0.000371285	0.000299338	0.0637222	0.69467
k__Bacteria;p__Firmicutes;c__Bacilli;o__Acholeplasmatales;f__Acholeplasmataceae;g__Acholeplasma;	0.000754419	0.000553432	0.000381159	0.000335678	0.0892096	0.753635
k__Bacteria;p__Proteobacteria;c__Gammaproteobacteria;o__Burkholderiales;f__Nitrosomonadaceae;g__Ellin6067;	0.000754419	0.00129437	0.000564827	0.00134765	0.171834	0.765172
k__Bacteria;p__Proteobacteria;c__Gammaproteobacteria;o__Burkholderiales;f__Neisseriaceae;g__Alysiella;	0.000746519	0.000459666	0.000857115	0.000663565	0.939652	1
k__Bacteria;p__Actinobacteria;c__unidentified_Actinobacteria;o__Propionibacteriales;f__Nocardioidaceae;g__Nocardioides;	0.00071887	0.000779096	0.000720845	0.00145151	0.150004	0.760565
k__Bacteria;p__Myxococcota;c__Polyangia;o__Haliangiales;f__Haliangiaceae;g__Haliangium;	0.000716895	0.000983504	0.000456206	0.00101261	0.0959282	0.760565
k__Bacteria;p__Proteobacteria;c__Gammaproteobacteria;o__Burkholderiales;f__Neisseriaceae;g__Neisseria;	0.000714921	0.000600814	0.00048583	0.000318201	0.739364	1
k__Bacteria;p__Firmicutes;c__Clostridia;o__Clostridiales;f__Clostridiaceae;g__Proteiniclasticum;	0.000703071	0.000382407	0.00023304	0.000130935	0.00358529	0.340069
k__Bacteria;p__Proteobacteria;c__Gammaproteobacteria;o__Burkholderiales;f__Alcaligenaceae;g__Paenalcaligenes;	0.000697146	0.000416563	0.000428557	0.000198815	0.149234	0.760565
k__Bacteria;p__Acidobacteriota;c__Thermoanaerobaculia;o__Thermoanaerobaculales;f__Thermoanaerobaculaceae;g__Subgroup_10;	0.000681347	0.000984437	0.000327836	0.000279016	0.255764	0.789875
k__Bacteria;p__Firmicutes;c__Clostridia;o__Lachnospirales;f__Lachnospiraceae;g__Marvinbryantia;	0.000677397	0.000349219	0.000306112	0.000148155	0.0171737	0.469752
k__Bacteria;p__Bacteroidota;c__Bacteroidia;o__Bacteroidales;f__Dysgonomonadaceae;g__Fermentimonas;	0.000667522	0.000469183	0.000235015	0.000122964	0.0170066	0.469752
k__Bacteria;p__Proteobacteria;c__Gammaproteobacteria;o__Pseudomonadales;f__Moraxellaceae;g__Enhydrobacter;	0.000657648	0.000416667	0.000501629	0.000377503	0.363443	0.789875
k__Bacteria;p__Proteobacteria;c__Gammaproteobacteria;o__Burkholderiales;f__Comamonadaceae;g__Variovorax;	0.000651723	0.000589836	0.000574701	0.000857743	0.288828	0.789875
k__Bacteria;p__Firmicutes;c__Clostridia;o__Lachnospirales;f__Lachnospiraceae;g__[Ruminococcus]_gnavus_group;	0.000635924	0.00112602	0.000535203	0.00100862	0.272495	0.789875
k__Bacteria;p__Firmicutes;c__Clostridia;o__Peptostreptococcales-Tissierellales;f__Family_XI;g__Tissierella;	0.000631974	0.000358036	0.000351535	0.000203926	0.0638222	0.69467
k__Bacteria;p__Firmicutes;c__Bacilli;o__Erysipelotrichales;f__Erysipelotrichaceae;g__[Anaerorhabdus]_furcosa_group;	0.000616175	0.000397586	0.000367335	0.000240476	0.0960534	0.760565
k__Bacteria;p__Proteobacteria;c__Gammaproteobacteria;o__Steroidobacterales;f__Steroidobacteraceae;g__Steroidobacter;	0.0006142	0.000929889	0.000250815	0.000220714	0.111465	0.760565
k__Bacteria;p__Proteobacteria;c__Alphaproteobacteria;o__Rhodobacterales;f__Rhodobacteraceae;g__Paracoccus;	0.000612225	0.000300234	0.000375235	0.00025033	0.04911	0.659267
k__Bacteria;p__Fusobacteriota;c__Fusobacteriia;o__Fusobacteriales;f__Fusobacteriaceae;g__Fusobacterium;	0.000600375	0.000762568	0.000154044	0.000115832	0.383059	0.803587
k__Bacteria;p__Firmicutes;c__Clostridia;o__Oscillospirales;f__Ruminococcaceae;g__Candidatus_Soleaferrea;	0.000600375	0.000314089	0.000543103	0.000329186	0.761847	1
k__Bacteria;p__Firmicutes;c__Clostridia;o__Peptostreptococcales-Tissierellales;f__Family_XI;g__W5053;	0.00059445	0.000332357	0.000333761	0.000169493	0.0746719	0.69467
k__Bacteria;p__Proteobacteria;c__Gammaproteobacteria;o__Pseudomonadales;f__Saccharospirillaceae;g__Oceanobacter;	0.000568777	0.000292306	0.000645798	0.000467634	0.820463	1
k__Bacteria;p__Bacteroidota;c__Bacteroidia;o__Flavobacteriales;f__Weeksellaceae;g__Ornithobacterium;	0.000562852	0.000335962	0.000383134	0.000328389	0.18538	0.789875
k__Bacteria;p__Proteobacteria;c__Alphaproteobacteria;o__Rhizobiales;f__Devosiaceae;g__Devosia;	0.000560877	0.000473999	0.000339686	0.000498299	0.0229793	0.497737
k__Bacteria;p__Proteobacteria;c__Gammaproteobacteria;o__Xanthomonadales;f__Xanthomonadaceae;g__Lysobacter;	0.000556927	0.000573505	0.000280438	0.00026802	0.197072	0.789875
k__Bacteria;p__Proteobacteria;c__Alphaproteobacteria;o__Sphingomonadales;f__Sphingomonadaceae;g__Novosphingobium;	0.000552977	0.000878537	0.000387084	0.00075652	0.19792	0.789875
k__Bacteria;p__Bacteroidota;c__Bacteroidia;o__Bacteroidales;f__Prevotellaceae;g__Prevotella;	0.000549027	0.000431359	0.00037326	0.00050749	0.173132	0.766334
k__Bacteria;p__Firmicutes;c__Clostridia;o__Lachnospirales;f__Lachnospiraceae;g__Hungatella;	0.000541128	0.000252261	0.000280438	0.000176347	0.0256368	0.513288
k__Bacteria;p__Actinobacteria;c__unidentified_Actinobacteria;o__Micrococcales;f__Microbacteriaceae;g__Microterricola;	0.000539153	0.000762502	0.000179718	0.000113813	0.28901	0.789875
k__Bacteria;p__Actinobacteriota;c__Coriobacteriia;o__Coriobacteriales;f__Atopobiaceae;g__Olsenella;	0.000539153	0.000224992	0.000402883	0.000236844	0.303456	0.789875
k__Bacteria;p__Nitrospirota;c__Nitrospira;o__Nitrospirales;f__Nitrospiraceae;g__unidentified_Nitrospiraceae;	0.000535203	0.00078172	0.000282413	0.000530992	0.211088	0.789875
k__Bacteria;p__Firmicutes;c__Bacilli;o__Erysipelotrichales;f__Erysipelotrichaceae;g__Faecalitalea;	0.000533228	0.000652554	0.000246865	0.000158062	0.150158	0.760565
k__Bacteria;p__Bacteroidota;c__Bacteroidia;o__Flavobacteriales;f__Weeksellaceae;g__Bergeyella;	0.000531253	0.000272772	0.000379184	0.000298468	0.17297	0.766334
k__Bacteria;p__Actinobacteria;c__unidentified_Actinobacteria;o__Micrococcales;f__Bogoriellaceae;g__Georgenia;	0.000529278	0.000229899	0.000418683	0.000283729	0.495643	0.96067
k__Bacteria;p__Firmicutes;c__Negativicutes;o__Veillonellales-Selenomonadales;f__Selenomonadaceae;g__Megamonas;	0.000527303	0.00105572	0.00024094	0.000536897	0.038377	0.6304
k__Bacteria;p__Bacteroidota;c__Bacteroidia;o__Bacteroidales;f__Dysgonomonadaceae;g__Proteiniphilum;	0.000515454	0.000321217	0.000142194	0.000106475	0.000744158	0.256927
k__Bacteria;p__Firmicutes;c__Bacilli;o__Lactobacillales;f__Lactobacillaceae;g__Lacticaseibacillus;	0.000507554	0.00114333	0.000286363	0.0005306	0.448152	0.894118
k__Bacteria;p__unidentified_Bacteria;c__Clostridia;o__Oscillospirales;f__Ruminococcaceae;g__unidentified_Ruminococcaceae;	0.000475955	0.000270058	6.91e-05	3.87e-05	0.000229327	0.256927
k__Bacteria;p__Actinobacteria;c__unidentified_Actinobacteria;o__Micrococcales;f__Micrococcaceae;g__Yaniella;	0.000475955	0.000210545	0.000398934	0.000291861	0.649409	1
k__Bacteria;p__Firmicutes;c__Bacilli;o__Lactobacillales;f__Lactobacillaceae;g__Ligilactobacillus;	0.000468056	0.000253435	0.000314012	0.000135057	0.240436	0.789875
k__Bacteria;p__Firmicutes;c__Negativicutes;o__Veillonellales-Selenomonadales;f__Veillonellaceae;g__Veillonella;	0.000454231	0.000529026	0.000189592	0.000193322	0.382518	0.803587
k__Bacteria;p__Firmicutes;c__Bacilli;o__Exiguobacterales;f__Exiguobacteraceae;g__Exiguobacterium;	0.000444357	0.000372772	0.000300188	0.000426915	0.111735	0.760565
k__Bacteria;p__Desulfobacterota;c__Desulfovibrionia;o__Desulfovibrionales;f__Desulfovibrionaceae;g__Lawsonia;	0.000436457	0.00128353	5.92e-05	0.000130338	0.405642	0.83291
k__Bacteria;p__Firmicutes;c__Clostridia;o__Oscillospirales;f__Hungateiclostridiaceae;g__Fastidiosipila;	0.000430532	0.0002763	0.000282413	0.000185509	0.272133	0.789875
k__Bacteria;p__Firmicutes;c__Clostridia;o__Lachnospirales;f__Lachnospiraceae;g__Anaerosporobacter;	0.000428557	0.000248078	0.000150094	9.04e-05	0.0027044	0.340069
k__Bacteria;p__Actinobacteria;c__unidentified_Actinobacteria;o__Streptomycetales;f__Streptomycetaceae;g__Streptomyces;	0.000428557	0.000971801	0.000588526	0.00173013	0.117858	0.760565
k__Bacteria;p__Bacteroidota;c__Bacteroidia;o__Flavobacteriales;f__Flavobacteriaceae;g__Capnocytophaga;	0.000412758	0.000534928	0.00012047	0.000110725	0.425083	0.864425
k__Bacteria;p__Proteobacteria;c__Gammaproteobacteria;o__Enterobacterales;f__Idiomarinaceae;g__Aliidiomarina;	0.000412758	0.000435025	0.000278464	0.000218623	0.595035	1
k__Bacteria;p__Bacteroidota;c__Bacteroidia;o__Bacteroidales;f__Porphyromonadaceae;g__Porphyromonas;	0.000410783	0.000287221	0.000138244	7.45e-05	0.00884948	0.416001
k__Bacteria;p__Firmicutes;c__Clostridia;o__Oscillospirales;f__Ruminococcaceae;g__Subdoligranulum;	0.000408808	0.000881985	0.000152069	0.000213326	0.594475	1
k__Bacteria;p__Firmicutes;c__Clostridia;o__Lachnospirales;f__Lachnospiraceae;g__[Eubacterium]_hallii_group;	0.000402883	0.000271778	0.000235015	0.000170258	0.103589	0.760565
k__Bacteria;p__Proteobacteria;c__Alphaproteobacteria;o__Caulobacterales;f__Caulobacteraceae;g__Phenylobacterium;	0.000393009	0.000935835	0.000347586	0.000982364	0.376847	0.800305
k__Bacteria;p__Acidobacteriota;c__Acidobacteriae;o__Bryobacterales;f__Bryobacteraceae;g__Bryobacter;	0.000393009	0.000691594	0.000408808	0.000991141	0.704502	1
k__Bacteria;p__Proteobacteria;c__Gammaproteobacteria;o__Pseudomonadales;f__Cellvibrionaceae;g__Cellvibrio;	0.000375235	0.000315987	0.000227116	0.000250026	0.0950518	0.760565
k__Bacteria;p__Proteobacteria;c__Gammaproteobacteria;o__Burkholderiales;f__Alcaligenaceae;g__Bordetella;	0.00037326	0.000250753	0.000306112	0.00033622	0.271771	0.789875
k__Bacteria;p__Firmicutes;c__Bacilli;o__Lactobacillales;f__Aerococcaceae;g__Aerococcus;	0.00036931	0.000417394	0.000126395	8.23e-05	0.00793675	0.416001
k__Bacteria;p__Firmicutes;c__Bacilli;o__Lactobacillales;f__Carnobacteriaceae;g__Alkalibacterium;	0.00036931	0.000540697	0.000163918	0.000110175	0.321716	0.789875
k__Bacteria;p__Actinobacteria;c__unidentified_Actinobacteria;o__Corynebacteriales;f__Nocardiaceae;g__Gordonia;	0.000367335	0.000186011	0.000483855	0.000348995	0.733247	1
k__Bacteria;p__Firmicutes;c__Clostridia;o__Oscillospirales;f__Oscillospiraceae;g__Oscillibacter;	0.00036536	0.000207601	0.000154044	0.000121671	0.0190197	0.469752
k__Bacteria;p__Actinobacteria;c__unidentified_Actinobacteria;o__Micrococcales;f__Micrococcaceae;g__Rothia;	0.00035746	0.000199772	0.000142194	0.000118422	0.00900444	0.416001
k__Bacteria;p__Firmicutes;c__Clostridia;o__Lachnospirales;f__Lachnospiraceae;g__Coprococcus;	0.00035351	0.000160834	0.000173793	0.000212664	0.00568556	0.366625
k__Bacteria;p__Proteobacteria;c__Alphaproteobacteria;o__Rhodobacterales;f__Rhodobacteraceae;g__Gemmobacter;	0.000349561	0.000256156	0.000118495	0.00010027	0.0110544	0.439561
k__Bacteria;p__Actinobacteria;c__unidentified_Actinobacteria;o__Corynebacteriales;f__Mycobacteriaceae;g__Mycobacterium;	0.000345611	0.000681037	0.000363385	0.000976479	0.0528219	0.673199
k__Bacteria;p__Acidobacteriota;c__Acidobacteriae;o__Solibacterales;f__Solibacteraceae;g__Candidatus_Solibacter;	0.000345611	0.000785194	0.000314012	0.000779944	0.424026	0.864425
k__Bacteria;p__Firmicutes;c__Clostridia;o__Lachnospirales;f__Defluviitaleaceae;g__Defluviitaleaceae_UCG-011;	0.000341661	0.000185509	0.000163918	0.000102852	0.024973	0.513288
k__Bacteria;p__Proteobacteria;c__Gammaproteobacteria;o__Enterobacterales;f__Alteromonadaceae;g__Alishewanella;	0.000341661	0.000537079	5.53e-05	7.32e-05	0.0362765	0.614444
k__Bacteria;p__Actinobacteria;c__unidentified_Actinobacteria;o__Micrococcales;f__Sanguibacteraceae;g__Sanguibacter-Flavimobilis;	0.000331786	0.000299338	0.000157993	6.38e-05	0.18155	0.787098
k__Bacteria;p__Proteobacteria;c__Alphaproteobacteria;o__Sphingomonadales;f__Sphingomonadaceae;g__Altererythrobacter;	0.000323887	0.000235007	0.000191567	0.000174681	0.0950518	0.760565
k__Bacteria;p__Firmicutes;c__Bacilli;o__Erysipelotrichales;f__Erysipelotrichaceae;g__Dubosiella;	0.000323887	0.000251573	0.000195517	0.000191577	0.161183	0.760565
k__Bacteria;p__Fusobacteriota;c__Fusobacteriia;o__Fusobacteriales;f__Leptotrichiaceae;g__Leptotrichia;	0.000323887	0.000481707	0.000136269	0.000177974	0.339754	0.789875
k__Bacteria;p__Proteobacteria;c__Gammaproteobacteria;o__Enterobacterales;f__Yersiniaceae;g__Yersinia;	0.000319937	0.000234194	0.000278464	0.000223718	0.622127	1
k__Bacteria;p__Proteobacteria;c__Alphaproteobacteria;o__Dongiales;f__Dongiaceae;g__Dongia;	0.000312037	0.000400735	0.000102696	9.21e-05	0.102938	0.760565
k__Bacteria;p__Bacteroidota;c__Bacteroidia;o__Flavobacteriales;f__Flavobacteriaceae;g__Aequorivita;	0.000312037	0.000179272	0.000225141	0.000137206	0.343249	0.789875
k__Bacteria;p__Firmicutes;c__Bacilli;o__Erysipelotrichales;f__Erysipelatoclostridiaceae;g__UCG-004;	0.000310062	0.00023201	0.000221191	0.000117319	0.703323	1
k__Bacteria;p__Proteobacteria;c__Gammaproteobacteria;o__Enterobacterales;f__Hafniaceae;g__Hafnia-Obesumbacterium;	0.000310062	0.000473345	0.000211316	0.000229569	0.732859	1
k__Bacteria;p__Actinobacteria;c__unidentified_Actinobacteria;o__Propionibacteriales;f__Nocardioidaceae;g__Aeromicrobium;	0.000296238	0.000171665	0.000169843	8.69e-05	0.120104	0.760565
k__Bacteria;p__Actinobacteriota;c__Thermoleophilia;o__Solirubrobacterales;f__Solirubrobacteraceae;g__Solirubrobacter;	0.000294263	0.000399723	0.000144169	0.000179333	0.361625	0.789875
k__Bacteria;p__Actinobacteriota;c__Thermoleophilia;o__Gaiellales;f__Gaiellaceae;g__Gaiella;	0.000294263	0.000443314	0.00012837	0.000111427	0.425083	0.864425
k__Bacteria;p__Actinobacteriota;c__Acidimicrobiia;o__Microtrichales;f__Ilumatobacteraceae;g__CL500-29_marine_group;	0.000292288	0.000562673	3.95e-05	5.01e-05	0.0907882	0.760565
k__Bacteria;p__Proteobacteria;c__Gammaproteobacteria;o__unidentified_Gammaproteobacteria;f__unidentified_Gammaproteobacteria;g__Acidibacter;	0.000286363	0.000441335	0.00024884	0.000566847	0.305664	0.789875
k__Bacteria;p__Firmicutes;c__Bacilli;o__Staphylococcales;f__Gemellaceae;g__Gemella;	0.000284388	0.000264996	0.000152069	0.000124922	0.287733	0.789875
k__Bacteria;p__Firmicutes;c__Clostridia;o__Lachnospirales;f__Lachnospiraceae;g__[Ruminococcus]_gauvreauii_group;	0.000282413	9.81e-05	0.000142194	9.11e-05	0.00636165	0.391874
k__Bacteria;p__Firmicutes;c__Clostridia;o__Oscillospirales;f__Oscillospiraceae;g__Colidextribacter;	0.000278464	0.000187923	0.000179718	7.98e-05	0.197072	0.789875
k__Bacteria;p__Firmicutes;c__Bacilli;o__Lactobacillales;f__Lactobacillaceae;g__Limosilactobacillus;	0.000278464	0.0001643	0.000298213	0.000307007	0.705246	1
k__Bacteria;p__Firmicutes;c__Clostridia;o__Lachnospirales;f__Lachnospiraceae;g__Cellulosilyticum;	0.000272539	0.000157939	0.000106646	8.23e-05	0.00988359	0.429758
k__Bacteria;p__Firmicutes;c__Bacilli;o__Lactobacillales;f__Lactobacillaceae;g__Weissella;	0.000272539	0.000186151	0.000195517	9.65e-05	0.305481	0.789875
k__Bacteria;p__Proteobacteria;c__Gammaproteobacteria;o__Burkholderiales;f__Alcaligenaceae;g__Parapusillimonas;	0.000272539	0.000118787	0.000219216	0.000117927	0.306396	0.789875
k__Bacteria;p__Proteobacteria;c__Gammaproteobacteria;o__Enterobacterales;f__Pasteurellaceae;g__Haemophilus;	0.000270564	0.000180537	0.000209341	0.000144288	0.569733	1
k__Bacteria;p__Proteobacteria;c__Gammaproteobacteria;o__Xanthomonadales;f__Rhodanobacteraceae;g__Rhodanobacter;	0.000262664	0.000327444	0.00023699	0.000456847	0.879105	1
k__Bacteria;p__Firmicutes;c__Clostridia;o__Lachnospirales;f__Lachnospiraceae;g__Lachnospiraceae_UCG-007;	0.000254764	0.000129152	0.000114545	9.3e-05	0.00390697	0.340069
k__Bacteria;p__Actinobacteria;c__unidentified_Actinobacteria;o__Micrococcales;f__Micrococcaceae;g__Kocuria;	0.000254764	0.000177242	0.000157993	0.000110548	0.238834	0.789875
k__Bacteria;p__Proteobacteria;c__Gammaproteobacteria;o__Enterobacterales;f__Alteromonadaceae;g__Rheinheimera;	0.000254764	0.00029447	0.00012442	6.04e-05	0.494665	0.96067
k__Bacteria;p__Proteobacteria;c__Alphaproteobacteria;o__Sphingomonadales;f__Sphingomonadaceae;g__Ellin6055;	0.00025279	0.00030422	0.00012442	0.000109386	0.594755	1
k__Bacteria;p__Firmicutes;c__Clostridia;o__Lachnospirales;f__Lachnospiraceae;g__Lachnospiraceae_UCG-002;	0.00024884	0.000142778	9.48e-05	4.73e-05	0.00700178	0.414053
k__Bacteria;p__Myxococcota;c__Polyangia;o__Polyangiales;f__Polyangiaceae;g__Pajaroellobacter;	0.000246865	0.000331155	0.000181693	0.000384171	0.3416	0.789875
k__Bacteria;p__Proteobacteria;c__Gammaproteobacteria;o__Burkholderiales;f__Burkholderiaceae;g__Lautropia;	0.00024489	0.000218772	0.000159968	0.000134736	0.569441	1
k__Bacteria;p__Proteobacteria;c__Gammaproteobacteria;o__Burkholderiales;f__Oxalobacteraceae;g__Pseudoduganella;	0.000238965	0.000590384	0.000191567	0.000543974	0.119324	0.760565
k__Bacteria;p__unidentified_Bacteria;c__unidentified_Bacteria;o__Gemmatimonadales;f__Gemmatimonadaceae;g__unidentified_Gemmatimonadaceae;	0.00023304	0.000369567	0.000126395	0.000144288	0.879197	1
k__Bacteria;p__Firmicutes;c__Bacilli;o__Erysipelotrichales;f__Erysipelatoclostridiaceae;g__Erysipelatoclostridium;	0.000231065	0.000153274	9.87e-05	6.25e-05	0.0086704	0.416001
k__Bacteria;p__Desulfobacterota;c__Desulfovibrionia;o__Desulfovibrionales;f__Desulfovibrionaceae;g__Desulfovibrio;	0.000231065	0.000117042	0.000159968	0.000111505	0.209705	0.789875
k__Bacteria;p__Bacteroidota;c__Bacteroidia;o__Bacteroidales;f__Barnesiellaceae;g__Barnesiella;	0.000227116	0.000187877	9.08e-05	0.000112183	0.0366328	0.614444
k__Bacteria;p__Firmicutes;c__Clostridia;o__Oscillospirales;f__Ruminococcaceae;g__Negativibacillus;	0.000225141	9.99e-05	0.000138244	9.12e-05	0.048428	0.659267
k__Bacteria;p__Gemmatimonadota;c__Longimicrobia;o__Longimicrobiales;f__Longimicrobiaceae;g__Longimicrobium;	0.000225141	0.000374159	6.12e-05	6.41e-05	0.157211	0.760565
k__Bacteria;p__Proteobacteria;c__Gammaproteobacteria;o__Xanthomonadales;f__Rhodanobacteraceae;g__Luteibacter;	0.000225141	0.000358423	0.000157993	0.000196612	0.939538	1
k__Bacteria;p__Actinobacteria;c__unidentified_Actinobacteria;o__Frankiales;f__Geodermatophilaceae;g__Klenkia;	0.000223166	0.00041217	8.29e-05	8.92e-05	0.402118	0.826822
k__Bacteria;p__Proteobacteria;c__Alphaproteobacteria;o__Acetobacterales;f__Acetobacteraceae;g__Roseomonas;	0.000223166	0.000272232	0.000189592	0.000239211	0.676781	1
k__Bacteria;p__Proteobacteria;c__Alphaproteobacteria;o__Sphingomonadales;f__Sphingomonadaceae;g__Sphingobium;	0.000221191	0.000276771	9.28e-05	8.54e-05	0.239369	0.789875
k__Bacteria;p__Actinobacteriota;c__Thermoleophilia;o__Solirubrobacterales;f__Solirubrobacteraceae;g__Conexibacter;	0.000219216	0.000402962	0.000173793	0.000381227	0.298792	0.789875
k__Bacteria;p__Firmicutes;c__Bacilli;o__Erysipelotrichales;f__Erysipelotrichaceae;g__Dielma;	0.000219216	0.000185603	0.000167868	0.000116373	0.761847	1
k__Bacteria;p__Proteobacteria;c__Alphaproteobacteria;o__Rhizobiales;f__Rhizobiaceae;g__Mesorhizobium;	0.000217241	0.000611835	0.000154044	0.000452827	0.617813	1
k__Bacteria;p__Proteobacteria;c__Gammaproteobacteria;o__Pseudomonadales;f__Marinobacteraceae;g__Marinobacter;	0.000217241	0.000110548	0.000235015	0.000195163	0.76141	1
k__Bacteria;p__Bacteroidota;c__Bacteroidia;o__Sphingobacteriales;f__Sphingobacteriaceae;g__Mucilaginibacter;	0.000215266	0.00027781	0.000110595	0.000250364	0.144741	0.760565
k__Bacteria;p__Proteobacteria;c__Alphaproteobacteria;o__Rhizobiales;f__Xanthobacteraceae;g__Pseudolabrys;	0.000215266	0.000413577	0.000175768	0.000480649	0.230142	0.789875
k__Bacteria;p__Firmicutes;c__Clostridia;o__Lachnospirales;f__Lachnospiraceae;g__[Eubacterium]_ventriosum_group;	0.000209341	0.000173723	0.000294263	0.000427083	1	1
k__Bacteria;p__Actinobacteria;c__unidentified_Actinobacteria;o__Micrococcales;f__Dermacoccaceae;g__Kytococcus;	0.000205392	0.000128057	0.000201442	0.000156837	1	1
k__Bacteria;p__Cyanobacteria;c__Cyanobacteriia;o__Synechococcales;f__Cyanobiaceae;g__Cyanobium_PCC-6307;	0.000203417	0.000404207	2.17e-05	3.28e-05	0.311433	0.789875
k__Bacteria;p__Actinobacteria;c__unidentified_Actinobacteria;o__Micrococcales;f__Micrococcaceae;g__Garicola;	0.000203417	0.000140899	0.000161943	9.35e-05	0.620936	1
k__Bacteria;p__Proteobacteria;c__Alphaproteobacteria;o__Rhizobiales;f__Rhizobiaceae;g__Ochrobactrum;	0.000203417	0.000206723	0.000195517	0.000157843	0.819996	1
k__Bacteria;p__Actinobacteria;c__unidentified_Actinobacteria;o__Propionibacteriales;f__Nocardioidaceae;g__Marmoricola;	0.000199467	0.000337404	0.000262664	0.000590941	0.568709	1
k__Bacteria;p__Firmicutes;c__Clostridia;o__Peptostreptococcales-Tissierellales;f__unidentified_Peptostreptococcales-Tissierellales;g__Guggenheimella;	0.000197492	0.000135554	9.87e-05	9.12e-05	0.0741224	0.69467
k__Bacteria;p__Proteobacteria;c__Gammaproteobacteria;o__Enterobacterales;f__Succinivibrionaceae;g__Ruminobacter;	0.000197492	0.000137773	0.000150094	9.95e-05	0.519422	0.983762
k__Bacteria;p__Proteobacteria;c__Gammaproteobacteria;o__Burkholderiales;f__Sutterellaceae;g__Sutterella;	0.000193542	0.000155728	9.48e-05	0.000138338	0.03699	0.614444
k__Bacteria;p__Firmicutes;c__Clostridia;o__Lachnospirales;f__Lachnospiraceae;g__Anaerostipes;	0.000191567	0.000190124	0.00012442	0.000227292	0.0683837	0.69467
k__Bacteria;p__Actinobacteriota;c__Coriobacteriia;o__Coriobacteriales;f__Eggerthellaceae;g__DNF00809;	0.000189592	9.91e-05	0.000150094	0.000121457	0.288464	0.789875
k__Bacteria;p__Elusimicrobia;c__unidentified_Elusimicrobia;o__Elusimicrobiales;f__Elusimicrobiaceae;g__Elusimicrobium;	0.000185642	0.000170195	4.74e-05	3.97e-05	0.00958445	0.429379
k__Bacteria;p__Proteobacteria;c__Gammaproteobacteria;o__Burkholderiales;f__Methylophilaceae;g__Candidatus_Methylopumilus;	0.000185642	0.000387697	9.87e-06	2.13e-05	0.0955227	0.760565
k__Bacteria;p__Firmicutes;c__Clostridia;o__Lachnospirales;f__Lachnospiraceae;g__Frisingicoccus;	0.000185642	0.000118568	0.000102696	7.26e-05	0.119263	0.760565
k__Bacteria;p__Firmicutes;c__Bacilli;o__Paenibacillales;f__Paenibacillaceae;g__Paenibacillus;	0.000183667	0.000149553	0.000142194	0.000190067	0.383239	0.803587
k__Bacteria;p__Firmicutes;c__Clostridia;o__Peptostreptococcales-Tissierellales;f__Anaerovoracaceae;g__Anaerovorax;	0.000181693	0.000114704	0.000104671	6.72e-05	0.147535	0.760565
k__Bacteria;p__Gemmatimonadota;c__Longimicrobia;o__Longimicrobiales;f__Longimicrobiaceae;g__YC-ZSS-LKJ147;	0.000179718	0.000263397	5.92e-05	5.74e-05	0.238298	0.789875
k__Bacteria;p__Actinobacteria;c__unidentified_Actinobacteria;o__Frankiales;f__Frankiaceae;g__Jatrophihabitans;	0.000179718	0.00054113	0.000258714	0.000519391	0.24863	0.789875
k__Bacteria;p__Proteobacteria;c__Gammaproteobacteria;o__Enterobacterales;f__Idiomarinaceae;g__Idiomarina;	0.000179718	0.000132792	0.000238965	0.000208268	0.568855	1
k__Bacteria;p__Myxococcota;c__Myxococcia;o__Myxococcales;f__Anaeromyxobacteraceae;g__Anaeromyxobacter;	0.000177743	0.000306378	0.000104671	0.000256326	0.209427	0.789875
k__Bacteria;p__Proteobacteria;c__Gammaproteobacteria;o__Burkholderiales;f__Comamonadaceae;g__Lampropedia;	0.000177743	0.000202047	9.48e-05	0.000102324	0.237762	0.789875
k__Bacteria;p__Proteobacteria;c__Gammaproteobacteria;o__Xanthomonadales;f__Rhodanobacteraceae;g__Dokdonella;	0.000177743	0.000385545	0.000157993	0.000411007	0.35533	0.789875
k__Bacteria;p__Firmicutes;c__Clostridia;o__Lachnospirales;f__Lachnospiraceae;g__[Eubacterium]_ruminantium_group;	0.000171818	0.00010243	0.000187617	0.000159699	0.96977	1
k__Bacteria;p__Verrucomicrobiota;c__Verrucomicrobiae;o__Opitutales;f__Opitutaceae;g__Opitutus;	0.000169843	0.000245646	4.15e-05	5.92e-05	0.0415514	0.646621
k__Bacteria;p__Bacteroidota;c__Bacteroidia;o__Bacteroidales;f__Marinifilaceae;g__Odoribacter;	0.000169843	0.000127378	8.1e-05	6.99e-05	0.111059	0.760565
k__Bacteria;p__Firmicutes;c__Bacilli;o__Acholeplasmatales;f__Acholeplasmataceae;g__EMP-G18;	0.000169843	0.000127718	0.00011652	0.000105514	0.342883	0.789875
k__Bacteria;p__Firmicutes;c__Clostridia;o__Lachnospirales;f__Lachnospiraceae;g__Lachnospiraceae_UCG-001;	0.000165893	8.18e-05	0.000126395	0.00010623	0.288281	0.789875
k__Bacteria;p__Firmicutes;c__Clostridia;o__Lachnospirales;f__Lachnospiraceae;g__Lachnospiraceae_UCG-004;	0.000163918	0.000133638	6.32e-05	9.98e-05	0.00341159	0.340069
k__Bacteria;p__Firmicutes;c__Bacilli;o__Lactobacillales;f__Carnobacteriaceae;g__Granulicatella;	0.000163918	0.000142124	5.33e-05	7.45e-05	0.0178192	0.469752
k__Bacteria;p__Bacteroidota;c__Bacteroidia;o__Chitinophagales;f__Chitinophagaceae;g__Niastella;	0.000163918	0.000365707	0.000148119	0.000386471	0.669514	1
k__Bacteria;p__Bacteroidota;c__Bacteroidia;o__Chitinophagales;f__Chitinophagaceae;g__Flavisolibacter;	0.000159968	0.00027309	0.00011652	0.000327497	0.0436255	0.649042
k__Bacteria;p__Firmicutes;c__Clostridia;o__Lachnospirales;f__Lachnospiraceae;g__[Ruminococcus]_torques_group;	0.000159968	0.000169237	5.73e-05	5.3e-05	0.109298	0.760565
k__Bacteria;p__Proteobacteria;c__Gammaproteobacteria;o__Enterobacterales;f__Aeromonadaceae;g__Aeromonas;	0.000159968	0.000201069	0.000207366	0.00030257	0.84777	1
k__Bacteria;p__Bacteroidota;c__Bacteroidia;o__Chitinophagales;f__Chitinophagaceae;g__Edaphobaculum;	0.000157993	0.000193949	8.29e-05	5.08e-05	0.819458	1
k__Bacteria;p__Chloroflexi;c__Chloroflexia;o__Thermomicrobiales;f__JG30-KF-CM45;g__unidentified_JG30-KF-CM45;	0.000156019	0.000130819	0.000144169	0.000148389	0.704609	1
k__Bacteria;p__Firmicutes;c__Bacilli;o__Erysipelotrichales;f__Erysipelatoclostridiaceae;g__Sharpea;	0.000154044	0.000109683	0.000454231	0.000295139	0.0138396	0.439561
k__Bacteria;p__Proteobacteria;c__Gammaproteobacteria;o__Pseudomonadales;f__Halomonadaceae;g__Salinicola;	0.000154044	0.000303078	4.94e-05	4.08e-05	0.433326	0.872783
k__Bacteria;p__Firmicutes;c__Bacilli;o__Lactobacillales;f__Aerococcaceae;g__Abiotrophia;	0.000154044	0.000157113	0.000102696	8.57e-05	0.568709	1
k__Bacteria;p__Firmicutes;c__Clostridia;o__Lachnospirales;f__Lachnospiraceae;g__Lachnospira;	0.000152069	0.000337224	0.000183667	0.000339018	0.468806	0.924101
k__Bacteria;p__Actinobacteria;c__unidentified_Actinobacteria;o__Corynebacteriales;f__Corynebacteriaceae;g__Lawsonella;	0.000152069	0.000152423	0.00011652	0.000118294	0.731091	1
k__Bacteria;p__Firmicutes;c__Bacilli;o__Lactobacillales;f__Carnobacteriaceae;g__Carnobacterium;	0.000146144	0.000115982	8.69e-05	7.52e-05	0.287733	0.789875
k__Bacteria;p__unidentified_Bacteria;c__Thermoleophilia;o__Gaiellales;f__unidentified_Gaiellales;g__unidentified_Gaiellales;	0.000146144	0.000413969	0.000142194	0.000396495	0.467243	0.923483
k__Bacteria;p__Firmicutes;c__Bacilli;o__Lactobacillales;f__Streptococcaceae;g__Lactococcus;	0.000144169	8.54e-05	5.92e-05	4.56e-05	0.0165094	0.469752
k__Bacteria;p__Firmicutes;c__Bacilli;o__Acholeplasmatales;f__Acholeplasmataceae;g__Anaeroplasma;	0.000144169	0.000146922	9.48e-05	6.64e-05	0.761322	1
k__Bacteria;p__Proteobacteria;c__Gammaproteobacteria;o__Xanthomonadales;f__Rhodanobacteraceae;g__Rudaea;	0.000144169	0.000455903	0.000179718	0.000568317	1	1
k__Bacteria;p__unidentified_Bacteria;c__Saccharimonadia;o__Saccharimonadales;f__Saccharimonadaceae;g__TM7a;	0.000142194	0.000186383	2.17e-05	2.86e-05	0.0138564	0.439561
k__Bacteria;p__Proteobacteria;c__Gammaproteobacteria;o__Xanthomonadales;f__Xanthomonadaceae;g__Arenimonas;	0.000140219	0.000205335	8.89e-05	0.000177193	0.248858	0.789875
k__Bacteria;p__Actinobacteria;c__unidentified_Actinobacteria;o__Micrococcales;f__Microbacteriaceae;g__Gulosibacter;	0.000138244	0.000106962	6.71e-05	6.4e-05	0.127815	0.760565
k__Bacteria;p__Firmicutes;c__Clostridia;o__Eubacteriales;f__Anaerofustaceae;g__Anaerofustis;	0.000138244	0.000173173	7.31e-05	5.1e-05	0.730694	1
k__Bacteria;p__unidentified_Bacteria;c__Saccharimonadia;o__Saccharimonadales;f__Saccharimonadaceae;g__Candidatus_Saccharimonas;	0.000136269	0.000127123	9.87e-05	7.39e-05	0.594194	1
k__Bacteria;p__Firmicutes;c__Bacilli;o__Erysipelotrichales;f__Erysipelotrichaceae;g__Solobacterium;	0.000136269	0.000120112	0.000179718	0.000155631	0.595871	1
k__Bacteria;p__Bacteroidota;c__Bacteroidia;o__Chitinophagales;f__Chitinophagaceae;g__Terrimonas;	0.000134294	0.000192334	5.13e-05	7.34e-05	0.178016	0.780473
k__Bacteria;p__unidentified_Bacteria;c__Bacteroidia;o__Sphingobacteriales;f__Sphingobacteriaceae;g__unidentified_Sphingobacteriaceae;	0.00013232	8.83e-05	6.91e-05	8.29e-05	0.0797982	0.700519
k__Bacteria;p__Firmicutes;c__Clostridia;o__Lachnospirales;f__Lachnospiraceae;g__Fusicatenibacter;	0.000130345	0.000127038	7.5e-05	6.44e-05	0.402118	0.826822
k__Bacteria;p__Proteobacteria;c__Alphaproteobacteria;o__Rhizobiales;f__Xanthobacteraceae;g__Rhodopseudomonas;	0.00012837	0.000141268	5.73e-05	6.07e-05	0.171184	0.764578
k__Bacteria;p__Deinococcota;c__Deinococci;o__Deinococcales;f__Trueperaceae;g__Truepera;	0.00012837	7.63e-05	9.48e-05	5.17e-05	0.379426	0.802487
k__Bacteria;p__Proteobacteria;c__Alphaproteobacteria;o__Rhizobiales;f__Beijerinckiaceae;g__Bosea;	0.00012837	0.000199511	9.87e-05	0.000176887	0.542298	0.985384
k__Bacteria;p__Firmicutes;c__Clostridia;o__Lachnospirales;f__Lachnospiraceae;g__[Eubacterium]_xylanophilum_group;	0.00012837	8.39e-05	0.00012047	0.000109148	0.760705	1
k__Bacteria;p__Firmicutes;c__Bacilli;o__Bacillales;f__Planococcaceae;g__Sporosarcina;	0.000126395	0.000107447	0.000154044	0.000101473	0.362717	0.789875
k__Bacteria;p__Firmicutes;c__Clostridia;o__Lachnospirales;f__Lachnospiraceae;g__Lachnospiraceae_NK4B4_group;	0.00012442	0.000143339	0.000163918	0.000138103	0.42596	0.864541
k__Bacteria;p__Firmicutes;c__Bacilli;o__Lactobacillales;f__Carnobacteriaceae;g__Desemzia;	0.000122445	7.49e-05	2.57e-05	2.47e-05	0.00414049	0.340069
k__Bacteria;p__Firmicutes;c__Clostridia;o__Peptostreptococcales-Tissierellales;f__Family_XI;g__Gallicola;	0.00012047	0.000121189	3.75e-05	5.38e-05	0.00758624	0.416001
k__Bacteria;p__Actinobacteria;c__unidentified_Actinobacteria;o__Pseudonocardiales;f__Pseudonocardiaceae;g__Pseudonocardia;	0.00012047	0.000130155	8.29e-05	0.000207507	0.152557	0.760565
k__Bacteria;p__Firmicutes;c__Clostridia;o__Oscillospirales;f__Oscillospiraceae;g__Oscillospira;	0.00012047	9.33e-05	7.31e-05	7.45e-05	0.446599	0.893432
k__Bacteria;p__Proteobacteria;c__Alphaproteobacteria;o__Rhizobiales;f__Beijerinckiaceae;g__Microvirga;	0.000118495	0.000164445	6.71e-05	0.000111796	0.397577	0.823211
k__Bacteria;p__Bacteroidota;c__Bacteroidia;o__Bacteroidales;f__Marinifilaceae;g__Butyricimonas;	0.000118495	7.9e-05	9.08e-05	7.1e-05	0.424026	0.864425
k__Bacteria;p__Firmicutes;c__Bacilli;o__Lactobacillales;f__Carnobacteriaceae;g__Alloiococcus;	0.00011652	7.98e-05	3.16e-05	2.82e-05	0.00484546	0.345302
k__Bacteria;p__Planctomycetes;c__unidentified_Planctomycetes;o__Pirellulales;f__Pirellulaceae;g__p-1088-a5_gut_group;	0.00011652	8.56e-05	5.53e-05	6.64e-05	0.0679646	0.69467
k__Bacteria;p__Proteobacteria;c__Gammaproteobacteria;o__Burkholderiales;f__Nitrosomonadaceae;g__mle1-7;	0.00011652	0.000249019	0.000167868	0.000482701	0.550928	0.993273
k__Bacteria;p__Firmicutes;c__Clostridia;o__Peptostreptococcales-Tissierellales;f__Family_XI;g__Helcococcus;	0.00011652	9.78e-05	7.9e-05	5.89e-05	0.62067	1
k__Bacteria;p__Actinobacteria;c__unidentified_Actinobacteria;o__Frankiales;f__Geodermatophilaceae;g__Blastococcus;	0.000114545	0.000234564	6.32e-05	0.00014596	0.279887	0.789875
k__Bacteria;p__Firmicutes;c__Bacilli;o__Erysipelotrichales;f__Erysipelotrichaceae;g__Erysipelotrichaceae_UCG-009;	0.00011257	5.96e-05	4.34e-05	4.54e-05	0.0106326	0.439561
k__Bacteria;p__Acidobacteriota;c__Acidobacteriae;o__Acidobacteriales;f__Koribacteraceae;g__Candidatus_Koribacter;	0.00011257	0.000213122	9.87e-05	0.00022479	0.936464	1
k__Bacteria;p__Chloroflexi;c__Anaerolineae;o__Anaerolineales;f__Anaerolineaceae;g__UTCFX1;	0.000110595	0.000228082	3.95e-06	1.25e-05	0.00804831	0.416001
k__Bacteria;p__Actinobacteria;c__unidentified_Actinobacteria;o__Micrococcales;f__Micrococcaceae;g__Enteractinococcus;	0.000110595	8.54e-05	4.94e-05	4.29e-05	0.0728043	0.69467
k__Bacteria;p__Actinobacteria;c__unidentified_Actinobacteria;o__Actinomycetales;f__Actinomycetaceae;g__Trueperella;	0.000110595	8.34e-05	6.71e-05	6.98e-05	0.182386	0.788351
k__Bacteria;p__Firmicutes;c__Negativicutes;o__Veillonellales-Selenomonadales;f__Selenomonadaceae;g__Anaerovibrio;	0.000108621	6.53e-05	4.94e-05	5.29e-05	0.0390528	0.634451
k__Bacteria;p__Bacteroidota;c__Bacteroidia;o__Chitinophagales;f__Chitinophagaceae;g__Dinghuibacter;	0.000108621	0.000213975	1.18e-05	1.67e-05	0.208242	0.789875
k__Bacteria;p__Actinobacteria;c__unidentified_Actinobacteria;o__Pseudonocardiales;f__Pseudonocardiaceae;g__Crossiella;	0.000108621	0.000302857	0.000156019	0.000493374	0.213992	0.789875
k__Bacteria;p__Firmicutes;c__Clostridia;o__Oscillospirales;f__Butyricicoccaceae;g__Butyricicoccus;	0.000108621	0.00016078	9.08e-05	0.000143081	0.541835	0.985384
k__Bacteria;p__Planctomycetes;c__unidentified_Planctomycetes;o__Pirellulales;f__Pirellulaceae;g__Pirellula;	0.000106646	0.000157774	4.54e-05	5.59e-05	0.219054	0.789875
k__Bacteria;p__Proteobacteria;c__Gammaproteobacteria;o__Burkholderiales;f__Nitrosomonadaceae;g__Nitrosospira;	0.000106646	0.000141252	5.53e-05	8.57e-05	0.438819	0.881445
k__Bacteria;p__Firmicutes;c__Clostridia;o__Lachnospirales;f__Lachnospiraceae;g__[Eubacterium]_eligens_group;	0.000106646	0.000115232	7.11e-05	9.82e-05	0.593348	1
k__Bacteria;p__Proteobacteria;c__Alphaproteobacteria;o__Rhizobiales;f__Labraceae;g__Labrys;	0.000106646	0.000309922	9.87e-05	0.000278363	1	1
k__Bacteria;p__Proteobacteria;c__Gammaproteobacteria;o__Burkholderiales;f__Rhodocyclaceae;g__Azoarcus;	0.000104671	7.09e-05	4.94e-05	3.51e-05	0.107533	0.760565
k__Bacteria;p__Actinobacteria;c__unidentified_Actinobacteria;o__Micrococcales;f__unidentified_Micrococcales;g__Timonella;	0.000104671	0.000195296	2.76e-05	4.48e-05	0.189883	0.789875
k__Bacteria;p__Firmicutes;c__Clostridia;o__Oscillospirales;f__UCG-010;g__unidentified_UCG-010;	0.000104671	0.000109781	9.87e-05	9.81e-05	0.731091	1
k__Bacteria;p__Firmicutes;c__Clostridia;o__Peptostreptococcales-Tissierellales;f__Peptostreptococcaceae;g__Terrisporobacter;	0.000104671	8.83e-05	0.00011257	0.00010535	0.939378	1
k__Bacteria;p__Verrucomicrobiota;c__Verrucomicrobiae;o__Chthoniobacterales;f__Chthoniobacteraceae;g__Candidatus_Udaeobacter;	0.000102696	0.000153203	0.000207366	0.000492917	0.816339	1
k__Bacteria;p__Firmicutes;c__Clostridia;o__Lachnospirales;f__Lachnospiraceae;g__Syntrophococcus;	0.000100721	6.68e-05	5.53e-05	5.72e-05	0.101373	0.760565
k__Bacteria;p__Campylobacterota;c__Campylobacteria;o__Campylobacterales;f__Helicobacteraceae;g__Helicobacter;	0.000100721	0.000140406	4.94e-05	5.37e-05	0.488507	0.951518
k__Bacteria;p__Actinobacteria;c__unidentified_Actinobacteria;o__Corynebacteriales;f__Nocardiaceae;g__Rhodococcus;	0.000100721	7.92e-05	7.31e-05	5.59e-05	0.539027	0.985384
k__Bacteria;p__Actinobacteriota;c__Acidimicrobiia;o__Microtrichales;f__Iamiaceae;g__Iamia;	0.000100721	8.09e-05	9.28e-05	9.5e-05	0.676088	1
k__Bacteria;p__Firmicutes;c__Bacilli;o__Thermoactinomycetales;f__Thermoactinomycetaceae;g__Kroppenstedtia;	0.000100721	0.000157568	9.87e-05	0.00013199	0.969551	1
k__Bacteria;p__Actinobacteriota;c__Rubrobacteria;o__Rubrobacterales;f__Rubrobacteriaceae;g__Rubrobacter;	9.87e-05	0.000129001	3.55e-05	3.46e-05	0.197163	0.789875
k__Bacteria;p__Proteobacteria;c__Gammaproteobacteria;o__Burkholderiales;f__Neisseriaceae;g__Kingella;	9.87e-05	0.000128327	3.36e-05	5.19e-05	0.224952	0.789875
k__Bacteria;p__Verrucomicrobiota;c__Verrucomicrobiae;o__Chthoniobacterales;f__Chthoniobacteraceae;g__Chthoniobacter;	9.68e-05	0.000165352	7.31e-05	0.000210668	0.133271	0.760565
k__Bacteria;p__Actinobacteriota;c__Coriobacteriia;o__Coriobacteriales;f__Atopobiaceae;g__Atopobium;	9.68e-05	7.7e-05	7.31e-05	5.67e-05	0.56812	1
k__Bacteria;p__Firmicutes;c__Clostridia;o__Peptostreptococcales-Tissierellales;f__Family_XI;g__Anaerococcus;	9.48e-05	6.5e-05	6.91e-05	0.000112202	0.0934227	0.760565
k__Bacteria;p__Proteobacteria;c__Alphaproteobacteria;o__Reyranellales;f__Reyranellaceae;g__Reyranella;	9.48e-05	0.000137395	0.000126395	0.000324939	0.150616	0.760565
k__Bacteria;p__Firmicutes;c__Bacilli;o__Erysipelotrichales;f__Erysipelatoclostridiaceae;g__Erysipelotrichaceae_UCG-003;	9.48e-05	9.11e-05	5.53e-05	5.17e-05	0.214549	0.789875
k__Bacteria;p__Firmicutes;c__Clostridia;o__Lachnospirales;f__Lachnospiraceae;g__Howardella;	9.48e-05	5.95e-05	5.73e-05	5.99e-05	0.236685	0.789875
k__Bacteria;p__Firmicutes;c__Clostridia;o__Oscillospirales;f__Ruminococcaceae;g__[Eubacterium]_siraeum_group;	9.48e-05	9.02e-05	0.000126395	0.000146375	0.819051	1
k__Bacteria;p__Proteobacteria;c__Gammaproteobacteria;o__Burkholderiales;f__Alcaligenaceae;g__Verticiella;	9.48e-05	6.09e-05	0.000100721	7.92e-05	1	1
k__Bacteria;p__Verrucomicrobiota;c__Verrucomicrobiae;o__Pedosphaerales;f__Pedosphaeraceae;g__SH3-11;	9.28e-05	0.000199685	3.95e-06	1.25e-05	0.0222773	0.491559
k__Bacteria;p__Proteobacteria;c__Gammaproteobacteria;o__Burkholderiales;f__Rhodocyclaceae;g__Thauera;	9.28e-05	5.19e-05	9.68e-05	7.3e-05	0.877665	1
k__Bacteria;p__Firmicutes;c__Bacilli;o__Bacillales;f__Bacillaceae;g__Amphibacillus;	9.28e-05	5.59e-05	0.000100721	9.61e-05	1	1
k__Bacteria;p__Actinobacteria;c__unidentified_Actinobacteria;o__Kineosporiales;f__Kineosporiaceae;g__Quadrisphaera;	9.08e-05	9.23e-05	5.13e-05	3.63e-05	0.421178	0.861954
k__Bacteria;p__Firmicutes;c__Clostridia;o__Oscillospirales;f__Ruminococcaceae;g__Paludicola;	9.08e-05	9.41e-05	6.12e-05	4.7e-05	0.645643	1
k__Bacteria;p__Actinobacteria;c__unidentified_Actinobacteria;o__Pseudonocardiales;f__Pseudonocardiaceae;g__Saccharopolyspora;	9.08e-05	0.000140329	5.33e-05	4.84e-05	0.788681	1
k__Bacteria;p__Proteobacteria;c__Alphaproteobacteria;o__Rhizobiales;f__Xanthobacteraceae;g__Rhodoplanes;	8.89e-05	9.6e-05	4.54e-05	6.84e-05	0.204112	0.789875
k__Bacteria;p__Proteobacteria;c__Gammaproteobacteria;o__Enterobacterales;f__Pasteurellaceae;g__Aggregatibacter;	8.89e-05	7.97e-05	0.00012442	7.39e-05	0.238298	0.789875
k__Bacteria;p__Actinobacteria;c__unidentified_Actinobacteria;o__Frankiales;f__Geodermatophilaceae;g__Modestobacter;	8.89e-05	0.000201242	7.31e-05	0.000210462	0.366998	0.789875
k__Bacteria;p__Proteobacteria;c__Gammaproteobacteria;o__Burkholderiales;f__Burkholderiaceae;g__Polynucleobacter;	8.89e-05	0.000174482	9.87e-06	1.92e-05	0.505013	0.965747
k__Bacteria;p__Firmicutes;c__Bacilli;o__Erysipelotrichales;f__Erysipelotrichaceae;g__ZOR0006;	8.69e-05	0.000151896	2.17e-05	4.97e-05	0.158771	0.760565
k__Bacteria;p__Proteobacteria;c__Gammaproteobacteria;o__Burkholderiales;f__Alcaligenaceae;g__Pusillimonas;	8.69e-05	7.52e-05	6.71e-05	5.75e-05	0.567677	1
k__Bacteria;p__Proteobacteria;c__Gammaproteobacteria;o__Xanthomonadales;f__Rhodanobacteraceae;g__Dyella;	8.69e-05	0.000240476	6.91e-05	0.000184619	0.867728	1
k__Bacteria;p__Proteobacteria;c__Gammaproteobacteria;o__Nitrosococcales;f__Methylophagaceae;g__Methylophaga;	8.69e-05	6.66e-05	9.28e-05	9.17e-05	1	1
k__Bacteria;p__Firmicutes;c__Clostridia;o__Peptostreptococcales-Tissierellales;f__Family_XI;g__Murdochiella;	8.49e-05	7.85e-05	5.33e-05	4.06e-05	0.375731	0.799246
k__Bacteria;p__Bdellovibrionota;c__Bdellovibrionia;o__Bdellovibrionales;f__Bdellovibrionaceae;g__Bdellovibrio;	8.29e-05	8.47e-05	1.97e-05	5.59e-05	0.0133976	0.439561
k__Bacteria;p__Bacteroidota;c__Bacteroidia;o__Cytophagales;f__Spirosomaceae;g__Larkinella;	8.29e-05	0.000114704	1.97e-05	3.95e-05	0.0470057	0.659267
k__Bacteria;p__Actinobacteria;c__unidentified_Actinobacteria;o__Micrococcales;f__Intrasporangiaceae;g__Arsenicicoccus;	8.29e-05	5.87e-05	3.55e-05	3.58e-05	0.0706106	0.69467
k__Bacteria;p__Actinobacteria;c__unidentified_Actinobacteria;o__Micromonosporales;f__Micromonosporaceae;g__Catellatospora;	8.29e-05	0.000159032	8.1e-05	0.000256055	0.113114	0.760565
k__Bacteria;p__Actinobacteria;c__unidentified_Actinobacteria;o__Frankiales;f__Acidothermaceae;g__Acidothermus;	8.29e-05	0.000158213	7.31e-05	0.000183631	0.746217	1
k__Bacteria;p__Planctomycetota;c__Phycisphaerae;o__Phycisphaerales;f__Phycisphaeraceae;g__CL500-3;	8.1e-05	0.00017846	5.92e-06	1.33e-05	0.263138	0.789875
k__Bacteria;p__Actinobacteria;c__unidentified_Actinobacteria;o__Micrococcales;f__Intrasporangiaceae;g__Ornithinicoccus;	7.9e-05	6.45e-05	2.37e-05	3.06e-05	0.0493362	0.659267
k__Bacteria;p__Proteobacteria;c__Gammaproteobacteria;o__Burkholderiales;f__Neisseriaceae;g__Snodgrassella;	7.9e-05	9.12e-05	2.76e-05	2.67e-05	0.166861	0.760565
k__Bacteria;p__Firmicutes;c__Clostridia;o__Lachnospirales;f__Lachnospiraceae;g__CHKCI001;	7.9e-05	0.000169378	1.38e-05	3.09e-05	0.170026	0.764026
k__Bacteria;p__Bacteroidota;c__Bacteroidia;o__Bacteroidales;f__Prevotellaceae;g__Prevotellaceae_UCG-001;	7.9e-05	9.07e-05	3.36e-05	4.84e-05	0.224765	0.789875
k__Bacteria;p__Verrucomicrobiota;c__Verrucomicrobiae;o__Pedosphaerales;f__Pedosphaeraceae;g__ADurb.Bin063-1;	7.9e-05	0.000148375	0.000100721	0.000264709	0.326604	0.789875
k__Bacteria;p__Actinobacteria;c__unidentified_Actinobacteria;o__Micrococcales;f__Micrococcaceae;g__Citricoccus;	7.9e-05	5.35e-05	0.000130345	0.000126696	0.729893	1
k__Bacteria;p__Bacteroidota;c__Bacteroidia;o__Flavobacteriales;f__Weeksellaceae;g__Empedobacter;	7.9e-05	0.000181244	3.75e-05	4.7e-05	0.90663	1
k__Bacteria;p__Bacteroidota;c__Bacteroidia;o__Flavobacteriales;f__Weeksellaceae;g__Moheibacter;	7.7e-05	6.28e-05	2.57e-05	2.64e-05	0.049425	0.659267
k__Bacteria;p__Fusobacteriota;c__Fusobacteriia;o__Fusobacteriales;f__Fusobacteriaceae;g__Cetobacterium;	7.7e-05	7.42e-05	3.55e-05	4.82e-05	0.149804	0.760565
k__Bacteria;p__Actinobacteria;c__unidentified_Actinobacteria;o__Micrococcales;f__Promicromonosporaceae;g__Cellulosimicrobium;	7.5e-05	5.72e-05	3.36e-05	3.49e-05	0.0658721	0.69467
k__Bacteria;p__Verrucomicrobiota;c__Verrucomicrobiae;o__Opitutales;f__Opitutaceae;g__IMCC26134;	7.5e-05	0.000116205	1.78e-05	2.36e-05	0.0679895	0.69467
k__Bacteria;p__Firmicutes;c__Clostridia;o__Lachnospirales;f__Lachnospiraceae;g__Lachnoanaerobaculum;	7.5e-05	8e-05	2.57e-05	4.06e-05	0.0914177	0.760565
k__Bacteria;p__Acidobacteriota;c__Acidobacteriae;o__Acidobacteriales;f__Acidobacteriaceae_(Subgroup_1);g__Occallatibacter;	7.5e-05	0.000196788	4.15e-05	0.000124366	0.351076	0.789875
k__Bacteria;p__Myxococcota;c__Polyangia;o__Polyangiales;f__Phaselicystidaceae;g__Phaselicystis;	7.5e-05	0.000162269	5.33e-05	7.39e-05	0.694887	1
k__Bacteria;p__Proteobacteria;c__Gammaproteobacteria;o__Burkholderiales;f__Nitrosomonadaceae;g__Nitrosomonas;	7.5e-05	7.89e-05	5.73e-05	5.85e-05	0.730793	1
k__Bacteria;p__Proteobacteria;c__Alphaproteobacteria;o__Rhizobiales;f__Xanthobacteraceae;g__Pseudorhodoplanes;	7.31e-05	0.000163401	0.000108621	0.000323208	0.184954	0.789875
k__Bacteria;p__Firmicutes;c__Clostridia;o__Oscillospirales;f__unidentified_Oscillospirales;g__Hydrogenoanaerobacterium;	7.11e-05	5.2e-05	3.55e-05	5.08e-05	0.140203	0.760565
k__Bacteria;p__unidentified_Bacteria;c__Gammaproteobacteria;o__Enterobacterales;f__unidentified_Enterobacterales;g__unidentified_Enterobacterales;	7.11e-05	7.28e-05	3.16e-05	5.03e-05	0.366791	0.789875
k__Bacteria;p__Proteobacteria;c__Gammaproteobacteria;o__Pseudomonadales;f__Moraxellaceae;g__Alkanindiges;	7.11e-05	7.34e-05	4.94e-05	4.95e-05	0.563627	1
k__Bacteria;p__Actinobacteria;c__unidentified_Actinobacteria;o__Micrococcales;f__Microbacteriaceae;g__Microbacterium;	7.11e-05	5.9e-05	6.12e-05	5.92e-05	0.848235	1
k__Bacteria;p__Myxococcota;c__Myxococcia;o__Myxococcales;f__Myxococcaceae;g__P3OB-42;	7.11e-05	7.28e-05	6.71e-05	6.85e-05	0.969315	1
k__Bacteria;p__Proteobacteria;c__Alphaproteobacteria;o__Acetobacterales;f__Acetobacteraceae;g__Acetobacter;	6.91e-05	4.08e-05	1.97e-05	2.08e-05	0.0123036	0.439561
k__Bacteria;p__Actinobacteria;c__unidentified_Actinobacteria;o__Micromonosporales;f__Micromonosporaceae;g__Dactylosporangium;	6.91e-05	0.000143701	6.52e-05	0.00019239	0.391264	0.811275
k__Bacteria;p__Firmicutes;c__Clostridia;o__Peptostreptococcales-Tissierellales;f__Anaerovoracaceae;g__Family_XIII_UCG-001;	6.91e-05	5.12e-05	8.1e-05	5.85e-05	0.645643	1
k__Bacteria;p__Proteobacteria;c__Gammaproteobacteria;o__Pseudomonadales;f__Endozoicomonadaceae;g__Endozoicomonas;	6.91e-05	8.89e-05	6.32e-05	8.11e-05	1	1
k__Bacteria;p__Actinobacteriota;c__Coriobacteriia;o__Coriobacteriales;f__Eggerthellaceae;g__Parvibacter;	6.71e-05	4.18e-05	2.96e-05	2.51e-05	0.0314893	0.596838
k__Bacteria;p__Proteobacteria;c__Alphaproteobacteria;o__Rhodobacterales;f__Rhodobacteraceae;g__Roseovarius;	6.71e-05	5.98e-05	1.97e-05	1.86e-05	0.0580567	0.69467
k__Bacteria;p__Bacteroidota;c__Bacteroidia;o__Chitinophagales;f__Chitinophagaceae;g__Ferruginibacter;	6.71e-05	5.83e-05	3.55e-05	5.17e-05	0.0776138	0.69467
k__Bacteria;p__Firmicutes;c__Clostridia;o__Peptostreptococcales-Tissierellales;f__Anaerovoracaceae;g__Amnipila;	6.71e-05	5.98e-05	2.37e-05	2.24e-05	0.126703	0.760565
k__Bacteria;p__Firmicutes;c__Bacilli;o__Erysipelotrichales;f__Erysipelotrichaceae;g__Faecalibaculum;	6.71e-05	5.36e-05	5.53e-05	7.38e-05	0.400495	0.826822
k__Bacteria;p__Proteobacteria;c__Gammaproteobacteria;o__Xanthomonadales;f__Xanthomonadaceae;g__Pseudoxanthomonas;	6.71e-05	6.4e-05	7.5e-05	7.94e-05	1	1
k__Bacteria;p__Actinobacteriota;c__Thermoleophilia;o__Solirubrobacterales;f__Solirubrobacteraceae;g__Parviterribacter;	6.52e-05	0.000101152	3.95e-06	8.33e-06	0.0142038	0.439561
k__Bacteria;p__Proteobacteria;c__Gammaproteobacteria;o__Burkholderiales;f__Comamonadaceae;g__Schlegelella;	6.52e-05	0.000119605	6.12e-05	0.000173286	0.132766	0.760565
k__Bacteria;p__Bacteroidota;c__Bacteroidia;o__Chitinophagales;f__Saprospiraceae;g__Candidatus_Aquirestis;	6.52e-05	0.000137159	5.92e-06	1.33e-05	0.263138	0.789875
k__Bacteria;p__Bacteroidota;c__Bacteroidia;o__Cytophagales;f__Microscillaceae;g__OLB12;	6.52e-05	8.38e-05	3.95e-05	5.66e-05	0.450572	0.895322
k__Bacteria;p__Proteobacteria;c__Gammaproteobacteria;o__Burkholderiales;f__Methylophilaceae;g__Methylophilus;	6.52e-05	8.59e-05	3.36e-05	3.73e-05	0.587275	1
k__Bacteria;p__Bacteroidota;c__Bacteroidia;o__Cytophagales;f__Spirosomaceae;g__Dyadobacter;	6.52e-05	8.74e-05	6.52e-05	0.000132661	0.613968	1
k__Bacteria;p__Proteobacteria;c__Gammaproteobacteria;o__Xanthomonadales;f__Xanthomonadaceae;g__Thermomonas;	6.52e-05	0.000100723	2.17e-05	2.36e-05	0.749832	1
k__Bacteria;p__Firmicutes;c__Clostridia;o__Oscillospirales;f__Ruminococcaceae;g__Pygmaiobacter;	6.32e-05	5.33e-05	2.57e-05	2.47e-05	0.044126	0.649042
k__Bacteria;p__Firmicutes;c__Bacilli;o__Alicyclobacillales;f__Alicyclobacillaceae;g__Tumebacillus;	6.32e-05	6.89e-05	3.36e-05	4.75e-05	0.230509	0.789875
k__Bacteria;p__Proteobacteria;c__Gammaproteobacteria;o__Enterobacterales;f__Aeromonadaceae;g__Oceanisphaera;	6.32e-05	2.76e-05	0.000104671	9.31e-05	0.421536	0.861954
k__Bacteria;p__Firmicutes;c__Clostridia;o__Lachnospirales;f__Lachnospiraceae;g__Butyrivibrio;	6.32e-05	7.08e-05	5.53e-05	8.05e-05	0.698233	1
k__Bacteria;p__Bacteroidota;c__Bacteroidia;o__Chitinophagales;f__Chitinophagaceae;g__Chitinophaga;	6.32e-05	0.000186151	3.75e-05	9.24e-05	0.925662	1
k__Bacteria;p__Proteobacteria;c__Alphaproteobacteria;o__Rhodobacterales;f__Rhodobacteraceae;g__Ketogulonicigenium;	6.12e-05	6.21e-05	2.17e-05	3.01e-05	0.0800791	0.700519
k__Bacteria;p__Firmicutes;c__Negativicutes;o__Veillonellales-Selenomonadales;f__Selenomonadaceae;g__Centipeda;	6.12e-05	8.61e-05	2.96e-05	4.29e-05	0.442116	0.885662
k__Bacteria;p__Firmicutes;c__Bacilli;o__Erysipelotrichales;f__Erysipelatoclostridiaceae;g__Candidatus_Stoquefichus;	6.12e-05	5.92e-05	4.54e-05	6.32e-05	0.513473	0.978236
k__Bacteria;p__Proteobacteria;c__Alphaproteobacteria;o__Rhizobiales;f__Hyphomicrobiaceae;g__Hyphomicrobium;	6.12e-05	0.000100032	7.5e-05	0.000196568	0.548927	0.992085
k__Bacteria;p__Firmicutes;c__Clostridia;o__Oscillospirales;f__Ruminococcaceae;g__Fournierella;	5.92e-05	5.74e-05	2.76e-05	2.97e-05	0.153685	0.760565
k__Bacteria;p__Firmicutes;c__Bacilli;o__Bacillales;f__Bacillaceae;g__Halolactibacillus;	5.92e-05	7.03e-05	3.36e-05	4.06e-05	0.375358	0.799246
k__Bacteria;p__Firmicutes;c__Clostridia;o__Peptostreptococcales-Tissierellales;f__Family_XI;g__Peptoniphilus;	5.92e-05	6.97e-05	5.73e-05	0.000105924	0.479643	0.940447
k__Bacteria;p__Bacteroidota;c__Bacteroidia;o__Flavobacteriales;f__Flavobacteriaceae;g__Salinimicrobium;	5.92e-05	4.75e-05	5.73e-05	5.46e-05	0.75828	1
k__Bacteria;p__Actinobacteria;c__unidentified_Actinobacteria;o__Micromonosporales;f__Micromonosporaceae;g__Micromonospora;	5.92e-05	9.17e-05	7.31e-05	0.000151853	0.811225	1
k__Bacteria;p__Proteobacteria;c__Gammaproteobacteria;o__Burkholderiales;f__Comamonadaceae;g__Hydrogenophaga;	5.92e-05	0.000100701	4.94e-05	5.61e-05	0.938193	1
k__Bacteria;p__Proteobacteria;c__Alphaproteobacteria;o__Tistrellales;f__Geminicoccaceae;g__Candidatus_Alysiosphaera;	5.73e-05	7.47e-05	7.9e-06	1.91e-05	0.049499	0.659267
k__Bacteria;p__Fusobacteriota;c__Fusobacteriia;o__Fusobacteriales;f__Leptotrichiaceae;g__Caviibacter;	5.73e-05	0.000147334	7.9e-06	2.5e-05	0.179571	0.78081
k__Bacteria;p__Proteobacteria;c__Gammaproteobacteria;o__Burkholderiales;f__Burkholderiaceae;g__Cupriavidus;	5.73e-05	0.000104689	8.29e-05	0.00017437	0.626466	1
k__Bacteria;p__Actinobacteria;c__unidentified_Actinobacteria;o__Micromonosporales;f__Micromonosporaceae;g__Actinoplanes;	5.73e-05	9.83e-05	4.15e-05	0.000105102	0.657242	1
k__Bacteria;p__Spirochaetota;c__Spirochaetia;o__Spirochaetales;f__Spirochaetaceae;g__GWE2-31-10;	5.73e-05	8.95e-05	3.36e-05	3.84e-05	0.724189	1
k__Bacteria;p__Actinobacteria;c__unidentified_Actinobacteria;o__Propionibacteriales;f__Propionibacteriaceae;g__Cutibacterium;	5.73e-05	4.7e-05	6.71e-05	6.92e-05	0.939076	1
k__Bacteria;p__Proteobacteria;c__Alphaproteobacteria;o__Rhizobiales;f__unidentified_Rhizobiales;g__Nordella;	5.53e-05	9.06e-05	5.92e-06	1.87e-05	0.0330907	0.609628
k__Bacteria;p__Proteobacteria;c__Gammaproteobacteria;o__Diplorickettsiales;f__Diplorickettsiaceae;g__Aquicella;	5.53e-05	9.16e-05	4.34e-05	0.000104834	0.256515	0.789875
k__Bacteria;p__Proteobacteria;c__Alphaproteobacteria;o__Rhodobacterales;f__Rhodobacteraceae;g__Rubellimicrobium;	5.53e-05	4.91e-05	2.96e-05	3.51e-05	0.25992	0.789875
k__Bacteria;p__Fibrobacterota;c__Fibrobacteria;o__Fibrobacterales;f__Fibrobacteraceae;g__Fibrobacter;	5.53e-05	2.76e-05	4.34e-05	4.14e-05	0.294614	0.789875
k__Bacteria;p__Firmicutes;c__Clostridia;o__Clostridia_UCG-014;f__unidentified_Clostridia_UCG-014;g__unidentified_Clostridia_UCG-014;	5.53e-05	7.67e-05	2.17e-05	3.15e-05	0.331809	0.789875
k__Bacteria;p__Proteobacteria;c__Gammaproteobacteria;o__Enterobacterales;f__Pasteurellaceae;g__Gallibacterium;	5.53e-05	7.72e-05	2.57e-05	4.06e-05	0.372442	0.796834
k__Bacteria;p__Actinobacteria;c__unidentified_Actinobacteria;o__Actinomycetales;f__Actinomycetaceae;g__Actinomyces;	5.53e-05	6.5e-05	3.75e-05	5.46e-05	0.666644	1
k__Bacteria;p__Actinobacteria;c__unidentified_Actinobacteria;o__Pseudonocardiales;f__Pseudonocardiaceae;g__Amycolatopsis;	5.53e-05	0.000174867	7.9e-05	0.00024981	1	1
k__Bacteria;p__Bacteroidota;c__Bacteroidia;o__Bacteroidales;f__Prevotellaceae;g__Prevotella_7;	5.33e-05	5.1e-05	1.78e-05	1.96e-05	0.0522779	0.673199
k__Bacteria;p__Firmicutes;c__Clostridia;o__Peptostreptococcales-Tissierellales;f__Sedimentibacteraceae;g__Sedimentibacter;	5.33e-05	9.59e-05	5.92e-06	9.54e-06	0.0669522	0.69467
k__Bacteria;p__Acidobacteriota;c__Blastocatellia;o__Blastocatellales;f__Blastocatellaceae;g__Blastocatella;	5.33e-05	7.68e-05	1.58e-05	2.91e-05	0.113853	0.760565
k__Bacteria;p__Actinobacteria;c__unidentified_Actinobacteria;o__Streptosporangiales;f__Thermomonosporaceae;g__Actinomadura;	5.33e-05	9.17e-05	5.13e-05	0.000155561	0.198164	0.789875
k__Bacteria;p__Actinobacteria;c__unidentified_Actinobacteria;o__Frankiales;f__Nakamurellaceae;g__Nakamurella;	5.33e-05	7.39e-05	1.97e-05	3.95e-05	0.305441	0.789875
k__Bacteria;p__Actinobacteria;c__unidentified_Actinobacteria;o__Micrococcales;f__Micrococcaceae;g__Nesterenkonia;	5.33e-05	6.97e-05	3.95e-05	5.01e-05	0.562405	1
k__Bacteria;p__Bacteroidota;c__Bacteroidia;o__Bacteroidales;f__Tannerellaceae;g__Tannerella;	5.33e-05	7.03e-05	3.95e-05	4.65e-05	0.875078	1
k__Bacteria;p__Firmicutes;c__Clostridia;o__Peptostreptococcales-Tissierellales;f__Family_XI;g__Finegoldia;	5.33e-05	5.27e-05	5.73e-05	6.41e-05	1	1
k__Bacteria;p__Proteobacteria;c__Alphaproteobacteria;o__Rhizobiales;f__Kaistiaceae;g__Kaistia;	5.13e-05	5.52e-05	3.75e-05	4.97e-05	0.364253	0.789875
k__Bacteria;p__Proteobacteria;c__Alphaproteobacteria;o__Caulobacterales;f__Hyphomonadaceae;g__Hirschia;	5.13e-05	8.02e-05	1.78e-05	3.28e-05	0.369862	0.792463
k__Bacteria;p__Actinobacteria;c__unidentified_Actinobacteria;o__Micrococcales;f__Intrasporangiaceae;g__Oryzihumus;	5.13e-05	0.000149016	4.54e-05	0.000143641	0.584249	1
k__Bacteria;p__Actinobacteria;c__unidentified_Actinobacteria;o__Pseudonocardiales;f__Pseudonocardiaceae;g__Actinophytocola;	5.13e-05	9.59e-05	3.36e-05	5.67e-05	0.690451	1
k__Bacteria;p__Proteobacteria;c__Gammaproteobacteria;o__Enterobacterales;f__Hafniaceae;g__Edwardsiella;	5.13e-05	8.99e-05	4.34e-05	7.55e-05	0.71556	1
k__Bacteria;p__Deinococcota;c__Deinococci;o__Deinococcales;f__Deinococcaceae;g__Deinococcus;	5.13e-05	5.12e-05	5.73e-05	5.22e-05	0.758825	1
k__Bacteria;p__Verrucomicrobiota;c__Omnitrophia;o__Omnitrophales;f__Omnitrophaceae;g__Candidatus_Omnitrophus;	4.94e-05	9.18e-05	3.95e-06	8.33e-06	0.0525767	0.673199
k__Bacteria;p__Bacteroidota;c__Bacteroidia;o__Flavobacteriales;f__Weeksellaceae;g__Weeksella;	4.94e-05	5.29e-05	1.18e-05	2.12e-05	0.0675019	0.69467
k__Bacteria;p__Proteobacteria;c__Gammaproteobacteria;o__Burkholderiales;f__Alcaligenaceae;g__Castellaniella;	4.94e-05	3.64e-05	2.17e-05	2.54e-05	0.0780366	0.69467
k__Bacteria;p__Actinobacteria;c__unidentified_Actinobacteria;o__Micrococcales;f__Dermacoccaceae;g__Flexivirga;	4.94e-05	3.26e-05	2.57e-05	3.73e-05	0.0846309	0.731679
k__Bacteria;p__Proteobacteria;c__Gammaproteobacteria;o__Pseudomonadales;f__Pseudohongiellaceae;g__Pseudohongiella;	4.94e-05	2.83e-05	3.95e-05	6.1e-05	0.185862	0.789875
k__Bacteria;p__Proteobacteria;c__Gammaproteobacteria;o__Burkholderiales;f__Alcaligenaceae;g__Candidimonas;	4.94e-05	5.98e-05	2.17e-05	2.54e-05	0.432021	0.871342
k__Bacteria;p__Actinobacteria;c__unidentified_Actinobacteria;o__Kineosporiales;f__Kineosporiaceae;g__Kineococcus;	4.94e-05	5.83e-05	3.16e-05	3.51e-05	0.724296	1
k__Bacteria;p__Bacteroidota;c__Bacteroidia;o__Chitinophagales;f__Chitinophagaceae;g__Puia;	4.94e-05	7.8e-05	5.33e-05	8.43e-05	0.937422	1
k__Bacteria;p__Verrucomicrobiota;c__Verrucomicrobiae;o__Opitutales;f__Puniceicoccaceae;g__Cerasicoccus;	4.94e-05	6.47e-05	3.75e-05	4.6e-05	1	1
k__Bacteria;p__Proteobacteria;c__Alphaproteobacteria;o__Rhizobiales;f__Beijerinckiaceae;g__FukuN57;	4.74e-05	6.85e-05	0	0	0.0148663	0.439561
k__Bacteria;p__unidentified_Bacteria;c__Alphaproteobacteria;o__Rhodospirillales;f__unidentified_Rhodospirillales;g__unidentified_Rhodospirillales;	4.74e-05	7.91e-05	1.97e-06	6.25e-06	0.0402173	0.639318
k__Bacteria;p__Bacteroidota;c__Bacteroidia;o__Bacteroidales;f__Paludibacteraceae;g__Paludibacter;	4.74e-05	4.67e-05	5.92e-06	9.54e-06	0.0668277	0.69467
k__Bacteria;p__Deferribacteres;c__unidentified_Deferribacteres;o__Deferribacterales;f__Deferribacteraceae;g__Mucispirillum;	4.74e-05	8.29e-05	2.57e-05	5.02e-05	0.262814	0.789875
k__Bacteria;p__Proteobacteria;c__Alphaproteobacteria;o__Sphingomonadales;f__Sphingomonadaceae;g__Porphyrobacter;	4.74e-05	5.98e-05	1.78e-05	2.36e-05	0.447541	0.894106
k__Bacteria;p__Bacteroidota;c__Bacteroidia;o__Flavobacteriales;f__Crocinitomicaceae;g__Brumimicrobium;	4.74e-05	4.67e-05	3.36e-05	3.84e-05	0.53423	0.985384
k__Bacteria;p__Bdellovibrionota;c__Bdellovibrionia;o__Bacteriovoracales;f__Bacteriovoracaceae;g__Peredibacter;	4.74e-05	4.94e-05	5.33e-05	5.89e-05	0.816053	1
k__Bacteria;p__Bacteroidota;c__Bacteroidia;o__Cytophagales;f__Spirosomaceae;g__Leadbetterella;	4.74e-05	9.5e-05	1.78e-05	1.96e-05	0.933422	1
k__Bacteria;p__Bacteroidota;c__Bacteroidia;o__Flavobacteriales;f__Flavobacteriaceae;g__Galbibacter;	4.54e-05	3.96e-05	0.000114545	7.32e-05	0.0400341	0.639318
k__Bacteria;p__Bacteroidota;c__Bacteroidia;o__Flavobacteriales;f__Crocinitomicaceae;g__Fluviicola;	4.54e-05	4.47e-05	1.38e-05	2.09e-05	0.0582944	0.69467
k__Bacteria;p__Proteobacteria;c__Gammaproteobacteria;o__Burkholderiales;f__Comamonadaceae;g__Inhella;	4.54e-05	5.51e-05	2.17e-05	4e-05	0.16863	0.760565
k__Bacteria;p__Proteobacteria;c__Gammaproteobacteria;o__Burkholderiales;f__Methylophilaceae;g__Methylotenera;	4.54e-05	7.68e-05	2.57e-05	5.59e-05	0.193554	0.789875
k__Bacteria;p__Firmicutes;c__Bacilli;o__Lactobacillales;f__Lactobacillaceae;g__Leuconostoc;	4.54e-05	3.84e-05	2.57e-05	3.23e-05	0.226816	0.789875
k__Bacteria;p__Acidobacteriota;c__Holophagae;o__Holophagales;f__Holophagaceae;g__marine_group;	4.54e-05	8.43e-05	3.95e-06	1.25e-05	0.234266	0.789875
k__Bacteria;p__Proteobacteria;c__Alphaproteobacteria;o__Sphingomonadales;f__Sphingomonadaceae;g__Qipengyuania;	4.54e-05	6.45e-05	3.36e-05	5.35e-05	0.530118	0.985384
k__Bacteria;p__Planctomycetota;c__Brocadiae;o__Brocadiales;f__Brocadiaceae;g__Candidatus_Brocadia;	4.54e-05	9.94e-05	2.17e-05	2.36e-05	0.589338	1
k__Bacteria;p__Firmicutes;c__Clostridia;o__Oscillospirales;f__Oscillospiraceae;g__Papillibacter;	4.54e-05	4.06e-05	3.55e-05	4.25e-05	0.609249	1
k__Bacteria;p__Firmicutes;c__Bacilli;o__Thermoactinomycetales;f__Thermoactinomycetaceae;g__Thermoactinomyces;	4.54e-05	6.25e-05	2.96e-05	3.26e-05	0.810993	1
k__Bacteria;p__Firmicutes;c__Bacilli;o__Erysipelotrichales;f__Erysipelotrichaceae;g__Breznakia;	4.34e-05	3.33e-05	0	0	0.000699636	0.256927
k__Bacteria;p__Verrucomicrobiota;c__Verrucomicrobiae;o__Pedosphaerales;f__Pedosphaeraceae;g__Ellin516;	4.34e-05	9.02e-05	1.97e-05	6.25e-05	0.0454021	0.649042
k__Bacteria;p__Acidobacteriota;c__Blastocatellia;o__Blastocatellales;f__Blastocatellaceae;g__Stenotrophobacter;	4.34e-05	3.93e-05	1.78e-05	3.78e-05	0.0507202	0.667098
k__Bacteria;p__Planctomycetes;c__unidentified_Planctomycetes;o__Gemmatales;f__Gemmataceae;g__Gemmata;	4.34e-05	6.76e-05	2.76e-05	7.4e-05	0.305441	0.789875
k__Bacteria;p__Firmicutes;c__Clostridia;o__Clostridiales;f__Clostridiaceae;g__Clostridium_sensu_stricto_6;	4.34e-05	3.58e-05	3.55e-05	5.49e-05	0.308017	0.789875
k__Bacteria;p__Bacteroidota;c__Bacteroidia;o__Bacteroidales;f__Dysgonomonadaceae;g__Dysgonomonas;	4.34e-05	2.6e-05	3.36e-05	3.36e-05	0.487317	0.950789
k__Bacteria;p__Actinobacteria;c__unidentified_Actinobacteria;o__Micrococcales;f__Micrococcaceae;g__Paenarthrobacter;	4.34e-05	6.5e-05	6.32e-05	8.77e-05	0.724403	1
k__Bacteria;p__Firmicutes;c__Bacilli;o__Erysipelotrichales;f__Erysipelotrichaceae;g__Allobaculum;	4.34e-05	5.72e-05	2.76e-05	3.12e-05	0.78331	1
k__Bacteria;p__Actinobacteria;c__unidentified_Actinobacteria;o__Kineosporiales;f__Kineosporiaceae;g__Kineosporia;	4.34e-05	0.000124139	4.94e-05	0.000149321	1	1
k__Bacteria;p__Verrucomicrobiota;c__Lentisphaeria;o__Victivallales;f__Victivallaceae;g__Victivallis;	4.15e-05	6.14e-05	3.16e-05	4.77e-05	0.627359	1
k__Bacteria;p__Proteobacteria;c__Gammaproteobacteria;o__Xanthomonadales;f__Rhodanobacteraceae;g__Chujaibacter;	4.15e-05	5.3e-05	3.75e-05	5.7e-05	0.665883	1
k__Bacteria;p__Myxococcota;c__Polyangia;o__Polyangiales;f__Sandaracinaceae;g__Sandaracinus;	4.15e-05	6.41e-05	2.57e-05	4.27e-05	0.745794	1
k__Bacteria;p__Proteobacteria;c__Alphaproteobacteria;o__Rhizobiales;f__unidentified_Rhizobiales;g__Bauldia;	4.15e-05	6.07e-05	3.55e-05	5.57e-05	0.933994	1
k__Bacteria;p__Acidobacteriota;c__Acidobacteriae;o__unidentified_Acidobacteriae;f__unidentified_Acidobacteriae;g__Paludibaculum;	3.95e-05	6.52e-05	0	0	0.00209745	0.340069
k__Bacteria;p__Firmicutes;c__Clostridia;o__Oscillospirales;f__Ruminococcaceae;g__CAG-352;	3.95e-05	3.36e-05	1.97e-06	6.25e-06	0.00466675	0.345302
k__Bacteria;p__Proteobacteria;c__Gammaproteobacteria;o__Burkholderiales;f__Comamonadaceae;g__Sphaerotilus;	3.95e-05	3.09e-05	2.17e-05	2.71e-05	0.209227	0.789875
k__Bacteria;p__Firmicutes;c__Clostridia;o__Peptostreptococcales-Tissierellales;f__Peptostreptococcaceae;g__Intestinibacter;	3.95e-05	3.61e-05	3.16e-05	6.66e-05	0.236833	0.789875
k__Bacteria;p__Proteobacteria;c__Alphaproteobacteria;o__Rhizobiales;f__Hyphomicrobiaceae;g__Pedomicrobium;	3.95e-05	4.46e-05	3.36e-05	7.27e-05	0.321852	0.789875
k__Bacteria;p__Firmicutes;c__Bacilli;o__Bacillales;f__Bacillaceae;g__Geobacillus;	3.95e-05	6.9e-05	2.37e-05	6.23e-05	0.351076	0.789875
k__Bacteria;p__Proteobacteria;c__Gammaproteobacteria;o__Methylococcales;f__Methylomonadaceae;g__Methylobacter;	3.95e-05	8.58e-05	9.87e-06	2.13e-05	0.375409	0.799246
k__Bacteria;p__Proteobacteria;c__Alphaproteobacteria;o__Sphingomonadales;f__Sphingomonadaceae;g__Sphingopyxis;	3.95e-05	3.72e-05	3.16e-05	3.86e-05	0.586385	1
k__Bacteria;p__Actinobacteria;c__unidentified_Actinobacteria;o__Micrococcales;f__Cellulomonadaceae;g__Pseudactinotalea;	3.95e-05	5.59e-05	3.75e-05	5.22e-05	0.873435	1
k__Bacteria;p__Proteobacteria;c__Alphaproteobacteria;o__Sphingomonadales;f__Sphingomonadaceae;g__Sphingorhabdus;	3.95e-05	2.94e-05	5.13e-05	5.75e-05	0.969363	1
k__Bacteria;p__Firmicutes;c__Bacilli;o__Lactobacillales;f__Carnobacteriaceae;g__Marinilactibacillus;	3.75e-05	4.88e-05	0	0	0.00215452	0.340069
k__Bacteria;p__Actinobacteriota;c__Thermoleophilia;o__Solirubrobacterales;f__Solirubrobacteraceae;g__Patulibacter;	3.75e-05	5.22e-05	3.95e-06	8.33e-06	0.100106	0.760565
k__Bacteria;p__Firmicutes;c__Clostridia;o__Clostridia_vadinBB60_group;f__unidentified_Clostridia_vadinBB60_group;g__unidentified_Clostridia_vadinBB60_group;	3.75e-05	4.7e-05	9.87e-06	1.92e-05	0.134253	0.760565
k__Bacteria;p__Firmicutes;c__Bacilli;o__Lactobacillales;f__Lactobacillaceae;g__Lactiplantibacillus;	3.75e-05	3.78e-05	2.17e-05	2.86e-05	0.325818	0.789875
k__Bacteria;p__Firmicutes;c__Clostridia;o__Oscillospirales;f__Oscillospiraceae;g__Intestinimonas;	3.75e-05	4.6e-05	2.37e-05	3.33e-05	0.346326	0.789875
k__Bacteria;p__Firmicutes;c__unidentified_Firmicutes;o__Oscillospirales;f__Ruminococcaceae;g__unidentified_Ruminococcaceae;	3.75e-05	6.14e-05	2.76e-05	6.26e-05	0.441237	0.885099
k__Bacteria;p__Proteobacteria;c__Gammaproteobacteria;o__Legionellales;f__Legionellaceae;g__Legionella;	3.75e-05	6.55e-05	4.94e-05	5.61e-05	0.466317	0.922887
k__Bacteria;p__Firmicutes;c__Negativicutes;o__Acidaminococcales;f__Acidaminococcaceae;g__Acidaminococcus;	3.75e-05	9.83e-05	3.16e-05	4.48e-05	0.505878	0.965747
k__Bacteria;p__Proteobacteria;c__Gammaproteobacteria;o__Acidiferrobacterales;f__Acidiferrobacteraceae;g__Sulfurifustis;	3.75e-05	5.54e-05	3.16e-05	6.05e-05	0.660272	1
k__Bacteria;p__Actinobacteria;c__unidentified_Actinobacteria;o__Bifidobacteriales;f__Bifidobacteriaceae;g__Aeriscardovia;	3.55e-05	3.06e-05	3.95e-06	8.33e-06	0.0049049	0.345302
k__Bacteria;p__Proteobacteria;c__Alphaproteobacteria;o__Rhizobiales;f__Rhizobiaceae;g__Aquamicrobium;	3.55e-05	3.58e-05	5.92e-06	9.54e-06	0.0509894	0.667098
k__Bacteria;p__Planctomycetota;c__Phycisphaerae;o__Phycisphaerales;f__Phycisphaeraceae;g__AKYG587;	3.55e-05	5.17e-05	7.9e-06	1.91e-05	0.142907	0.760565
k__Bacteria;p__Planctomycetota;c__Phycisphaerae;o__Phycisphaerales;f__Phycisphaeraceae;g__SM1A02;	3.55e-05	5e-05	1.18e-05	2.12e-05	0.198023	0.789875
k__Bacteria;p__Bacteroidota;c__Bacteroidia;o__Chitinophagales;f__Chitinophagaceae;g__Taibaiella;	3.55e-05	3.33e-05	1.97e-05	2.46e-05	0.307626	0.789875
k__Bacteria;p__Proteobacteria;c__Alphaproteobacteria;o__Caulobacterales;f__Hyphomonadaceae;g__SWB02;	3.55e-05	5.17e-05	9.87e-06	1.4e-05	0.338908	0.789875
k__Bacteria;p__Chloroflexi;c__TK10;o__unidentified_TK10;f__unidentified_TK10;g__unidentified_TK10;	3.55e-05	9.25e-05	3.55e-05	0.000112414	0.387013	0.803587
k__Bacteria;p__Firmicutes;c__Clostridia;o__Lachnospirales;f__Lachnospiraceae;g__Lachnospiraceae_ND3007_group;	3.55e-05	4.82e-05	1.58e-05	2.43e-05	0.43057	0.87026
k__Bacteria;p__Actinobacteria;c__unidentified_Actinobacteria;o__Micromonosporales;f__Micromonosporaceae;g__Luedemannella;	3.55e-05	7.32e-05	2.17e-05	4.51e-05	0.492591	0.95821
k__Bacteria;p__unidentified_Bacteria;c__Vicinamibacteria;o__Vicinamibacterales;f__unidentified_Vicinamibacterales;g__unidentified_Vicinamibacterales;	3.55e-05	8.57e-05	2.37e-05	6.16e-05	0.623859	1
k__Bacteria;p__Proteobacteria;c__Gammaproteobacteria;o__Pseudomonadales;f__Halomonadaceae;g__Chromohalobacter;	3.55e-05	3.58e-05	3.55e-05	4.35e-05	1	1
k__Bacteria;p__Proteobacteria;c__Gammaproteobacteria;o__Enterobacterales;f__Succinivibrionaceae;g__Succinivibrionaceae_UCG-001;	3.36e-05	3.96e-05	9.87e-06	3.12e-05	0.102311	0.760565
k__Bacteria;p__Proteobacteria;c__Gammaproteobacteria;o__Enterobacterales;f__Morganellaceae;g__Proteus;	3.36e-05	5.51e-05	3.95e-06	1.25e-05	0.123584	0.760565
k__Bacteria;p__Cyanobacteria;c__Cyanobacteriia;o__Cyanobacteriales;f__Chroococcidiopsaceae;g__Aliterella;	3.36e-05	8.07e-05	1.97e-06	6.25e-06	0.255852	0.789875
k__Bacteria;p__Bacteroidota;c__Bacteroidia;o__Cytophagales;f__Hymenobacteraceae;g__Adhaeribacter;	3.36e-05	3.49e-05	4.54e-05	0.000110568	0.263015	0.789875
k__Bacteria;p__Firmicutes;c__Bacilli;o__Lactobacillales;f__Lactobacillaceae;g__Companilactobacillus;	3.36e-05	4.37e-05	1.38e-05	1.87e-05	0.290594	0.789875
k__Bacteria;p__Actinobacteria;c__unidentified_Actinobacteria;o__Micromonosporales;f__Micromonosporaceae;g__Hamadaea;	3.36e-05	9.94e-05	3.36e-05	0.000106169	0.670405	1
k__Bacteria;p__Proteobacteria;c__Alphaproteobacteria;o__Azospirillales;f__Inquilinaceae;g__Inquilinus;	3.36e-05	9.94e-05	3.55e-05	0.000112414	0.670405	1
k__Bacteria;p__unidentified_Bacteria;c__Alphaproteobacteria;o__unidentified_Alphaproteobacteria;f__unidentified_Alphaproteobacteria;g__unidentified_Alphaproteobacteria;	3.36e-05	9.27e-05	1.78e-05	3.15e-05	0.688253	1
k__Bacteria;p__Acidobacteriota;c__Vicinamibacteria;o__Vicinamibacterales;f__Vicinamibacteraceae;g__Vicinamibacter;	3.36e-05	4.84e-05	2.96e-05	4.39e-05	0.903197	1
k__Bacteria;p__Bacteroidota;c__Bacteroidia;o__Cytophagales;f__Microscillaceae;g__Ohtaekwangia;	3.36e-05	4.27e-05	3.36e-05	4.47e-05	0.904901	1
k__Bacteria;p__Proteobacteria;c__Gammaproteobacteria;o__Burkholderiales;f__Methylophilaceae;g__MM2;	3.36e-05	0.000106169	3.36e-05	0.000106169	1	1
k__Bacteria;p__Bacteroidota;c__Bacteroidia;o__Chitinophagales;f__Chitinophagaceae;g__Cnuella;	3.16e-05	3.75e-05	7.9e-06	1.67e-05	0.118682	0.760565
k__Bacteria;p__Firmicutes;c__Clostridia;o__Lachnospirales;f__Lachnospiraceae;g__Shuttleworthia;	3.16e-05	4.29e-05	5.92e-06	1.33e-05	0.142285	0.760565
k__Bacteria;p__Proteobacteria;c__Gammaproteobacteria;o__Pseudomonadales;f__Porticoccaceae;g__C1-B045;	3.16e-05	4.86e-05	1.38e-05	2.95e-05	0.171181	0.764578
k__Bacteria;p__Proteobacteria;c__Alphaproteobacteria;o__Rhizobiales;f__Beijerinckiaceae;g__1174-901-12;	3.16e-05	4.67e-05	1.38e-05	3.73e-05	0.197466	0.789875
k__Bacteria;p__Bacteroidota;c__Bacteroidia;o__Sphingobacteriales;f__Sphingobacteriaceae;g__Arcticibacter;	3.16e-05	4.29e-05	6.12e-05	7.06e-05	0.226816	0.789875
k__Bacteria;p__Firmicutes;c__Clostridia;o__Peptostreptococcales-Tissierellales;f__Peptostreptococcaceae;g__Proteocatella;	3.16e-05	5.28e-05	3.95e-06	8.33e-06	0.242953	0.789875
k__Bacteria;p__Proteobacteria;c__Gammaproteobacteria;o__Pseudomonadales;f__Nitrincolaceae;g__Marinobacterium;	3.16e-05	7.46e-05	3.36e-05	3.96e-05	0.280978	0.789875
k__Bacteria;p__Desulfobacterota;c__Desulfuromonadia;o__Bradymonadales;f__Bradymonadaceae;g__Bradymonas;	3.16e-05	2.97e-05	1.97e-05	2.63e-05	0.288413	0.789875
k__Bacteria;p__Actinobacteria;c__unidentified_Actinobacteria;o__Micrococcales;f__Micrococcaceae;g__Arthrobacter;	3.16e-05	6.85e-05	5.53e-05	0.000103167	0.340222	0.789875
k__Bacteria;p__Proteobacteria;c__Alphaproteobacteria;o__Rhodobacterales;f__Rhodobacteraceae;g__Ruegeria;	3.16e-05	3.63e-05	2.17e-05	2.54e-05	0.604656	1
k__Bacteria;p__Fibrobacterota;c__Fibrobacteria;o__Fibrobacterales;f__Fibrobacteraceae;g__possible_genus_04;	3.16e-05	5.03e-05	1.97e-05	2.79e-05	0.830207	1
k__Bacteria;p__Firmicutes;c__Clostridia;o__Oscillospirales;f__Ruminococcaceae;g__UCG-001;	3.16e-05	4.29e-05	3.16e-05	3.86e-05	0.968712	1
k__Bacteria;p__Actinobacteria;c__unidentified_Actinobacteria;o__Streptosporangiales;f__Nocardiopsaceae;g__Nocardiopsis;	2.96e-05	2.67e-05	3.95e-06	8.33e-06	0.0140283	0.439561
k__Bacteria;p__Firmicutes;c__Bacilli;o__Paenibacillales;f__Paenibacillaceae;g__Saccharibacillus;	2.96e-05	3.51e-05	7.9e-06	1.91e-05	0.0456582	0.649042
k__Bacteria;p__Proteobacteria;c__Alphaproteobacteria;o__Rhizobiales;f__Devosiaceae;g__Pelagibacterium;	2.96e-05	2.51e-05	1.38e-05	2.47e-05	0.0784706	0.69467
k__Bacteria;p__Proteobacteria;c__Gammaproteobacteria;o__Enterobacterales;f__Orbaceae;g__Gilliamella;	2.96e-05	3.75e-05	9.87e-06	2.51e-05	0.168742	0.760565
k__Bacteria;p__Proteobacteria;c__Gammaproteobacteria;o__Pseudomonadales;f__Halieaceae;g__Haliea;	2.96e-05	3.12e-05	1.38e-05	2.09e-05	0.254038	0.789875
k__Bacteria;p__Proteobacteria;c__Gammaproteobacteria;o__Enterobacterales;f__Shewanellaceae;g__Shewanella;	2.96e-05	2.67e-05	3.75e-05	6.81e-05	0.528611	0.985384
k__Bacteria;p__Proteobacteria;c__Gammaproteobacteria;o__Burkholderiales;f__Nitrosomonadaceae;g__IS-44;	2.96e-05	7.52e-05	3.75e-05	0.000105514	1	1
k__Bacteria;p__Firmicutes;c__Bacilli;o__Erysipelotrichales;f__Erysipelatoclostridiaceae;g__Coprobacillus;	2.76e-05	3.12e-05	0	0	0.0148012	0.439561
k__Bacteria;p__Proteobacteria;c__Gammaproteobacteria;o__Burkholderiales;f__Comamonadaceae;g__Tepidimonas;	2.76e-05	3.75e-05	3.95e-06	1.25e-05	0.0621801	0.69467
k__Bacteria;p__Bacteroidota;c__Bacteroidia;o__Chitinophagales;f__Chitinophagaceae;g__Sediminibacterium;	2.76e-05	4.94e-05	1.97e-06	6.25e-06	0.122608	0.760565
k__Bacteria;p__Myxococcota;c__Polyangia;o__mle1-27;f__unidentified_mle1-27;g__unidentified_mle1-27;	2.76e-05	3.75e-05	9.87e-06	2.13e-05	0.182905	0.788351
k__Bacteria;p__Sumerlaeota;c__Sumerlaeia;o__Sumerlaeales;f__Sumerlaeaceae;g__Sumerlaea;	2.76e-05	3.25e-05	1.58e-05	3.82e-05	0.23017	0.789875
k__Bacteria;p__Bacteroidota;c__Bacteroidia;o__Bacteroidales;f__Rikenellaceae;g__Anaerocella;	2.76e-05	3.51e-05	9.87e-06	1.68e-05	0.248025	0.789875
k__Bacteria;p__Desulfobacterota;c__Desulfuromonadia;o__Bradymonadales;f__Bradymonadaceae;g__unidentified_Bradymonadaceae;	2.76e-05	4.67e-05	5.92e-06	1.33e-05	0.283274	0.789875
k__Bacteria;p__Bacteroidota;c__Bacteroidia;o__Cytophagales;f__Hymenobacteraceae;g__Pontibacter;	2.76e-05	3.86e-05	1.97e-05	3.72e-05	0.467885	0.923517
k__Bacteria;p__Firmicutes;c__Clostridia;o__Oscillospirales;f__Oscillospiraceae;g__UCG-003;	2.76e-05	6.46e-05	1.78e-05	3.15e-05	0.54443	0.986279
k__Bacteria;p__Firmicutes;c__Bacilli;o__Erysipelotrichales;f__Erysipelatoclostridiaceae;g__Kandleria;	2.76e-05	3.51e-05	3.55e-05	4.35e-05	0.665628	1
k__Bacteria;p__Actinobacteria;c__unidentified_Actinobacteria;o__Catenulisporales;f__Catenulisporaceae;g__Catenulispora;	2.76e-05	8.07e-05	7.7e-05	0.000243564	0.670405	1
k__Bacteria;p__Proteobacteria;c__Gammaproteobacteria;o__Burkholderiales;f__Rhodocyclaceae;g__Ferribacterium;	2.76e-05	3.86e-05	2.96e-05	5.12e-05	0.868204	1
k__Bacteria;p__Actinobacteria;c__unidentified_Actinobacteria;o__Frankiales;f__Geodermatophilaceae;g__Antricoccus;	2.76e-05	3.12e-05	2.96e-05	3.26e-05	0.968073	1
k__Bacteria;p__Actinobacteria;c__unidentified_Actinobacteria;o__Catenulisporales;f__Actinospicaceae;g__Actinospica;	2.76e-05	8.74e-05	3.16e-05	9.99e-05	1	1
k__Bacteria;p__Cyanobacteria;c__Cyanobacteriia;o__Cyanobacteriales;f__Oscillatoriaceae;g__Planktothricoides_SR001;	2.57e-05	6.11e-05	0	0	0.0344238	0.609628
k__Bacteria;p__Proteobacteria;c__Gammaproteobacteria;o__Burkholderiales;f__Alcaligenaceae;g__GKS98_freshwater_group;	2.57e-05	2.29e-05	9.87e-06	2.13e-05	0.0736588	0.69467
k__Bacteria;p__Bacteroidota;c__Bacteroidia;o__Bacteroidales;f__Marinifilaceae;g__Sanguibacteroides;	2.57e-05	3.09e-05	3.95e-06	8.33e-06	0.09993	0.760565
k__Bacteria;p__Actinobacteria;c__unidentified_Actinobacteria;o__Pseudonocardiales;f__Pseudonocardiaceae;g__Actinomycetospora;	2.57e-05	3.73e-05	2.37e-05	6.83e-05	0.131649	0.760565
k__Bacteria;p__Firmicutes;c__Clostridia;o__Oscillospirales;f__Ruminococcaceae;g__Anaerofilum;	2.57e-05	2.95e-05	7.9e-06	1.67e-05	0.139161	0.760565
k__Bacteria;p__Firmicutes;c__Clostridia;o__Peptostreptococcales-Tissierellales;f__unidentified_Peptostreptococcales-Tissierellales;g__Gottschalkia;	2.57e-05	3.84e-05	5.92e-06	1.33e-05	0.154774	0.760565
k__Bacteria;p__Proteobacteria;c__Alphaproteobacteria;o__Caulobacterales;f__Hyphomonadaceae;g__Hyphomonas;	2.57e-05	3.84e-05	7.9e-06	1.91e-05	0.283274	0.789875
k__Bacteria;p__Proteobacteria;c__Gammaproteobacteria;o__Pseudomonadales;f__Cellvibrionaceae;g__Aestuariicella;	2.57e-05	3.61e-05	1.18e-05	3.12e-05	0.3508	0.789875
k__Bacteria;p__Myxococcota;c__Polyangia;o__Nannocystales;f__Nannocystaceae;g__Nannocystis;	2.57e-05	3.49e-05	1.38e-05	3.23e-05	0.401057	0.826822
k__Bacteria;p__Proteobacteria;c__Alphaproteobacteria;o__Rhizobiales;f__Rhizobiaceae;g__Aliihoeflea;	2.57e-05	3.49e-05	3.55e-05	3.2e-05	0.430896	0.87026
k__Bacteria;p__Proteobacteria;c__Alphaproteobacteria;o__Rhodobacterales;f__Rhodobacteraceae;g__Planktomarina;	2.57e-05	2.64e-05	4.74e-05	5.83e-05	0.559462	1
k__Bacteria;p__Bacteroidota;c__Bacteroidia;o__Bacteroidales;f__Rikenellaceae;g__Rikenella;	2.57e-05	3.49e-05	1.58e-05	2.76e-05	0.562626	1
k__Bacteria;p__Firmicutes;c__Clostridia;o__Lachnospirales;f__Lachnospiraceae;g__Agathobacter;	2.57e-05	3.49e-05	1.97e-05	3.36e-05	0.677006	1
k__Bacteria;p__Firmicutes;c__Bacilli;o__Erysipelotrichales;f__Erysipelotrichaceae;g__Holdemanella;	2.57e-05	3.36e-05	3.55e-05	6.02e-05	0.904782	1
k__Bacteria;p__Proteobacteria;c__Alphaproteobacteria;o__Acetobacterales;f__Acetobacteraceae;g__Acidicaldus;	2.57e-05	5.59e-05	3.16e-05	8.64e-05	0.925662	1
k__Bacteria;p__Firmicutes;c__Bacilli;o__Acholeplasmatales;f__Acholeplasmataceae;g__T2WK15B57;	2.37e-05	2.24e-05	0	0	0.00208615	0.340069
k__Bacteria;p__Proteobacteria;c__Gammaproteobacteria;o__Salinisphaerales;f__Solimonadaceae;g__Polycyclovorans;	2.37e-05	3.06e-05	1.58e-05	5e-05	0.0558786	0.688418
k__Bacteria;p__Actinobacteriota;c__Coriobacteriia;o__Coriobacteriales;f__Coriobacteriaceae;g__Collinsella;	2.37e-05	2.76e-05	3.95e-06	8.33e-06	0.0819361	0.712548
k__Bacteria;p__Actinobacteria;c__unidentified_Actinobacteria;o__Micromonosporales;f__Micromonosporaceae;g__Virgisporangium;	2.37e-05	3.7e-05	5.92e-06	1.33e-05	0.167414	0.760565
k__Bacteria;p__Firmicutes;c__Clostridia;o__Lachnospirales;f__Lachnospiraceae;g__Lachnospiraceae_UCG-006;	2.37e-05	5.08e-05	4.15e-05	4.51e-05	0.229792	0.789875
k__Bacteria;p__Firmicutes;c__Clostridia;o__Lachnospirales;f__Lachnospiraceae;g__Johnsonella;	2.37e-05	2.76e-05	2.17e-05	5.14e-05	0.326702	0.789875
k__Bacteria;p__Proteobacteria;c__Gammaproteobacteria;o__Burkholderiales;f__Comamonadaceae;g__[Polyangium]_brachysporum_group;	2.37e-05	6.16e-05	1.58e-05	5e-05	0.330092	0.789875
k__Bacteria;p__Actinobacteriota;c__Acidimicrobiia;o__Microtrichales;f__Ilumatobacteraceae;g__Ilumatobacter;	2.37e-05	4.91e-05	9.87e-06	2.13e-05	0.455407	0.902503
k__Bacteria;p__Firmicutes;c__Negativicutes;o__Acidaminococcales;f__Acidaminococcaceae;g__Succiniclasticum;	2.37e-05	4.14e-05	2.37e-05	3.06e-05	0.47946	0.940447
k__Bacteria;p__Bacteroidota;c__Bacteroidia;o__Bacteroidales;f__Prevotellaceae;g__Prevotellaceae_Ga6A1_group;	2.37e-05	4.14e-05	1.18e-05	2.67e-05	0.550596	0.993273
k__Bacteria;p__Proteobacteria;c__Alphaproteobacteria;o__Caulobacterales;f__Caulobacteraceae;g__Caulobacter;	2.37e-05	4.82e-05	3.95e-05	9.9e-05	0.605225	1
k__Bacteria;p__Proteobacteria;c__Gammaproteobacteria;o__Enterobacterales;f__Succinivibrionaceae;g__Succinivibrionaceae_UCG-002;	2.37e-05	3.46e-05	3.16e-05	4.08e-05	0.617813	1
k__Bacteria;p__Firmicutes;c__Clostridia;o__Lachnospirales;f__Lachnospiraceae;g__Lachnospiraceae_XPB1014_group;	2.37e-05	1.25e-05	2.96e-05	2.51e-05	0.634699	1
k__Bacteria;p__Bacteroidota;c__Bacteroidia;o__Cytophagales;f__Microscillaceae;g__Chryseolinea;	2.37e-05	3.06e-05	2.57e-05	3.73e-05	0.684398	1
k__Bacteria;p__unidentified_Bacteria;c__Acidimicrobiia;o__Actinomarinales;f__unidentified_Actinomarinales;g__unidentified_Actinomarinales;	2.37e-05	4.45e-05	2.37e-05	3.93e-05	0.859051	1
k__Bacteria;p__Entotheonellaeota;c__Entotheonellia;o__Entotheonellales;f__Entotheonellaceae;g__Candidatus_Entotheonella;	2.37e-05	4.91e-05	9.87e-06	1.4e-05	0.863135	1
k__Bacteria;p__Proteobacteria;c__Gammaproteobacteria;o__Burkholderiales;f__Methylophilaceae;g__Methylobacillus;	2.37e-05	3.33e-05	2.37e-05	3.58e-05	0.868026	1
k__Bacteria;p__Proteobacteria;c__Gammaproteobacteria;o__Burkholderiales;f__Alcaligenaceae;g__Advenella;	2.37e-05	3.82e-05	4.54e-05	9.72e-05	0.902693	1
k__Bacteria;p__Actinobacteria;c__unidentified_Actinobacteria;o__Frankiales;f__Sporichthyaceae;g__Sporichthya;	2.37e-05	7.49e-05	1.58e-05	5e-05	1	1
k__Bacteria;p__Proteobacteria;c__Gammaproteobacteria;o__Burkholderiales;f__Neisseriaceae;g__Vitreoscilla;	2.37e-05	3.06e-05	2.57e-05	4.06e-05	1	1
k__Bacteria;p__Bacteroidota;c__Bacteroidia;o__Chitinophagales;f__Chitinophagaceae;g__Flavitalea;	2.17e-05	3.28e-05	1.97e-06	6.25e-06	0.0546619	0.680914
k__Bacteria;p__Bacteroidota;c__Bacteroidia;o__Bacteroidales;f__Prolixibacteraceae;g__WCHB1-32;	2.17e-05	2.71e-05	3.95e-06	1.25e-05	0.0675766	0.69467
k__Bacteria;p__Firmicutes;c__Bacilli;o__Alicyclobacillales;f__Alicyclobacillaceae;g__Alicyclobacillus;	2.17e-05	3.66e-05	3.95e-06	1.25e-05	0.149446	0.760565
k__Bacteria;p__Actinobacteriota;c__Coriobacteriia;o__Coriobacteriales;f__Eggerthellaceae;g__Slackia;	2.17e-05	2.36e-05	7.9e-06	1.38e-05	0.155367	0.760565
k__Bacteria;p__Abditibacteriota;c__Abditibacteria;o__Abditibacteriales;f__Abditibacteriaceae;g__Abditibacterium;	2.17e-05	2.54e-05	1.78e-05	4.97e-05	0.213604	0.789875
k__Bacteria;p__Bacteroidota;c__Bacteroidia;o__Cytophagales;f__Spirosomaceae;g__Pseudarcicella;	2.17e-05	4.97e-05	1.97e-06	6.25e-06	0.255852	0.789875
k__Bacteria;p__Actinobacteria;c__unidentified_Actinobacteria;o__Micrococcales;f__Microbacteriaceae;g__Candidatus_Aquiluna;	2.17e-05	3.41e-05	2.76e-05	2.5e-05	0.302676	0.789875
k__Bacteria;p__Firmicutes;c__Clostridia;o__Clostridiales;f__Clostridiaceae;g__Clostridium_sensu_stricto_13;	2.17e-05	3.01e-05	1.58e-05	2.6e-05	0.453996	0.900915
k__Bacteria;p__Proteobacteria;c__Gammaproteobacteria;o__Cardiobacteriales;f__Cardiobacteriaceae;g__Cardiobacterium;	2.17e-05	3.15e-05	9.87e-06	1.4e-05	0.668017	1
k__Bacteria;p__Bacteroidota;c__Bacteroidia;o__Chitinophagales;f__Saprospiraceae;g__Membranicola;	2.17e-05	3.78e-05	1.97e-05	3.09e-05	0.66877	1
k__Bacteria;p__Firmicutes;c__Clostridia;o__Clostridiales;f__Clostridiaceae;g__Candidatus_Arthromitus;	2.17e-05	3.28e-05	3.75e-05	6.21e-05	0.707098	1
k__Bacteria;p__Firmicutes;c__Bacilli;o__Erysipelotrichales;f__Erysipelotrichaceae;g__Catenisphaera;	2.17e-05	2.86e-05	1.78e-05	2.86e-05	0.708118	1
k__Bacteria;p__Firmicutes;c__Clostridia;o__Clostridiales;f__Clostridiaceae;g__Clostridium_sensu_stricto_12;	2.17e-05	2.71e-05	1.78e-05	2.36e-05	0.714498	1
k__Bacteria;p__Gemmatimonadetes;c__unidentified_Gemmatimonadetes;o__Gemmatimonadales;f__Gemmatimonadaceae;g__Gemmatirosa;	2.17e-05	6.87e-05	1.78e-05	5.62e-05	1	1
k__Bacteria;p__Desulfobacterota;c__Desulfobacteria;o__Desulfobacterales;f__Desulfosarcinaceae;g__Sva0081_sediment_group;	1.97e-05	3.23e-05	0	0	0.0775833	0.69467
k__Bacteria;p__Proteobacteria;c__Alphaproteobacteria;o__Rhodobacterales;f__Rhodobacteraceae;g__Rhodobacter;	1.97e-05	4.16e-05	4.34e-05	5.33e-05	0.158191	0.760565
k__Bacteria;p__Verrucomicrobiota;c__Verrucomicrobiae;o__Pedosphaerales;f__Pedosphaeraceae;g__Pedosphaera;	1.97e-05	3.84e-05	1.97e-06	6.25e-06	0.233906	0.789875
k__Bacteria;p__Proteobacteria;c__Alphaproteobacteria;o__Sphingomonadales;f__Sphingomonadaceae;g__Erythrobacter;	1.97e-05	5.01e-05	2.57e-05	3.09e-05	0.248385	0.789875
k__Bacteria;p__Actinobacteria;c__unidentified_Actinobacteria;o__Micromonosporales;f__Micromonosporaceae;g__Rhizocola;	1.97e-05	3.84e-05	3.95e-06	1.25e-05	0.278076	0.789875
k__Bacteria;p__Chloroflexi;c__Anaerolineae;o__Anaerolineales;f__Anaerolineaceae;g__Flexilinea;	1.97e-05	3.36e-05	3.95e-06	8.33e-06	0.281058	0.789875
k__Bacteria;p__Proteobacteria;c__Gammaproteobacteria;o__Competibacterales;f__Competibacteraceae;g__Plasticicumulans;	1.97e-05	2.46e-05	1.18e-05	2.67e-05	0.286404	0.789875
k__Bacteria;p__Bdellovibrionota;c__Oligoflexia;o__0319-6G20;f__unidentified_0319-6G20;g__unidentified_0319-6G20;	1.97e-05	4.37e-05	3.95e-06	1.25e-05	0.303933	0.789875
k__Bacteria;p__Verrucomicrobiota;c__Verrucomicrobiae;o__Opitutales;f__Opitutaceae;g__Lacunisphaera;	1.97e-05	3.36e-05	5.92e-06	1.33e-05	0.326684	0.789875
k__Bacteria;p__unidentified_Bacteria;c__unidentified_Bacteria;o__Gemmatales;f__Gemmataceae;g__unidentified_Gemmataceae;	1.97e-05	4.37e-05	5.92e-06	1.87e-05	0.330464	0.789875
k__Bacteria;p__Firmicutes;c__Clostridia;o__Peptostreptococcales-Tissierellales;f__Anaerovoracaceae;g__[Eubacterium]_saphenum_group;	1.97e-05	3.09e-05	7.9e-06	1.38e-05	0.365455	0.789875
k__Bacteria;p__Proteobacteria;c__Gammaproteobacteria;o__Enterobacterales;f__Morganellaceae;g__endosymbionts;	1.97e-05	6.25e-05	0	0	0.36812	0.789875
k__Bacteria;p__Myxococcota;c__Polyangia;o__Polyangiales;f__Polyangiaceae;g__Polyangium;	1.97e-05	3.72e-05	7.9e-06	1.91e-05	0.374861	0.799246
k__Bacteria;p__unidentified_Bacteria;c__Bacteroidia;o__Chitinophagales;f__Chitinophagaceae;g__unidentified_Chitinophagaceae;	1.97e-05	4.27e-05	1.97e-06	6.25e-06	0.503631	0.964458
k__Bacteria;p__unidentified_Bacteria;c__unidentified_Bacteria;o__unidentified_Bacteria;f__unidentified_Bacteria;g__unidentified_Bacteria;	1.97e-05	2.94e-05	9.87e-06	1.92e-05	0.53361	0.985384
k__Bacteria;p__Proteobacteria;c__Alphaproteobacteria;o__Acetobacterales;f__Acetobacteraceae;g__Asaia;	1.97e-05	3.23e-05	2.37e-05	3.2e-05	0.538325	0.985384
k__Bacteria;p__Firmicutes;c__Bacilli;o__Lactobacillales;f__Vagococcaceae;g__Vagococcus;	1.97e-05	3.95e-05	7.9e-06	1.91e-05	0.584291	1
k__Bacteria;p__Firmicutes;c__Bacilli;o__Bacillales;f__Marinococcaceae;g__Marinococcus;	1.97e-05	3.84e-05	7.9e-06	1.91e-05	0.584535	1
k__Bacteria;p__Proteobacteria;c__Alphaproteobacteria;o__Rhizobiales;f__Rhizobiaceae;g__Shinella;	1.97e-05	2.08e-05	1.78e-05	2.71e-05	0.624964	1
k__Bacteria;p__Actinobacteria;c__unidentified_Actinobacteria;o__Propionibacteriales;f__Nocardioidaceae;g__Kribbella;	1.97e-05	5.59e-05	2.76e-05	8.74e-05	0.670405	1
k__Bacteria;p__Bacteroidota;c__Bacteroidia;o__Cytophagales;f__Cyclobacteriaceae;g__Algoriphagus;	1.97e-05	2.46e-05	1.97e-05	3.61e-05	0.805574	1
k__Bacteria;p__Bacteroidota;c__Bacteroidia;o__Cytophagales;f__Cytophagaceae;g__Cytophaga;	1.97e-05	4.37e-05	7.9e-06	1.38e-05	0.888504	1
k__Bacteria;p__Proteobacteria;c__Alphaproteobacteria;o__Azospirillales;f__Azospirillaceae;g__Skermanella;	1.97e-05	4.93e-05	1.58e-05	2.6e-05	0.925662	1
k__Bacteria;p__Chloroflexi;c__Anaerolineae;o__Anaerolineales;f__Anaerolineaceae;g__Anaerolinea;	1.97e-05	4.93e-05	2.37e-05	4.25e-05	0.925705	1
k__Bacteria;p__Proteobacteria;c__Alphaproteobacteria;o__Azospirillales;f__Azospirillaceae;g__Azospirillum;	1.97e-05	2.79e-05	2.17e-05	3.28e-05	0.93181	1
k__Bacteria;p__Firmicutes;c__Bacilli;o__Erysipelotrichales;f__Erysipelotrichaceae;g__Erysipelotrichaceae_UCG-008;	1.97e-05	1.86e-05	3.16e-05	4.48e-05	0.968113	1
k__Bacteria;p__Bacteroidota;c__Bacteroidia;o__Cytophagales;f__Amoebophilaceae;g__Candidatus_Paenicardinium;	1.97e-05	6.25e-05	2.17e-05	6.87e-05	1	1
k__Bacteria;p__Firmicutes;c__Negativicutes;o__Veillonellales-Selenomonadales;f__Selenomonadaceae;g__Selenomonas;	1.97e-05	2.79e-05	2.37e-05	3.46e-05	1	1
k__Bacteria;p__Proteobacteria;c__Alphaproteobacteria;o__Acetobacterales;f__Acetobacteraceae;g__Acidiphilium;	1.97e-05	6.25e-05	1.78e-05	5.62e-05	1	1
k__Bacteria;p__SAR324_clade(Marine_group_B);c__unidentified_SAR324_clade(Marine_group_B);o__unidentified_SAR324_clade(Marine_group_B);f__unidentified_SAR324_clade(Marine_group_B);g__unidentified_SAR324_clade(Marine_group_B);	1.97e-05	4.93e-05	1.18e-05	2.12e-05	1	1
k__Bacteria;p__Verrucomicrobiota;c__Verrucomicrobiae;o__Verrucomicrobiales;f__Rubritaleaceae;g__Luteolibacter;	1.97e-05	4.93e-05	1.78e-05	3.78e-05	1	1
k__Bacteria;p__Cyanobacteria;c__Sericytochromatia;o__unidentified_Sericytochromatia;f__unidentified_Sericytochromatia;g__unidentified_Sericytochromatia;	1.78e-05	1.96e-05	1.97e-06	6.25e-06	0.0222773	0.491559
k__Bacteria;p__Proteobacteria;c__Alphaproteobacteria;o__Rhizobiales;f__Rhizobiaceae;g__Pseudaminobacter;	1.78e-05	1.96e-05	1.97e-06	6.25e-06	0.0222773	0.491559
k__Bacteria;p__Firmicutes;c__Bacilli;o__Bacillales;f__Marinococcaceae;g__Sinobaca;	1.78e-05	3.01e-05	0	0	0.0778725	0.69467
k__Bacteria;p__Firmicutes;c__Negativicutes;o__Veillonellales-Selenomonadales;f__Veillonellaceae;g__Megasphaera;	1.78e-05	2.86e-05	1.97e-06	6.25e-06	0.122608	0.760565
k__Bacteria;p__Bacteroidota;c__Bacteroidia;o__Sphingobacteriales;f__Sphingobacteriaceae;g__Parapedobacter;	1.78e-05	2.86e-05	5.92e-06	1.87e-05	0.163714	0.760565
k__Bacteria;p__Firmicutes;c__Clostridia;o__Clostridiales;f__Caloramatoraceae;g__Fonticella;	1.78e-05	4.97e-05	0	0	0.168078	0.760565
k__Bacteria;p__Fusobacteriota;c__Fusobacteriia;o__Fusobacteriales;f__Leptotrichiaceae;g__Streptobacillus;	1.78e-05	4.41e-05	0	0	0.168078	0.760565
k__Bacteria;p__Firmicutes;c__Clostridia;o__Oscillospirales;f__Oscillospiraceae;g__V9D2013_group;	1.78e-05	1.96e-05	7.9e-06	1.67e-05	0.222565	0.789875
k__Bacteria;p__Bacteroidota;c__Bacteroidia;o__Cytophagales;f__Microscillaceae;g__Hassallia;	1.78e-05	3.41e-05	1.97e-06	6.25e-06	0.255852	0.789875
k__Bacteria;p__Proteobacteria;c__Alphaproteobacteria;o__Rhizobiales;f__Stappiaceae;g__Labrenzia;	1.78e-05	3.28e-05	5.92e-06	1.87e-05	0.279189	0.789875
k__Bacteria;p__Proteobacteria;c__Gammaproteobacteria;o__Burkholderiales;f__Hydrogenophilaceae;g__Tepidiphilus;	1.78e-05	2.54e-05	2.96e-05	3.12e-05	0.378558	0.801798
k__Bacteria;p__Acidobacteriota;c__Blastocatellia;o__Blastocatellales;f__Blastocatellaceae;g__JGI_0001001-H03;	1.78e-05	4.31e-05	3.16e-05	9.99e-05	0.386647	0.803587
k__Bacteria;p__Bacteroidota;c__Bacteroidia;o__Chitinophagales;f__Chitinophagaceae;g__Segetibacter;	1.78e-05	3.01e-05	1.78e-05	5.62e-05	0.387013	0.803587
k__Bacteria;p__Actinobacteria;c__unidentified_Actinobacteria;o__Micrococcales;f__Jonesiaceae;g__Jonesia;	1.78e-05	3.28e-05	7.9e-06	1.67e-05	0.582319	1
k__Bacteria;p__Verrucomicrobiota;c__Verrucomicrobiae;o__Pedosphaerales;f__Pedosphaeraceae;g__Ellin517;	1.78e-05	3.28e-05	3.16e-05	6.66e-05	0.607322	1
k__Bacteria;p__Firmicutes;c__Clostridia;o__Lachnospirales;f__Lachnospiraceae;g__A2;	1.78e-05	2.86e-05	3.75e-05	6.99e-05	0.646049	1
k__Bacteria;p__Actinobacteria;c__unidentified_Actinobacteria;o__Corynebacteriales;f__Nocardiaceae;g__Nocardia;	1.78e-05	3.78e-05	3.95e-05	0.000118129	0.690886	1
k__Bacteria;p__Proteobacteria;c__Gammaproteobacteria;o__Salinisphaerales;f__Solimonadaceae;g__Nevskia;	1.78e-05	2.17e-05	1.58e-05	2.6e-05	0.707864	1
k__Bacteria;p__Desulfobacterota;c__Desulfobacteria;o__Desulfatiglandales;f__Desulfatiglandaceae;g__Desulfatiglans;	1.78e-05	3.78e-05	1.78e-05	4.41e-05	0.765521	1
k__Bacteria;p__Proteobacteria;c__Gammaproteobacteria;o__unidentified_Gammaproteobacteria;f__unidentified_Gammaproteobacteria;g__Candidatus_Ovatusbacter;	1.78e-05	3.28e-05	2.37e-05	4.91e-05	0.824062	1
k__Bacteria;p__Myxococcota;c__Myxococcia;o__Myxococcales;f__Myxococcaceae;g__KD3-10;	1.78e-05	2.17e-05	1.78e-05	2.71e-05	0.835087	1
k__Bacteria;p__Bacteroidota;c__Bacteroidia;o__Chitinophagales;f__Saprospiraceae;g__Phaeodactylibacter;	1.78e-05	1.96e-05	1.97e-05	2.46e-05	1	1
k__Bacteria;p__Proteobacteria;c__Alphaproteobacteria;o__Rhizobiales;f__Beijerinckiaceae;g__Roseiarcus;	1.78e-05	5.62e-05	3.95e-06	1.25e-05	1	1
k__Bacteria;p__Cyanobacteria;c__Cyanobacteriia;o__Cyanobacteriales;f__Xenococcaceae;g__Pleurocapsa_PCC-7319;	1.58e-05	2.24e-05	0	0	0.034843	0.609628
k__Bacteria;p__Proteobacteria;c__Gammaproteobacteria;o__Enterobacterales;f__Morganellaceae;g__Morganella;	1.58e-05	3.2e-05	0	0	0.0778725	0.69467
k__Bacteria;p__Actinobacteria;c__unidentified_Actinobacteria;o__Streptosporangiales;f__Streptosporangiaceae;g__Nonomuraea;	1.58e-05	5e-05	3.36e-05	6.18e-05	0.179571	0.78081
k__Bacteria;p__Firmicutes;c__Clostridia;o__Peptostreptococcales-Tissierellales;f__Peptostreptococcaceae;g__Acetoanaerobium;	1.58e-05	2.76e-05	1.97e-06	6.25e-06	0.233906	0.789875
k__Bacteria;p__Bacteroidota;c__Bacteroidia;o__Chitinophagales;f__Chitinophagaceae;g__Parasegetibacter;	1.58e-05	3.2e-05	3.95e-06	1.25e-05	0.303933	0.789875
k__Bacteria;p__Actinobacteriota;c__Acidimicrobiia;o__Microtrichales;f__Microtrichaceae;g__IMCC26207;	1.58e-05	2.76e-05	5.92e-06	1.87e-05	0.330092	0.789875
k__Bacteria;p__Firmicutes;c__Bacilli;o__Lactobacillales;f__Lactobacillaceae;g__Lentilactobacillus;	1.58e-05	3.2e-05	3.55e-05	6.23e-05	0.416506	0.85403
k__Bacteria;p__Proteobacteria;c__Gammaproteobacteria;o__Pseudomonadales;f__Alcanivoracaceae1;g__Alcanivorax;	1.58e-05	2.04e-05	2.76e-05	3.25e-05	0.471058	0.927304
k__Bacteria;p__Desulfobacterota;c__Desulfovibrionia;o__Desulfovibrionales;f__Desulfovibrionaceae;g__Bilophila;	1.58e-05	2.04e-05	3.16e-05	3.97e-05	0.56982	1
k__Bacteria;p__Proteobacteria;c__Alphaproteobacteria;o__Defluviicoccales;f__Defluviicoccaceae;g__Defluviicoccus;	1.58e-05	2.24e-05	1.97e-05	2.08e-05	0.596255	1
k__Bacteria;p__Acidobacteriota;c__Acidobacteriae;o__Acidobacteriales;f__Acidobacteriaceae_(Subgroup_1);g__Terriglobus;	1.58e-05	2.91e-05	2.37e-05	3.33e-05	0.624763	1
k__Bacteria;p__Actinobacteria;c__unidentified_Actinobacteria;o__Micrococcales;f__Promicromonosporaceae;g__Promicromonospora;	1.58e-05	3.33e-05	2.37e-05	7.49e-05	0.670103	1
k__Bacteria;p__Desulfobacterota;c__Desulfovibrionia;o__Desulfovibrionales;f__Desulfomicrobiaceae;g__Desulfomicrobium;	1.58e-05	2.6e-05	5.92e-06	9.54e-06	0.70851	1
k__Bacteria;p__Proteobacteria;c__Gammaproteobacteria;o__Steroidobacterales;f__Woeseiaceae;g__Woeseia;	1.58e-05	2.91e-05	2.37e-05	3.93e-05	0.851968	1
k__Bacteria;p__Acidobacteriota;c__Acidobacteriae;o__Acidobacteriales;f__Acidobacteriaceae_(Subgroup_1);g__Terracidiphilus;	1.58e-05	4.35e-05	2.96e-05	6.26e-05	0.913826	1
k__Bacteria;p__Acidobacteriota;c__Blastocatellia;o__Blastocatellales;f__Blastocatellaceae;g__Tellurimicrobium;	1.58e-05	3.82e-05	4.74e-05	0.000130404	0.956883	1
k__Bacteria;p__Actinobacteria;c__unidentified_Actinobacteria;o__Micrococcales;f__Microbacteriaceae;g__Agromyces;	1.58e-05	3.82e-05	7.9e-06	1.91e-05	0.956883	1
k__Bacteria;p__Firmicutes;c__Bacilli;o__Lactobacillales;f__Aerococcaceae;g__Globicatella;	1.58e-05	2.91e-05	2.37e-05	5e-05	1	1
k__Bacteria;p__Actinobacteria;c__unidentified_Actinobacteria;o__Corynebacteriales;f__Nocardiaceae;g__Williamsia;	1.38e-05	1.63e-05	0	0	0.0146069	0.439561
k__Bacteria;p__Firmicutes;c__Clostridia;o__Lachnospirales;f__Lachnospiraceae;g__Pseudobutyrivibrio;	1.38e-05	1.87e-05	0	0	0.0344238	0.609628
k__Bacteria;p__unidentified_Bacteria;c__Clostridia;o__Lachnospirales;f__Lachnospiraceae;g__unidentified_Lachnospiraceae;	1.38e-05	3.09e-05	0	0	0.0775833	0.69467
k__Bacteria;p__Proteobacteria;c__Gammaproteobacteria;o__Enterobacterales;f__Aeromonadaceae;g__Zobellella;	1.38e-05	2.64e-05	0	0	0.0778725	0.69467
k__Bacteria;p__Proteobacteria;c__Alphaproteobacteria;o__Acetobacterales;f__Acetobacteraceae;g__Belnapia;	1.38e-05	1.63e-05	7.9e-06	2.5e-05	0.112083	0.760565
k__Bacteria;p__Firmicutes;c__Clostridia;o__Oscillospirales;f__Ruminococcaceae;g__UBA1819;	1.38e-05	2.09e-05	3.95e-06	1.25e-05	0.163714	0.760565
k__Bacteria;p__Firmicutes;c__Bacilli;o__Bacillales;f__Sporolactobacillaceae;g__Tuberibacillus;	1.38e-05	3.73e-05	0	0	0.168078	0.760565
k__Bacteria;p__Synergistota;c__Synergistia;o__Synergistales;f__Synergistaceae;g__Acetomicrobium;	1.38e-05	4.37e-05	0	0	0.36812	0.789875
k__Bacteria;p__Firmicutes;c__Clostridia;o__Oscillospirales;f__Ethanoligenenaceae;g__Acetanaerobacterium;	1.38e-05	2.09e-05	7.9e-06	1.91e-05	0.400246	0.826822
k__Bacteria;p__Actinobacteriota;c__Coriobacteriia;o__Coriobacteriales;f__Atopobiaceae;g__Coriobacteriaceae_UCG-002;	1.38e-05	2.09e-05	7.9e-06	1.67e-05	0.426934	0.864621
k__Bacteria;p__Bacteroidota;c__Bacteroidia;o__Bacteroidales;f__Prolixibacteraceae;g__Roseimarinus;	1.38e-05	3.23e-05	1.97e-06	6.25e-06	0.503631	0.964458
k__Bacteria;p__Proteobacteria;c__Gammaproteobacteria;o__Burkholderiales;f__Rhodocyclaceae;g__Methyloversatilis;	1.38e-05	2.09e-05	2.76e-05	3.86e-05	0.506264	0.965747
k__Bacteria;p__Planctomycetes;c__unidentified_Planctomycetes;o__Pirellulales;f__Pirellulaceae;g__CPla-4_termite_group;	1.38e-05	2.64e-05	3.95e-06	8.33e-06	0.517341	0.983072
k__Bacteria;p__Proteobacteria;c__Alphaproteobacteria;o__Rhizobiales;f__Xanthobacteraceae;g__Ancylobacter;	1.38e-05	1.87e-05	7.9e-06	1.38e-05	0.531682	0.985384
k__Bacteria;p__Cyanobacteria;c__Cyanobacteriia;o__Cyanobacteriales;f__Phormidiaceae;g__Planktothrix_NIVA-CYA_15;	1.38e-05	3.23e-05	3.95e-06	1.25e-05	0.542802	0.985384
k__Bacteria;p__Proteobacteria;c__Gammaproteobacteria;o__Burkholderiales;f__Hydrogenophilaceae;g__Thiobacillus;	1.38e-05	2.29e-05	1.18e-05	3.12e-05	0.654616	1
k__Bacteria;p__Proteobacteria;c__Alphaproteobacteria;o__Acetobacterales;f__Acetobacteraceae;g__Bombella;	1.38e-05	3.23e-05	1.18e-05	3.75e-05	0.670405	1
k__Bacteria;p__Firmicutes;c__Bacilli;o__Erysipelotrichales;f__Erysipelotrichaceae;g__Ileibacterium;	1.38e-05	2.47e-05	9.87e-06	2.51e-05	0.690696	1
k__Bacteria;p__Desulfobacterota;c__Desulfuromonadia;o__Desulfuromonadales;f__Geothermobacteraceae;g__Geothermobacter;	1.38e-05	1.63e-05	1.38e-05	2.09e-05	0.834341	1
k__Bacteria;p__Firmicutes;c__Bacilli;o__Brevibacillales;f__Brevibacillaceae;g__Brevibacillus;	1.38e-05	3.23e-05	3.95e-06	8.33e-06	0.871053	1
k__Bacteria;p__Bacteroidota;c__Bacteroidia;o__Bacteroidales;f__F082;g__unidentified_F082;	1.38e-05	3.09e-05	7.9e-06	1.38e-05	1	1
k__Bacteria;p__Firmicutes;c__Bacilli;o__Erysipelotrichales;f__Erysipelotrichaceae;g__Holdemania;	1.18e-05	2.12e-05	0	0	0.0778725	0.69467
k__Bacteria;p__Firmicutes;c__Clostridia;o__Christensenellales;f__Christensenellaceae;g__Christensenella;	1.18e-05	2.12e-05	0	0	0.0778725	0.69467
k__Bacteria;p__Proteobacteria;c__Gammaproteobacteria;o__Pseudomonadales;f__Moraxellaceae;g__Perlucidibaca;	1.18e-05	1.67e-05	1.97e-06	6.25e-06	0.122364	0.760565
k__Bacteria;p__Proteobacteria;c__Alphaproteobacteria;o__Rhodobacterales;f__Rhodobacteraceae;g__Yangia;	1.18e-05	2.5e-05	0	0	0.167489	0.760565
k__Bacteria;p__Desulfobacterota;c__Desulfobulbia;o__Desulfobulbales;f__Desulfobulbaceae;g__Desulfobulbus;	1.18e-05	1.67e-05	3.95e-06	1.25e-05	0.178438	0.780473
k__Bacteria;p__Firmicutes;c__Clostridia;o__Peptostreptococcales-Tissierellales;f__Family_XI;g__Fenollaria;	1.18e-05	1.67e-05	3.95e-06	1.25e-05	0.178438	0.780473
k__Bacteria;p__Proteobacteria;c__Alphaproteobacteria;o__Paracaedibacterales;f__Paracaedibacteraceae;g__Candidatus_Paracaedibacter;	1.18e-05	1.67e-05	3.95e-06	1.25e-05	0.178438	0.780473
k__Bacteria;p__Actinobacteria;c__unidentified_Actinobacteria;o__Actinomycetales;f__Actinomycetaceae;g__Arcanobacterium;	1.18e-05	1.91e-05	9.87e-06	3.12e-05	0.213097	0.789875
k__Bacteria;p__Bacteroidota;c__Bacteroidia;o__Flavobacteriales;f__Weeksellaceae;g__Chishuiella;	1.18e-05	1.67e-05	7.9e-06	2.5e-05	0.213694	0.789875
k__Bacteria;p__Proteobacteria;c__Alphaproteobacteria;o__Rhizobiales;f__Rhodomicrobiaceae;g__Rhodomicrobium;	1.18e-05	2.12e-05	3.95e-06	1.25e-05	0.303933	0.789875
k__Bacteria;p__Bacteroidota;c__Bacteroidia;o__Chitinophagales;f__Chitinophagaceae;g__UTBCD1;	1.18e-05	2.5e-05	3.95e-06	1.25e-05	0.330092	0.789875
k__Bacteria;p__Actinobacteria;c__unidentified_Actinobacteria;o__Micrococcales;f__Dermabacteraceae;g__Dermabacter;	1.18e-05	1.38e-05	1.18e-05	2.5e-05	0.48749	0.950789
k__Bacteria;p__Bacteroidota;c__Bacteroidia;o__Cytophagales;f__Spirosomaceae;g__Persicitalea;	1.18e-05	3.12e-05	1.97e-06	6.25e-06	0.542802	0.985384
k__Bacteria;p__Firmicutes;c__Clostridia;o__Lachnospirales;f__Lachnospiraceae;g__Tyzzerella;	1.18e-05	3.12e-05	1.97e-06	6.25e-06	0.542802	0.985384
k__Bacteria;p__Acidobacteriota;c__Acidobacteriae;o__Acidobacteriales;f__Acidobacteriaceae_(Subgroup_1);g__Acidipila-Silvibacterium;	1.18e-05	3.12e-05	3.95e-06	1.25e-05	0.584249	1
k__Bacteria;p__Firmicutes;c__Clostridia;o__Eubacteriales;f__Eubacteriaceae;g__Eubacterium;	1.18e-05	3.12e-05	3.95e-06	1.25e-05	0.584249	1
k__Bacteria;p__Planctomycetes;c__unidentified_Planctomycetes;o__Pirellulales;f__Pirellulaceae;g__Pir4_lineage;	1.18e-05	3.12e-05	3.95e-06	1.25e-05	0.584249	1
k__Bacteria;p__Desulfobacterota;c__Desulfuromonadia;o__Geobacterales;f__Geobacteraceae;g__Trichlorobacter;	1.18e-05	2.12e-05	5.92e-06	1.33e-05	0.584291	1
k__Bacteria;p__Proteobacteria;c__Gammaproteobacteria;o__Burkholderiales;f__Burkholderiaceae;g__Limnobacter;	1.18e-05	1.38e-05	2.76e-05	3.75e-05	0.622676	1
k__Bacteria;p__Proteobacteria;c__Gammaproteobacteria;o__Enterobacterales;f__Kangiellaceae;g__Kangiella;	1.18e-05	2.12e-05	7.9e-06	1.91e-05	0.654406	1
k__Bacteria;p__Proteobacteria;c__Alphaproteobacteria;o__Tistrellales;f__Geminicoccaceae;g__Geminicoccus;	1.18e-05	2.5e-05	3.95e-06	8.33e-06	0.870954	1
k__Bacteria;p__Firmicutes;c__Bacilli;o__Thermoactinomycetales;f__Thermoactinomycetaceae;g__Shimazuella;	1.18e-05	2.5e-05	5.92e-06	1.33e-05	0.871053	1
k__Bacteria;p__Proteobacteria;c__Gammaproteobacteria;o__Enterobacterales;f__Morganellaceae;g__Candidatus_Hamiltonella;	1.18e-05	2.67e-05	3.95e-06	8.33e-06	0.871053	1
k__Bacteria;p__Desulfobacterota;c__Desulfuromonadia;o__Geobacterales;f__Geobacteraceae;g__Geobacter;	1.18e-05	2.12e-05	7.9e-06	1.38e-05	0.888504	1
k__Bacteria;p__Bacteroidota;c__Bacteroidia;o__Chitinophagales;f__Chitinophagaceae;g__Parafilimonas;	1.18e-05	3.75e-05	1.38e-05	4.37e-05	1	1
k__Bacteria;p__Cyanobacteria;c__Cyanobacteriia;o__Phormidesmiales;f__Nodosilineaceae;g__Nodosilinea_PCC-7104;	1.18e-05	3.12e-05	7.9e-06	1.91e-05	1	1
k__Bacteria;p__Deinococcota;c__Deinococci;o__Thermales;f__Thermaceae;g__Meiothermus;	1.18e-05	2.5e-05	7.9e-06	1.38e-05	1	1
k__Bacteria;p__Firmicutes;c__Bacilli;o__Paenibacillales;f__Paenibacillaceae;g__Cohnella;	1.18e-05	2.12e-05	1.58e-05	3.2e-05	1	1
k__Bacteria;p__Firmicutes;c__Bacilli;o__Mycoplasmatales;f__Mycoplasmataceae;g__Ureaplasma;	9.87e-06	3.12e-05	8.89e-05	0.000226375	0.0455143	0.649042
k__Bacteria;p__Bacteroidota;c__Bacteroidia;o__Bacteroidales;f__Prevotellaceae;g__Prevotellaceae_YAB2003_group;	9.87e-06	1.92e-05	0	0	0.0775833	0.69467
k__Bacteria;p__Chloroflexi;c__Chloroflexia;o__Chloroflexales;f__Chloroflexaceae;g__Oscillochloris;	9.87e-06	1.68e-05	0	0	0.0775833	0.69467
k__Bacteria;p__Proteobacteria;c__Alphaproteobacteria;o__Ferrovibrionales;f__Ferrovibrionaceae;g__Ferrovibrio;	9.87e-06	1.92e-05	0	0	0.0775833	0.69467
k__Bacteria;p__Proteobacteria;c__Gammaproteobacteria;o__Enterobacterales;f__Orbaceae;g__Frischella;	9.87e-06	1.68e-05	0	0	0.0775833	0.69467
k__Bacteria;p__unidentified_Bacteria;c__Thermoleophilia;o__Solirubrobacterales;f__Solirubrobacteraceae;g__unidentified_Solirubrobacteraceae;	9.87e-06	1.68e-05	0	0	0.0775833	0.69467
k__Bacteria;p__Proteobacteria;c__Alphaproteobacteria;o__Rhodobacterales;f__Rhodobacteraceae;g__Sulfitobacter;	9.87e-06	1.68e-05	1.97e-05	1.61e-05	0.162333	0.760565
k__Bacteria;p__Actinobacteria;c__unidentified_Actinobacteria;o__Pseudonocardiales;f__Pseudonocardiaceae;g__Allokutzneria;	9.87e-06	2.13e-05	0	0	0.168078	0.760565
k__Bacteria;p__Actinobacteriota;c__Acidimicrobiia;o__Microtrichales;f__Microtrichaceae;g__Candidatus_Microthrix;	9.87e-06	2.13e-05	0	0	0.168078	0.760565
k__Bacteria;p__Armatimonadota;c__Armatimonadia;o__Armatimonadales;f__Armatimonadaceae;g__Armatimonas;	9.87e-06	2.51e-05	0	0	0.168078	0.760565
k__Bacteria;p__Cloacimonadota;c__Cloacimonadia;o__Cloacimonadales;f__Cloacimonadaceae;g__LNR_A2-18;	9.87e-06	2.51e-05	0	0	0.168078	0.760565
k__Bacteria;p__Cyanobacteria;c__Cyanobacteriia;o__Cyanobacteriales;f__Geitlerinemaceae;g__Geitlerinema_PCC-7105;	9.87e-06	2.13e-05	0	0	0.168078	0.760565
k__Bacteria;p__Firmicutes;c__Bacilli;o__Desulfuribacillales;f__Desulfuribacillaceae;g__Desulfuribacillus;	9.87e-06	2.13e-05	0	0	0.168078	0.760565
k__Bacteria;p__Firmicutes;c__Clostridia;o__Lachnospirales;f__Lachnospiraceae;g__Epulopiscium;	9.87e-06	2.51e-05	0	0	0.168078	0.760565
k__Bacteria;p__Proteobacteria;c__Gammaproteobacteria;o__Pseudomonadales;f__Cellvibrionaceae;g__Marinimicrobium;	9.87e-06	2.13e-05	0	0	0.168078	0.760565
k__Bacteria;p__Proteobacteria;c__Gammaproteobacteria;o__Salinisphaerales;f__Solimonadaceae;g__Fontimonas;	9.87e-06	2.51e-05	0	0	0.168078	0.760565
k__Bacteria;p__unidentified_Bacteria;c__Bacteroidia;o__Bacteroidales;f__Barnesiellaceae;g__unidentified_Barnesiellaceae;	9.87e-06	2.13e-05	0	0	0.168078	0.760565
k__Bacteria;p__unidentified_Bacteria;c__Gammaproteobacteria;o__Burkholderiales;f__Neisseriaceae;g__unidentified_Neisseriaceae;	9.87e-06	2.51e-05	0	0	0.168078	0.760565
k__Bacteria;p__Proteobacteria;c__Gammaproteobacteria;o__Pseudomonadales;f__Pseudohongiellaceae;g__BIyi10;	9.87e-06	1.4e-05	5.92e-06	1.87e-05	0.213097	0.789875
k__Bacteria;p__Bacteroidota;c__Bacteroidia;o__Bacteroidales;f__Tannerellaceae;g__Macellibacteroides;	9.87e-06	1.68e-05	1.97e-06	6.25e-06	0.255486	0.789875
k__Bacteria;p__Proteobacteria;c__Gammaproteobacteria;o__Burkholderiales;f__Chromobacteriaceae;g__Vogesella;	9.87e-06	1.92e-05	1.97e-06	6.25e-06	0.278076	0.789875
k__Bacteria;p__Firmicutes;c__Clostridia;o__Lachnospirales;f__Lachnospiraceae;g__Lachnospiraceae_UCG-003;	9.87e-06	1.4e-05	3.95e-06	8.33e-06	0.322199	0.789875
k__Bacteria;p__Acidobacteriota;c__Acidobacteriae;o__Acidobacteriales;f__Acidobacteriaceae_(Subgroup_1);g__Edaphobacter;	9.87e-06	1.68e-05	3.95e-06	1.25e-05	0.328972	0.789875
k__Bacteria;p__Bacteroidota;c__Ignavibacteria;o__Ignavibacteriales;f__Melioribacteraceae;g__IheB3-7;	9.87e-06	1.68e-05	3.95e-06	1.25e-05	0.328972	0.789875
k__Bacteria;p__Firmicutes;c__Limnochordia;o__unidentified_Limnochordia;f__unidentified_Limnochordia;g__Hydrogenispora;	9.87e-06	1.68e-05	3.95e-06	1.25e-05	0.328972	0.789875
k__Bacteria;p__Firmicutes;c__Clostridia;o__Peptostreptococcales-Tissierellales;f__Peptostreptococcaceae;g__Peptostreptococcus;	9.87e-06	1.92e-05	3.95e-06	1.25e-05	0.330092	0.789875
k__Bacteria;p__Firmicutes;c__Bacilli;o__Lactobacillales;f__Lactobacillaceae;g__Bombilactobacillus;	9.87e-06	3.12e-05	0	0	0.36812	0.789875
k__Bacteria;p__Firmicutes;c__Clostridia;o__Eubacteriales;f__unidentified_Eubacteriales;g__Alkalibaculum;	9.87e-06	3.12e-05	0	0	0.36812	0.789875
k__Bacteria;p__Firmicutes;c__Clostridia;o__Lachnospirales;f__Lachnospiraceae;g__Tuzzerella;	9.87e-06	3.12e-05	0	0	0.36812	0.789875
k__Bacteria;p__Proteobacteria;c__Gammaproteobacteria;o__Enterobacterales;f__Psychromonadaceae;g__Psychromonas;	9.87e-06	3.12e-05	0	0	0.36812	0.789875
k__Bacteria;p__Proteobacteria;c__Gammaproteobacteria;o__Methylococcales;f__Methylomonadaceae;g__Methyloglobulus;	9.87e-06	3.12e-05	0	0	0.36812	0.789875
k__Bacteria;p__Proteobacteria;c__Gammaproteobacteria;o__Burkholderiales;f__Aquaspirillaceae;g__Aquaspirillum;	9.87e-06	1.68e-05	5.92e-06	1.87e-05	0.386647	0.803587
k__Bacteria;p__Proteobacteria;c__Gammaproteobacteria;o__Burkholderiales;f__Rhodocyclaceae;g__Dechloromonas;	9.87e-06	1.68e-05	9.87e-06	3.12e-05	0.386647	0.803587
k__Bacteria;p__Firmicutes;c__Clostridia;o__Oscillospirales;f__Ruminococcaceae;g__Caproiciproducens;	9.87e-06	2.13e-05	1.97e-06	6.25e-06	0.503631	0.964458
k__Bacteria;p__Campylobacterota;c__Campylobacteria;o__Campylobacterales;f__Arcobacteraceae;g__Pseudarcobacter;	9.87e-06	1.68e-05	3.95e-06	8.33e-06	0.517068	0.983072
k__Bacteria;p__Firmicutes;c__Clostridia;o__Lachnospirales;f__Lachnospiraceae;g__Lachnospiraceae_FCS020_group;	9.87e-06	1.92e-05	1.78e-05	2.36e-05	0.533397	0.985384
k__Bacteria;p__Bacteroidota;c__Bacteroidia;o__Bacteroidales;f__Prevotellaceae;g__Prevotellaceae_NK3B31_group;	9.87e-06	2.51e-05	1.97e-06	6.25e-06	0.542802	0.985384
k__Bacteria;p__Bacteroidota;c__Bacteroidia;o__Bacteroidales;f__Prolixibacteraceae;g__BSV13;	9.87e-06	2.51e-05	1.97e-06	6.25e-06	0.542802	0.985384
k__Bacteria;p__Bacteroidota;c__Bacteroidia;o__Cytophagales;f__Cytophagaceae;g__Siphonobacter;	9.87e-06	2.51e-05	1.97e-06	6.25e-06	0.542802	0.985384
k__Bacteria;p__Actinobacteria;c__unidentified_Actinobacteria;o__Propionibacteriales;f__Propionibacteriaceae;g__Tessaracoccus;	9.87e-06	1.4e-05	1.18e-05	2.67e-05	0.574942	1
k__Bacteria;p__Actinobacteria;c__unidentified_Actinobacteria;o__Micrococcales;f__Intrasporangiaceae;g__Aquipuribacter;	9.87e-06	2.51e-05	5.92e-06	1.87e-05	0.584249	1
k__Bacteria;p__Chloroflexi;c__Chloroflexia;o__Thermomicrobiales;f__Thermomicrobiaceae;g__Nitrolancea;	9.87e-06	3.12e-05	1.78e-05	4.97e-05	0.584249	1
k__Bacteria;p__Firmicutes;c__Clostridia;o__Lachnospirales;f__Lachnospiraceae;g__Herbinix;	9.87e-06	2.51e-05	5.92e-06	1.87e-05	0.584249	1
k__Bacteria;p__Firmicutes;c__Clostridia;o__Lachnospirales;f__Lachnospiraceae;g__GCA-900066575;	9.87e-06	1.4e-05	1.18e-05	2.5e-05	0.607213	1
k__Bacteria;p__Verrucomicrobiota;c__Verrucomicrobiae;o__Opitutales;f__Puniceicoccaceae;g__Puniceicoccus;	9.87e-06	2.13e-05	5.92e-06	1.87e-05	0.626354	1
k__Bacteria;p__Proteobacteria;c__Gammaproteobacteria;o__Pseudomonadales;f__Marinomonadaceae;g__Marinomonas;	9.87e-06	2.51e-05	1.38e-05	2.64e-05	0.654406	1
k__Bacteria;p__Bacteroidota;c__Bacteroidia;o__Bacteroidales;f__Barnesiellaceae;g__Coprobacter;	9.87e-06	3.12e-05	5.92e-06	1.33e-05	0.670405	1
k__Bacteria;p__Bacteroidota;c__Bacteroidia;o__Chitinophagales;f__Chitinophagaceae;g__Flaviaesturariibacter;	9.87e-06	2.13e-05	7.9e-06	2.5e-05	0.670405	1
k__Bacteria;p__Desulfobacterota;c__Desulfobacteria;o__Desulfobacterales;f__Desulfosarcinaceae;g__Desulfatitalea;	9.87e-06	2.13e-05	7.9e-06	2.5e-05	0.670405	1
k__Bacteria;p__Proteobacteria;c__Alphaproteobacteria;o__Acetobacterales;f__Acetobacteraceae;g__Gluconobacter;	9.87e-06	1.68e-05	1.97e-05	5.59e-05	0.690696	1
k__Bacteria;p__Actinobacteria;c__unidentified_Actinobacteria;o__Pseudonocardiales;f__Pseudonocardiaceae;g__Prauserella;	9.87e-06	2.51e-05	5.92e-06	9.54e-06	0.764177	1
k__Bacteria;p__Proteobacteria;c__Alphaproteobacteria;o__Caulobacterales;f__Caulobacteraceae;g__Asticcacaulis;	9.87e-06	1.68e-05	1.58e-05	2.91e-05	0.888695	1
k__Bacteria;p__Firmicutes;c__Bacilli;o__Paenibacillales;f__Paenibacillaceae;g__Ammoniphilus;	9.87e-06	2.13e-05	5.92e-06	1.33e-05	0.913826	1
k__Bacteria;p__unidentified_Bacteria;c__Gammaproteobacteria;o__Pseudomonadales;f__Cellvibrionaceae;g__unidentified_Cellvibrionaceae;	9.87e-06	2.13e-05	5.92e-06	1.33e-05	0.913826	1
k__Bacteria;p__Gracilibacteria;c__unidentified_Gracilibacteria;o__JGI_0000069-P22;f__unidentified_JGI_0000069-P22;g__unidentified_JGI_0000069-P22;	9.87e-06	2.51e-05	3.95e-06	8.33e-06	0.95675	1
k__Bacteria;p__Actinobacteria;c__unidentified_Actinobacteria;o__Kineosporiales;f__Kineosporiaceae;g__Angustibacter;	9.87e-06	3.12e-05	2.17e-05	6.87e-05	1	1
k__Bacteria;p__Armatimonadota;c__Chthonomonadetes;o__Chthonomonadales;f__Chthonomonadaceae;g__Chthonomonas;	9.87e-06	2.13e-05	4.34e-05	0.000130604	1	1
k__Bacteria;p__Bdellovibrionota;c__Oligoflexia;o__Oligoflexales;f__Oligoflexaceae;g__Oligoflexus;	9.87e-06	2.13e-05	1.18e-05	2.67e-05	1	1
k__Bacteria;p__unidentified_Bacteria;c__Gammaproteobacteria;o__Xanthomonadales;f__Rhodanobacteraceae;g__unidentified_Rhodanobacteraceae;	9.87e-06	2.13e-05	9.87e-06	2.51e-05	1	1
k__Bacteria;p__Proteobacteria;c__Alphaproteobacteria;o__Paracaedibacterales;f__Paracaedibacteraceae;g__Candidatus_Finniella;	7.9e-06	1.38e-05	0	0	0.0775833	0.69467
k__Bacteria;p__Actinobacteria;c__unidentified_Actinobacteria;o__Streptosporangiales;f__unidentified_Streptosporangiales;g__Motilibacter;	7.9e-06	1.67e-05	0	0	0.167489	0.760565
k__Bacteria;p__Bacteroidota;c__Bacteroidia;o__Chitinophagales;f__Chitinophagaceae;g__Flavihumibacter;	7.9e-06	1.67e-05	0	0	0.167489	0.760565
k__Bacteria;p__Bacteroidota;c__Bacteroidia;o__Cytophagales;f__Cytophagaceae;g__Rhodocytophaga;	7.9e-06	1.67e-05	0	0	0.167489	0.760565
k__Bacteria;p__Campylobacterota;c__Campylobacteria;o__Campylobacterales;f__Sulfurimonadaceae;g__Sulfuricurvum;	7.9e-06	1.67e-05	0	0	0.167489	0.760565
k__Bacteria;p__unidentified_Bacteria;c__Saccharimonadia;o__Saccharimonadales;f__Saccharimonadaceae;g__TM7x;	7.9e-06	1.67e-05	0	0	0.167489	0.760565
k__Bacteria;p__unidentified_Bacteria;c__Spirochaetia;o__Spirochaetales;f__Spirochaetaceae;g__unidentified_Spirochaetaceae;	7.9e-06	1.67e-05	0	0	0.167489	0.760565
k__Bacteria;p__Firmicutes;c__Bacilli;o__Thermicanales;f__Thermicanaceae;g__Thermicanus;	7.9e-06	1.91e-05	0	0	0.168078	0.760565
k__Bacteria;p__Firmicutes;c__Clostridia;o__Lachnospirales;f__Lachnospiraceae;g__unidentified_Lachnospiraceae;	7.9e-06	1.91e-05	0	0	0.168078	0.760565
k__Bacteria;p__Proteobacteria;c__Gammaproteobacteria;o__Diplorickettsiales;f__Diplorickettsiaceae;g__Rickettsiella;	7.9e-06	1.91e-05	0	0	0.168078	0.760565
k__Bacteria;p__Proteobacteria;c__Gammaproteobacteria;o__Enterobacterales;f__Succinivibrionaceae;g__Succinimonas;	7.9e-06	1.91e-05	0	0	0.168078	0.760565
k__Bacteria;p__Cyanobacteria;c__Vampirivibrionia;o__Vampirovibrionales;f__Vampirovibrionaceae;g__Vampirovibrio;	7.9e-06	1.02e-05	3.95e-06	1.25e-05	0.2113	0.789875
k__Bacteria;p__Proteobacteria;c__Gammaproteobacteria;o__Burkholderiales;f__Nitrosomonadaceae;g__oc32;	7.9e-06	1.38e-05	1.97e-06	6.25e-06	0.278076	0.789875
k__Bacteria;p__Desulfobacterota;c__Desulfuromonadia;o__Desulfuromonadales;f__Syntrophotaleaceae;g__Syntrophotalea;	7.9e-06	1.38e-05	3.95e-06	1.25e-05	0.357296	0.789875
k__Bacteria;p__Firmicutes;c__Bacilli;o__Bacillales;f__Bacillaceae;g__Caldibacillus;	7.9e-06	1.38e-05	3.95e-06	1.25e-05	0.357296	0.789875
k__Bacteria;p__Synergistota;c__Synergistia;o__Synergistales;f__Synergistaceae;g__Thermovirga;	7.9e-06	1.38e-05	3.95e-06	1.25e-05	0.357296	0.789875
k__Bacteria;p__Actinobacteria;c__unidentified_Actinobacteria;o__Propionibacteriales;f__Propionibacteriaceae;g__Propioniciclava;	7.9e-06	2.5e-05	0	0	0.36812	0.789875
k__Bacteria;p__Bacteroidota;c__Bacteroidia;o__Bacteroidales;f__Rikenellaceae;g__U29-B03;	7.9e-06	2.5e-05	0	0	0.36812	0.789875
k__Bacteria;p__Chlamydiae;c__unidentified_Chlamydiae;o__Chlamydiales;f__Chlamydiaceae;g__Chlamydia;	7.9e-06	2.5e-05	0	0	0.36812	0.789875
k__Bacteria;p__Cyanobacteria;c__Cyanobacteriia;o__Synechococcales;f__Prochlorotrichaceae;g__Prochlorothrix_PCC-9006;	7.9e-06	2.5e-05	0	0	0.36812	0.789875
k__Bacteria;p__Firmicutes;c__Bacilli;o__Aneurinibacillales;f__Aneurinibacillaceae;g__Aneurinibacillus;	7.9e-06	2.5e-05	0	0	0.36812	0.789875
k__Bacteria;p__Firmicutes;c__Syntrophomonadia;o__Syntrophomonadales;f__Syntrophomonadaceae;g__Syntrophomonas;	7.9e-06	2.5e-05	0	0	0.36812	0.789875
k__Bacteria;p__Proteobacteria;c__Gammaproteobacteria;o__Pseudomonadales;f__Alcanivoracaceae;g__Ketobacter;	7.9e-06	2.5e-05	0	0	0.36812	0.789875
k__Bacteria;p__Actinobacteria;c__unidentified_Actinobacteria;o__Micrococcales;f__Beutenbergiaceae;g__Salana;	7.9e-06	1.02e-05	2.37e-05	3.33e-05	0.377312	0.800305
k__Bacteria;p__Proteobacteria;c__Gammaproteobacteria;o__Burkholderiales;f__Rhodocyclaceae;g__Candidatus_Accumulibacter;	7.9e-06	1.38e-05	1.18e-05	3.75e-05	0.386647	0.803587
k__Bacteria;p__Chloroflexi;c__Ktedonobacteria;o__Ktedonobacterales;f__Ktedonobacteraceae;g__Ktedonobacter;	7.9e-06	1.67e-05	1.97e-06	6.25e-06	0.503216	0.964458
k__Bacteria;p__Firmicutes;c__Clostridia;o__Lachnospirales;f__Lachnospiraceae;g__[Eubacterium]_fissicatena_group;	7.9e-06	1.67e-05	1.97e-06	6.25e-06	0.503216	0.964458
k__Bacteria;p__Firmicutes;c__Clostridia;o__Oscillospirales;f__Ruminococcaceae;g__Phocea;	7.9e-06	1.67e-05	1.97e-06	6.25e-06	0.503216	0.964458
k__Bacteria;p__Proteobacteria;c__Gammaproteobacteria;o__Burkholderiales;f__Rhodocyclaceae;g__Dechlorobacter;	7.9e-06	1.67e-05	1.97e-06	6.25e-06	0.503216	0.964458
k__Bacteria;p__Actinobacteria;c__unidentified_Actinobacteria;o__Micromonosporales;f__Micromonosporaceae;g__Stackebrandtia;	7.9e-06	1.91e-05	1.97e-06	6.25e-06	0.542802	0.985384
k__Bacteria;p__Actinobacteriota;c__Thermoleophilia;o__Solirubrobacterales;f__67-14;g__unidentified_67-14;	7.9e-06	1.91e-05	1.97e-06	6.25e-06	0.542802	0.985384
k__Bacteria;p__Firmicutes;c__Bacilli;o__Bacillales;f__Bacillaceae;g__Terribacillus;	7.9e-06	1.91e-05	1.97e-06	6.25e-06	0.542802	0.985384
k__Bacteria;p__Myxococcota;c__Myxococcia;o__Myxococcales;f__Myxococcaceae;g__Melittangium;	7.9e-06	1.91e-05	1.97e-06	6.25e-06	0.542802	0.985384
k__Bacteria;p__Proteobacteria;c__Gammaproteobacteria;o__Burkholderiales;f__Chitinibacteraceae;g__Chitinibacter;	7.9e-06	1.91e-05	1.97e-06	6.25e-06	0.542802	0.985384
k__Bacteria;p__Proteobacteria;c__Gammaproteobacteria;o__Burkholderiales;f__Chitinimonadaceae;g__Chitinivorax;	7.9e-06	1.91e-05	1.97e-06	6.25e-06	0.542802	0.985384
k__Bacteria;p__unidentified_Bacteria;c__Synergistia;o__Synergistales;f__Synergistaceae;g__unidentified_Synergistaceae;	7.9e-06	1.91e-05	3.95e-06	1.25e-05	0.584249	1
k__Bacteria;p__Proteobacteria;c__Alphaproteobacteria;o__Rhizobiales;f__Rhizobiaceae;g__Paenochrobactrum;	7.9e-06	1.91e-05	5.92e-06	1.87e-05	0.626354	1
k__Bacteria;p__Proteobacteria;c__Alphaproteobacteria;o__Sphingomonadales;f__Sphingomonadaceae;g__Rhizorhapis;	7.9e-06	1.91e-05	5.92e-06	1.87e-05	0.626354	1
k__Bacteria;p__Firmicutes;c__Clostridia;o__Lachnospirales;f__Lachnospiraceae;g__Eisenbergiella;	7.9e-06	1.67e-05	5.92e-06	1.87e-05	0.670103	1
k__Bacteria;p__Firmicutes;c__Clostridia;o__Lachnospirales;f__Lachnospiraceae;g__probable_genus_10;	7.9e-06	1.91e-05	1.38e-05	4.37e-05	0.670405	1
k__Bacteria;p__Proteobacteria;c__Alphaproteobacteria;o__Rhizobiales;f__Beijerinckiaceae;g__Psychroglaciecola;	7.9e-06	1.91e-05	7.9e-06	2.5e-05	0.670405	1
k__Bacteria;p__Bacteroidota;c__Bacteroidia;o__Bacteroidales;f__Rikenellaceae;g__DMER64;	7.9e-06	1.38e-05	9.87e-06	1.4e-05	0.719807	1
k__Bacteria;p__Proteobacteria;c__Gammaproteobacteria;o__Pseudomonadales;f__Halieaceae;g__OM60(NOR5)_clade;	7.9e-06	1.91e-05	5.92e-06	9.54e-06	0.764177	1
k__Bacteria;p__Actinobacteriota;c__Acidimicrobiia;o__IMCC26256;f__unidentified_IMCC26256;g__unidentified_IMCC26256;	7.9e-06	1.38e-05	1.38e-05	2.29e-05	0.779175	1
k__Bacteria;p__Verrucomicrobiota;c__Verrucomicrobiae;o__Chthoniobacterales;f__Xiphinematobacteraceae;g__Candidatus_Xiphinematobacter;	7.9e-06	1.38e-05	1.18e-05	2.5e-05	0.881383	1
k__Bacteria;p__Verrucomicrobiota;c__Verrucomicrobiae;o__Verrucomicrobiales;f__Verrucomicrobiaceae;g__Verrucomicrobium;	7.9e-06	1.38e-05	1.78e-05	3.78e-05	0.881459	1
k__Bacteria;p__Proteobacteria;c__Gammaproteobacteria;o__Enterobacterales;f__Morganellaceae;g__Buchnera;	7.9e-06	1.91e-05	1.38e-05	2.95e-05	0.913826	1
k__Bacteria;p__Acidobacteriota;c__Acidobacteriae;o__Acidobacteriales;f__Acidobacteriaceae_(Subgroup_1);g__Granulicella;	7.9e-06	2.5e-05	1.18e-05	3.75e-05	1	1
k__Bacteria;p__Bacteroidota;c__Bacteroidia;o__Flavobacteriales;f__Weeksellaceae;g__Cloacibacterium;	7.9e-06	1.38e-05	9.87e-06	1.92e-05	1	1
k__Bacteria;p__Bdellovibrionota;c__Bdellovibrionia;o__Bacteriovoracales;f__Bacteriovoracaceae;g__Bacteriovorax;	7.9e-06	1.91e-05	7.9e-06	1.67e-05	1	1
k__Bacteria;p__Proteobacteria;c__Alphaproteobacteria;o__Acetobacterales;f__Acetobacteraceae;g__Acidisoma;	7.9e-06	2.5e-05	1.38e-05	4.37e-05	1	1
k__Bacteria;p__Proteobacteria;c__Gammaproteobacteria;o__Pseudomonadales;f__Microbulbiferaceae;g__Microbulbifer;	7.9e-06	2.5e-05	3.95e-06	1.25e-05	1	1
k__Bacteria;p__Proteobacteria;c__Gammaproteobacteria;o__Xanthomonadales;f__Rhodanobacteraceae;g__Aquimonas;	7.9e-06	2.5e-05	1.97e-06	6.25e-06	1	1
k__Bacteria;p__Bacteroidota;c__Rhodothermia;o__Rhodothermales;f__Rhodothermaceae;g__Rubrivirga;	5.92e-06	9.54e-06	0	0	0.076716	0.69467
k__Bacteria;p__Firmicutes;c__Bacilli;o__Bacillales;f__Bacillaceae;g__Virgibacillus;	5.92e-06	9.54e-06	0	0	0.076716	0.69467
k__Bacteria;p__Bacteroidota;c__Bacteroidia;o__Flavobacteriales;f__Flavobacteriaceae;g__Ulvibacter;	5.92e-06	1.87e-05	2.76e-05	5.2e-05	0.149446	0.760565
k__Bacteria;p__Proteobacteria;c__Gammaproteobacteria;o__Chromatiales;f__Sedimenticolaceae;g__Sedimenticola;	5.92e-06	1.33e-05	1.78e-05	2.17e-05	0.167414	0.760565
k__Bacteria;p__Actinobacteria;c__unidentified_Actinobacteria;o__Frankiales;f__Geodermatophilaceae;g__Geodermatophilus;	5.92e-06	1.33e-05	0	0	0.168078	0.760565
k__Bacteria;p__Actinobacteria;c__unidentified_Actinobacteria;o__Micrococcales;f__Promicromonosporaceae;g__Myceligenerans;	5.92e-06	1.33e-05	0	0	0.168078	0.760565
k__Bacteria;p__Actinobacteria;c__unidentified_Actinobacteria;o__Streptosporangiales;f__Thermomonosporaceae;g__Actinocorallia;	5.92e-06	1.33e-05	0	0	0.168078	0.760565
k__Bacteria;p__Actinobacteriota;c__MB-A2-108;o__unidentified_MB-A2-108;f__unidentified_MB-A2-108;g__unidentified_MB-A2-108;	5.92e-06	1.33e-05	0	0	0.168078	0.760565
k__Bacteria;p__Bacteroidota;c__Bacteroidia;o__Chitinophagales;f__Chitinophagaceae;g__Lacibacter;	5.92e-06	1.33e-05	0	0	0.168078	0.760565
k__Bacteria;p__Bacteroidota;c__Bacteroidia;o__Chitinophagales;f__Saprospiraceae;g__Lewinella;	5.92e-06	1.33e-05	0	0	0.168078	0.760565
k__Bacteria;p__Bacteroidota;c__Ignavibacteria;o__Ignavibacteriales;f__Ignavibacteriaceae;g__Ignavibacterium;	5.92e-06	1.33e-05	0	0	0.168078	0.760565
k__Bacteria;p__Coprothermobacterota;c__Coprothermobacteria;o__Coprothermobacterales;f__Coprothermobacteraceae;g__Coprothermobacter;	5.92e-06	1.33e-05	0	0	0.168078	0.760565
k__Bacteria;p__Firmicutes;c__Bacilli;o__Lactobacillales;f__Listeriaceae;g__Brochothrix;	5.92e-06	1.33e-05	0	0	0.168078	0.760565
k__Bacteria;p__Firmicutes;c__Bacilli;o__Paenibacillales;f__Paenibacillaceae;g__Thermobacillus;	5.92e-06	1.33e-05	0	0	0.168078	0.760565
k__Bacteria;p__Firmicutes;c__Bacilli;o__RF39;f__unidentified_RF39;g__unidentified_RF39;	5.92e-06	1.33e-05	0	0	0.168078	0.760565
k__Bacteria;p__Firmicutes;c__Clostridia;o__Clostridiales;f__Clostridiaceae;g__Clostridium_sensu_stricto_2;	5.92e-06	1.33e-05	0	0	0.168078	0.760565
k__Bacteria;p__Firmicutes;c__Desulfitobacteriia;o__Desulfitobacteriales;f__Desulfitobacteriaceae;g__Desulfosporosinus;	5.92e-06	1.33e-05	0	0	0.168078	0.760565
k__Bacteria;p__Proteobacteria;c__Alphaproteobacteria;o__Acetobacterales;f__Acetobacteraceae;g__Acidocella;	5.92e-06	1.33e-05	0	0	0.168078	0.760565
k__Bacteria;p__Proteobacteria;c__Alphaproteobacteria;o__Rickettsiales;f__Anaplasmataceae;g__Wolbachia;	5.92e-06	1.33e-05	0	0	0.168078	0.760565
k__Bacteria;p__Proteobacteria;c__Gammaproteobacteria;o__Cardiobacteriales;f__Wohlfahrtiimonadaceae;g__Ignatzschineria;	5.92e-06	1.33e-05	0	0	0.168078	0.760565
k__Bacteria;p__Proteobacteria;c__Gammaproteobacteria;o__Enterobacterales;f__Alteromonadaceae;g__Alteromonas;	5.92e-06	1.33e-05	0	0	0.168078	0.760565
k__Bacteria;p__Proteobacteria;c__Gammaproteobacteria;o__Pseudomonadales;f__Moraxellaceae;g__Paraperlucidibaca;	5.92e-06	1.33e-05	0	0	0.168078	0.760565
k__Bacteria;p__Synergistota;c__Synergistia;o__Synergistales;f__Synergistaceae;g__Fretibacterium;	5.92e-06	1.33e-05	0	0	0.168078	0.760565
k__Bacteria;p__unidentified_Bacteria;c__Bacteroidia;o__Chitinophagales;f__Saprospiraceae;g__unidentified_Saprospiraceae;	5.92e-06	1.33e-05	0	0	0.168078	0.760565
k__Bacteria;p__Proteobacteria;c__Alphaproteobacteria;o__Sphingomonadales;f__Sphingomonadaceae;g__Blastomonas;	5.92e-06	1.33e-05	1.58e-05	2.43e-05	0.226269	0.789875
k__Bacteria;p__Actinobacteria;c__unidentified_Actinobacteria;o__Pseudonocardiales;f__Pseudonocardiaceae;g__unidentified_Pseudonocardiaceae;	5.92e-06	9.54e-06	1.97e-06	6.25e-06	0.300558	0.789875
k__Bacteria;p__Actinobacteria;c__unidentified_Actinobacteria;o__Bifidobacteriales;f__Bifidobacteriaceae;g__Neoscardovia;	5.92e-06	1.87e-05	0	0	0.36812	0.789875
k__Bacteria;p__Actinobacteria;c__unidentified_Actinobacteria;o__Micromonosporales;f__Micromonosporaceae;g__Salinispora;	5.92e-06	1.87e-05	0	0	0.36812	0.789875
k__Bacteria;p__Bacteroidota;c__Bacteroidia;o__Flavobacteriales;f__Cryomorphaceae;g__Cryomorpha;	5.92e-06	1.87e-05	0	0	0.36812	0.789875
k__Bacteria;p__Bacteroidota;c__Bacteroidia;o__Flavobacteriales;f__Flavobacteriaceae;g__Aquibacter;	5.92e-06	1.87e-05	0	0	0.36812	0.789875
k__Bacteria;p__Bacteroidota;c__Bacteroidia;o__Flavobacteriales;f__Weeksellaceae;g__Apibacter;	5.92e-06	1.87e-05	0	0	0.36812	0.789875
k__Bacteria;p__Bacteroidota;c__Bacteroidia;o__Sphingobacteriales;f__Sphingobacteriaceae;g__Anseongella;	5.92e-06	1.87e-05	0	0	0.36812	0.789875
k__Bacteria;p__Chloroflexi;c__Anaerolineae;o__SBR1031;f__A4b;g__OLB13;	5.92e-06	1.87e-05	0	0	0.36812	0.789875
k__Bacteria;p__Firmicutes;c__Bacilli;o__Lactobacillales;f__Lactobacillaceae;g__Levilactobacillus;	5.92e-06	1.87e-05	0	0	0.36812	0.789875
k__Bacteria;p__Firmicutes;c__Clostridia;o__Lachnospirales;f__Lachnospiraceae;g__Catonella;	5.92e-06	1.87e-05	0	0	0.36812	0.789875
k__Bacteria;p__Firmicutes;c__Clostridia;o__Peptostreptococcales-Tissierellales;f__Peptostreptococcaceae;g__Filifactor;	5.92e-06	1.87e-05	0	0	0.36812	0.789875
k__Bacteria;p__Planctomycetes;c__unidentified_Planctomycetes;o__Pirellulales;f__Pirellulaceae;g__Blastopirellula;	5.92e-06	1.87e-05	0	0	0.36812	0.789875
k__Bacteria;p__Planctomycetota;c__Brocadiae;o__Brocadiales;f__Brocadiaceae;g__Candidatus_Anammoxoglobus;	5.92e-06	1.87e-05	0	0	0.36812	0.789875
k__Bacteria;p__Proteobacteria;c__Gammaproteobacteria;o__Xanthomonadales;f__Xanthomonadaceae;g__Silanimonas;	5.92e-06	1.87e-05	0	0	0.36812	0.789875
k__Bacteria;p__unidentified_Bacteria;c__Desulfobacteria;o__Desulfobacterales;f__Desulfosarcinaceae;g__unidentified_Desulfosarcinaceae;	5.92e-06	1.87e-05	0	0	0.36812	0.789875
k__Bacteria;p__Firmicutes;c__Bacilli;o__Erysipelotrichales;f__Erysipelatoclostridiaceae;g__Erysipelotrichaceae_UCG-002;	5.92e-06	1.87e-05	5.92e-06	9.54e-06	0.385547	0.803587
k__Bacteria;p__Proteobacteria;c__Alphaproteobacteria;o__Rhizobiales;f__Beijerinckiaceae;g__Qingshengfania;	5.92e-06	9.54e-06	3.95e-06	1.25e-05	0.385547	0.803587
k__Bacteria;p__Bacteroidota;c__Bacteroidia;o__Bacteroidales;f__Dysgonomonadaceae;g__Petrimonas;	5.92e-06	1.33e-05	1.97e-06	6.25e-06	0.542802	0.985384
k__Bacteria;p__Bacteroidota;c__Rhodothermia;o__Balneolales;f__Balneolaceae;g__Balneola;	5.92e-06	1.33e-05	1.97e-06	6.25e-06	0.542802	0.985384
k__Bacteria;p__Cyanobacteria;c__Cyanobacteriia;o__Cyanobacteriales;f__Coleofasciculaceae;g__Microcoleus_PCC-7113;	5.92e-06	1.33e-05	1.97e-06	6.25e-06	0.542802	0.985384
k__Bacteria;p__Proteobacteria;c__Alphaproteobacteria;o__Azospirillales;f__Azospirillaceae;g__Niveispirillum;	5.92e-06	1.33e-05	1.97e-06	6.25e-06	0.542802	0.985384
k__Bacteria;p__Proteobacteria;c__Gammaproteobacteria;o__Coxiellales;f__Coxiellaceae;g__Coxiella;	5.92e-06	1.33e-05	1.97e-06	6.25e-06	0.542802	0.985384
k__Bacteria;p__Bacteroidota;c__Bacteroidia;o__Flavobacteriales;f__Flavobacteriaceae;g__Gillisia;	5.92e-06	1.33e-05	3.95e-06	1.25e-05	0.626354	1
k__Bacteria;p__Firmicutes;c__Clostridia;o__Oscillospirales;f__Hungateiclostridiaceae;g__Ruminiclostridium;	5.92e-06	1.33e-05	3.95e-06	1.25e-05	0.626354	1
k__Bacteria;p__Planctomycetes;c__unidentified_Planctomycetes;o__Isosphaerales;f__Isosphaeraceae;g__Singulisphaera;	5.92e-06	1.33e-05	3.95e-06	1.25e-05	0.626354	1
k__Bacteria;p__Verrucomicrobiota;c__Verrucomicrobiae;o__Verrucomicrobiales;f__Verrucomicrobiaceae;g__Prosthecobacter;	5.92e-06	1.33e-05	3.95e-06	1.25e-05	0.626354	1
k__Bacteria;p__Actinobacteriota;c__Coriobacteriia;o__Coriobacteriales;f__Eggerthellaceae;g__Enterorhabdus;	5.92e-06	1.87e-05	5.92e-06	1.33e-05	0.670405	1
k__Bacteria;p__Chloroflexi;c__Chloroflexia;o__Chloroflexales;f__Herpetosiphonaceae;g__Herpetosiphon;	5.92e-06	9.54e-06	2.37e-05	6.83e-05	0.764177	1
k__Bacteria;p__Proteobacteria;c__Gammaproteobacteria;o__Pseudomonadales;f__Hahellaceae;g__Hahella;	5.92e-06	1.33e-05	1.97e-05	4.27e-05	0.871151	1
k__Bacteria;p__Firmicutes;c__Clostridia;o__Oscillospirales;f__Ruminococcaceae;g__Anaerotruncus;	5.92e-06	1.33e-05	1.38e-05	3.23e-05	0.913826	1
k__Bacteria;p__Actinobacteriota;c__Acidimicrobiia;o__Actinomarinales;f__Actinomarinaceae;g__Candidatus_Actinomarina;	5.92e-06	1.33e-05	7.9e-06	1.67e-05	0.95675	1
k__Bacteria;p__Myxococcota;c__Polyangia;o__Polyangiales;f__Polyangiaceae;g__Sorangium;	5.92e-06	1.33e-05	3.95e-06	8.33e-06	0.95675	1
k__Bacteria;p__Proteobacteria;c__Gammaproteobacteria;o__unidentified_Gammaproteobacteria;f__unidentified_Gammaproteobacteria;g__Marinicella;	5.92e-06	1.33e-05	3.95e-06	8.33e-06	0.95675	1
k__Bacteria;p__Actinobacteria;c__unidentified_Actinobacteria;o__Propionibacteriales;f__Propionibacteriaceae;g__Luteococcus;	5.92e-06	1.87e-05	1.97e-06	6.25e-06	1	1
k__Bacteria;p__Actinobacteria;c__unidentified_Actinobacteria;o__Streptosporangiales;f__Thermomonosporaceae;g__Actinoallomurus;	5.92e-06	1.87e-05	7.9e-06	2.5e-05	1	1
k__Bacteria;p__Bacteroidota;c__Bacteroidia;o__Chitinophagales;f__Chitinophagaceae;g__Aurantisolimonas;	5.92e-06	1.33e-05	7.9e-06	1.91e-05	1	1
k__Bacteria;p__Bacteroidota;c__Bacteroidia;o__Chitinophagales;f__Chitinophagaceae;g__Haoranjiania;	5.92e-06	1.87e-05	3.95e-06	1.25e-05	1	1
k__Bacteria;p__Bacteroidota;c__Bacteroidia;o__Flavobacteriales;f__Flavobacteriaceae;g__Arenibacter;	5.92e-06	1.33e-05	7.9e-06	1.91e-05	1	1
k__Bacteria;p__Bacteroidota;c__Bacteroidia;o__Flavobacteriales;f__Flavobacteriaceae;g__Myroides;	5.92e-06	1.87e-05	1.97e-06	6.25e-06	1	1
k__Bacteria;p__Chloroflexi;c__Chloroflexia;o__Chloroflexales;f__Chloroflexaceae;g__FFCH7168;	5.92e-06	1.87e-05	3.95e-06	1.25e-05	1	1
k__Bacteria;p__Chloroflexi;c__KD4-96;o__unidentified_KD4-96;f__unidentified_KD4-96;g__unidentified_KD4-96;	5.92e-06	1.87e-05	3.95e-06	1.25e-05	1	1
k__Bacteria;p__Desulfobacterota;c__Desulfobulbia;o__Desulfobulbales;f__Desulfocapsaceae;g__Desulfofustis;	5.92e-06	1.87e-05	3.95e-06	1.25e-05	1	1
k__Bacteria;p__Desulfobacterota;c__Syntrophia;o__Syntrophales;f__Syntrophaceae;g__Syntrophus;	5.92e-06	1.87e-05	1.97e-06	6.25e-06	1	1
k__Bacteria;p__Firmicutes;c__Bacilli;o__Erysipelotrichales;f__Erysipelotrichaceae;g__[Clostridium]_innocuum_group;	5.92e-06	1.33e-05	7.9e-06	1.91e-05	1	1
k__Bacteria;p__Firmicutes;c__Clostridia;o__Lachnospirales;f__Lachnospiraceae;g__Oribacterium;	5.92e-06	1.33e-05	5.92e-06	1.33e-05	1	1
k__Bacteria;p__Firmicutes;c__Clostridia;o__Peptococcales;f__Peptococcaceae;g__Peptococcus;	5.92e-06	1.33e-05	5.92e-06	1.33e-05	1	1
k__Bacteria;p__Planctomycetes;c__unidentified_Planctomycetes;o__Isosphaerales;f__Isosphaeraceae;g__Aquisphaera;	5.92e-06	1.87e-05	1.38e-05	4.37e-05	1	1
k__Bacteria;p__Proteobacteria;c__Alphaproteobacteria;o__Acetobacterales;f__Acetobacteraceae;g__Rhodopila;	5.92e-06	1.87e-05	1.97e-06	6.25e-06	1	1
k__Bacteria;p__Proteobacteria;c__Alphaproteobacteria;o__Sphingomonadales;f__Sphingomonadaceae;g__Sandaracinobacter;	5.92e-06	1.87e-05	1.97e-06	6.25e-06	1	1
k__Bacteria;p__Proteobacteria;c__Gammaproteobacteria;o__Enterobacterales;f__Morganellaceae;g__Providencia;	5.92e-06	1.87e-05	1.97e-06	6.25e-06	1	1
k__Bacteria;p__Proteobacteria;c__Gammaproteobacteria;o__Pseudomonadales;f__Porticoccaceae;g__Porticoccus;	5.92e-06	1.87e-05	3.95e-06	1.25e-05	1	1
k__Bacteria;p__Spirochaetota;c__Leptospirae;o__Leptospirales;f__Leptospiraceae;g__Turneriella;	5.92e-06	1.87e-05	5.92e-06	1.87e-05	1	1
k__Bacteria;p__Proteobacteria;c__Gammaproteobacteria;o__Xanthomonadales;f__Rhodanobacteraceae;g__Pseudofulvimonas;	3.95e-06	1.25e-05	2.76e-05	4.39e-05	0.0759296	0.69467
k__Bacteria;p__Bacteroidota;c__Bacteroidia;o__Flavobacteriales;f__Flavobacteriaceae;g__Salegentibacter;	3.95e-06	8.33e-06	0	0	0.167489	0.760565
k__Bacteria;p__Bacteroidota;c__Ignavibacteria;o__SJA-28;f__unidentified_SJA-28;g__unidentified_SJA-28;	3.95e-06	8.33e-06	0	0	0.167489	0.760565
k__Bacteria;p__Caldisericota;c__Caldisericia;o__Caldisericales;f__Caldisericaceae;g__Caldisericum;	3.95e-06	8.33e-06	0	0	0.167489	0.760565
k__Bacteria;p__Desulfobacterota;c__Desulfobacteria;o__Desulfobacterales;f__Desulfobacteraceae;g__Desulfobacula;	3.95e-06	8.33e-06	0	0	0.167489	0.760565
k__Bacteria;p__Firmicutes;c__Bacilli;o__Lactobacillales;f__Lactobacillaceae;g__Pediococcus;	3.95e-06	8.33e-06	0	0	0.167489	0.760565
k__Bacteria;p__Firmicutes;c__Clostridia;o__Eubacteriales;f__Alkalibacteraceae;g__Alkalibacter;	3.95e-06	8.33e-06	0	0	0.167489	0.760565
k__Bacteria;p__Firmicutes;c__Clostridia;o__Lachnospirales;f__Lachnospiraceae;g__Lachnospiraceae_FE2018_group;	3.95e-06	8.33e-06	0	0	0.167489	0.760565
k__Bacteria;p__Myxococcota;c__Myxococcia;o__Myxococcales;f__Vulgatibacteraceae;g__Vulgatibacter;	3.95e-06	8.33e-06	0	0	0.167489	0.760565
k__Bacteria;p__Proteobacteria;c__Gammaproteobacteria;o__Methylococcales;f__Methylomonadaceae;g__Crenothrix;	3.95e-06	8.33e-06	0	0	0.167489	0.760565
k__Bacteria;p__unidentified_Bacteria;c__Gammaproteobacteria;o__Diplorickettsiales;f__Diplorickettsiaceae;g__unidentified_Diplorickettsiaceae;	3.95e-06	8.33e-06	0	0	0.167489	0.760565
k__Bacteria;p__Verrucomicrobiota;c__Verrucomicrobiae;o__Opitutales;f__Opitutaceae;g__Diplosphaera;	3.95e-06	8.33e-06	0	0	0.167489	0.760565
k__Bacteria;p__Acidobacteriota;c__Holophagae;o__Holophagales;f__Holophagaceae;g__Geothrix;	3.95e-06	1.25e-05	0	0	0.36812	0.789875
k__Bacteria;p__Acidobacteriota;c__Thermoanaerobaculia;o__Thermoanaerobaculales;f__Thermoanaerobaculaceae;g__Thermoanaerobaculum;	3.95e-06	1.25e-05	0	0	0.36812	0.789875
k__Bacteria;p__Actinobacteria;c__unidentified_Actinobacteria;o__Frankiales;f__Cryptosporangiaceae;g__Cryptosporangium;	3.95e-06	1.25e-05	0	0	0.36812	0.789875
k__Bacteria;p__Bacteroidota;c__Bacteroidia;o__Chitinophagales;f__Chitinophagaceae;g__Niabella;	3.95e-06	1.25e-05	0	0	0.36812	0.789875
k__Bacteria;p__Bacteroidota;c__Bacteroidia;o__Cytophagales;f__Hymenobacteraceae;g__Nibribacter;	3.95e-06	1.25e-05	0	0	0.36812	0.789875
k__Bacteria;p__Bacteroidota;c__Bacteroidia;o__Flavobacteriales;f__Flavobacteriaceae;g__Gramella;	3.95e-06	1.25e-05	0	0	0.36812	0.789875
k__Bacteria;p__Bacteroidota;c__Bacteroidia;o__Sphingobacteriales;f__Sphingobacteriaceae;g__Solitalea;	3.95e-06	1.25e-05	0	0	0.36812	0.789875
k__Bacteria;p__Chloroflexi;c__Anaerolineae;o__Caldilineales;f__Caldilineaceae;g__Litorilinea;	3.95e-06	1.25e-05	0	0	0.36812	0.789875
k__Bacteria;p__Cyanobacteria;c__Cyanobacteriia;o__Cyanobacteriales;f__Nostocaceae;g__Calothrix_PCC-6303;	3.95e-06	1.25e-05	0	0	0.36812	0.789875
k__Bacteria;p__Cyanobacteria;c__Cyanobacteriia;o__Pseudanabaenales;f__Pseudanabaenaceae;g__Pseudanabaena_PCC-7429;	3.95e-06	1.25e-05	0	0	0.36812	0.789875
k__Bacteria;p__Cyanobacteria;c__Vampirivibrionia;o__Obscuribacterales;f__Obscuribacteraceae;g__Candidatus_Obscuribacter;	3.95e-06	1.25e-05	0	0	0.36812	0.789875
k__Bacteria;p__Desulfobacterota;c__Desulfobacteria;o__Desulfobacterales;f__Desulfosarcinaceae;g__SEEP-SRB1;	3.95e-06	1.25e-05	0	0	0.36812	0.789875
k__Bacteria;p__Desulfobacterota;c__Desulfuromonadia;o__Desulfuromonadales;f__Desulfuromonadaceae;g__Desulfuromonas;	3.95e-06	1.25e-05	0	0	0.36812	0.789875
k__Bacteria;p__Firmicutes;c__Bacilli;o__Haloplasmatales;f__Haloplasmataceae;g__Haloplasma;	3.95e-06	1.25e-05	0	0	0.36812	0.789875
k__Bacteria;p__Firmicutes;c__Bacilli;o__Lactobacillales;f__Lactobacillaceae;g__Amylolactobacillus;	3.95e-06	1.25e-05	0	0	0.36812	0.789875
k__Bacteria;p__Firmicutes;c__Bacilli;o__Lactobacillales;f__Lactobacillaceae;g__Loigolactobacillus;	3.95e-06	1.25e-05	0	0	0.36812	0.789875
k__Bacteria;p__Firmicutes;c__Clostridia;o__Oscillospirales;f__Hungateiclostridiaceae;g__Mageeibacillus;	3.95e-06	1.25e-05	0	0	0.36812	0.789875
k__Bacteria;p__Firmicutes;c__Clostridia;o__Oscillospirales;f__Hungateiclostridiaceae;g__UCG-012;	3.95e-06	1.25e-05	0	0	0.36812	0.789875
k__Bacteria;p__Firmicutes;c__Clostridia;o__Peptostreptococcales-Tissierellales;f__Anaerovoracaceae;g__S5-A14a;	3.95e-06	1.25e-05	0	0	0.36812	0.789875
k__Bacteria;p__Firmicutes;c__Dethiobacteria;o__Dethiobacterales;f__Dethiobacteraceae;g__Dethiobacter;	3.95e-06	1.25e-05	0	0	0.36812	0.789875
k__Bacteria;p__Proteobacteria;c__Alphaproteobacteria;o__Rhizobiales;f__Xanthobacteraceae;g__Afipia;	3.95e-06	1.25e-05	0	0	0.36812	0.789875
k__Bacteria;p__Proteobacteria;c__Alphaproteobacteria;o__Rhodospirillales;f__Rhodospirillaceae;g__Insolitispirillum;	3.95e-06	1.25e-05	0	0	0.36812	0.789875
k__Bacteria;p__Proteobacteria;c__Alphaproteobacteria;o__Rickettsiales;f__Rickettsiaceae;g__Candidatus_Megaira;	3.95e-06	1.25e-05	0	0	0.36812	0.789875
k__Bacteria;p__Proteobacteria;c__Alphaproteobacteria;o__Tistrellales;f__Geminicoccaceae;g__Arboricoccus;	3.95e-06	1.25e-05	0	0	0.36812	0.789875
k__Bacteria;p__Proteobacteria;c__Gammaproteobacteria;o__Burkholderiales;f__Comamonadaceae;g__RS62_marine_group;	3.95e-06	1.25e-05	0	0	0.36812	0.789875
k__Bacteria;p__Proteobacteria;c__Gammaproteobacteria;o__Burkholderiales;f__Nitrosomonadaceae;g__DSSD61;	3.95e-06	1.25e-05	0	0	0.36812	0.789875
k__Bacteria;p__Proteobacteria;c__Gammaproteobacteria;o__Burkholderiales;f__Procabacteriaceae;g__Procabacter;	3.95e-06	1.25e-05	0	0	0.36812	0.789875
k__Bacteria;p__Proteobacteria;c__Gammaproteobacteria;o__Enterobacterales;f__Alteromonadaceae;g__Glaciecola;	3.95e-06	1.25e-05	0	0	0.36812	0.789875
k__Bacteria;p__Proteobacteria;c__Gammaproteobacteria;o__Nitrosococcales;f__Nitrosococcaceae;g__wb1-P19;	3.95e-06	1.25e-05	0	0	0.36812	0.789875
k__Bacteria;p__Spirochaetota;c__Spirochaetia;o__Spirochaetales;f__Spirochaetaceae;g__Spirochaeta_2;	3.95e-06	1.25e-05	0	0	0.36812	0.789875
k__Bacteria;p__unidentified_Bacteria;c__Alphaproteobacteria;o__Paracaedibacterales;f__Paracaedibacteraceae;g__unidentified_Paracaedibacteraceae;	3.95e-06	1.25e-05	0	0	0.36812	0.789875
k__Bacteria;p__Firmicutes;c__Clostridia;o__Peptostreptococcales-Tissierellales;f__Peptostreptococcaceae;g__Peptoclostridium;	3.95e-06	1.25e-05	5.92e-06	9.54e-06	0.385547	0.803587
k__Bacteria;p__Firmicutes;c__Bacilli;o__Bacillales;f__Planococcaceae;g__Jeotgalibacillus;	3.95e-06	1.25e-05	1.18e-05	2.5e-05	0.503216	0.964458
k__Bacteria;p__Actinobacteriota;c__Coriobacteriia;o__Coriobacteriales;f__Eggerthellaceae;g__Eggerthella;	3.95e-06	8.33e-06	1.97e-06	6.25e-06	0.582778	1
k__Bacteria;p__Bacteroidota;c__Bacteroidia;o__Bacteroidales;f__Rikenellaceae;g__SP3-e08;	3.95e-06	8.33e-06	1.97e-06	6.25e-06	0.582778	1
k__Bacteria;p__Firmicutes;c__Bacilli;o__Bacillales;f__Planococcaceae;g__Rummeliibacillus;	3.95e-06	8.33e-06	1.97e-06	6.25e-06	0.582778	1
k__Bacteria;p__Firmicutes;c__Bacilli;o__Lactobacillales;f__Enterococcaceae;g__Tetragenococcus;	3.95e-06	8.33e-06	1.97e-06	6.25e-06	0.582778	1
k__Bacteria;p__Firmicutes;c__Clostridia;o__Oscillospirales;f__Hungateiclostridiaceae;g__Ercella;	3.95e-06	8.33e-06	1.97e-06	6.25e-06	0.582778	1
k__Bacteria;p__Firmicutes;c__Clostridia;o__Peptostreptococcales-Tissierellales;f__Family_XI;g__Soehngenia;	3.95e-06	8.33e-06	1.97e-06	6.25e-06	0.582778	1
k__Bacteria;p__unidentified_Bacteria;c__Bacteroidia;o__Bacteroidales;f__Prolixibacteraceae;g__unidentified_Prolixibacteraceae;	3.95e-06	8.33e-06	1.97e-06	6.25e-06	0.582778	1
k__Bacteria;p__Actinobacteriota;c__Coriobacteriia;o__Coriobacteriales;f__Eggerthellaceae;g__Adlercreutzia;	3.95e-06	1.25e-05	9.87e-06	2.51e-05	0.584249	1
k__Bacteria;p__Planctomycetes;c__unidentified_Planctomycetes;o__Pirellulales;f__Pirellulaceae;g__Roseimaritima;	3.95e-06	1.25e-05	5.92e-06	1.33e-05	0.626354	1
k__Bacteria;p__Bacteroidota;c__Bacteroidia;o__Flavobacteriales;f__NS9_marine_group;g__unidentified_NS9_marine_group;	3.95e-06	8.33e-06	5.92e-06	9.54e-06	0.650556	1
k__Bacteria;p__Firmicutes;c__Clostridia;o__Clostridiales;f__Clostridiaceae;g__Sarcina;	3.95e-06	8.33e-06	5.92e-06	9.54e-06	0.650556	1
k__Bacteria;p__Cyanobacteria;c__Cyanobacteriia;o__Leptolyngbyales;f__Leptolyngbyaceae;g__Leptolyngbya_PCC-6306;	3.95e-06	1.25e-05	3.95e-06	8.33e-06	0.670103	1
k__Bacteria;p__Firmicutes;c__Clostridia;o__Peptostreptococcales-Tissierellales;f__Family_XI;g__Parvimonas;	3.95e-06	8.33e-06	3.95e-06	1.25e-05	0.670103	1
k__Bacteria;p__Planctomycetes;c__unidentified_Planctomycetes;o__Gemmatales;f__Gemmataceae;g__Zavarzinella;	3.95e-06	8.33e-06	3.95e-06	1.25e-05	0.670103	1
k__Bacteria;p__Firmicutes;c__Clostridia;o__Lachnospirales;f__Lachnospiraceae;g__CAG-56;	3.95e-06	8.33e-06	7.9e-06	1.67e-05	0.870954	1
k__Bacteria;p__Proteobacteria;c__Gammaproteobacteria;o__Cardiobacteriales;f__Wohlfahrtiimonadaceae;g__Wohlfahrtiimonas;	3.95e-06	8.33e-06	1.58e-05	3.82e-05	0.871053	1
k__Bacteria;p__Proteobacteria;c__Gammaproteobacteria;o__unidentified_Gammaproteobacteria;f__unidentified_Gammaproteobacteria;g__Candidatus_Berkiella;	3.95e-06	8.33e-06	1.38e-05	3.73e-05	0.95675	1
k__Bacteria;p__Bacteroidota;c__Rhodothermia;o__Balneolales;f__Balneolaceae;g__Gracilimonas;	3.95e-06	1.25e-05	5.92e-06	1.87e-05	1	1
k__Bacteria;p__Campylobacterota;c__Campylobacteria;o__Campylobacterales;f__Sulfurovaceae;g__Sulfurovum;	3.95e-06	1.25e-05	1.18e-05	3.75e-05	1	1
k__Bacteria;p__Cyanobacteria;c__Cyanobacteriia;o__Cyanobacteriales;f__Chroococcidiopsaceae;g__Chroococcidiopsis_PCC_7203;	3.95e-06	1.25e-05	7.9e-06	2.5e-05	1	1
k__Bacteria;p__Cyanobacteria;c__Cyanobacteriia;o__Leptolyngbyales;f__Leptolyngbyaceae;g__Leptolyngbya_ANT.L52.2;	3.95e-06	1.25e-05	1.97e-06	6.25e-06	1	1
k__Bacteria;p__Desulfobacterota;c__Desulfuromonadia;o__Desulfuromonadales;f__Desulfuromonadaceae;g__Trichloromonas;	3.95e-06	1.25e-05	1.97e-06	6.25e-06	1	1
k__Bacteria;p__Firmicutes;c__Clostridia;o__Oscillospirales;f__Butyricicoccaceae;g__UCG-008;	3.95e-06	1.25e-05	1.97e-06	6.25e-06	1	1
k__Bacteria;p__Firmicutes;c__Negativicutes;o__Veillonellales-Selenomonadales;f__Veillonellaceae;g__Anaeroglobus;	3.95e-06	1.25e-05	1.97e-06	6.25e-06	1	1
k__Bacteria;p__Myxococcota;c__Polyangia;o__Polyangiales;f__Polyangiaceae;g__Minicystis;	3.95e-06	1.25e-05	5.92e-06	1.87e-05	1	1
k__Bacteria;p__Planctomycetes;c__unidentified_Planctomycetes;o__Isosphaerales;f__Isosphaeraceae;g__Tundrisphaera;	3.95e-06	1.25e-05	3.95e-06	1.25e-05	1	1
k__Bacteria;p__Proteobacteria;c__Alphaproteobacteria;o__Sphingomonadales;f__Sphingomonadaceae;g__DSSF69;	3.95e-06	1.25e-05	1.97e-06	6.25e-06	1	1
k__Bacteria;p__Proteobacteria;c__Gammaproteobacteria;o__Competibacterales;f__Competibacteraceae;g__Candidatus_Competibacter;	3.95e-06	1.25e-05	3.95e-06	1.25e-05	1	1
k__Bacteria;p__unidentified_Bacteria;c__Alphaproteobacteria;o__Rhizobiales;f__Pleomorphomonadaceae;g__unidentified_Pleomorphomonadaceae;	3.95e-06	1.25e-05	3.95e-06	1.25e-05	1	1
k__Bacteria;p__Verrucomicrobiota;c__Verrucomicrobiae;o__Verrucomicrobiales;f__Verrucomicrobiaceae;g__Roseimicrobium;	3.95e-06	1.25e-05	1.18e-05	3.75e-05	1	1
k__Bacteria;p__Proteobacteria;c__Gammaproteobacteria;o__Burkholderiales;f__Neisseriaceae;g__Conchiformibius;	1.97e-06	6.25e-06	1.18e-05	1.91e-05	0.133614	0.760565
k__Bacteria;p__Acidobacteriota;c__Vicinamibacteria;o__Vicinamibacterales;f__Vicinamibacteraceae;g__Luteitalea;	1.97e-06	6.25e-06	1.18e-05	2.12e-05	0.255852	0.789875
k__Bacteria;p__Firmicutes;c__Clostridia;o__Lachnospirales;f__Lachnospiraceae;g__Sellimonas;	1.97e-06	6.25e-06	1.78e-05	3.41e-05	0.255852	0.789875
k__Bacteria;p__Firmicutes;c__Negativicutes;o__Veillonellales-Selenomonadales;f__Selenomonadaceae;g__Mitsuokella;	1.97e-06	6.25e-06	5.92e-06	9.54e-06	0.300558	0.789875
k__Bacteria;p__Actinobacteria;c__unidentified_Actinobacteria;o__Corynebacteriales;f__Tsukamurellaceae;g__Tsukamurella;	1.97e-06	6.25e-06	0	0	0.36812	0.789875
k__Bacteria;p__Actinobacteria;c__unidentified_Actinobacteria;o__Glycomycetales;f__Glycomycetaceae;g__Glycomyces;	1.97e-06	6.25e-06	0	0	0.36812	0.789875
k__Bacteria;p__Actinobacteria;c__unidentified_Actinobacteria;o__Micrococcales;f__Microbacteriaceae;g__Candidatus_Planktoluna;	1.97e-06	6.25e-06	0	0	0.36812	0.789875
k__Bacteria;p__Actinobacteria;c__unidentified_Actinobacteria;o__Micrococcales;f__Microbacteriaceae;g__Huakuichenia;	1.97e-06	6.25e-06	0	0	0.36812	0.789875
k__Bacteria;p__Actinobacteria;c__unidentified_Actinobacteria;o__Pseudonocardiales;f__Pseudonocardiaceae;g__Saccharothrix;	1.97e-06	6.25e-06	0	0	0.36812	0.789875
k__Bacteria;p__Actinobacteria;c__unidentified_Actinobacteria;o__Streptosporangiales;f__Streptosporangiaceae;g__Sphaerisporangium;	1.97e-06	6.25e-06	0	0	0.36812	0.789875
k__Bacteria;p__Actinobacteriota;c__Coriobacteriia;o__Coriobacteriales;f__Eggerthellaceae;g__Denitrobacterium;	1.97e-06	6.25e-06	0	0	0.36812	0.789875
k__Bacteria;p__Actinobacteriota;c__Coriobacteriia;o__Coriobacteriales;f__unidentified_Coriobacteriales;g__Raoultibacter;	1.97e-06	6.25e-06	0	0	0.36812	0.789875
k__Bacteria;p__Bacteroidota;c__Bacteroidia;o__Bacteroidales;f__Paludibacteraceae;g__H1;	1.97e-06	6.25e-06	0	0	0.36812	0.789875
k__Bacteria;p__Bacteroidota;c__Bacteroidia;o__Bacteroidales;f__Prevotellaceae;g__Paraprevotella;	1.97e-06	6.25e-06	0	0	0.36812	0.789875
k__Bacteria;p__Bacteroidota;c__Bacteroidia;o__Bacteroidales;f__Prolixibacteraceae;g__Sunxiuqinia;	1.97e-06	6.25e-06	0	0	0.36812	0.789875
k__Bacteria;p__Bacteroidota;c__Bacteroidia;o__Cytophagales;f__Cyclobacteriaceae;g__Mariniradius;	1.97e-06	6.25e-06	0	0	0.36812	0.789875
k__Bacteria;p__Bacteroidota;c__Bacteroidia;o__Flavobacteriales;f__Flavobacteriaceae;g__Confluentibacter;	1.97e-06	6.25e-06	0	0	0.36812	0.789875
k__Bacteria;p__Bacteroidota;c__Bacteroidia;o__Flavobacteriales;f__Weeksellaceae;g__Elizabethkingia;	1.97e-06	6.25e-06	0	0	0.36812	0.789875
k__Bacteria;p__Calditrichota;c__Calditrichia;o__Calditrichales;f__Calditrichaceae;g__JdFR-76;	1.97e-06	6.25e-06	0	0	0.36812	0.789875
k__Bacteria;p__Campylobacterota;c__Campylobacteria;o__Campylobacterales;f__Sulfurospirillaceae;g__Sulfurospirillum;	1.97e-06	6.25e-06	0	0	0.36812	0.789875
k__Bacteria;p__Chlamydiae;c__unidentified_Chlamydiae;o__Chlamydiales;f__Parachlamydiaceae;g__Neochlamydia;	1.97e-06	6.25e-06	0	0	0.36812	0.789875
k__Bacteria;p__Chloroflexi;c__Anaerolineae;o__Anaerolineales;f__Anaerolineaceae;g__Pelolinea;	1.97e-06	6.25e-06	0	0	0.36812	0.789875
k__Bacteria;p__Cyanobacteria;c__Cyanobacteriia;o__Cyanobacteriales;f__Chroococcidiopsaceae;g__Chroococcidiopsis_SAG_2023;	1.97e-06	6.25e-06	0	0	0.36812	0.789875
k__Bacteria;p__Cyanobacteria;c__Cyanobacteriia;o__Cyanobacteriales;f__Oscillatoriaceae;g__Oscillatoria_PCC-6304;	1.97e-06	6.25e-06	0	0	0.36812	0.789875
k__Bacteria;p__Cyanobacteria;c__Cyanobacteriia;o__Leptolyngbyales;f__Leptolyngbyaceae;g__EcFYyy-200;	1.97e-06	6.25e-06	0	0	0.36812	0.789875
k__Bacteria;p__Firmicutes;c__Bacilli;o__Bacillales;f__Sporolactobacillaceae;g__Sporolactobacillus;	1.97e-06	6.25e-06	0	0	0.36812	0.789875
k__Bacteria;p__Firmicutes;c__Bacilli;o__Erysipelotrichales;f__Erysipelotrichaceae;g__Erysipelotrichaceae_UCG-006;	1.97e-06	6.25e-06	0	0	0.36812	0.789875
k__Bacteria;p__Firmicutes;c__Clostridia;o__Caldicoprobacterales;f__Caldicoprobacteraceae;g__Caldicoprobacter;	1.97e-06	6.25e-06	0	0	0.36812	0.789875
k__Bacteria;p__Firmicutes;c__Clostridia;o__Eubacteriales;f__Eubacteriaceae;g__Acetobacterium;	1.97e-06	6.25e-06	0	0	0.36812	0.789875
k__Bacteria;p__Firmicutes;c__Clostridia;o__Lachnospirales;f__Lachnospiraceae;g__Anaerostignum;	1.97e-06	6.25e-06	0	0	0.36812	0.789875
k__Bacteria;p__Firmicutes;c__Clostridia;o__Oscillospirales;f__Oscillospiraceae;g__Sporobacter;	1.97e-06	6.25e-06	0	0	0.36812	0.789875
k__Bacteria;p__Firmicutes;c__Clostridia;o__Peptococcales;f__Peptococcaceae;g__Dehalobacterium;	1.97e-06	6.25e-06	0	0	0.36812	0.789875
k__Bacteria;p__Firmicutes;c__Clostridia;o__Peptostreptococcales-Tissierellales;f__Peptostreptococcaceae;g__Criibacterium;	1.97e-06	6.25e-06	0	0	0.36812	0.789875
k__Bacteria;p__Firmicutes;c__Clostridia;o__Peptostreptococcales-Tissierellales;f__Peptostreptococcaceae;g__Sporacetigenium;	1.97e-06	6.25e-06	0	0	0.36812	0.789875
k__Bacteria;p__Firmicutes;c__Desulfotomaculia;o__Desulfotomaculales;f__Pelotomaculaceae;g__Cryptanaerobacter;	1.97e-06	6.25e-06	0	0	0.36812	0.789875
k__Bacteria;p__Firmicutes;c__Negativicutes;o__Veillonellales-Selenomonadales;f__Veillonellaceae;g__Allisonella;	1.97e-06	6.25e-06	0	0	0.36812	0.789875
k__Bacteria;p__Fusobacteriota;c__Fusobacteriia;o__Fusobacteriales;f__Leptotrichiaceae;g__Sneathia;	1.97e-06	6.25e-06	0	0	0.36812	0.789875
k__Bacteria;p__Planctomycetes;c__unidentified_Planctomycetes;o__Gemmatales;f__Gemmataceae;g__Fimbriiglobus;	1.97e-06	6.25e-06	0	0	0.36812	0.789875
k__Bacteria;p__Planctomycetes;c__unidentified_Planctomycetes;o__Gemmatales;f__Gemmataceae;g__Tuwongella;	1.97e-06	6.25e-06	0	0	0.36812	0.789875
k__Bacteria;p__Planctomycetota;c__vadinHA49;o__unidentified_vadinHA49;f__unidentified_vadinHA49;g__unidentified_vadinHA49;	1.97e-06	6.25e-06	0	0	0.36812	0.789875
k__Bacteria;p__Proteobacteria;c__Alphaproteobacteria;o__Caulobacterales;f__Hyphomonadaceae;g__UKL13-1;	1.97e-06	6.25e-06	0	0	0.36812	0.789875
k__Bacteria;p__Proteobacteria;c__Alphaproteobacteria;o__Micropepsales;f__Micropepsaceae;g__Micropepsis;	1.97e-06	6.25e-06	0	0	0.36812	0.789875
k__Bacteria;p__Proteobacteria;c__Alphaproteobacteria;o__Rhodobacterales;f__Rhodobacteraceae;g__Amylibacter;	1.97e-06	6.25e-06	0	0	0.36812	0.789875
k__Bacteria;p__Proteobacteria;c__Alphaproteobacteria;o__Sneathiellales;f__Sneathiellaceae;g__Sneathiella;	1.97e-06	6.25e-06	0	0	0.36812	0.789875
k__Bacteria;p__Proteobacteria;c__Gammaproteobacteria;o__Burkholderiales;f__Rhodocyclaceae;g__Propionivibrio;	1.97e-06	6.25e-06	0	0	0.36812	0.789875
k__Bacteria;p__Proteobacteria;c__Gammaproteobacteria;o__Salinisphaerales;f__Solimonadaceae;g__Alkanibacter;	1.97e-06	6.25e-06	0	0	0.36812	0.789875
k__Bacteria;p__Proteobacteria;c__Gammaproteobacteria;o__Thiomicrospirales;f__Thiomicrospiraceae;g__Thioalkalimicrobium;	1.97e-06	6.25e-06	0	0	0.36812	0.789875
k__Bacteria;p__Proteobacteria;c__Gammaproteobacteria;o__Thiotrichales;f__Thiotrichaceae;g__Thiothrix;	1.97e-06	6.25e-06	0	0	0.36812	0.789875
k__Bacteria;p__Proteobacteria;c__Gammaproteobacteria;o__Xanthomonadales;f__Rhodanobacteraceae;g__Tahibacter;	1.97e-06	6.25e-06	0	0	0.36812	0.789875
k__Bacteria;p__Proteobacteria;c__Gammaproteobacteria;o__Xanthomonadales;f__Xanthomonadaceae;g__SN8;	1.97e-06	6.25e-06	0	0	0.36812	0.789875
k__Bacteria;p__unidentified_Bacteria;c__Bacilli;o__Erysipelotrichales;f__Erysipelotrichaceae;g__unidentified_Erysipelotrichaceae;	1.97e-06	6.25e-06	0	0	0.36812	0.789875
k__Bacteria;p__unidentified_Bacteria;c__Bacteroidia;o__Bacteroidales;f__Marinifilaceae;g__unidentified_Marinifilaceae;	1.97e-06	6.25e-06	0	0	0.36812	0.789875
k__Bacteria;p__unidentified_Bacteria;c__Cyanobacteriia;o__Cyanobacteriales;f__unidentified_Cyanobacteriales;g__unidentified_Cyanobacteriales;	1.97e-06	6.25e-06	0	0	0.36812	0.789875
k__Bacteria;p__unidentified_Bacteria;c__unidentified_Bacteria;o__Chlamydiales;f__Simkaniaceae;g__unidentified_Simkaniaceae;	1.97e-06	6.25e-06	0	0	0.36812	0.789875
k__Bacteria;p__Verrucomicrobiota;c__Lentisphaeria;o__Oligosphaerales;f__Oligosphaeraceae;g__horsej-a03;	1.97e-06	6.25e-06	0	0	0.36812	0.789875
k__Bacteria;p__Verrucomicrobiota;c__Lentisphaeria;o__Oligosphaerales;f__Oligosphaeraceae;g__Oligosphaera;	1.97e-06	6.25e-06	0	0	0.36812	0.789875
k__Bacteria;p__Verrucomicrobiota;c__Verrucomicrobiae;o__Pedosphaerales;f__Pedosphaeraceae;g__Oikopleura;	1.97e-06	6.25e-06	0	0	0.36812	0.789875
k__Bacteria;p__Bdellovibrionota;c__Oligoflexia;o__Silvanigrellales;f__Silvanigrellaceae;g__Silvanigrella;	1.97e-06	6.25e-06	7.9e-06	1.67e-05	0.503216	0.964458
k__Bacteria;p__Acidobacteriota;c__Thermoanaerobaculia;o__Thermoanaerobaculales;f__Thermoanaerobaculaceae;g__Subgroup_23;	1.97e-06	6.25e-06	7.9e-06	1.91e-05	0.542802	0.985384
k__Bacteria;p__Cyanobacteria;c__Cyanobacteriia;o__Cyanobacteriales;f__Microcystaceae;g__Microcystis_PCC-7914;	1.97e-06	6.25e-06	9.87e-06	2.51e-05	0.542802	0.985384
k__Bacteria;p__Proteobacteria;c__Alphaproteobacteria;o__Rhizobiales;f__Rhizobiaceae;g__Ensifer;	1.97e-06	6.25e-06	7.9e-06	1.91e-05	0.542802	0.985384
k__Bacteria;p__WPS-2;c__unidentified_WPS-2;o__unidentified_WPS-2;f__unidentified_WPS-2;g__unidentified_WPS-2;	1.97e-06	6.25e-06	5.92e-06	1.33e-05	0.542802	0.985384
k__Bacteria;p__Acidobacteriota;c__Acidobacteriae;o__Subgroup_2;f__unidentified_Subgroup_2;g__unidentified_Subgroup_2;	1.97e-06	6.25e-06	9.87e-06	3.12e-05	1	1
k__Bacteria;p__Actinobacteria;c__unidentified_Actinobacteria;o__Propionibacteriales;f__Propionibacteriaceae;g__Friedmanniella;	1.97e-06	6.25e-06	7.9e-06	2.5e-05	1	1
k__Bacteria;p__Bacteroidota;c__Bacteroidia;o__Bacteroidales;f__Marinilabiliaceae;g__Alkaliflexus;	1.97e-06	6.25e-06	1.97e-06	6.25e-06	1	1
k__Bacteria;p__Bacteroidota;c__Bacteroidia;o__Cytophagales;f__Microscillaceae;g__Flexibacter;	1.97e-06	6.25e-06	5.92e-06	1.87e-05	1	1
k__Bacteria;p__Bacteroidota;c__Bacteroidia;o__Flavobacteriales;f__Flavobacteriaceae;g__Psychroflexus;	1.97e-06	6.25e-06	3.95e-06	1.25e-05	1	1
k__Bacteria;p__Chloroflexi;c__Anaerolineae;o__Anaerolineales;f__Anaerolineaceae;g__ADurb.Bin120;	1.97e-06	6.25e-06	1.97e-06	6.25e-06	1	1
k__Bacteria;p__Chloroflexi;c__Ktedonobacteria;o__Ktedonobacterales;f__Ktedonobacteraceae;g__HSB_OF53-F07;	1.97e-06	6.25e-06	1.97e-06	6.25e-06	1	1
k__Bacteria;p__Cyanobacteria;c__Cyanobacteriia;o__Limnotrichales;f__Limnotrichaceae;g__Limnothrix;	1.97e-06	6.25e-06	1.97e-06	6.25e-06	1	1
k__Bacteria;p__Deinococcota;c__Deinococci;o__Thermales;f__Thermaceae;g__Thermus;	1.97e-06	6.25e-06	1.97e-06	6.25e-06	1	1
k__Bacteria;p__Firmicutes;c__Bacilli;o__Erysipelotrichales;f__Erysipelotrichaceae;g__Merdibacter;	1.97e-06	6.25e-06	1.97e-06	6.25e-06	1	1
k__Bacteria;p__Firmicutes;c__Bacilli;o__Thermoactinomycetales;f__Thermoactinomycetaceae;g__Pasteuria;	1.97e-06	6.25e-06	1.97e-06	6.25e-06	1	1
k__Bacteria;p__Firmicutes;c__Clostridia;o__Clostridiales;f__Clostridiaceae;g__Clostridium_sensu_stricto_10;	1.97e-06	6.25e-06	3.95e-06	1.25e-05	1	1
k__Bacteria;p__Firmicutes;c__Clostridia;o__Lachnospirales;f__Lachnospiraceae;g__ASF356;	1.97e-06	6.25e-06	3.95e-06	1.25e-05	1	1
k__Bacteria;p__Firmicutes;c__Clostridia;o__Oscillospirales;f__Hungateiclostridiaceae;g__HN-HF0106;	1.97e-06	6.25e-06	3.95e-06	1.25e-05	1	1
k__Bacteria;p__Firmicutes;c__Negativicutes;o__Veillonellales-Selenomonadales;f__Selenomonadaceae;g__Quinella;	1.97e-06	6.25e-06	3.95e-06	1.25e-05	1	1
k__Bacteria;p__Firmicutes;c__Negativicutes;o__Veillonellales-Selenomonadales;f__Veillonellaceae;g__Negativicoccus;	1.97e-06	6.25e-06	3.95e-06	1.25e-05	1	1
k__Bacteria;p__Firmicutes;c__Thermoanaerobacteria;o__Thermoanaerobacterales;f__Family_III;g__Thermoanaerobacterium;	1.97e-06	6.25e-06	1.97e-06	6.25e-06	1	1
k__Bacteria;p__Fusobacteriota;c__Fusobacteriia;o__Fusobacteriales;f__Fusobacteriaceae;g__Psychrilyobacter;	1.97e-06	6.25e-06	3.95e-06	1.25e-05	1	1
k__Bacteria;p__Planctomycetes;c__unidentified_Planctomycetes;o__Planctomycetales;f__Rubinisphaeraceae;g__Planctomicrobium;	1.97e-06	6.25e-06	1.97e-06	6.25e-06	1	1
k__Bacteria;p__Planctomycetota;c__Brocadiae;o__Brocadiales;f__Scalinduaceae;g__Candidatus_Scalindua;	1.97e-06	6.25e-06	5.92e-06	1.87e-05	1	1
k__Bacteria;p__Proteobacteria;c__Alphaproteobacteria;o__Acetobacterales;f__Acetobacteraceae;g__Acidisphaera;	1.97e-06	6.25e-06	5.92e-06	1.87e-05	1	1
k__Bacteria;p__Proteobacteria;c__Alphaproteobacteria;o__Caedibacterales;f__Caedibacteraceae;g__Candidatus_Nucleicultrix;	1.97e-06	6.25e-06	1.97e-06	6.25e-06	1	1
k__Bacteria;p__Proteobacteria;c__Alphaproteobacteria;o__Rhodospirillales;f__Thalassospiraceae;g__Thalassospira;	1.97e-06	6.25e-06	5.92e-06	1.87e-05	1	1
k__Bacteria;p__Proteobacteria;c__Alphaproteobacteria;o__Sphingomonadales;f__Sphingomonadaceae;g__Sphingosinicella;	1.97e-06	6.25e-06	1.97e-06	6.25e-06	1	1
k__Bacteria;p__Proteobacteria;c__Gammaproteobacteria;o__Burkholderiales;f__Chromobacteriaceae;g__Crenobacter;	1.97e-06	6.25e-06	7.9e-06	2.5e-05	1	1
k__Bacteria;p__Proteobacteria;c__Gammaproteobacteria;o__Burkholderiales;f__Comamonadaceae;g__Verminephrobacter;	1.97e-06	6.25e-06	1.97e-06	6.25e-06	1	1
k__Bacteria;p__Proteobacteria;c__Gammaproteobacteria;o__Enterobacterales;f__Succinivibrionaceae;g__Succinatimonas;	1.97e-06	6.25e-06	1.97e-06	6.25e-06	1	1
k__Bacteria;p__Proteobacteria;c__Gammaproteobacteria;o__Pseudomonadales;f__Saccharospirillaceae;g__Thalassolituus;	1.97e-06	6.25e-06	3.95e-06	1.25e-05	1	1
k__Bacteria;p__Proteobacteria;c__Gammaproteobacteria;o__Pseudomonadales;f__unidentified_Pseudomonadales;g__unidentified_Pseudomonadales;	1.97e-06	6.25e-06	3.95e-06	1.25e-05	1	1
k__Bacteria;p__Proteobacteria;c__Gammaproteobacteria;o__Xanthomonadales;f__Rhodanobacteraceae;g__Ahniella;	1.97e-06	6.25e-06	1.97e-06	6.25e-06	1	1
k__Bacteria;p__Proteobacteria;c__Gammaproteobacteria;o__Xanthomonadales;f__Rhodanobacteraceae;g__Mizugakiibacter;	1.97e-06	6.25e-06	7.9e-06	2.5e-05	1	1
k__Bacteria;p__unidentified_Bacteria;c__Bacteroidia;o__Bacteroidales;f__Prevotellaceae;g__unidentified_Prevotellaceae;	1.97e-06	6.25e-06	1.97e-06	6.25e-06	1	1
k__Bacteria;p__unidentified_Bacteria;c__Gammaproteobacteria;o__Cardiobacteriales;f__Cardiobacteriaceae;g__unidentified_Cardiobacteriaceae;	1.97e-06	6.25e-06	3.95e-06	1.25e-05	1	1
k__Bacteria;p__Bacteroidota;c__Bacteroidia;o__Flavobacteriales;f__Flavobacteriaceae;g__Vitellibacter;	0	0	1.38e-05	2.47e-05	0.0775833	0.69467
k__Bacteria;p__Proteobacteria;c__Alphaproteobacteria;o__Caulobacterales;f__Caulobacteraceae;g__PMMR1;	0	0	9.87e-06	1.92e-05	0.0775833	0.69467
k__Bacteria;p__Proteobacteria;c__Gammaproteobacteria;o__Pseudomonadales;f__Nitrincolaceae;g__Nitrincola;	0	0	9.87e-06	1.68e-05	0.0775833	0.69467
k__Bacteria;p__unidentified_Bacteria;c__Acidobacteriae;o__Acidobacteriales;f__unidentified_Acidobacteriales;g__unidentified_Acidobacteriales;	0	0	1.18e-05	2.5e-05	0.0775833	0.69467
k__Bacteria;p__Chloroflexi;c__Ktedonobacteria;o__Ktedonobacterales;f__Ktedonobacteraceae;g__FCPS473;	0	0	1.38e-05	2.64e-05	0.0778725	0.69467
k__Bacteria;p__Actinobacteria;c__unidentified_Actinobacteria;o__Actinomycetales;f__Actinomycetaceae;g__Mobiluncus;	0	0	3.95e-06	8.33e-06	0.167489	0.760565
k__Bacteria;p__Bacteroidota;c__Bacteroidia;o__Cytophagales;f__Spirosomaceae;g__Fibrella;	0	0	1.18e-05	2.5e-05	0.167489	0.760565
k__Bacteria;p__Bacteroidota;c__Bacteroidia;o__Flavobacteriales;f__Flavobacteriaceae;g__Antarcticibacterium;	0	0	3.95e-06	8.33e-06	0.167489	0.760565
k__Bacteria;p__Bacteroidota;c__Bacteroidia;o__Flavobacteriales;f__Flavobacteriaceae;g__Gilvibacter;	0	0	3.95e-06	8.33e-06	0.167489	0.760565
k__Bacteria;p__Proteobacteria;c__Gammaproteobacteria;o__Chromatiales;f__Chromatiaceae;g__Halochromatium;	0	0	3.95e-06	8.33e-06	0.167489	0.760565
k__Bacteria;p__Proteobacteria;c__Gammaproteobacteria;o__Pseudomonadales;f__Halieaceae;g__Halioglobus;	0	0	3.95e-06	8.33e-06	0.167489	0.760565
k__Bacteria;p__unidentified_Bacteria;c__Alphaproteobacteria;o__Rhizobiales;f__Beijerinckiaceae;g__unidentified_Beijerinckiaceae;	0	0	3.95e-06	8.33e-06	0.167489	0.760565
k__Bacteria;p__Verrucomicrobiota;c__Verrucomicrobiae;o__Verrucomicrobiales;f__Rubritaleaceae;g__Roseibacillus;	0	0	3.95e-06	8.33e-06	0.167489	0.760565
k__Bacteria;p__Actinobacteria;c__unidentified_Actinobacteria;o__Bifidobacteriales;f__Bifidobacteriaceae;g__Gardnerella;	0	0	1.18e-05	3.12e-05	0.168078	0.760565
k__Bacteria;p__Actinobacteria;c__unidentified_Actinobacteria;o__Streptosporangiales;f__Streptosporangiaceae;g__Streptosporangium;	0	0	1.78e-05	4.97e-05	0.168078	0.760565
k__Bacteria;p__Deinococcota;c__Deinococci;o__Deinococcales;f__Deinococcaceae;g__Deinobacterium;	0	0	7.9e-06	1.91e-05	0.168078	0.760565
k__Bacteria;p__Firmicutes;c__Bacilli;o__Erysipelotrichales;f__Erysipelatoclostridiaceae;g__Catenibacterium;	0	0	5.92e-06	1.33e-05	0.168078	0.760565
k__Bacteria;p__Firmicutes;c__Bacilli;o__Erysipelotrichales;f__Erysipelotrichaceae;g__Faecalicoccus;	0	0	5.92e-06	1.33e-05	0.168078	0.760565
k__Bacteria;p__Firmicutes;c__Clostridia;o__Lachnospirales;f__Lachnospiraceae;g__[Eubacterium]_cellulosolvens_group;	0	0	5.92e-06	1.33e-05	0.168078	0.760565
k__Bacteria;p__Firmicutes;c__Clostridia;o__Lachnospirales;f__Lachnospiraceae;g__Moryella;	0	0	1.18e-05	2.67e-05	0.168078	0.760565
k__Bacteria;p__Firmicutes;c__Clostridia;o__Oscillospirales;f__Ethanoligenenaceae;g__Ethanoligenens;	0	0	7.9e-06	1.91e-05	0.168078	0.760565
k__Bacteria;p__Fusobacteriota;c__Fusobacteriia;o__Fusobacteriales;f__Leptotrichiaceae;g__Hypnocyclicus;	0	0	1.18e-05	3.12e-05	0.168078	0.760565
k__Bacteria;p__Gemmatimonadetes;c__unidentified_Gemmatimonadetes;o__Gemmatimonadales;f__Gemmatimonadaceae;g__Roseisolibacter;	0	0	9.87e-06	2.13e-05	0.168078	0.760565
k__Bacteria;p__Proteobacteria;c__Alphaproteobacteria;o__SAR11_clade;f__Clade_I;g__Clade_Ia;	0	0	7.9e-06	1.91e-05	0.168078	0.760565
k__Bacteria;p__Proteobacteria;c__Gammaproteobacteria;o__Burkholderiales;f__Burkholderiaceae;g__Robbsia;	0	0	1.18e-05	2.67e-05	0.168078	0.760565
k__Bacteria;p__unidentified_Bacteria;c__Alphaproteobacteria;o__Micropepsales;f__Micropepsaceae;g__unidentified_Micropepsaceae;	0	0	5.92e-06	1.33e-05	0.168078	0.760565
k__Bacteria;p__Acetothermia;c__Acetothermiia;o__unidentified_Acetothermiia;f__unidentified_Acetothermiia;g__unidentified_Acetothermiia;	0	0	3.95e-06	1.25e-05	0.36812	0.789875
k__Bacteria;p__Actinobacteria;c__unidentified_Actinobacteria;o__Euzebyales;f__Euzebyaceae;g__Euzebya;	0	0	1.97e-06	6.25e-06	0.36812	0.789875
k__Bacteria;p__Actinobacteria;c__unidentified_Actinobacteria;o__Frankiales;f__Sporichthyaceae;g__Longivirga;	0	0	1.97e-06	6.25e-06	0.36812	0.789875
k__Bacteria;p__Actinobacteria;c__unidentified_Actinobacteria;o__Micromonosporales;f__Micromonosporaceae;g__Actinocatenispora;	0	0	7.9e-06	2.5e-05	0.36812	0.789875
k__Bacteria;p__Actinobacteria;c__unidentified_Actinobacteria;o__Nitriliruptorales;f__Nitriliruptoraceae;g__Egicoccus;	0	0	3.95e-06	1.25e-05	0.36812	0.789875
k__Bacteria;p__Actinobacteria;c__unidentified_Actinobacteria;o__Nitriliruptorales;f__Nitriliruptoraceae;g__Nitriliruptor;	0	0	5.92e-06	1.87e-05	0.36812	0.789875
k__Bacteria;p__Actinobacteria;c__unidentified_Actinobacteria;o__Pseudonocardiales;f__Pseudonocardiaceae;g__Saccharomonospora;	0	0	1.97e-06	6.25e-06	0.36812	0.789875
k__Bacteria;p__Actinobacteria;c__unidentified_Actinobacteria;o__Streptosporangiales;f__Streptosporangiaceae;g__Microbispora;	0	0	1.97e-06	6.25e-06	0.36812	0.789875
k__Bacteria;p__Actinobacteriota;c__Coriobacteriia;o__Coriobacteriales;f__Eggerthellaceae;g__Cryptobacterium;	0	0	1.97e-06	6.25e-06	0.36812	0.789875
k__Bacteria;p__Actinobacteriota;c__Coriobacteriia;o__Coriobacteriales;f__Eggerthellaceae;g__Paraeggerthella;	0	0	3.95e-06	1.25e-05	0.36812	0.789875
k__Bacteria;p__Bacteroidota;c__Bacteroidia;o__Bacteroidales;f__Marinilabiliaceae;g__[Cytophaga]_xylanolytica_group;	0	0	3.95e-06	1.25e-05	0.36812	0.789875
k__Bacteria;p__Bacteroidota;c__Bacteroidia;o__Bacteroidales;f__Marinilabiliaceae;g__Ruminofilibacter;	0	0	1.97e-06	6.25e-06	0.36812	0.789875
k__Bacteria;p__Bacteroidota;c__Bacteroidia;o__Chitinophagales;f__Chitinophagaceae;g__Pseudoflavitalea;	0	0	1.97e-06	6.25e-06	0.36812	0.789875
k__Bacteria;p__Bacteroidota;c__Bacteroidia;o__Chitinophagales;f__Saprospiraceae;g__Saprospira;	0	0	3.95e-06	1.25e-05	0.36812	0.789875
k__Bacteria;p__Bacteroidota;c__Bacteroidia;o__Cytophagales;f__Cyclobacteriaceae;g__Marivirga;	0	0	7.9e-06	2.5e-05	0.36812	0.789875
k__Bacteria;p__Bacteroidota;c__Bacteroidia;o__Cytophagales;f__Cytophagaceae;g__Sporocytophaga;	0	0	3.95e-06	1.25e-05	0.36812	0.789875
k__Bacteria;p__Bacteroidota;c__Bacteroidia;o__Flavobacteriales;f__Crocinitomicaceae;g__Crocinitomix;	0	0	3.95e-06	1.25e-05	0.36812	0.789875
k__Bacteria;p__Bacteroidota;c__Bacteroidia;o__Flavobacteriales;f__Flavobacteriaceae;g__Gelidibacter;	0	0	1.97e-06	6.25e-06	0.36812	0.789875
k__Bacteria;p__Bacteroidota;c__Bacteroidia;o__Flavobacteriales;f__Flavobacteriaceae;g__NS5_marine_group;	0	0	1.97e-06	6.25e-06	0.36812	0.789875
k__Bacteria;p__Bacteroidota;c__Bacteroidia;o__Flavobacteriales;f__Flavobacteriaceae;g__Planktosalinus;	0	0	3.95e-06	1.25e-05	0.36812	0.789875
k__Bacteria;p__Candidatus_Jorgensenbacteria;c__unidentified_Candidatus_Jorgensenbacteria;o__unidentified_Candidatus_Jorgensenbacteria;f__unidentified_Candidatus_Jorgensenbacteria;g__unidentified_Candidatus_Jorgensenbacteria;	0	0	1.97e-06	6.25e-06	0.36812	0.789875
k__Bacteria;p__Chloroflexi;c__Ktedonobacteria;o__Ktedonobacterales;f__JG30-KF-AS9;g__unidentified_JG30-KF-AS9;	0	0	9.87e-06	3.12e-05	0.36812	0.789875
k__Bacteria;p__Chloroflexi;c__Ktedonobacteria;o__Ktedonobacterales;f__Ktedonobacteraceae;g__1959-1;	0	0	1.97e-06	6.25e-06	0.36812	0.789875
k__Bacteria;p__Chloroflexi;c__Ktedonobacteria;o__Ktedonobacterales;f__Ktedonobacteraceae;g__G12-WMSP1;	0	0	1.38e-05	4.37e-05	0.36812	0.789875
k__Bacteria;p__Chloroflexi;c__Ktedonobacteria;o__Ktedonobacterales;f__Ktedonobacteraceae;g__Thermosporothrix;	0	0	1.97e-05	6.25e-05	0.36812	0.789875
k__Bacteria;p__Desulfobacterota;c__Syntrophia;o__Syntrophales;f__Smithellaceae;g__Smithella;	0	0	1.97e-06	6.25e-06	0.36812	0.789875
k__Bacteria;p__Elusimicrobiota;c__Lineage_IIa;o__unidentified_Lineage_IIa;f__unidentified_Lineage_IIa;g__unidentified_Lineage_IIa;	0	0	1.97e-06	6.25e-06	0.36812	0.789875
k__Bacteria;p__Firmicutes;c__Bacilli;o__Izemoplasmatales;f__Izemoplasmataceae;g__Izimaplasma;	0	0	5.92e-06	1.87e-05	0.36812	0.789875
k__Bacteria;p__Firmicutes;c__Bacilli;o__Lactobacillales;f__Lactobacillaceae;g__Fructilactobacillus;	0	0	1.97e-06	6.25e-06	0.36812	0.789875
k__Bacteria;p__Firmicutes;c__Bacilli;o__Lactobacillales;f__Lactobacillaceae;g__Schleiferilactobacillus;	0	0	3.95e-06	1.25e-05	0.36812	0.789875
k__Bacteria;p__Firmicutes;c__Bacilli;o__Thermoactinomycetales;f__Thermoactinomycetaceae;g__unidentified_Thermoactinomycetaceae;	0	0	1.97e-06	6.25e-06	0.36812	0.789875
k__Bacteria;p__Firmicutes;c__Clostridia;o__Clostridiales;f__Clostridiaceae;g__Clostridium_sensu_stricto_18;	0	0	3.95e-06	1.25e-05	0.36812	0.789875
k__Bacteria;p__Firmicutes;c__Clostridia;o__Clostridiales;f__Clostridiaceae;g__Hathewaya;	0	0	1.97e-06	6.25e-06	0.36812	0.789875
k__Bacteria;p__Firmicutes;c__Clostridia;o__Eubacteriales;f__Eubacteriaceae;g__Pseudoramibacter;	0	0	1.97e-06	6.25e-06	0.36812	0.789875
k__Bacteria;p__Firmicutes;c__Clostridia;o__Oscillospirales;f__Oscillospiraceae;g__Flavonifractor;	0	0	1.97e-06	6.25e-06	0.36812	0.789875
k__Bacteria;p__Firmicutes;c__Clostridia;o__Peptostreptococcales-Tissierellales;f__Family_XI;g__Ezakiella;	0	0	7.9e-06	2.5e-05	0.36812	0.789875
k__Bacteria;p__Firmicutes;c__Clostridia;o__Peptostreptococcales-Tissierellales;f__Family_XI;g__Tepidimicrobium;	0	0	3.95e-06	1.25e-05	0.36812	0.789875
k__Bacteria;p__Firmicutes;c__Thermovenabulia;o__Thermovenabulales;f__unidentified_Thermovenabulales;g__Tepidanaerobacter;	0	0	1.97e-06	6.25e-06	0.36812	0.789875
k__Bacteria;p__Methylomirabilota;c__Methylomirabilia;o__Methylomirabilales;f__Methylomirabilaceae;g__Sh765B-TzT-35;	0	0	1.97e-06	6.25e-06	0.36812	0.789875
k__Bacteria;p__Planctomycetes;c__unidentified_Planctomycetes;o__Pirellulales;f__Pirellulaceae;g__Rhodopirellula;	0	0	5.92e-06	1.87e-05	0.36812	0.789875
k__Bacteria;p__Planctomycetes;c__unidentified_Planctomycetes;o__Planctomycetales;f__Rubinisphaeraceae;g__SH-PL14;	0	0	3.95e-06	1.25e-05	0.36812	0.789875
k__Bacteria;p__Proteobacteria;c__Alphaproteobacteria;o__Acetobacterales;f__Acetobacteraceae;g__Komagataeibacter;	0	0	3.95e-06	1.25e-05	0.36812	0.789875
k__Bacteria;p__Proteobacteria;c__Alphaproteobacteria;o__Ferrovibrionales;f__unidentified_Ferrovibrionales;g__Taonella;	0	0	1.97e-06	6.25e-06	0.36812	0.789875
k__Bacteria;p__Proteobacteria;c__Alphaproteobacteria;o__Kiloniellales;f__Kiloniellaceae;g__Limibacillus;	0	0	1.97e-06	6.25e-06	0.36812	0.789875
k__Bacteria;p__Proteobacteria;c__Alphaproteobacteria;o__Rhizobiales;f__D05-2;g__unidentified_D05-2;	0	0	1.97e-06	6.25e-06	0.36812	0.789875
k__Bacteria;p__Proteobacteria;c__Alphaproteobacteria;o__Rhizobiales;f__unidentified_Rhizobiales;g__Phreatobacter;	0	0	1.97e-06	6.25e-06	0.36812	0.789875
k__Bacteria;p__Proteobacteria;c__Alphaproteobacteria;o__Rhodobacterales;f__Rhodobacteraceae;g__Limibaculum;	0	0	5.92e-06	1.87e-05	0.36812	0.789875
k__Bacteria;p__Proteobacteria;c__Alphaproteobacteria;o__Rickettsiales;f__Rickettsiaceae;g__Rickettsia;	0	0	3.95e-06	1.25e-05	0.36812	0.789875
k__Bacteria;p__Proteobacteria;c__Gammaproteobacteria;o__Acidithiobacillales;f__Acidithiobacillaceae;g__KCM-B-112;	0	0	1.97e-06	6.25e-06	0.36812	0.789875
k__Bacteria;p__Proteobacteria;c__Gammaproteobacteria;o__Burkholderiales;f__Burkholderiaceae;g__Pandoraea;	0	0	9.87e-06	3.12e-05	0.36812	0.789875
k__Bacteria;p__Proteobacteria;c__Gammaproteobacteria;o__Burkholderiales;f__Nitrosomonadaceae;g__GOUTA6;	0	0	1.38e-05	4.37e-05	0.36812	0.789875
k__Bacteria;p__Proteobacteria;c__Gammaproteobacteria;o__Burkholderiales;f__Rhodocyclaceae;g__Sulfuritalea;	0	0	1.97e-06	6.25e-06	0.36812	0.789875
k__Bacteria;p__Proteobacteria;c__Gammaproteobacteria;o__Cardiobacteriales;f__Cardiobacteriaceae;g__Suttonella;	0	0	1.97e-06	6.25e-06	0.36812	0.789875
k__Bacteria;p__Proteobacteria;c__Gammaproteobacteria;o__Methylococcales;f__Methylomonadaceae;g__Methylomicrobium;	0	0	1.97e-06	6.25e-06	0.36812	0.789875
k__Bacteria;p__Proteobacteria;c__Gammaproteobacteria;o__Pseudomonadales;f__Halomonadaceae;g__Cobetia;	0	0	1.97e-06	6.25e-06	0.36812	0.789875
k__Bacteria;p__Proteobacteria;c__Gammaproteobacteria;o__Pseudomonadales;f__Saccharospirillaceae;g__Reinekea;	0	0	3.95e-06	1.25e-05	0.36812	0.789875
k__Bacteria;p__Proteobacteria;c__Gammaproteobacteria;o__Thiomicrospirales;f__Thiomicrospiraceae;g__endosymbionts;	0	0	3.95e-06	1.25e-05	0.36812	0.789875
k__Bacteria;p__Proteobacteria;c__Gammaproteobacteria;o__Thiotrichales;f__Thiotrichaceae;g__Leucothrix;	0	0	3.95e-06	1.25e-05	0.36812	0.789875
k__Bacteria;p__unidentified_Bacteria;c__Alphaproteobacteria;o__Rhodobacterales;f__Rhodobacteraceae;g__unidentified_Rhodobacteraceae;	0	0	1.97e-06	6.25e-06	0.36812	0.789875
k__Bacteria;p__unidentified_Bacteria;c__Bacteroidia;o__Cytophagales;f__Cyclobacteriaceae;g__unidentified_Cyclobacteriaceae;	0	0	1.97e-06	6.25e-06	0.36812	0.789875
k__Bacteria;p__unidentified_Bacteria;c__Gammaproteobacteria;o__Ectothiorhodospirales;f__Ectothiorhodospiraceae;g__unidentified_Ectothiorhodospiraceae;	0	0	3.95e-06	1.25e-05	0.36812	0.789875
k__Bacteria;p__unidentified_Bacteria;c__Polyangia;o__Polyangiales;f__Sandaracinaceae;g__unidentified_Sandaracinaceae;	0	0	3.95e-06	1.25e-05	0.36812	0.789875
k__Bacteria;p__unidentified_Bacteria;c__Saccharimonadia;o__Saccharimonadales;f__unidentified_Saccharimonadales;g__unidentified_Saccharimonadales;	0	0	1.18e-05	3.75e-05	0.36812	0.789875
k__Bacteria;p__Verrucomicrobiota;c__Verrucomicrobiae;o__Chthoniobacterales;f__Chthoniobacteraceae;g__LD29;	0	0	1.97e-06	6.25e-06	0.36812	0.789875
k__Bacteria;p__Verrucomicrobiota;c__Verrucomicrobiae;o__Chthoniobacterales;f__Terrimicrobiaceae;g__FukuN18_freshwater_group;	0	0	3.95e-06	1.25e-05	0.36812	0.789875
k__Bacteria;p__Verrucomicrobiota;c__Verrucomicrobiae;o__Chthoniobacterales;f__Terrimicrobiaceae;g__Terrimicrobium;	0	0	5.92e-06	1.87e-05	0.36812	0.789875
k__Bacteria;p__Verrucomicrobiota;c__Verrucomicrobiae;o__Opitutales;f__Puniceicoccaceae;g__Verruc-01;	0	0	1.97e-06	6.25e-06	0.36812	0.789875
k__Bacteria;p__Verrucomicrobiota;c__Verrucomicrobiae;o__Pedosphaerales;f__Pedosphaeraceae;g__DEV008;	0	0	9.87e-06	3.12e-05	0.36812	0.789875

## Sheet: Genus level on day 30
Taxa	avg (AMW day 30)	sd (AMW day 30)	avg (Control day 30)	sd (Control day 30)	p.value	q.values
Others	0.27121	0.0802643	0.220652	0.0561644	0.122066	0.590638
k__Bacteria;p__Firmicutes;c__Bacilli;o__Mycoplasmatales;f__Mycoplasmataceae;g__Mycoplasma;	0.142558	0.115916	0.17812	0.200671	0.634784	0.784734
k__Bacteria;p__Proteobacteria;c__Gammaproteobacteria;o__Pseudomonadales;f__Pseudomonadaceae;g__Pseudomonas;	0.0937079	0.0361711	0.052051	0.0250194	0.00856147	0.590638
k__Bacteria;p__Actinobacteria;c__unidentified_Actinobacteria;o__Corynebacteriales;f__Corynebacteriaceae;g__Corynebacterium;	0.0692525	0.0341317	0.101118	0.0644793	0.189367	0.590638
k__Bacteria;p__Firmicutes;c__Bacilli;o__Lactobacillales;f__Carnobacteriaceae;g__Atopostipes;	0.0466298	0.020518	0.0447082	0.0184246	0.828102	0.86995
k__Bacteria;p__Firmicutes;c__Clostridia;o__Oscillospirales;f__Oscillospiraceae;g__UCG-005;	0.0328212	0.012859	0.0330364	0.0110766	0.968457	0.915134
k__Bacteria;p__Proteobacteria;c__Gammaproteobacteria;o__Enterobacterales;f__Pasteurellaceae;g__Pasteurella;	0.0200118	0.0578098	0.00261677	0.00802532	0.36966	0.618319
k__Bacteria;p__Proteobacteria;c__Gammaproteobacteria;o__Pseudomonadales;f__Moraxellaceae;g__Acinetobacter;	0.0177525	0.00745316	0.01984	0.0139647	0.683099	0.799439
k__Bacteria;p__Firmicutes;c__Bacilli;o__Staphylococcales;f__Staphylococcaceae;g__Jeotgalicoccus;	0.0134689	0.0058047	0.0155841	0.00635673	0.447331	0.673442
k__Bacteria;p__Proteobacteria;c__Gammaproteobacteria;o__Pseudomonadales;f__Moraxellaceae;g__Psychrobacter;	0.0120292	0.00508556	0.0110497	0.00545427	0.682797	0.799439
k__Bacteria;p__Firmicutes;c__Clostridia;o__Christensenellales;f__Christensenellaceae;g__Christensenellaceae_R-7_group;	0.0113597	0.00412301	0.0123966	0.00380584	0.56629	0.755113
k__Bacteria;p__Bacteroidota;c__Bacteroidia;o__Bacteroidales;f__Rikenellaceae;g__Rikenellaceae_RC9_gut_group;	0.011103	0.00446328	0.0160936	0.00805951	0.108686	0.590638
k__Bacteria;p__Proteobacteria;c__Gammaproteobacteria;o__Enterobacterales;f__Vibrionaceae;g__Vibrio;	0.00862447	0.00336708	0.00823936	0.0047204	0.836248	0.873802
k__Bacteria;p__Bacteroidota;c__Bacteroidia;o__Bacteroidales;f__Bacteroidaceae;g__Bacteroides;	0.00811297	0.00893116	0.00703071	0.00390226	0.731415	0.832388
k__Bacteria;p__Firmicutes;c__Bacilli;o__Staphylococcales;f__Staphylococcaceae;g__Aliicoccus;	0.00760344	0.00313404	0.00865409	0.00307577	0.45907	0.682405
k__Bacteria;p__Proteobacteria;c__Gammaproteobacteria;o__Enterobacterales;f__Aeromonadaceae;g__Aeromonas;	0.00705046	0.0215821	0.000217241	0.000290998	0.342909	0.590638
k__Bacteria;p__Firmicutes;c__Bacilli;o__Bacillales;f__Bacillaceae;g__Oceanobacillus;	0.00651328	0.00280488	0.00447517	0.00132672	0.05844	0.590638
k__Bacteria;p__Proteobacteria;c__Gammaproteobacteria;o__Pseudomonadales;f__Halomonadaceae;g__Marinospirillum;	0.00602745	0.00327198	0.00496297	0.00337676	0.48324	0.7033
k__Bacteria;p__Firmicutes;c__Bacilli;o__Lactobacillales;f__Carnobacteriaceae;g__Jeotgalibaca;	0.0059919	0.00234148	0.006772	0.00254219	0.484594	0.7033
k__Bacteria;p__Firmicutes;c__Clostridia;o__Peptostreptococcales-Tissierellales;f__Peptostreptococcaceae;g__Romboutsia;	0.00546657	0.00273083	0.00576676	0.00192137	0.779794	0.855606
k__Bacteria;p__Actinobacteria;c__unidentified_Actinobacteria;o__Micrococcales;f__Micrococcaceae;g__Glutamicibacter;	0.00533425	0.002345	0.00273921	0.00177416	0.0126703	0.590638
k__Bacteria;p__Proteobacteria;c__Gammaproteobacteria;o__Burkholderiales;f__Alcaligenaceae;g__Oligella;	0.00523156	0.00308065	0.00284388	0.00117883	0.0417346	0.590638
k__Bacteria;p__Proteobacteria;c__Gammaproteobacteria;o__Burkholderiales;f__Alcaligenaceae;g__Paenalcaligenes;	0.00522168	0.00282273	0.00211514	0.00123163	0.00755696	0.590638
k__Bacteria;p__Firmicutes;c__Clostridia;o__Peptostreptococcales-Tissierellales;f__Peptostreptococcaceae;g__Paeniclostridium;	0.00508542	0.00254596	0.00513281	0.00173507	0.961806	0.915134
k__Bacteria;p__Bacteroidota;c__Bacteroidia;o__Bacteroidales;f__Rikenellaceae;g__Alistipes;	0.00504394	0.00199946	0.00624864	0.00507812	0.498763	0.712893
k__Bacteria;p__Firmicutes;c__Bacilli;o__Acholeplasmatales;f__Acholeplasmataceae;g__Acholeplasma;	0.00498667	0.00202205	0.00349363	0.00232011	0.14271	0.590638
k__Bacteria;p__Firmicutes;c__Bacilli;o__Bacillales;f__Planococcaceae;g__Solibacillus;	0.00447517	0.00161424	0.00437642	0.00352196	0.937025	0.915134
k__Bacteria;p__Firmicutes;c__Clostridia;o__Clostridiales;f__Clostridiaceae;g__Clostridium_sensu_stricto_1;	0.00437444	0.00191236	0.00446332	0.00145696	0.908326	0.910174
k__Bacteria;p__Proteobacteria;c__Gammaproteobacteria;o__Pseudomonadales;f__Saccharospirillaceae;g__Oceanobacter;	0.00409006	0.00240219	0.00225733	0.0014053	0.0554368	0.590638
k__Bacteria;p__Firmicutes;c__Clostridia;o__Peptostreptococcales-Tissierellales;f__Family_XI;g__Tissierella;	0.00377604	0.00145159	0.00315394	0.000938868	0.272522	0.590638
k__Bacteria;p__Bacteroidota;c__Bacteroidia;o__Chitinophagales;f__Chitinophagaceae;g__Filobacterium;	0.00377209	0.00577139	0.0413548	0.106653	0.294506	0.590638
k__Bacteria;p__Proteobacteria;c__Gammaproteobacteria;o__Enterobacterales;f__Idiomarinaceae;g__Aliidiomarina;	0.00371285	0.00219606	0.00188605	0.0010512	0.0338736	0.590638
k__Bacteria;p__Firmicutes;c__Bacilli;o__Erysipelotrichales;f__Erysipelotrichaceae;g__Turicibacter;	0.00368125	0.00162406	0.00404858	0.00134877	0.589144	0.766457
k__Bacteria;p__Firmicutes;c__Clostridia;o__Monoglobales;f__Monoglobaceae;g__Monoglobus;	0.00367137	0.00157252	0.00391626	0.00147875	0.723966	0.828523
k__Bacteria;p__Firmicutes;c__Clostridia;o__Peptostreptococcales-Tissierellales;f__Anaerovoracaceae;g__Family_XIII_AD3011_group;	0.00336526	0.00118218	0.00351338	0.00106224	0.771621	0.849912
k__Bacteria;p__Proteobacteria;c__Gammaproteobacteria;o__Burkholderiales;f__Burkholderiaceae;g__Ralstonia;	0.00310655	0.0014924	0.00323689	0.00168666	0.856858	0.888818
k__Bacteria;p__Actinobacteria;c__unidentified_Actinobacteria;o__Corynebacteriales;f__Dietziaceae;g__Dietzia;	0.00307297	0.00243735	0.00344031	0.00260621	0.748547	0.838548
k__Bacteria;p__Firmicutes;c__Clostridia;o__Oscillospirales;f__Oscillospiraceae;g__NK4A214_group;	0.00300978	0.00109529	0.00332971	0.00125401	0.551147	0.746806
k__Bacteria;p__Actinobacteria;c__unidentified_Actinobacteria;o__Actinomycetales;f__Actinomycetaceae;g__Flaviflexus;	0.00295645	0.00162208	0.00301373	0.00126245	0.930818	0.915134
k__Bacteria;p__Firmicutes;c__Bacilli;o__Erysipelotrichales;f__Erysipelotrichaceae;g__Erysipelothrix;	0.00276686	0.000806389	0.0023067	0.000901221	0.244648	0.590638
k__Bacteria;p__Bacteroidota;c__Bacteroidia;o__Bacteroidales;f__Prevotellaceae;g__Prevotellaceae_UCG-004;	0.00271354	0.00147429	0.0036852	0.00179038	0.202398	0.590638
k__Bacteria;p__Proteobacteria;c__Gammaproteobacteria;o__Pseudomonadales;f__Moraxellaceae;g__Moraxella;	0.00267404	0.00204077	0.0067246	0.0115656	0.302148	0.590638
k__Bacteria;p__Firmicutes;c__Bacilli;o__Lactobacillales;f__Aerococcaceae;g__Facklamia;	0.00266417	0.00101586	0.00288931	0.0009172	0.609338	0.780843
k__Bacteria;p__Proteobacteria;c__Gammaproteobacteria;o__Pseudomonadales;f__Halomonadaceae;g__Halomonas;	0.00265232	0.00145428	0.00152069	0.000559522	0.0411297	0.590638
k__Bacteria;p__Firmicutes;c__Clostridia;o__Peptostreptococcales-Tissierellales;f__Anaerovoracaceae;g__Mogibacterium;	0.00243507	0.00101028	0.00240743	0.000860064	0.948204	0.915134
k__Bacteria;p__Fusobacteriota;c__Fusobacteriia;o__Fusobacteriales;f__Fusobacteriaceae;g__Fusobacterium;	0.00241533	0.00718039	0.000110595	0.000140945	0.336676	0.590638
k__Bacteria;p__Firmicutes;c__Bacilli;o__Lactobacillales;f__Streptococcaceae;g__Streptococcus;	0.00237385	0.00162346	0.0036457	0.00451191	0.419006	0.649913
k__Bacteria;p__Proteobacteria;c__Gammaproteobacteria;o__Enterobacterales;f__Enterobacteriaceae;g__Escherichia-Shigella;	0.00232645	0.00153375	0.00225338	0.00208868	0.930017	0.915134
k__Bacteria;p__Proteobacteria;c__Gammaproteobacteria;o__Enterobacterales;f__Pseudoalteromonadaceae;g__Pseudoalteromonas;	0.00228893	0.000992688	0.00218228	0.00133093	0.841508	0.877153
k__Bacteria;p__Firmicutes;c__Clostridia;o__Oscillospirales;f__Ruminococcaceae;g__Ruminococcus;	0.00207761	0.0010131	0.00208354	0.000835725	0.98878	0.915134
k__Bacteria;p__Actinobacteria;c__unidentified_Actinobacteria;o__Micrococcales;f__Microbacteriaceae;g__Leucobacter;	0.00199862	0.00133182	0.00134689	0.00047697	0.172448	0.590638
k__Bacteria;p__Firmicutes;c__Bacilli;o__Lactobacillales;f__Carnobacteriaceae;g__Lacticigenium;	0.00198677	0.000904025	0.00183667	0.000702879	0.683709	0.799439
k__Bacteria;p__Firmicutes;c__Bacilli;o__Bacillales;f__Planococcaceae;g__Planococcus;	0.00195517	0.000710666	0.00145157	0.000659309	0.117873	0.590638
k__Bacteria;p__Proteobacteria;c__Gammaproteobacteria;o__Enterobacterales;f__Aeromonadaceae;g__Oceanisphaera;	0.00193147	0.00137262	0.000629999	0.000536627	0.0166278	0.590638
k__Bacteria;p__Firmicutes;c__Clostridia;o__Peptostreptococcales-Tissierellales;f__Family_XI;g__W5053;	0.00183667	0.000756451	0.0024173	0.0013156	0.245854	0.590638
k__Bacteria;p__Proteobacteria;c__Gammaproteobacteria;o__Enterobacterales;f__Pasteurellaceae;g__Mannheimia;	0.00180508	0.00249197	0.000940061	0.0017576	0.382861	0.631223
k__Bacteria;p__Firmicutes;c__Bacilli;o__Bacillales;f__Planococcaceae;g__Sporosarcina;	0.00172015	0.0009013	0.000809717	0.000643324	0.0191476	0.590638
k__Bacteria;p__Actinobacteria;c__unidentified_Actinobacteria;o__Micrococcales;f__Micrococcaceae;g__Micrococcus;	0.00169053	0.000758636	0.002992	0.00137557	0.0201689	0.590638
k__Bacteria;p__Proteobacteria;c__Gammaproteobacteria;o__Enterobacterales;f__Succinivibrionaceae;g__Succinivibrio;	0.00162931	0.00109644	0.00274316	0.00173492	0.106423	0.590638
k__Bacteria;p__Firmicutes;c__Bacilli;o__Lactobacillales;f__Aerococcaceae;g__Ignavigranum;	0.00153846	0.000821773	0.00245087	0.00113696	0.0559943	0.590638
k__Bacteria;p__Spirochaetota;c__Spirochaetia;o__Spirochaetales;f__Spirochaetaceae;g__Treponema;	0.00152661	0.00110647	0.00196307	0.00160967	0.490004	0.70628
k__Bacteria;p__Proteobacteria;c__Gammaproteobacteria;o__Enterobacterales;f__Pasteurellaceae;g__Bibersteinia;	0.00148119	0.00109848	0.00415523	0.00762556	0.299782	0.590638
k__Bacteria;p__Bacteroidota;c__Bacteroidia;o__Bacteroidales;f__Porphyromonadaceae;g__Porphyromonas;	0.00146934	0.00330387	0.00114348	0.00150502	0.781155	0.85576
k__Bacteria;p__Cyanobacteria;c__Cyanobacteriia;o__Chloroplast;f__unidentified_Chloroplast;g__unidentified_Chloroplast;	0.00140812	0.00103092	0.00347388	0.00259213	0.0376373	0.590638
k__Bacteria;p__Firmicutes;c__Clostridia;o__Oscillospirales;f__Oscillospiraceae;g__UCG-002;	0.00139627	0.000562769	0.00128172	0.000505779	0.637966	0.784734
k__Bacteria;p__Firmicutes;c__Clostridia;o__Lachnospirales;f__Lachnospiraceae;g__Lachnospiraceae_UCG-010;	0.00137059	0.000461491	0.0012363	0.000378649	0.486292	0.7033
k__Bacteria;p__Firmicutes;c__Clostridia;o__Peptostreptococcales-Tissierellales;f__Peptostreptococcaceae;g__Clostridioides;	0.00128567	0.0007161	0.00133504	0.000642731	0.872931	0.895707
k__Bacteria;p__Firmicutes;c__Clostridia;o__Oscillospirales;f__Hungateiclostridiaceae;g__Fastidiosipila;	0.00120668	0.000554499	0.00145157	0.000740836	0.414501	0.64416
k__Bacteria;p__Firmicutes;c__Clostridia;o__Oscillospirales;f__Butyricicoccaceae;g__UCG-009;	0.001181	0.000505294	0.0010941	0.000346497	0.659831	0.784734
k__Bacteria;p__Bacteroidota;c__Bacteroidia;o__Bacteroidales;f__Prevotellaceae;g__Prevotellaceae_UCG-003;	0.0011494	0.000751035	0.00166881	0.00145652	0.33387	0.590638
k__Bacteria;p__Bacteroidota;c__Bacteroidia;o__Bacteroidales;f__Rikenellaceae;g__dgA-11_gut_group;	0.00113755	0.000511212	0.00150884	0.000789869	0.230693	0.590638
k__Bacteria;p__Firmicutes;c__Clostridia;o__Lachnospirales;f__Lachnospiraceae;g__Cellulosilyticum;	0.00112965	0.000411723	0.00187815	0.0023639	0.348262	0.594155
k__Bacteria;p__Firmicutes;c__Bacilli;o__Bacillales;f__Bacillaceae;g__Amphibacillus;	0.0011178	0.000651637	0.000695171	0.000250122	0.080512	0.590638
k__Bacteria;p__Firmicutes;c__Clostridia;o__Peptostreptococcales-Tissierellales;f__Peptostreptococcaceae;g__Paraclostridium;	0.00111385	0.000433803	0.00101511	0.000374506	0.592673	0.766688
k__Bacteria;p__Firmicutes;c__Clostridia;o__Lachnospirales;f__Lachnospiraceae;g__Acetitomaculum;	0.00106646	0.000462223	0.0012995	0.00050769	0.297421	0.590638
k__Bacteria;p__Firmicutes;c__Clostridia;o__Peptostreptococcales-Tissierellales;f__Anaerovoracaceae;g__[Eubacterium]_nodatum_group;	0.00105263	0.000451221	0.00108423	0.000413052	0.87208	0.895707
k__Bacteria;p__Bacteroidota;c__Bacteroidia;o__Bacteroidales;f__Dysgonomonadaceae;g__Proteiniphilum;	0.00102498	0.00054177	0.00096771	0.000640353	0.831543	0.86995
k__Bacteria;p__Proteobacteria;c__Gammaproteobacteria;o__Pseudomonadales;f__Pseudomonadaceae;g__Thiopseudomonas;	0.000999309	0.000570201	0.0012047	0.000814439	0.522781	0.731325
k__Bacteria;p__Firmicutes;c__Bacilli;o__Bacillales;f__Bacillaceae;g__Bacillus;	0.00097956	0.0004239	0.000791942	0.000332878	0.286298	0.590638
k__Bacteria;p__Bacteroidota;c__Bacteroidia;o__Bacteroidales;f__Dysgonomonadaceae;g__Fermentimonas;	0.000977585	0.000817215	0.000995359	0.000734724	0.959778	0.915134
k__Bacteria;p__Proteobacteria;c__Gammaproteobacteria;o__Burkholderiales;f__Oxalobacteraceae;g__Massilia;	0.000934136	0.00119685	0.000578651	0.000553138	0.409701	0.643346
k__Bacteria;p__Proteobacteria;c__Gammaproteobacteria;o__Burkholderiales;f__Neisseriaceae;g__Alysiella;	0.000924262	0.000700519	0.00188012	0.00297558	0.346094	0.592823
k__Bacteria;p__Spirochaetota;c__Spirochaetia;o__Spirochaetales;f__Spirochaetaceae;g__GWE2-31-10;	0.000902538	0.000981828	0.00061815	0.000464752	0.422852	0.653574
k__Bacteria;p__Bacteroidota;c__Bacteroidia;o__Flavobacteriales;f__Flavobacteriaceae;g__Flavobacterium;	0.000857115	0.000409655	0.00175965	0.00249444	0.286622	0.590638
k__Bacteria;p__Desulfobacterota;c__Desulfovibrionia;o__Desulfovibrionales;f__Desulfovibrionaceae;g__Mailhella;	0.00085514	0.00038205	0.00106646	0.000747576	0.439929	0.667891
k__Bacteria;p__Actinobacteria;c__unidentified_Actinobacteria;o__Micrococcales;f__Dermabacteraceae;g__Brachybacterium;	0.00084724	0.000377417	0.00140417	0.000677349	0.0393174	0.590638
k__Bacteria;p__Firmicutes;c__Clostridia;o__Peptostreptococcales-Tissierellales;f__Anaerovoracaceae;g__[Eubacterium]_brachy_group;	0.000805767	0.000311679	0.000829466	0.000282995	0.860716	0.888869
k__Bacteria;p__Actinobacteria;c__unidentified_Actinobacteria;o__Micrococcales;f__Brevibacteriaceae;g__Brevibacterium;	0.000780093	0.000395669	0.00123432	0.000737964	0.108654	0.590638
k__Bacteria;p__Firmicutes;c__Clostridia;o__Clostridiales;f__Clostridiaceae;g__Proteiniclasticum;	0.000772193	0.000329212	0.000628024	0.000257127	0.290326	0.590638
k__Bacteria;p__Proteobacteria;c__Alphaproteobacteria;o__Sphingomonadales;f__Sphingomonadaceae;g__Sphingomonas;	0.000748494	0.000454608	0.00100128	0.000701153	0.353504	0.599508
k__Bacteria;p__Actinobacteria;c__unidentified_Actinobacteria;o__Micrococcales;f__Micrococcaceae;g__Enteractinococcus;	0.000742569	0.000443485	0.000754419	0.000371905	0.949115	0.915134
k__Bacteria;p__Firmicutes;c__Clostridia;o__Lachnospirales;f__Lachnospiraceae;g__Lachnospiraceae_NK3A20_group;	0.000728745	0.000361104	0.000748494	0.000275775	0.892306	0.904719
k__Bacteria;p__Proteobacteria;c__Alphaproteobacteria;o__Rhodobacterales;f__Rhodobacteraceae;g__Paracoccus;	0.00072677	0.00053195	0.000456206	0.000322832	0.189536	0.590638
k__Bacteria;p__Firmicutes;c__Clostridia;o__Oscillospirales;f__Hungateiclostridiaceae;g__Saccharofermentans;	0.000720845	0.000475008	0.000961785	0.000724499	0.392548	0.640313
k__Bacteria;p__Bacteroidota;c__Bacteroidia;o__Sphingobacteriales;f__Sphingobacteriaceae;g__Sphingobacterium;	0.000705046	0.000716257	0.000687272	0.000789847	0.958545	0.915134
k__Bacteria;p__Proteobacteria;c__Gammaproteobacteria;o__Xanthomonadales;f__Xanthomonadaceae;g__Stenotrophomonas;	0.000701096	0.000476738	0.000434482	0.000337731	0.168039	0.590638
k__Bacteria;p__Verrucomicrobiota;c__Verrucomicrobiae;o__Verrucomicrobiales;f__Akkermansiaceae;g__Akkermansia;	0.000697146	0.000548575	0.00213686	0.00171748	0.0285339	0.590638
k__Bacteria;p__Firmicutes;c__Clostridia;o__Oscillospirales;f__Ruminococcaceae;g__Candidatus_Soleaferrea;	0.000683322	0.000364419	0.000699121	0.000239211	0.910219	0.911002
k__Bacteria;p__Firmicutes;c__Clostridia;o__Lachnospirales;f__Lachnospiraceae;g__Blautia;	0.000628024	0.000438137	0.000345611	8.74581e-05	0.074355	0.590638
k__Bacteria;p__Firmicutes;c__Clostridia;o__Lachnospirales;f__Lachnospiraceae;g__Lachnospiraceae_AC2044_group;	0.00060235	0.000244594	0.000766268	0.000333314	0.227377	0.590638
k__Bacteria;p__Firmicutes;c__Negativicutes;o__Acidaminococcales;f__Acidaminococcaceae;g__Phascolarctobacterium;	0.0005984	0.000254629	0.000566802	0.000321163	0.810283	0.86898
k__Bacteria;p__Firmicutes;c__Bacilli;o__Staphylococcales;f__Staphylococcaceae;g__Staphylococcus;	0.000588526	0.000309166	0.00103091	0.00088941	0.165096	0.590638
k__Bacteria;p__Firmicutes;c__Clostridia;o__Lachnospirales;f__Lachnospiraceae;g__Dorea;	0.000588526	0.000195241	0.000671472	0.000249983	0.419723	0.649913
k__Bacteria;p__Firmicutes;c__Clostridia;o__Lachnospirales;f__Lachnospiraceae;g__[Eubacterium]_hallii_group;	0.000560877	0.00022713	0.000479905	0.00019284	0.401723	0.643346
k__Bacteria;p__Firmicutes;c__Bacilli;o__Lactobacillales;f__Lactobacillaceae;g__Ligilactobacillus;	0.000556927	0.000529501	0.000296238	0.000191475	0.170391	0.590638
k__Bacteria;p__Actinobacteria;c__unidentified_Actinobacteria;o__Micrococcales;f__Intrasporangiaceae;g__Ornithinimicrobium;	0.000547052	0.000302112	0.000641849	0.00037509	0.541825	0.739873
k__Bacteria;p__Firmicutes;c__Clostridia;o__Lachnospirales;f__Lachnospiraceae;g__Anaerosporobacter;	0.000543103	0.000274641	0.000511504	0.000167176	0.760279	0.846744
k__Bacteria;p__Actinobacteria;c__unidentified_Actinobacteria;o__Micrococcales;f__Micrococcaceae;g__Garicola;	0.000531253	0.000222357	0.000882789	0.000502909	0.0653573	0.590638
k__Bacteria;p__Actinobacteria;c__unidentified_Actinobacteria;o__Propionibacteriales;f__Nocardioidaceae;g__Nocardioides;	0.000525328	0.000216582	0.000260689	0.000144168	0.00550669	0.590638
k__Bacteria;p__Actinobacteria;c__unidentified_Actinobacteria;o__Micrococcales;f__Micrococcaceae;g__Yaniella;	0.000517429	0.000248383	0.000787992	0.000441846	0.113289	0.590638
k__Bacteria;p__Firmicutes;c__Bacilli;o__Erysipelotrichales;f__Erysipelotrichaceae;g__[Anaerorhabdus]_furcosa_group;	0.000503604	0.000217789	0.000562852	0.000260551	0.588135	0.766457
k__Bacteria;p__Firmicutes;c__Clostridia;o__Lachnospirales;f__Lachnospiraceae;g__Roseburia;	0.000501629	0.00041637	0.000304137	0.000155839	0.186586	0.590638
k__Bacteria;p__Actinobacteria;c__unidentified_Actinobacteria;o__Actinomycetales;f__Actinomycetaceae;g__Trueperella;	0.000479905	0.000206093	0.00103881	0.000710312	0.0368691	0.590638
k__Archaea;p__Euryarchaeota;c__Methanobacteria;o__Methanobacteriales;f__Methanobacteriaceae;g__Methanobrevibacter;	0.000475955	0.000207016	0.00124815	0.00191423	0.235824	0.590638
k__Bacteria;p__Proteobacteria;c__Gammaproteobacteria;o__Xanthomonadales;f__Xanthomonadaceae;g__Luteimonas;	0.00047398	0.000154947	0.000337711	0.000259083	0.174337	0.590638
k__Bacteria;p__Bacteroidota;c__Bacteroidia;o__Flavobacteriales;f__Weeksellaceae;g__Bergeyella;	0.000464106	0.000455541	0.00129357	0.00188462	0.205765	0.590638
k__Bacteria;p__Proteobacteria;c__Alphaproteobacteria;o__Caulobacterales;f__Caulobacteraceae;g__Brevundimonas;	0.000446332	0.000280411	0.000278464	0.00016271	0.12314	0.590638
k__Bacteria;p__Firmicutes;c__Clostridia;o__Peptostreptococcales-Tissierellales;f__unidentified_Peptostreptococcales-Tissierellales;g__Gottschalkia;	0.000438432	0.000231776	0.000308087	0.000129404	0.142611	0.590638
k__Bacteria;p__Firmicutes;c__Bacilli;o__Lactobacillales;f__Lactobacillaceae;g__Lactobacillus;	0.000418683	0.000664061	0.000171818	0.000152423	0.278706	0.590638
k__Bacteria;p__Firmicutes;c__Bacilli;o__Lactobacillales;f__Lactobacillaceae;g__Leuconostoc;	0.000414733	0.000224983	0.000454231	0.000360569	0.772846	0.850165
k__Bacteria;p__Actinobacteria;c__unidentified_Actinobacteria;o__Micrococcales;f__Micrococcaceae;g__Rothia;	0.000394984	0.000342319	0.000501629	0.000418861	0.54113	0.739873
k__Bacteria;p__Firmicutes;c__Bacilli;o__Lactobacillales;f__Carnobacteriaceae;g__Alkalibacterium;	0.000394984	0.000227283	0.000562852	0.000226566	0.115433	0.590638
k__Bacteria;p__Actinobacteriota;c__Coriobacteriia;o__Coriobacteriales;f__Atopobiaceae;g__Olsenella;	0.000391034	0.000183099	0.000404858	0.00020317	0.874806	0.896555
k__Bacteria;p__Bacteroidota;c__Bacteroidia;o__Bacteroidales;f__Prevotellaceae;g__Alloprevotella;	0.000379184	0.000760097	0.000177743	0.000221488	0.438857	0.667448
k__Bacteria;p__Firmicutes;c__Clostridia;o__Lachnospirales;f__Lachnospiraceae;g__Lachnospiraceae_NK4A136_group;	0.00036536	0.000221146	0.000456206	0.000330788	0.480914	0.7033
k__Bacteria;p__Proteobacteria;c__Gammaproteobacteria;o__Enterobacterales;f__Pasteurellaceae;g__Haemophilus;	0.000349561	0.000856661	7.70218e-05	6.80639e-05	0.341797	0.590638
k__Bacteria;p__Firmicutes;c__Bacilli;o__Erysipelotrichales;f__Erysipelotrichaceae;g__Solobacterium;	0.000337711	0.000140406	0.000276489	0.000139648	0.341206	0.590638
k__Bacteria;p__Firmicutes;c__Bacilli;o__Exiguobacterales;f__Exiguobacteraceae;g__Exiguobacterium;	0.000329811	0.000280078	0.000100721	0.000105514	0.0330846	0.590638
k__Bacteria;p__Actinobacteria;c__unidentified_Actinobacteria;o__Corynebacteriales;f__Nocardiaceae;g__Gordonia;	0.000327836	0.000275578	0.000456206	0.000289123	0.322971	0.590638
k__Bacteria;p__Firmicutes;c__Clostridia;o__Lachnospirales;f__Defluviitaleaceae;g__Defluviitaleaceae_UCG-011;	0.000327836	0.000138776	0.000280438	0.00014948	0.47195	0.695202
k__Bacteria;p__Firmicutes;c__Clostridia;o__Peptostreptococcales-Tissierellales;f__Family_XI;g__Murdochiella;	0.000321912	0.000150131	0.000479905	0.000293526	0.152885	0.590638
k__Bacteria;p__Proteobacteria;c__Gammaproteobacteria;o__Burkholderiales;f__Comamonadaceae;g__Comamonas;	0.000308087	0.000188786	0.000207366	0.0002258	0.293903	0.590638
k__Bacteria;p__Firmicutes;c__Bacilli;o__Lactobacillales;f__Lactobacillaceae;g__Limosilactobacillus;	0.000306112	0.000517032	0.00011257	0.000107789	0.274036	0.590638
k__Bacteria;p__Firmicutes;c__Bacilli;o__Mycoplasmatales;f__Mycoplasmataceae;g__Ureaplasma;	0.000302163	0.000475537	0.000402883	0.00112423	0.798528	0.861779
k__Bacteria;p__Proteobacteria;c__Gammaproteobacteria;o__Pseudomonadales;f__Cellvibrionaceae;g__Cellvibrio;	0.000302163	0.00012176	0.000472006	0.000698701	0.467159	0.689632
k__Bacteria;p__Firmicutes;c__Clostridia;o__Lachnospirales;f__Lachnospiraceae;g__Marvinbryantia;	0.000302163	0.000123175	0.000304137	0.000168403	0.97648	0.915134
k__Bacteria;p__Firmicutes;c__Clostridia;o__Lachnospirales;f__Lachnospiraceae;g__Frisingicoccus;	0.000296238	0.000149828	0.000333761	0.000149669	0.582178	0.763202
k__Bacteria;p__Proteobacteria;c__Gammaproteobacteria;o__Enterobacterales;f__Alteromonadaceae;g__Rheinheimera;	0.000294263	0.000163771	0.000213291	0.000191656	0.323555	0.590638
k__Bacteria;p__Proteobacteria;c__Gammaproteobacteria;o__Nitrosococcales;f__Methylophagaceae;g__Methylophaga;	0.000294263	0.000175028	0.000146144	6.32796e-05	0.0281197	0.590638
k__Bacteria;p__Bacteroidota;c__Bacteroidia;o__Sphingobacteriales;f__Sphingobacteriaceae;g__Pedobacter;	0.000288338	0.000179127	0.000402883	0.000603434	0.577026	0.761117
k__Bacteria;p__Firmicutes;c__Clostridia;o__Lachnospirales;f__Lachnospiraceae;g__Lachnospiraceae_UCG-001;	0.000280438	0.000134848	0.000199467	0.00013115	0.190257	0.590638
k__Bacteria;p__Actinobacteria;c__unidentified_Actinobacteria;o__Micrococcales;f__Bogoriellaceae;g__Georgenia;	0.000278464	0.000146153	0.000513479	0.000308211	0.048575	0.590638
k__Bacteria;p__Bacteroidota;c__Bacteroidia;o__Flavobacteriales;f__Weeksellaceae;g__Chryseobacterium;	0.000272539	0.00015517	0.000329811	0.000449296	0.71037	0.819404
k__Bacteria;p__Proteobacteria;c__Alphaproteobacteria;o__Rickettsiales;f__Mitochondria;g__unidentified_Mitochondria;	0.000250815	0.000176899	0.000649748	0.000491702	0.0338321	0.590638
k__Bacteria;p__Firmicutes;c__Bacilli;o__Lactobacillales;f__Carnobacteriaceae;g__Alloiococcus;	0.00024094	0.000130604	0.000148119	0.000109465	0.102645	0.590638
k__Bacteria;p__Actinobacteriota;c__Coriobacteriia;o__Coriobacteriales;f__Eggerthellaceae;g__DNF00809;	0.00024094	0.000122381	0.000278464	0.000121546	0.500257	0.713835
k__Bacteria;p__Firmicutes;c__Clostridia;o__Lachnospirales;f__Lachnospiraceae;g__Lachnospiraceae_UCG-002;	0.000238965	0.000111115	0.000266614	0.000132727	0.619799	0.784734
k__Bacteria;p__Firmicutes;c__Bacilli;o__Lactobacillales;f__Aerococcaceae;g__Aerococcus;	0.00023304	0.000116205	0.000270564	0.000422964	0.792078	0.85997
k__Bacteria;p__Firmicutes;c__Clostridia;o__Lachnospirales;f__Lachnospiraceae;g__[Eubacterium]_ruminantium_group;	0.000231065	0.000141819	0.000189592	0.000116726	0.484705	0.7033
k__Bacteria;p__Firmicutes;c__Clostridia;o__Peptostreptococcales-Tissierellales;f__Family_XI;g__Helcococcus;	0.000231065	6.58635e-05	0.000231065	0.000176163	1	0.915134
k__Bacteria;p__Deinococcota;c__Deinococci;o__Deinococcales;f__Deinococcaceae;g__Deinococcus;	0.000225141	0.000224636	0.00011652	8.70608e-05	0.180193	0.590638
k__Bacteria;p__Proteobacteria;c__Alphaproteobacteria;o__Rhizobiales;f__Devosiaceae;g__Devosia;	0.000223166	7.84739e-05	0.000207366	0.000207601	0.825832	0.86995
k__Bacteria;p__Firmicutes;c__Clostridia;o__Peptostreptococcales-Tissierellales;f__unidentified_Peptostreptococcales-Tissierellales;g__Guggenheimella;	0.000221191	0.000112799	0.000315987	0.000181959	0.18175	0.590638
k__Bacteria;p__Firmicutes;c__Clostridia;o__Oscillospirales;f__Oscillospiraceae;g__Oscillibacter;	0.000221191	0.000119877	0.000221191	0.000116205	1	0.915134
k__Bacteria;p__Firmicutes;c__Clostridia;o__Peptostreptococcales-Tissierellales;f__Anaerovoracaceae;g__Anaerovorax;	0.000203417	0.000111738	0.000270564	0.000123527	0.21875	0.590638
k__Bacteria;p__Proteobacteria;c__Alphaproteobacteria;o__Rhizobiales;f__Rhizobiaceae;g__Allorhizobium-Neorhizobium-Pararhizobium-Rhizobium;	0.000201442	0.000191656	0.000157993	8.68365e-05	0.525552	0.732801
k__Bacteria;p__Actinobacteria;c__unidentified_Actinobacteria;o__Micrococcales;f__Micrococcaceae;g__Kocuria;	0.000201442	7.66581e-05	0.000254764	0.000123667	0.264576	0.590638
k__Bacteria;p__Fusobacteriota;c__Fusobacteriia;o__Fusobacteriales;f__Leptotrichiaceae;g__Leptotrichia;	0.000199467	0.000520474	9.6771e-05	0.000258749	0.585712	0.765487
k__Bacteria;p__Actinobacteria;c__unidentified_Actinobacteria;o__Bifidobacteriales;f__Bifidobacteriaceae;g__Bifidobacterium;	0.000195517	0.000195385	7.70218e-05	7.75852e-05	0.100468	0.590638
k__Bacteria;p__Bacteroidota;c__Bacteroidia;o__Flavobacteriales;f__Weeksellaceae;g__Weeksella;	0.000195517	0.000107144	0.000201442	0.000251504	0.946474	0.915134
k__Bacteria;p__Firmicutes;c__Bacilli;o__Lactobacillales;f__Streptococcaceae;g__Lactococcus;	0.000191567	0.00010576	0.00024094	0.000227625	0.544906	0.742823
k__Bacteria;p__Firmicutes;c__Clostridia;o__Lachnospirales;f__Lachnospiraceae;g__Hungatella;	0.000183667	6.17897e-05	0.000177743	0.000104503	0.879465	0.899173
k__Bacteria;p__Actinobacteria;c__unidentified_Actinobacteria;o__Micrococcales;f__Micrococcaceae;g__Nesterenkonia;	0.000183667	0.000110175	0.000325862	0.000195119	0.0641962	0.590638
k__Bacteria;p__Bacteroidota;c__Bacteroidia;o__Cytophagales;f__Hymenobacteraceae;g__Hymenobacter;	0.000181693	0.000239138	0.000102696	0.000160119	0.398444	0.643346
k__Bacteria;p__Firmicutes;c__Clostridia;o__Oscillospirales;f__Ruminococcaceae;g__Faecalibacterium;	0.000181693	0.000144168	0.000146144	0.000123228	0.560914	0.750286
k__Bacteria;p__Firmicutes;c__Bacilli;o__Bacillales;f__Planococcaceae;g__Chryseomicrobium;	0.000181693	0.000115832	0.000104671	7.27421e-05	0.0950246	0.590638
k__Bacteria;p__Actinobacteria;c__unidentified_Actinobacteria;o__Propionibacteriales;f__Nocardioidaceae;g__Aeromicrobium;	0.000177743	7.56336e-05	0.000177743	8.6336e-05	1	0.915134
k__Bacteria;p__Proteobacteria;c__Alphaproteobacteria;o__Rhizobiales;f__Beijerinckiaceae;g__Methylobacterium-Methylorubrum;	0.000169843	0.000109841	0.000171818	0.00012176	0.970044	0.915134
k__Bacteria;p__Actinobacteria;c__unidentified_Actinobacteria;o__Pseudonocardiales;f__Pseudonocardiaceae;g__Saccharopolyspora;	0.000165893	5.5235e-05	0.000159968	9.14311e-05	0.863147	0.888869
k__Bacteria;p__Firmicutes;c__Bacilli;o__Erysipelotrichales;f__Erysipelatoclostridiaceae;g__UCG-004;	0.000163918	0.000149553	0.000345611	0.000528555	0.319202	0.590638
k__Bacteria;p__Bacteroidota;c__Bacteroidia;o__Flavobacteriales;f__Flavobacteriaceae;g__Ulvibacter;	0.000163918	0.000179333	5.33228e-05	5.01783e-05	0.0886705	0.590638
k__Bacteria;p__Campylobacterota;c__Campylobacteria;o__Campylobacterales;f__Campylobacteraceae;g__Campylobacter;	0.000159968	0.00024463	0.000187617	0.000166865	0.771618	0.849912
k__Bacteria;p__Firmicutes;c__Clostridia;o__Oscillospirales;f__Oscillospiraceae;g__Colidextribacter;	0.000159968	0.000143157	0.00013232	5.74275e-05	0.581422	0.763202
k__Bacteria;p__Actinobacteria;c__unidentified_Actinobacteria;o__Micrococcales;f__Microbacteriaceae;g__Microterricola;	0.000152069	8.53516e-05	0.000152069	9.45076e-05	1	0.915134
k__Bacteria;p__Proteobacteria;c__Alphaproteobacteria;o__Rhodobacterales;f__Rhodobacteraceae;g__Gemmobacter;	0.000152069	0.000124575	0.00011652	5.9211e-05	0.429894	0.660065
k__Bacteria;p__Firmicutes;c__Clostridia;o__Peptostreptococcales-Tissierellales;f__Family_XI;g__Peptoniphilus;	0.000152069	9.3586e-05	0.00012837	0.000173735	0.70989	0.819404
k__Bacteria;p__unidentified_Bacteria;c__Clostridia;o__Oscillospirales;f__Ruminococcaceae;g__unidentified_Ruminococcaceae;	0.000146144	9.41171e-05	8.09717e-05	5.62072e-05	0.0800796	0.590638
k__Bacteria;p__Bacteroidota;c__Bacteroidia;o__Bacteroidales;f__Tannerellaceae;g__Parabacteroides;	0.000144169	8.48424e-05	0.000181693	8.96844e-05	0.349253	0.594658
k__Bacteria;p__Firmicutes;c__Clostridia;o__Lachnospirales;f__Lachnospiraceae;g__[Ruminococcus]_gauvreauii_group;	0.000142194	7.2593e-05	0.000157993	8.37887e-05	0.657717	0.784734
k__Bacteria;p__Firmicutes;c__Clostridia;o__Oscillospirales;f__Ruminococcaceae;g__Negativibacillus;	0.000142194	0.000120956	8.49215e-05	3.23174e-05	0.17781	0.590638
k__Bacteria;p__Firmicutes;c__Clostridia;o__Lachnospirales;f__Lachnospiraceae;g__[Eubacterium]_ventriosum_group;	0.000140219	8.40211e-05	0.000161943	0.000114704	0.635333	0.784734
k__Bacteria;p__Actinobacteria;c__unidentified_Actinobacteria;o__Micrococcales;f__Sanguibacteraceae;g__Sanguibacter-Flavimobilis;	0.000140219	5.99384e-05	6.71472e-05	5.60141e-05	0.0114563	0.590638
k__Bacteria;p__Firmicutes;c__Clostridia;o__Lachnospirales;f__Lachnospiraceae;g__[Eubacterium]_xylanophilum_group;	0.000138244	0.00017116	8.68964e-05	6.91692e-05	0.396557	0.643171
k__Bacteria;p__Firmicutes;c__Clostridia;o__Lachnospirales;f__Lachnospiraceae;g__Coprococcus;	0.000136269	0.000203639	4.54231e-05	4.16869e-05	0.19778	0.590638
k__Bacteria;p__Actinobacteria;c__unidentified_Actinobacteria;o__Micrococcales;f__Microbacteriaceae;g__Microbacterium;	0.000134294	0.00013708	8.49215e-05	0.000123877	0.409289	0.643346
k__Bacteria;p__Actinobacteria;c__unidentified_Actinobacteria;o__Micrococcales;f__Microbacteriaceae;g__Curtobacterium;	0.000134294	4.63627e-05	0.000148119	8.33999e-05	0.653838	0.784734
k__Bacteria;p__Proteobacteria;c__Gammaproteobacteria;o__Enterobacterales;f__Succinivibrionaceae;g__Ruminobacter;	0.000134294	0.000176102	5.13479e-05	3.97172e-05	0.177137	0.590638
k__Bacteria;p__Proteobacteria;c__Gammaproteobacteria;o__Burkholderiales;f__Alcaligenaceae;g__Parapusillimonas;	0.000134294	8.87127e-05	0.000126395	5.36429e-05	0.812887	0.86959
k__Bacteria;p__Firmicutes;c__Bacilli;o__Bacillales;f__Planococcaceae;g__Lysinibacillus;	0.00013232	6.90751e-05	0.000165893	0.000105822	0.413609	0.643946
k__Bacteria;p__Firmicutes;c__Bacilli;o__Lactobacillales;f__Enterococcaceae;g__Enterococcus;	0.00013232	0.00015412	7.70218e-05	6.34506e-05	0.314825	0.590638
k__Bacteria;p__unidentified_Bacteria;c__Saccharimonadia;o__Saccharimonadales;f__Saccharimonadaceae;g__TM7a;	0.00013232	9.63244e-05	0.000394984	0.000474346	0.117721	0.590638
k__Bacteria;p__Proteobacteria;c__Gammaproteobacteria;o__Burkholderiales;f__Comamonadaceae;g__Variovorax;	0.000130345	0.000119297	0.000140219	0.000177486	0.88576	0.901174
k__Bacteria;p__Firmicutes;c__Bacilli;o__Erysipelotrichales;f__Erysipelotrichaceae;g__Faecalitalea;	0.000126395	5.60141e-05	0.000179718	0.00010875	0.190547	0.590638
k__Bacteria;p__Firmicutes;c__Clostridia;o__Oscillospirales;f__Oscillospiraceae;g__Papillibacter;	0.000126395	8.84191e-05	0.000165893	0.000191521	0.564189	0.753488
k__Bacteria;p__Firmicutes;c__Bacilli;o__Acholeplasmatales;f__Acholeplasmataceae;g__Anaeroplasma;	0.000126395	8.01946e-05	0.000148119	0.000179622	0.732751	0.832388
k__Bacteria;p__Proteobacteria;c__Gammaproteobacteria;o__Enterobacterales;f__Yersiniaceae;g__Yersinia;	0.00012442	0.000111349	8.49215e-05	7.21439e-05	0.361004	0.608178
k__Bacteria;p__Elusimicrobia;c__unidentified_Elusimicrobia;o__Elusimicrobiales;f__Elusimicrobiaceae;g__Elusimicrobium;	0.00012442	0.000103691	0.000179718	0.000176015	0.405859	0.643346
k__Bacteria;p__Actinobacteria;c__unidentified_Actinobacteria;o__Micrococcales;f__Microbacteriaceae;g__Gulosibacter;	0.00012442	8.11881e-05	0.000185642	0.000128395	0.221637	0.590638
k__Bacteria;p__Firmicutes;c__Clostridia;o__Oscillospirales;f__Oscillospiraceae;g__Oscillospira;	0.00012442	0.000100723	0.000110595	4.67351e-05	0.700323	0.811098
k__Bacteria;p__Proteobacteria;c__Gammaproteobacteria;o__Burkholderiales;f__Comamonadaceae;g__Delftia;	0.000122445	5.49203e-05	0.000102696	6.82864e-05	0.485601	0.7033
k__Bacteria;p__unidentified_Bacteria;c__Bacteroidia;o__Sphingobacteriales;f__Sphingobacteriaceae;g__unidentified_Sphingobacteriaceae;	0.00012047	0.000123667	0.000175768	0.000217829	0.496338	0.711807
k__Bacteria;p__Proteobacteria;c__Gammaproteobacteria;o__Burkholderiales;f__Rhodocyclaceae;g__Azoarcus;	0.00012047	7.92432e-05	7.70218e-05	6.54675e-05	0.198562	0.590638
k__Bacteria;p__Firmicutes;c__Clostridia;o__Oscillospirales;f__Ruminococcaceae;g__[Eubacterium]_siraeum_group;	0.00011652	0.000110333	6.31974e-05	6.82864e-05	0.213361	0.590638
k__Bacteria;p__Campylobacterota;c__Campylobacteria;o__Campylobacterales;f__Arcobacteraceae;g__Arcobacter;	0.000114545	9.84382e-05	0.000262664	0.000286049	0.149558	0.590638
k__Bacteria;p__Bacteroidota;c__Bacteroidia;o__Flavobacteriales;f__Weeksellaceae;g__Ornithobacterium;	0.000114545	8.15875e-05	0.000223166	0.000262507	0.238056	0.590638
k__Bacteria;p__Firmicutes;c__Clostridia;o__Lachnospirales;f__Lachnospiraceae;g__Lachnoclostridium;	0.00011257	8.17202e-05	0.000108621	6.72955e-05	0.907432	0.910174
k__Bacteria;p__Bacteroidota;c__Bacteroidia;o__Bacteroidales;f__Prevotellaceae;g__Prevotella;	0.000110595	0.000246702	0.000637899	0.00172046	0.361462	0.608178
k__Bacteria;p__Firmicutes;c__Bacilli;o__Erysipelotrichales;f__Erysipelotrichaceae;g__Erysipelotrichaceae_UCG-009;	0.000110595	8.23278e-05	9.08463e-05	6.97929e-05	0.570194	0.757954
k__Bacteria;p__Planctomycetes;c__unidentified_Planctomycetes;o__Pirellulales;f__Pirellulaceae;g__p-1088-a5_gut_group;	0.000108621	8.59588e-05	0.000177743	0.000261506	0.444067	0.672978
k__Bacteria;p__Proteobacteria;c__Alphaproteobacteria;o__Sphingomonadales;f__Sphingomonadaceae;g__Altererythrobacter;	0.000102696	7.72213e-05	7.89967e-05	5.814e-05	0.44898	0.673442
k__Bacteria;p__Actinobacteriota;c__Acidimicrobiia;o__Microtrichales;f__Iamiaceae;g__Iamia;	0.000102696	0.000130604	3.15987e-05	4.38651e-05	0.130964	0.590638
k__Bacteria;p__Actinobacteriota;c__Coriobacteriia;o__Coriobacteriales;f__Atopobiaceae;g__Atopobium;	0.000100721	3.99891e-05	0.000177743	0.000112106	0.0648152	0.590638
k__Bacteria;p__Firmicutes;c__Clostridia;o__Oscillospirales;f__unidentified_Oscillospirales;g__Hydrogenoanaerobacterium;	0.000100721	7.05648e-05	0.00011652	6.61262e-05	0.611725	0.781559
k__Bacteria;p__Proteobacteria;c__Alphaproteobacteria;o__Rhodobacterales;f__Rhodobacteraceae;g__Ketogulonicigenium;	9.6771e-05	9.04782e-05	7.3072e-05	7.95707e-05	0.541876	0.739873
k__Bacteria;p__Firmicutes;c__Clostridia;o__Lachnospirales;f__Lachnospiraceae;g__Fusicatenibacter;	9.47961e-05	0.000101045	4.9373e-05	4.67814e-05	0.220065	0.590638
k__Bacteria;p__Proteobacteria;c__Alphaproteobacteria;o__Acetobacterales;f__Acetobacteraceae;g__Acetobacter;	9.47961e-05	6.76488e-05	9.87459e-05	7.44788e-05	0.902592	0.90762
k__Bacteria;p__Firmicutes;c__Clostridia;o__Lachnospirales;f__Lachnospiraceae;g__Lachnospiraceae_UCG-007;	9.47961e-05	5.49203e-05	0.000104671	6.17897e-05	0.710113	0.819404
k__Bacteria;p__Firmicutes;c__Clostridia;o__Oscillospirales;f__UCG-010;g__unidentified_UCG-010;	9.28212e-05	6.96997e-05	0.000122445	5.64764e-05	0.310775	0.590638
k__Bacteria;p__unidentified_Bacteria;c__Saccharimonadia;o__Saccharimonadales;f__Saccharimonadaceae;g__Candidatus_Saccharimonas;	9.08463e-05	7.10239e-05	0.000227116	0.00022095	0.0907059	0.590638
k__Bacteria;p__Firmicutes;c__Clostridia;o__Lachnospirales;f__Lachnospiraceae;g__Butyrivibrio;	8.88713e-05	0.000104191	0.000331786	0.000754432	0.338559	0.590638
k__Bacteria;p__Proteobacteria;c__Gammaproteobacteria;o__Enterobacterales;f__Hafniaceae;g__Hafnia-Obesumbacterium;	8.88713e-05	4.39145e-05	9.08463e-05	7.51738e-05	0.943793	0.915134
k__Bacteria;p__Firmicutes;c__Bacilli;o__Acholeplasmatales;f__Acholeplasmataceae;g__EMP-G18;	8.68964e-05	6.72633e-05	7.3072e-05	6.03707e-05	0.634507	0.784734
k__Bacteria;p__Actinobacteria;c__unidentified_Actinobacteria;o__Propionibacteriales;f__Nocardioidaceae;g__Marmoricola;	8.49215e-05	5.01783e-05	4.54231e-05	3.23174e-05	0.0533527	0.590638
k__Bacteria;p__Proteobacteria;c__Gammaproteobacteria;o__Pseudomonadales;f__Marinobacteraceae;g__Marinobacter;	8.49215e-05	8.7359e-05	4.14733e-05	3.88902e-05	0.175455	0.590638
k__Bacteria;p__Firmicutes;c__Clostridia;o__Peptostreptococcales-Tissierellales;f__Sedimentibacteraceae;g__Sedimentibacter;	8.49215e-05	4.56563e-05	9.08463e-05	8.69363e-05	0.851499	0.885408
k__Archaea;p__Halobacterota;c__Methanomicrobia;o__Methanomicrobiales;f__Methanocorpusculaceae;g__Methanocorpusculum;	8.29466e-05	0.000154049	0.000175768	0.000134414	0.168545	0.590638
k__Bacteria;p__Proteobacteria;c__Gammaproteobacteria;o__Xanthomonadales;f__Xanthomonadaceae;g__Lysobacter;	8.29466e-05	3.70059e-05	4.9373e-05	5.60528e-05	0.134019	0.590638
k__Bacteria;p__Bacteroidota;c__Bacteroidia;o__Flavobacteriales;f__Crocinitomicaceae;g__Brumimicrobium;	8.09717e-05	5.30335e-05	0.000110595	0.000146671	0.559919	0.750129
k__Bacteria;p__Actinobacteria;c__unidentified_Actinobacteria;o__Streptomycetales;f__Streptomycetaceae;g__Streptomyces;	8.09717e-05	4.87769e-05	5.33228e-05	5.35215e-05	0.243031	0.590638
k__Bacteria;p__Firmicutes;c__Clostridia;o__Peptococcales;f__Peptococcaceae;g__Peptococcus;	8.09717e-05	6.48022e-05	0.000167868	0.000141574	0.101768	0.590638
k__Bacteria;p__Firmicutes;c__Clostridia;o__Oscillospirales;f__Ruminococcaceae;g__Paludicola;	8.09717e-05	3.77595e-05	3.75235e-05	3.41432e-05	0.0147738	0.590638
k__Bacteria;p__Firmicutes;c__Bacilli;o__Bacillales;f__Bacillaceae;g__Halolactibacillus;	7.89967e-05	9.35629e-05	5.13479e-05	5.36429e-05	0.43079	0.660065
k__Bacteria;p__Proteobacteria;c__Gammaproteobacteria;o__Pseudomonadales;f__Moraxellaceae;g__Enhydrobacter;	7.70218e-05	5.99384e-05	0.000134294	0.000178788	0.357464	0.603828
k__Bacteria;p__Firmicutes;c__Bacilli;o__Paenibacillales;f__Paenibacillaceae;g__Paenibacillus;	7.70218e-05	3.53897e-05	0.000165893	9.08367e-05	0.0141083	0.590638
k__Bacteria;p__Firmicutes;c__Bacilli;o__Erysipelotrichales;f__Erysipelotrichaceae;g__Dielma;	7.70218e-05	4.21007e-05	0.000114545	7.83357e-05	0.203718	0.590638
k__Bacteria;p__Proteobacteria;c__Alphaproteobacteria;o__Sphingomonadales;f__Sphingomonadaceae;g__Novosphingobium;	7.50469e-05	3.45846e-05	4.54231e-05	6.52022e-05	0.225504	0.590638
k__Bacteria;p__Proteobacteria;c__Alphaproteobacteria;o__Rhizobiales;f__Beijerinckiaceae;g__Bosea;	7.3072e-05	7.03187e-05	3.55485e-05	6.63552e-05	0.235573	0.590638
k__Bacteria;p__Bacteroidota;c__Bacteroidia;o__Bacteroidales;f__Marinifilaceae;g__Odoribacter;	7.3072e-05	5.81773e-05	0.00011652	0.00010302	0.264658	0.590638
k__Bacteria;p__Proteobacteria;c__Gammaproteobacteria;o__Pseudomonadales;f__Cellvibrionaceae;g__Aestuariicella;	7.3072e-05	6.58635e-05	5.52977e-05	7.43624e-05	0.5786	0.762017
k__Bacteria;p__Fibrobacterota;c__Fibrobacteria;o__Fibrobacterales;f__Fibrobacteraceae;g__Fibrobacter;	7.10971e-05	0.000135937	0.000578651	0.00147228	0.305441	0.590638
k__Bacteria;p__Firmicutes;c__Clostridia;o__Lachnospirales;f__Lachnospiraceae;g__[Ruminococcus]_torques_group;	7.10971e-05	6.79045e-05	3.15987e-05	3.11567e-05	0.119134	0.590638
k__Bacteria;p__Firmicutes;c__Bacilli;o__Lactobacillales;f__Carnobacteriaceae;g__Desemzia;	7.10971e-05	5.28288e-05	1.77743e-05	2.36441e-05	0.0125555	0.590638
k__Bacteria;p__Proteobacteria;c__Gammaproteobacteria;o__Burkholderiales;f__Comamonadaceae;g__Hydrogenophaga;	6.91221e-05	5.36832e-05	0.00013232	0.000248078	0.449617	0.673442
k__Bacteria;p__Firmicutes;c__Clostridia;o__Peptostreptococcales-Tissierellales;f__Family_XI;g__Gallicola;	6.71472e-05	6.59621e-05	0.000187617	0.000124296	0.0172769	0.590638
k__Bacteria;p__Firmicutes;c__Clostridia;o__Peptostreptococcales-Tissierellales;f__Anaerovoracaceae;g__Family_XIII_UCG-001;	6.51723e-05	6.52022e-05	9.08463e-05	6.66159e-05	0.395239	0.642252
k__Bacteria;p__Proteobacteria;c__Gammaproteobacteria;o__Enterobacterales;f__Alteromonadaceae;g__Alishewanella;	6.51723e-05	5.96485e-05	6.71472e-05	7.10239e-05	0.947079	0.915134
k__Bacteria;p__Firmicutes;c__Bacilli;o__Erysipelotrichales;f__Erysipelatoclostridiaceae;g__Erysipelatoclostridium;	6.51723e-05	4.27139e-05	6.51723e-05	5.43252e-05	1	0.915134
k__Bacteria;p__Bacteroidota;c__Bacteroidia;o__Chitinophagales;f__Chitinophagaceae;g__Cnuella;	6.31974e-05	6.50359e-05	3.55485e-05	4.03666e-05	0.271212	0.590638
k__Bacteria;p__Proteobacteria;c__Gammaproteobacteria;o__Xanthomonadales;f__Xanthomonadaceae;g__Arenimonas;	6.31974e-05	4.24595e-05	3.35736e-05	2.09213e-05	0.0691735	0.590638
k__Bacteria;p__Firmicutes;c__Bacilli;o__Lactobacillales;f__Carnobacteriaceae;g__Granulicatella;	6.31974e-05	4.44539e-05	3.75235e-05	4.50832e-05	0.216006	0.590638
k__Bacteria;p__Firmicutes;c__Bacilli;o__Bacillales;f__Marinococcaceae;g__Sinobaca;	6.31974e-05	7.31875e-05	0.000163918	0.000106576	0.0255155	0.590638
k__Bacteria;p__Firmicutes;c__Clostridia;o__Lachnospirales;f__Lachnospiraceae;g__Lachnospiraceae_UCG-003;	6.12225e-05	5.46434e-05	5.52977e-05	4.24595e-05	0.789853	0.85997
k__Bacteria;p__Actinobacteria;c__unidentified_Actinobacteria;o__Frankiales;f__Geodermatophilaceae;g__Antricoccus;	6.12225e-05	5.62072e-05	2.96238e-05	2.98061e-05	0.139091	0.590638
k__Bacteria;p__Actinobacteria;c__unidentified_Actinobacteria;o__Micrococcales;f__Dermacoccaceae;g__Kytococcus;	5.92476e-05	4.74711e-05	6.31974e-05	7.19935e-05	0.886693	0.901174
k__Bacteria;p__Proteobacteria;c__Alphaproteobacteria;o__Rhizobiales;f__Xanthobacteraceae;g__Bradyrhizobium;	5.92476e-05	5.26645e-05	4.9373e-05	5.03507e-05	0.67333	0.792725
k__Bacteria;p__Proteobacteria;c__Alphaproteobacteria;o__Acetobacterales;f__Acetobacteraceae;g__Roseomonas;	5.92476e-05	5.58591e-05	3.94984e-05	2.46316e-05	0.325898	0.590638
k__Bacteria;p__Bacteroidota;c__Bacteroidia;o__Bacteroidales;f__Prevotellaceae;g__Prevotellaceae_Ga6A1_group;	5.92476e-05	0.000119224	9.6771e-05	8.29831e-05	0.425951	0.656188
k__Bacteria;p__Firmicutes;c__Clostridia;o__Lachnospirales;f__Lachnospiraceae;g__Syntrophococcus;	5.92476e-05	4.92631e-05	5.33228e-05	3.72976e-05	0.765454	0.847772
k__Bacteria;p__Firmicutes;c__Clostridia;o__Oscillospirales;f__Ruminococcaceae;g__Subdoligranulum;	5.72726e-05	4.50832e-05	3.15987e-05	2.12297e-05	0.127602	0.590638
k__Bacteria;p__Proteobacteria;c__Alphaproteobacteria;o__Rhizobiales;f__Rhizobiaceae;g__Aureimonas;	5.72726e-05	4.10585e-05	1.18495e-05	1.90795e-05	0.00752715	0.590638
k__Bacteria;p__Proteobacteria;c__Gammaproteobacteria;o__Xanthomonadales;f__Xanthomonadaceae;g__Pseudoxanthomonas;	5.72726e-05	3.41432e-05	6.31974e-05	7.1389e-05	0.816557	0.86995
k__Bacteria;p__Proteobacteria;c__Gammaproteobacteria;o__Burkholderiales;f__Neisseriaceae;g__Neisseria;	5.72726e-05	4.50832e-05	2.96238e-05	4.18943e-05	0.172594	0.590638
k__Bacteria;p__Firmicutes;c__Clostridia;o__Eubacteriales;f__Anaerofustaceae;g__Anaerofustis;	5.72726e-05	4.50832e-05	8.88713e-05	5.75783e-05	0.189589	0.590638
k__Bacteria;p__Actinobacteria;c__unidentified_Actinobacteria;o__Propionibacteriales;f__Propionibacteriaceae;g__Tessaracoccus;	5.72726e-05	6.48022e-05	5.13479e-05	0.000104586	0.880992	0.899659
k__Bacteria;p__Actinobacteria;c__unidentified_Actinobacteria;o__Micrococcales;f__Micrococcaceae;g__Citricoccus;	5.72726e-05	7.17825e-05	9.28212e-05	4.93071e-05	0.215158	0.590638
k__Bacteria;p__Proteobacteria;c__Gammaproteobacteria;o__Burkholderiales;f__Sutterellaceae;g__Sutterella;	5.72726e-05	4.31178e-05	6.12225e-05	5.62072e-05	0.862144	0.888869
k__Bacteria;p__Proteobacteria;c__Gammaproteobacteria;o__Burkholderiales;f__Sutterellaceae;g__Parasutterella;	5.52977e-05	4.14262e-05	3.35736e-05	4.65958e-05	0.285244	0.590638
k__Bacteria;p__Bacteroidota;c__Bacteroidia;o__Bacteroidales;f__Prevotellaceae;g__Prevotella_9;	5.52977e-05	7.60906e-05	4.14733e-05	3.28494e-05	0.607289	0.779386
k__Bacteria;p__Proteobacteria;c__Gammaproteobacteria;o__Burkholderiales;f__Burkholderiaceae;g__Burkholderia-Caballeronia-Paraburkholderia;	5.52977e-05	5.94666e-05	1.97492e-05	4.36671e-05	0.146498	0.590638
k__Bacteria;p__Bacteroidota;c__Bacteroidia;o__Bacteroidales;f__Paludibacteraceae;g__Paludibacter;	5.52977e-05	4.03666e-05	0.000436457	0.00131112	0.382081	0.631223
k__Bacteria;p__Firmicutes;c__Clostridia;o__Lachnospirales;f__Lachnospiraceae;g__Lachnospiraceae_ND3007_group;	5.52977e-05	7.77805e-05	0.000144169	0.000311991	0.402378	0.643346
k__Bacteria;p__Firmicutes;c__Clostridia;o__Lachnospirales;f__Lachnospiraceae;g__Pseudobutyrivibrio;	5.52977e-05	0.00015433	0.00012442	0.000264152	0.48627	0.7033
k__Bacteria;p__Actinobacteriota;c__Thermoleophilia;o__Solirubrobacterales;f__Solirubrobacteraceae;g__Solirubrobacter;	5.33228e-05	6.52022e-05	4.54231e-05	4.06341e-05	0.749532	0.838548
k__Bacteria;p__Bacteroidota;c__Bacteroidia;o__Flavobacteriales;f__Weeksellaceae;g__Chishuiella;	5.33228e-05	8.11881e-05	5.52977e-05	7.01644e-05	0.954244	0.915134
k__Bacteria;p__Proteobacteria;c__Alphaproteobacteria;o__Sphingomonadales;f__Sphingomonadaceae;g__Sphingopyxis;	5.33228e-05	4.06341e-05	5.92476e-05	7.62044e-05	0.83144	0.86995
k__Bacteria;p__Proteobacteria;c__Alphaproteobacteria;o__Rhizobiales;f__Rhizobiaceae;g__Aliihoeflea;	5.33228e-05	5.43252e-05	3.75235e-05	5.6973e-05	0.533651	0.739873
k__Bacteria;p__Actinobacteriota;c__Coriobacteriia;o__Coriobacteriales;f__Eggerthellaceae;g__Parvibacter;	5.33228e-05	3.09474e-05	5.33228e-05	2.47194e-05	1	0.915134
k__Bacteria;p__Proteobacteria;c__Alphaproteobacteria;o__Rhodobacterales;f__Rhodobacteraceae;g__Rubellimicrobium;	5.13479e-05	4.85543e-05	4.54231e-05	5.66679e-05	0.804672	0.865133
k__Bacteria;p__Proteobacteria;c__Gammaproteobacteria;o__Burkholderiales;f__Alcaligenaceae;g__Bordetella;	5.13479e-05	5.28288e-05	2.96238e-05	4.85989e-05	0.35132	0.596989
k__Bacteria;p__Deinococcota;c__Deinococci;o__Deinococcales;f__Trueperaceae;g__Truepera;	5.13479e-05	4.76534e-05	4.54231e-05	4.06341e-05	0.768322	0.848464
k__Bacteria;p__Proteobacteria;c__Gammaproteobacteria;o__Burkholderiales;f__Oxalobacteraceae;g__Duganella;	4.9373e-05	4.18943e-05	3.55485e-05	4.72882e-05	0.497911	0.712867
k__Bacteria;p__Proteobacteria;c__Gammaproteobacteria;o__Burkholderiales;f__Alcaligenaceae;g__Alcaligenes;	4.9373e-05	5.75783e-05	2.17241e-05	2.5411e-05	0.189247	0.590638
k__Bacteria;p__Actinobacteria;c__unidentified_Actinobacteria;o__Corynebacteriales;f__Nocardiaceae;g__Rhodococcus;	4.9373e-05	3.51439e-05	3.94984e-05	2.94403e-05	0.504731	0.717822
k__Bacteria;p__Chloroflexi;c__Chloroflexia;o__Thermomicrobiales;f__JG30-KF-CM45;g__unidentified_JG30-KF-CM45;	4.7398e-05	5.2002e-05	4.54231e-05	3.48964e-05	0.921823	0.915134
k__Bacteria;p__Proteobacteria;c__Alphaproteobacteria;o__Rhizobiales;f__Rhizobiaceae;g__Ochrobactrum;	4.7398e-05	2.4981e-05	1.77743e-05	3.00955e-05	0.0281079	0.590638
k__Bacteria;p__Verrucomicrobiota;c__Verrucomicrobiae;o__Opitutales;f__Puniceicoccaceae;g__Cerasicoccus;	4.7398e-05	5.82889e-05	0.000102696	0.000180236	0.375988	0.625234
k__Bacteria;p__Proteobacteria;c__Gammaproteobacteria;o__Burkholderiales;f__Burkholderiaceae;g__Limnobacter;	4.7398e-05	2.31814e-05	2.96238e-05	3.51439e-05	0.20103	0.590638
k__Bacteria;p__Proteobacteria;c__Gammaproteobacteria;o__Burkholderiales;f__Rhodocyclaceae;g__C39;	4.54231e-05	5.89175e-05	6.91221e-05	8.99016e-05	0.49597	0.711807
k__Bacteria;p__Firmicutes;c__Clostridia;o__Lachnospirales;f__Lachnospiraceae;g__Howardella;	4.54231e-05	4.84202e-05	3.35736e-05	3.09474e-05	0.52403	0.731874
k__Bacteria;p__Firmicutes;c__Clostridia;o__Clostridia_vadinBB60_group;f__unidentified_Clostridia_vadinBB60_group;g__unidentified_Clostridia_vadinBB60_group;	4.54231e-05	4.16869e-05	2.56739e-05	2.8007e-05	0.231862	0.590638
k__Bacteria;p__Firmicutes;c__Negativicutes;o__Veillonellales-Selenomonadales;f__Veillonellaceae;g__Dialister;	4.34482e-05	5.33187e-05	1.77743e-05	2.17341e-05	0.184102	0.590638
k__Bacteria;p__Firmicutes;c__Clostridia;o__Lachnospirales;f__Lachnospiraceae;g__[Ruminococcus]_gnavus_group;	4.34482e-05	4.81959e-05	1.97492e-05	1.86197e-05	0.173359	0.590638
k__Bacteria;p__Firmicutes;c__Clostridia;o__Lachnospirales;f__Lachnospiraceae;g__Anaerostipes;	4.34482e-05	5.08219e-05	4.54231e-05	4.4697e-05	0.927515	0.915134
k__Bacteria;p__Actinobacteria;c__unidentified_Actinobacteria;o__Micrococcales;f__Cellulomonadaceae;g__Pseudactinotalea;	4.34482e-05	4.34682e-05	1.77743e-05	3.15025e-05	0.149462	0.590638
k__Bacteria;p__Firmicutes;c__Clostridia;o__Clostridiales;f__Clostridiaceae;g__Clostridium_sensu_stricto_6;	4.34482e-05	4.44539e-05	3.35736e-05	2.09213e-05	0.536254	0.739873
k__Bacteria;p__Proteobacteria;c__Gammaproteobacteria;o__Xanthomonadales;f__Rhodanobacteraceae;g__Aquimonas;	4.34482e-05	7.72213e-05	1.18495e-05	1.90795e-05	0.237331	0.590638
k__Bacteria;p__Actinobacteria;c__unidentified_Actinobacteria;o__Frankiales;f__Geodermatophilaceae;g__Klenkia;	4.34482e-05	4.72882e-05	1.77743e-05	2.5411e-05	0.153007	0.590638
k__Bacteria;p__Proteobacteria;c__Gammaproteobacteria;o__Enterobacterales;f__Idiomarinaceae;g__Idiomarina;	4.34482e-05	2.91445e-05	4.14733e-05	3.65938e-05	0.895354	0.904719
k__Bacteria;p__Bacteroidota;c__Bacteroidia;o__Cytophagales;f__Spirosomaceae;g__Dyadobacter;	4.34482e-05	3.19804e-05	5.72726e-05	9.14311e-05	0.660392	0.784734
k__Bacteria;p__Proteobacteria;c__Gammaproteobacteria;o__Burkholderiales;f__Alcaligenaceae;g__Pusillimonas;	4.34482e-05	3.19804e-05	2.96238e-05	4.39145e-05	0.432457	0.660065
k__Bacteria;p__Firmicutes;c__Bacilli;o__Thermoactinomycetales;f__Thermoactinomycetaceae;g__Thermoactinomyces;	4.34482e-05	2.91445e-05	6.12225e-05	4.78802e-05	0.332025	0.590638
k__Bacteria;p__Firmicutes;c__Clostridia;o__Lachnospirales;f__Lachnospiraceae;g__[Eubacterium]_eligens_group;	4.14733e-05	5.54308e-05	2.96238e-05	2.67405e-05	0.55313	0.746806
k__Bacteria;p__Proteobacteria;c__Alphaproteobacteria;o__Sphingomonadales;f__Sphingomonadaceae;g__Ellin6055;	4.14733e-05	3.00955e-05	7.3072e-05	0.000169646	0.575348	0.760077
k__Bacteria;p__Proteobacteria;c__Gammaproteobacteria;o__Burkholderiales;f__Burkholderiaceae;g__Lautropia;	4.14733e-05	3.15025e-05	3.55485e-05	3.45846e-05	0.693546	0.807627
k__Bacteria;p__Firmicutes;c__Bacilli;o__Erysipelotrichales;f__Erysipelatoclostridiaceae;g__Erysipelotrichaceae_UCG-003;	4.14733e-05	3.28494e-05	7.89967e-06	1.38087e-05	0.0114195	0.590638
k__Bacteria;p__Firmicutes;c__Clostridia;o__Peptostreptococcales-Tissierellales;f__Peptostreptococcaceae;g__Terrisporobacter;	4.14733e-05	4.10585e-05	2.76489e-05	2.97333e-05	0.400918	0.643346
k__Bacteria;p__Firmicutes;c__Clostridia;o__Oscillospirales;f__Ruminococcaceae;g__CAG-352;	4.14733e-05	3.53897e-05	4.7398e-05	6.32796e-05	0.799816	0.862081
k__Bacteria;p__Bacteroidota;c__Bacteroidia;o__Chitinophagales;f__Chitinophagaceae;g__Taibaiella;	3.94984e-05	3.60569e-05	5.52977e-05	5.94666e-05	0.483664	0.7033
k__Bacteria;p__Firmicutes;c__Clostridia;o__Lachnospirales;f__Lachnospiraceae;g__Lachnospiraceae_XPB1014_group;	3.94984e-05	4.05807e-05	0.000266614	0.000645157	0.295136	0.590638
k__Bacteria;p__Proteobacteria;c__Alphaproteobacteria;o__Sphingomonadales;f__Sphingomonadaceae;g__Sphingobium;	3.94984e-05	3.60569e-05	5.13479e-05	5.75406e-05	0.58913	0.766457
k__Bacteria;p__Bacteroidota;c__Bacteroidia;o__Flavobacteriales;f__Crocinitomicaceae;g__Fluviicola;	3.94984e-05	4.56088e-05	5.13479e-05	0.00010865	0.755917	0.844586
k__Bacteria;p__Proteobacteria;c__Alphaproteobacteria;o__Sphingomonadales;f__Sphingomonadaceae;g__Qipengyuania;	3.94984e-05	5.50778e-05	3.94984e-05	3.94984e-05	1	0.915134
k__Bacteria;p__Actinobacteria;c__unidentified_Actinobacteria;o__Pseudonocardiales;f__Pseudonocardiaceae;g__Prauserella;	3.94984e-05	3.48343e-05	5.92476e-06	9.53976e-06	0.0143027	0.590638
k__Bacteria;p__Proteobacteria;c__Gammaproteobacteria;o__unidentified_Gammaproteobacteria;f__unidentified_Gammaproteobacteria;g__Acidibacter;	3.75235e-05	3.41432e-05	1.97492e-05	2.46316e-05	0.200124	0.590638
k__Bacteria;p__Firmicutes;c__Bacilli;o__Erysipelotrichales;f__Erysipelotrichaceae;g__Dubosiella;	3.75235e-05	3.41432e-05	1.97492e-06	6.24524e-06	0.00936182	0.590638
k__Bacteria;p__Proteobacteria;c__Gammaproteobacteria;o__Enterobacterales;f__Shewanellaceae;g__Shewanella;	3.75235e-05	3.88902e-05	1.18495e-05	1.90795e-05	0.0833816	0.590638
k__Bacteria;p__Firmicutes;c__Clostridia;o__Peptostreptococcales-Tissierellales;f__Family_XI;g__Tepidimicrobium;	3.75235e-05	4.31178e-05	4.34482e-05	4.34682e-05	0.763109	0.847772
k__Bacteria;p__Bacteroidota;c__Bacteroidia;o__Flavobacteriales;f__Weeksellaceae;g__Cloacibacterium;	3.55485e-05	3.70059e-05	0.000152069	0.000425925	0.410817	0.643346
k__Bacteria;p__Bacteroidota;c__Bacteroidia;o__Flavobacteriales;f__Weeksellaceae;g__Empedobacter;	3.55485e-05	4.34682e-05	1.77743e-05	2.36441e-05	0.275209	0.590638
k__Bacteria;p__Acidobacteriota;c__Blastocatellia;o__Pyrinomonadales;f__Pyrinomonadaceae;g__RB41;	3.55485e-05	6.16141e-05	2.76489e-05	5.44447e-05	0.7648	0.847772
k__Bacteria;p__Actinobacteriota;c__Thermoleophilia;o__Gaiellales;f__Gaiellaceae;g__Gaiella;	3.55485e-05	4.14262e-05	4.34482e-05	4.44539e-05	0.685867	0.80028
k__Bacteria;p__Firmicutes;c__Bacilli;o__Bacillales;f__Bacillaceae;g__Geobacillus;	3.55485e-05	4.03666e-05	1.97492e-06	6.24524e-06	0.0277429	0.590638
k__Bacteria;p__Bacteroidota;c__Bacteroidia;o__Sphingobacteriales;f__Sphingobacteriaceae;g__Mucilaginibacter;	3.55485e-05	3.81591e-05	1.57993e-05	2.6001e-05	0.195166	0.590638
k__Bacteria;p__Firmicutes;c__Bacilli;o__Haloplasmatales;f__Haloplasmataceae;g__Haloplasma;	3.55485e-05	2.42771e-05	1.77743e-05	2.5411e-05	0.127186	0.590638
k__Bacteria;p__Proteobacteria;c__Gammaproteobacteria;o__Burkholderiales;f__Nitrosomonadaceae;g__Ellin6067;	3.35736e-05	2.47194e-05	2.56739e-05	3.84419e-05	0.592518	0.766688
k__Bacteria;p__Firmicutes;c__Negativicutes;o__Veillonellales-Selenomonadales;f__Veillonellaceae;g__Veillonella;	3.35736e-05	5.27056e-05	1.77743e-05	2.5411e-05	0.408665	0.643346
k__Bacteria;p__Bacteroidota;c__Bacteroidia;o__Bacteroidales;f__Prevotellaceae;g__Prevotellaceae_UCG-001;	3.35736e-05	4.06341e-05	0.00012442	0.000243315	0.2726	0.590638
k__Bacteria;p__Proteobacteria;c__Gammaproteobacteria;o__Pseudomonadales;f__Moraxellaceae;g__Alkanindiges;	3.35736e-05	5.10347e-05	7.3072e-05	6.58635e-05	0.152258	0.590638
k__Bacteria;p__Firmicutes;c__Clostridia;o__Oscillospirales;f__Ruminococcaceae;g__Pygmaiobacter;	3.35736e-05	3.84419e-05	6.91221e-05	3.75292e-05	0.0508441	0.590638
k__Bacteria;p__Actinobacteria;c__unidentified_Actinobacteria;o__Micromonosporales;f__Micromonosporaceae;g__Longispora;	3.35736e-05	4.84202e-05	1.38244e-05	2.09213e-05	0.258882	0.590638
k__Bacteria;p__Actinobacteria;c__unidentified_Actinobacteria;o__Pseudonocardiales;f__Pseudonocardiaceae;g__Pseudonocardia;	3.15987e-05	2.31814e-05	4.7398e-05	3.97172e-05	0.295028	0.590638
k__Bacteria;p__Firmicutes;c__Bacilli;o__Brevibacillales;f__Brevibacillaceae;g__Brevibacillus;	3.15987e-05	2.82382e-05	4.54231e-05	3.72976e-05	0.363317	0.608902
k__Bacteria;p__Chloroflexi;c__Anaerolineae;o__Anaerolineales;f__Anaerolineaceae;g__Flexilinea;	3.15987e-05	3.62965e-05	6.71472e-05	8.59335e-05	0.251194	0.590638
k__Bacteria;p__Gemmatimonadetes;c__unidentified_Gemmatimonadetes;o__Gemmatimonadales;f__Gemmatimonadaceae;g__Gemmatimonas;	2.96238e-05	3.97717e-05	3.75235e-05	4.31178e-05	0.675288	0.793937
k__Bacteria;p__Acidobacteriota;c__Acidobacteriae;o__Bryobacterales;f__Bryobacteraceae;g__Bryobacter;	2.96238e-05	3.86667e-05	3.15987e-05	4.57984e-05	0.918199	0.915134
k__Bacteria;p__Verrucomicrobiota;c__Verrucomicrobiae;o__Chthoniobacterales;f__Chthoniobacteraceae;g__Candidatus_Udaeobacter;	2.96238e-05	5.36832e-05	3.35736e-05	4.37167e-05	0.858924	0.888869
k__Bacteria;p__Desulfobacterota;c__Desulfovibrionia;o__Desulfovibrionales;f__Desulfovibrionaceae;g__Desulfovibrio;	2.96238e-05	3.97717e-05	6.91221e-05	9.18095e-05	0.235202	0.590638
k__Bacteria;p__Proteobacteria;c__Alphaproteobacteria;o__Rhizobiales;f__Beijerinckiaceae;g__Microvirga;	2.96238e-05	3.38884e-05	1.97492e-05	2.94403e-05	0.495729	0.711807
k__Bacteria;p__Bacteroidota;c__Bacteroidia;o__Bacteroidales;f__Prevotellaceae;g__Prevotella_7;	2.96238e-05	4.85989e-05	1.97492e-05	3.94984e-05	0.624337	0.784734
k__Bacteria;p__Proteobacteria;c__Gammaproteobacteria;o__Pseudomonadales;f__Pseudohongiellaceae;g__Pseudohongiella;	2.96238e-05	4.94826e-05	2.76489e-05	4.07937e-05	0.923536	0.915134
k__Bacteria;p__Proteobacteria;c__Gammaproteobacteria;o__Pseudomonadales;f__Alcanivoracaceae1;g__Alcanivorax;	2.96238e-05	4.18943e-05	2.17241e-05	1.72923e-05	0.591643	0.766688
k__Bacteria;p__Actinobacteria;c__unidentified_Actinobacteria;o__Streptosporangiales;f__Nocardiopsaceae;g__Nocardiopsis;	2.96238e-05	4.08468e-05	3.75235e-05	6.13674e-05	0.739208	0.833076
k__Bacteria;p__Proteobacteria;c__Gammaproteobacteria;o__Burkholderiales;f__Comamonadaceae;g__Sphaerotilus;	2.96238e-05	2.13316e-05	4.54231e-05	5.66679e-05	0.426079	0.656188
k__Bacteria;p__Firmicutes;c__Clostridia;o__Clostridiales;f__Clostridiaceae;g__Clostridium_sensu_stricto_13;	2.96238e-05	3.51439e-05	3.15987e-05	4.76534e-05	0.917267	0.915134
k__Bacteria;p__Proteobacteria;c__Gammaproteobacteria;o__Enterobacterales;f__Alteromonadaceae;g__Alteromonas;	2.96238e-05	2.32746e-05	1.38244e-05	2.64144e-05	0.173208	0.590638
k__Bacteria;p__Firmicutes;c__Clostridia;o__Peptostreptococcales-Tissierellales;f__unidentified_Peptostreptococcales-Tissierellales;g__Alkaliphilus;	2.96238e-05	3.25845e-05	3.94984e-06	8.32699e-06	0.0360483	0.590638
k__Bacteria;p__Actinobacteria;c__unidentified_Actinobacteria;o__Micromonosporales;f__Micromonosporaceae;g__Micromonospora;	2.76489e-05	3.62965e-05	1.77743e-05	2.36441e-05	0.48175	0.7033
k__Bacteria;p__Firmicutes;c__Clostridia;o__Lachnospirales;f__Lachnospiraceae;g__Lachnospiraceae_NK4B4_group;	2.76489e-05	2.66594e-05	2.3699e-05	2.42771e-05	0.733086	0.832388
k__Bacteria;p__Proteobacteria;c__Gammaproteobacteria;o__Burkholderiales;f__Rhodocyclaceae;g__Dechloromonas;	2.76489e-05	2.31814e-05	4.54231e-05	9.67732e-05	0.584598	0.765201
k__Bacteria;p__Chlamydiae;c__unidentified_Chlamydiae;o__Chlamydiales;f__Chlamydiaceae;g__Chlamydia;	2.76489e-05	7.45951e-05	6.71472e-05	8.49189e-05	0.283923	0.590638
k__Bacteria;p__Proteobacteria;c__Alphaproteobacteria;o__Rhizobiales;f__Rhizobiaceae;g__Shinella;	2.76489e-05	3.50822e-05	3.35736e-05	7.45079e-05	0.823626	0.86995
k__Bacteria;p__Verrucomicrobiota;c__Lentisphaeria;o__Victivallales;f__Victivallaceae;g__Victivallis;	2.76489e-05	2.66594e-05	4.7398e-05	3.38244e-05	0.165157	0.590638
k__Bacteria;p__Firmicutes;c__Clostridia;o__Peptostreptococcales-Tissierellales;f__Anaerovoracaceae;g__Amnipila;	2.76489e-05	2.97333e-05	1.18495e-05	1.90795e-05	0.177278	0.590638
k__Bacteria;p__Proteobacteria;c__Alphaproteobacteria;o__Sphingomonadales;f__Sphingomonadaceae;g__Sphingorhabdus;	2.76489e-05	2.82382e-05	4.14733e-05	4.96574e-05	0.456575	0.679879
k__Bacteria;p__Bacteroidota;c__Bacteroidia;o__Cytophagales;f__Hymenobacteraceae;g__Pontibacter;	2.76489e-05	2.82382e-05	9.87459e-06	1.67836e-05	0.108149	0.590638
k__Bacteria;p__Actinobacteria;c__unidentified_Actinobacteria;o__Frankiales;f__Geodermatophilaceae;g__Modestobacter;	2.76489e-05	5.44447e-05	1.97492e-05	2.63322e-05	0.686301	0.80028
k__Bacteria;p__Actinobacteria;c__unidentified_Actinobacteria;o__Corynebacteriales;f__Mycobacteriaceae;g__Mycobacterium;	2.56739e-05	3.48964e-05	5.72726e-05	8.1932e-05	0.283503	0.590638
k__Bacteria;p__Proteobacteria;c__Alphaproteobacteria;o__Caulobacterales;f__Caulobacteraceae;g__Phenylobacterium;	2.56739e-05	2.28992e-05	2.76489e-05	5.5235e-05	0.91854	0.915134
k__Bacteria;p__Proteobacteria;c__Gammaproteobacteria;o__Burkholderiales;f__Rhodocyclaceae;g__Thauera;	2.56739e-05	2.47194e-05	2.76489e-05	4.07937e-05	0.89759	0.904719
k__Bacteria;p__Actinobacteriota;c__Thermoleophilia;o__Solirubrobacterales;f__Solirubrobacteraceae;g__Conexibacter;	2.56739e-05	4.06341e-05	3.94984e-06	1.24905e-05	0.135202	0.590638
k__Bacteria;p__Actinobacteriota;c__Acidimicrobiia;o__Actinomarinales;f__Actinomarinaceae;g__Candidatus_Actinomarina;	2.56739e-05	2.8007e-05	2.76489e-05	3.86107e-05	0.897421	0.904719
k__Bacteria;p__Proteobacteria;c__Gammaproteobacteria;o__Pseudomonadales;f__Halomonadaceae;g__Chromohalobacter;	2.56739e-05	2.8007e-05	2.17241e-05	2.5411e-05	0.74503	0.837899
k__Bacteria;p__Actinobacteria;c__unidentified_Actinobacteria;o__Propionibacteriales;f__Propionibacteriaceae;g__Cutibacterium;	2.3699e-05	3.3308e-05	3.94984e-06	8.32699e-06	0.0985784	0.590638
k__Bacteria;p__Proteobacteria;c__Gammaproteobacteria;o__Pseudomonadales;f__Halomonadaceae;g__Salinicola;	2.3699e-05	2.91445e-05	1.97492e-05	4.26631e-05	0.812067	0.86959
k__Bacteria;p__Firmicutes;c__Bacilli;o__Lactobacillales;f__Carnobacteriaceae;g__Carnobacterium;	2.3699e-05	2.6001e-05	1.38244e-05	2.09213e-05	0.362384	0.608531
k__Bacteria;p__Campylobacterota;c__Campylobacteria;o__Campylobacterales;f__Helicobacteraceae;g__Helicobacter;	2.3699e-05	3.3308e-05	1.38244e-05	2.64144e-05	0.472559	0.695202
k__Bacteria;p__Actinobacteria;c__unidentified_Actinobacteria;o__Streptosporangiales;f__Thermomonosporaceae;g__Actinomadura;	2.3699e-05	3.05953e-05	9.87459e-06	3.12262e-05	0.33057	0.590638
k__Bacteria;p__Firmicutes;c__Clostridia;o__Peptostreptococcales-Tissierellales;f__Family_XI;g__Anaerococcus;	2.3699e-05	3.58157e-05	9.87459e-06	1.67836e-05	0.289434	0.590638
k__Bacteria;p__Bacteroidota;c__Bacteroidia;o__Cytophagales;f__Cyclobacteriaceae;g__Algoriphagus;	2.3699e-05	3.45846e-05	3.75235e-05	6.93256e-05	0.582013	0.763202
k__Bacteria;p__Bacteroidota;c__Bacteroidia;o__Flavobacteriales;f__Flavobacteriaceae;g__Salinimicrobium;	2.3699e-05	2.76175e-05	3.94984e-06	8.32699e-06	0.0540827	0.590638
k__Bacteria;p__Actinobacteria;c__unidentified_Actinobacteria;o__Micrococcales;f__unidentified_Micrococcales;g__Timonella;	2.3699e-05	4.14262e-05	1.97492e-06	6.24524e-06	0.134002	0.590638
k__Bacteria;p__Firmicutes;c__Negativicutes;o__Veillonellales-Selenomonadales;f__Selenomonadaceae;g__Quinella;	2.3699e-05	4.24595e-05	5.92476e-06	1.33297e-05	0.233277	0.590638
k__Bacteria;p__Bacteroidota;c__Bacteroidia;o__Bacteroidales;f__Barnesiellaceae;g__Barnesiella;	2.17241e-05	3.00955e-05	3.94984e-06	1.24905e-05	0.110146	0.590638
k__Bacteria;p__Firmicutes;c__Bacilli;o__Lactobacillales;f__Lactobacillaceae;g__Weissella;	2.17241e-05	2.5411e-05	4.54231e-05	5.74275e-05	0.255061	0.590638
k__Bacteria;p__Proteobacteria;c__Gammaproteobacteria;o__Legionellales;f__Legionellaceae;g__Legionella;	2.17241e-05	3.88902e-05	9.87459e-06	2.13316e-05	0.412471	0.643346
k__Bacteria;p__Proteobacteria;c__Gammaproteobacteria;o__Burkholderiales;f__Alcaligenaceae;g__Advenella;	2.17241e-05	3.00955e-05	5.92476e-06	1.33297e-05	0.154116	0.590638
k__Bacteria;p__Firmicutes;c__Clostridia;o__Peptostreptococcales-Tissierellales;f__Anaerovoracaceae;g__S5-A14a;	2.17241e-05	2.86193e-05	9.87459e-06	1.67836e-05	0.277015	0.590638
k__Bacteria;p__Firmicutes;c__Bacilli;o__Bacillales;f__Planococcaceae;g__Jeotgalibacillus;	2.17241e-05	3.65938e-05	2.3699e-05	3.70059e-05	0.905813	0.909788
k__Bacteria;p__Firmicutes;c__Bacilli;o__Lactobacillales;f__Listeriaceae;g__Brochothrix;	2.17241e-05	2.86193e-05	1.18495e-05	2.12297e-05	0.393365	0.640424
k__Bacteria;p__Firmicutes;c__Desulfitobacteriia;o__Desulfitobacteriales;f__Desulfitobacteriaceae;g__Desulfitobacterium;	2.17241e-05	3.00955e-05	4.9373e-05	5.90644e-05	0.209316	0.590638
k__Bacteria;p__Firmicutes;c__Clostridia;o__Lachnospirales;f__Lachnospiraceae;g__Lachnospiraceae_UCG-006;	2.17241e-05	3.28494e-05	1.97492e-05	3.35672e-05	0.895691	0.904719
k__Bacteria;p__Proteobacteria;c__Alphaproteobacteria;o__Sphingomonadales;f__Sphingomonadaceae;g__Erythrobacter;	2.17241e-05	3.41432e-05	5.92476e-06	1.33297e-05	0.198546	0.590638
k__Bacteria;p__Proteobacteria;c__Gammaproteobacteria;o__Cardiobacteriales;f__Cardiobacteriaceae;g__Suttonella;	2.17241e-05	2.5411e-05	1.77743e-05	2.36441e-05	0.723164	0.828523
k__Bacteria;p__Actinobacteria;c__unidentified_Actinobacteria;o__Pseudonocardiales;f__Pseudonocardiaceae;g__unidentified_Pseudonocardiaceae;	2.17241e-05	3.00955e-05	7.89967e-06	1.01984e-05	0.196165	0.590638
k__Bacteria;p__Firmicutes;c__Bacilli;o__Bacillales;f__Planococcaceae;g__Savagea;	2.17241e-05	3.28494e-05	7.89967e-06	1.90795e-05	0.268503	0.590638
k__Bacteria;p__Firmicutes;c__Clostridia;o__Peptostreptococcales-Tissierellales;f__Family_XI;g__Parvimonas;	1.97492e-05	2.08175e-05	2.3699e-05	4.44539e-05	0.803195	0.864634
k__Bacteria;p__Bacteroidota;c__Bacteroidia;o__Chitinophagales;f__Chitinophagaceae;g__Edaphobaculum;	1.97492e-05	3.22503e-05	4.14733e-05	6.27639e-05	0.347478	0.594004
k__Bacteria;p__Campylobacterota;c__Campylobacteria;o__Campylobacterales;f__Arcobacteraceae;g__Pseudarcobacter;	1.97492e-05	2.79296e-05	0.00012837	0.000364662	0.37188	0.619608
k__Bacteria;p__Firmicutes;c__Bacilli;o__Lactobacillales;f__Lactobacillaceae;g__Lactiplantibacillus;	1.97492e-05	2.63322e-05	5.52977e-05	7.66581e-05	0.192705	0.590638
k__Bacteria;p__Proteobacteria;c__Gammaproteobacteria;o__Burkholderiales;f__Alcaligenaceae;g__Candidimonas;	1.97492e-05	2.08175e-05	2.56739e-05	2.95139e-05	0.610957	0.781559
k__Bacteria;p__Proteobacteria;c__Alphaproteobacteria;o__Caulobacterales;f__Caulobacteraceae;g__Caulobacter;	1.97492e-05	2.63322e-05	1.57993e-05	4.34682e-05	0.809231	0.868942
k__Bacteria;p__Proteobacteria;c__Gammaproteobacteria;o__Burkholderiales;f__Alcaligenaceae;g__Castellaniella;	1.97492e-05	1.86197e-05	1.18495e-05	3.11567e-05	0.502014	0.715147
k__Bacteria;p__Actinobacteria;c__unidentified_Actinobacteria;o__Micrococcales;f__Promicromonosporaceae;g__Cellulosimicrobium;	1.97492e-05	2.63322e-05	2.17241e-05	4.21007e-05	0.901575	0.90762
k__Bacteria;p__Proteobacteria;c__Gammaproteobacteria;o__Burkholderiales;f__Nitrosomonadaceae;g__Nitrosomonas;	1.97492e-05	3.08773e-05	1.57993e-05	3.19804e-05	0.781937	0.85576
k__Bacteria;p__Proteobacteria;c__Gammaproteobacteria;o__Burkholderiales;f__Alcaligenaceae;g__Verticiella;	1.97492e-05	1.61251e-05	2.17241e-05	2.5411e-05	0.838356	0.874935
k__Bacteria;p__Proteobacteria;c__Alphaproteobacteria;o__Rhodobacterales;f__Rhodobacteraceae;g__Planktomarina;	1.97492e-05	2.28044e-05	1.77743e-05	3.77595e-05	0.889323	0.902773
k__Bacteria;p__Firmicutes;c__Negativicutes;o__Acidaminococcales;f__Acidaminococcaceae;g__Succiniclasticum;	1.97492e-05	3.72394e-05	1.77743e-05	5.62072e-05	0.927378	0.915134
k__Bacteria;p__Proteobacteria;c__Gammaproteobacteria;o__Pseudomonadales;f__Porticoccaceae;g__C1-B045;	1.97492e-05	2.63322e-05	5.92476e-06	1.33297e-05	0.161797	0.590638
k__Bacteria;p__Firmicutes;c__Clostridia;o__Lachnospirales;f__Lachnospiraceae;g__Shuttleworthia;	1.97492e-05	3.22503e-05	5.92476e-06	1.87357e-05	0.260113	0.590638
k__Bacteria;p__Actinobacteriota;c__Acidimicrobiia;o__Microtrichales;f__Microtrichaceae;g__IMCC26207;	1.97492e-05	2.63322e-05	1.97492e-06	6.24524e-06	0.0645045	0.590638
k__Bacteria;p__Proteobacteria;c__Gammaproteobacteria;o__Enterobacterales;f__Pasteurellaceae;g__Aggregatibacter;	1.97492e-05	4.36671e-05	0	0	0.186447	0.590638
k__Bacteria;p__Proteobacteria;c__Gammaproteobacteria;o__Burkholderiales;f__Nitrosomonadaceae;g__MND1;	1.77743e-05	1.72923e-05	1.57993e-05	2.91445e-05	0.856316	0.888818
k__Bacteria;p__Proteobacteria;c__Gammaproteobacteria;o__Xanthomonadales;f__Xanthomonadaceae;g__Xanthomonas;	1.77743e-05	1.72923e-05	1.97492e-05	2.28044e-05	0.829891	0.86995
k__Bacteria;p__Proteobacteria;c__Gammaproteobacteria;o__Burkholderiales;f__Rhodocyclaceae;g__Methyloversatilis;	1.77743e-05	2.17341e-05	1.57993e-05	2.42771e-05	0.850178	0.885111
k__Bacteria;p__Bacteroidota;c__Bacteroidia;o__Flavobacteriales;f__Flavobacteriaceae;g__Capnocytophaga;	1.77743e-05	2.36441e-05	6.12225e-05	0.000104689	0.229623	0.590638
k__Bacteria;p__Verrucomicrobiota;c__Verrucomicrobiae;o__Pedosphaerales;f__Pedosphaeraceae;g__ADurb.Bin063-1;	1.77743e-05	1.96392e-05	5.92476e-06	1.33297e-05	0.134163	0.590638
k__Bacteria;p__Proteobacteria;c__Gammaproteobacteria;o__Enterobacterales;f__Succinivibrionaceae;g__Succinivibrionaceae_UCG-002;	1.77743e-05	3.15025e-05	8.09717e-05	0.000249193	0.446095	0.673442
k__Bacteria;p__Actinobacteriota;c__Rubrobacteria;o__Rubrobacterales;f__Rubrobacteriaceae;g__Rubrobacter;	1.77743e-05	2.17341e-05	5.92476e-06	1.87357e-05	0.208396	0.590638
k__Bacteria;p__Firmicutes;c__Bacilli;o__Staphylococcales;f__Gemellaceae;g__Gemella;	1.77743e-05	2.5411e-05	5.72726e-05	0.00010302	0.266154	0.590638
k__Bacteria;p__Bacteroidota;c__Bacteroidia;o__Flavobacteriales;f__Flavobacteriaceae;g__Aequorivita;	1.77743e-05	2.17341e-05	1.77743e-05	3.15025e-05	1	0.915134
k__Bacteria;p__Actinobacteria;c__unidentified_Actinobacteria;o__Corynebacteriales;f__Corynebacteriaceae;g__Lawsonella;	1.77743e-05	2.5411e-05	6.91221e-05	0.000101665	0.151944	0.590638
k__Bacteria;p__Bdellovibrionota;c__Bdellovibrionia;o__Bacteriovoracales;f__Bacteriovoracaceae;g__Peredibacter;	1.77743e-05	2.5411e-05	2.76489e-05	6.72633e-05	0.672108	0.792725
k__Bacteria;p__Proteobacteria;c__Gammaproteobacteria;o__Burkholderiales;f__Rhodocyclaceae;g__Propionivibrio;	1.77743e-05	3.15025e-05	4.34482e-05	0.000117319	0.518617	0.727767
k__Bacteria;p__Firmicutes;c__Negativicutes;o__Veillonellales-Selenomonadales;f__Selenomonadaceae;g__Anaerovibrio;	1.77743e-05	2.70627e-05	1.18495e-05	3.11567e-05	0.655368	0.784734
k__Bacteria;p__Proteobacteria;c__Alphaproteobacteria;o__Defluviicoccales;f__Defluviicoccaceae;g__Defluviicoccus;	1.77743e-05	2.17341e-05	1.18495e-05	2.66594e-05	0.59291	0.766688
k__Bacteria;p__Firmicutes;c__Clostridia;o__Oscillospirales;f__Oscillospiraceae;g__Intestinimonas;	1.77743e-05	2.86193e-05	1.38244e-05	2.09213e-05	0.729054	0.832388
k__Bacteria;p__Proteobacteria;c__Gammaproteobacteria;o__Xanthomonadales;f__Rhodanobacteraceae;g__Pseudofulvimonas;	1.77743e-05	3.15025e-05	7.89967e-06	1.38087e-05	0.381356	0.631223
k__Bacteria;p__Actinobacteria;c__unidentified_Actinobacteria;o__Micrococcales;f__Intrasporangiaceae;g__Ornithinicoccus;	1.77743e-05	3.28494e-05	0	0	0.121232	0.590638
k__Bacteria;p__Firmicutes;c__Bacilli;o__Erysipelotrichales;f__Erysipelotrichaceae;g__Erysipelotrichaceae_UCG-008;	1.77743e-05	1.96392e-05	2.96238e-05	2.98061e-05	0.309835	0.590638
k__Bacteria;p__Firmicutes;c__Clostridia;o__Oscillospirales;f__Ruminococcaceae;g__UCG-001;	1.77743e-05	3.15025e-05	5.92476e-06	1.33297e-05	0.294608	0.590638
k__Bacteria;p__Firmicutes;c__Bacilli;o__Bacillales;f__Planococcaceae;g__Rummeliibacillus;	1.77743e-05	2.17341e-05	2.17241e-05	3.99891e-05	0.787791	0.85997
k__Bacteria;p__Proteobacteria;c__Gammaproteobacteria;o__Burkholderiales;f__Burkholderiaceae;g__Cupriavidus;	1.57993e-05	3.19804e-05	1.18495e-05	2.66594e-05	0.767725	0.848464
k__Bacteria;p__Firmicutes;c__Clostridia;o__Peptostreptococcales-Tissierellales;f__Peptostreptococcaceae;g__Peptostreptococcus;	1.57993e-05	1.81482e-05	5.92476e-06	1.33297e-05	0.183946	0.590638
k__Bacteria;p__Bacteroidota;c__Bacteroidia;o__Chitinophagales;f__Chitinophagaceae;g__Puia;	1.57993e-05	2.42771e-05	1.18495e-05	2.4981e-05	0.724092	0.828523
k__Bacteria;p__Bacteroidota;c__Bacteroidia;o__Chitinophagales;f__Chitinophagaceae;g__Flavisolibacter;	1.57993e-05	2.6001e-05	1.77743e-05	3.41432e-05	0.88603	0.901174
k__Bacteria;p__Desulfobacterota;c__Syntrophobacteria;o__Syntrophobacterales;f__Syntrophobacteraceae;g__Syntrophobacter;	1.57993e-05	2.91445e-05	1.57993e-05	4.34682e-05	1	0.915134
k__Bacteria;p__Bacteroidota;c__Bacteroidia;o__Bacteroidales;f__F082;g__unidentified_F082;	1.57993e-05	2.6001e-05	0.000102696	0.000227435	0.25987	0.590638
k__Bacteria;p__Bacteroidota;c__Bacteroidia;o__Flavobacteriales;f__Weeksellaceae;g__Moheibacter;	1.57993e-05	3.19804e-05	7.89967e-06	1.90795e-05	0.512747	0.723206
k__Bacteria;p__Sumerlaeota;c__Sumerlaeia;o__Sumerlaeales;f__Sumerlaeaceae;g__Sumerlaea;	1.57993e-05	2.42771e-05	5.92476e-06	1.87357e-05	0.322897	0.590638
k__Bacteria;p__Proteobacteria;c__Gammaproteobacteria;o__Xanthomonadales;f__Xanthomonadaceae;g__Thermomonas;	1.57993e-05	2.24211e-05	1.97492e-05	5.01351e-05	0.823778	0.86995
k__Bacteria;p__Proteobacteria;c__Alphaproteobacteria;o__Sphingomonadales;f__Sphingomonadaceae;g__Blastomonas;	1.57993e-05	2.6001e-05	1.38244e-05	3.09474e-05	0.878979	0.899173
k__Bacteria;p__Cyanobacteria;c__Cyanobacteriia;o__Cyanobacteriales;f__Chroococcidiopsaceae;g__Aliterella;	1.57993e-05	2.6001e-05	9.87459e-06	1.67836e-05	0.553733	0.746806
k__Bacteria;p__Proteobacteria;c__Alphaproteobacteria;o__Rhodobacterales;f__Rhodobacteraceae;g__Roseovarius;	1.57993e-05	2.42771e-05	1.97492e-05	3.22503e-05	0.76082	0.846744
k__Bacteria;p__Firmicutes;c__Clostridia;o__Lachnospirales;f__Lachnospiraceae;g__Sellimonas;	1.57993e-05	3.45846e-05	3.94984e-06	8.32699e-06	0.316862	0.590638
k__Bacteria;p__Proteobacteria;c__Gammaproteobacteria;o__Enterobacterales;f__Psychromonadaceae;g__Psychromonas;	1.57993e-05	2.6001e-05	2.17241e-05	4.87769e-05	0.739767	0.833076
k__Bacteria;p__Firmicutes;c__Bacilli;o__Lactobacillales;f__Lactobacillaceae;g__Levilactobacillus;	1.57993e-05	2.03969e-05	1.97492e-06	6.24524e-06	0.0658198	0.590638
k__Bacteria;p__Proteobacteria;c__Alphaproteobacteria;o__Rhizobiales;f__Xanthobacteraceae;g__Pseudolabrys;	1.38244e-05	1.33297e-05	1.97492e-05	2.28044e-05	0.489382	0.70628
k__Bacteria;p__Proteobacteria;c__Alphaproteobacteria;o__Caulobacterales;f__Hyphomonadaceae;g__SWB02;	1.38244e-05	1.87357e-05	1.97492e-06	6.24524e-06	0.0843848	0.590638
k__Bacteria;p__Proteobacteria;c__Alphaproteobacteria;o__Rhizobiales;f__Xanthobacteraceae;g__Rhodopseudomonas;	1.38244e-05	1.87357e-05	9.87459e-06	1.67836e-05	0.625578	0.784734
k__Bacteria;p__Bacteroidota;c__Bacteroidia;o__Cytophagales;f__Microscillaceae;g__Ohtaekwangia;	1.38244e-05	1.6259e-05	3.94984e-06	1.24905e-05	0.146269	0.590638
k__Bacteria;p__Proteobacteria;c__Alphaproteobacteria;o__Azospirillales;f__Inquilinaceae;g__Inquilinus;	1.38244e-05	3.23174e-05	0	0	0.209145	0.590638
k__Bacteria;p__Actinobacteria;c__unidentified_Actinobacteria;o__Kineosporiales;f__Kineosporiaceae;g__Quadrisphaera;	1.38244e-05	1.87357e-05	2.56739e-05	5.43252e-05	0.527614	0.734479
k__Bacteria;p__Proteobacteria;c__Gammaproteobacteria;o__Xanthomonadales;f__Rhodanobacteraceae;g__Chujaibacter;	1.38244e-05	2.09213e-05	1.97492e-06	6.24524e-06	0.115179	0.590638
k__Bacteria;p__Proteobacteria;c__Gammaproteobacteria;o__Burkholderiales;f__Comamonadaceae;g__Inhella;	1.38244e-05	1.6259e-05	7.89967e-06	1.38087e-05	0.391648	0.640068
k__Bacteria;p__Firmicutes;c__Bacilli;o__Alicyclobacillales;f__Alicyclobacillaceae;g__Tumebacillus;	1.38244e-05	1.87357e-05	2.17241e-05	3.28494e-05	0.519387	0.727767
k__Bacteria;p__Firmicutes;c__Clostridia;o__Oscillospirales;f__Ruminococcaceae;g__Fournierella;	1.38244e-05	2.09213e-05	1.38244e-05	1.87357e-05	1	0.915134
k__Bacteria;p__Proteobacteria;c__Alphaproteobacteria;o__Azospirillales;f__Azospirillaceae;g__Skermanella;	1.38244e-05	1.6259e-05	9.87459e-06	1.39648e-05	0.56744	0.755468
k__Bacteria;p__Bacteroidota;c__Bacteroidia;o__Flavobacteriales;f__Flavobacteriaceae;g__Myroides;	1.38244e-05	1.6259e-05	4.7398e-05	4.48422e-05	0.04721	0.590638
k__Bacteria;p__Bacteroidota;c__Bacteroidia;o__Chitinophagales;f__Chitinophagaceae;g__Haoranjiania;	1.38244e-05	1.87357e-05	1.18495e-05	3.74714e-05	0.883745	0.901174
k__Bacteria;p__Firmicutes;c__Bacilli;o__Bacillales;f__Marinococcaceae;g__Marinococcus;	1.38244e-05	2.09213e-05	1.57993e-05	2.76175e-05	0.859114	0.888869
k__Bacteria;p__Firmicutes;c__Bacilli;o__Lactobacillales;f__Vagococcaceae;g__Vagococcus;	1.38244e-05	1.87357e-05	3.94984e-06	1.24905e-05	0.184918	0.590638
k__Bacteria;p__Actinobacteria;c__unidentified_Actinobacteria;o__Micrococcales;f__Jonesiaceae;g__Jonesia;	1.38244e-05	1.87357e-05	1.38244e-05	2.28992e-05	1	0.915134
k__Bacteria;p__Actinobacteria;c__unidentified_Actinobacteria;o__Micrococcales;f__Beutenbergiaceae;g__Salana;	1.38244e-05	2.09213e-05	1.38244e-05	1.87357e-05	1	0.915134
k__Bacteria;p__Firmicutes;c__Bacilli;o__Bacillales;f__Bacillaceae;g__Virgibacillus;	1.38244e-05	3.09474e-05	1.77743e-05	2.5411e-05	0.758816	0.846719
k__Bacteria;p__unidentified_Bacteria;c__Alphaproteobacteria;o__Rhizobiales;f__Beijerinckiaceae;g__unidentified_Beijerinckiaceae;	1.38244e-05	2.95139e-05	3.94984e-06	8.32699e-06	0.331603	0.590638
k__Bacteria;p__Firmicutes;c__Clostridia;o__Peptostreptococcales-Tissierellales;f__Peptostreptococcaceae;g__Acetoanaerobium;	1.38244e-05	2.09213e-05	7.89967e-06	1.38087e-05	0.465941	0.689505
k__Bacteria;p__Acidobacteriota;c__Thermoanaerobaculia;o__Thermoanaerobaculales;f__Thermoanaerobaculaceae;g__Subgroup_10;	1.18495e-05	1.90795e-05	1.38244e-05	2.95139e-05	0.861271	0.888869
k__Bacteria;p__Proteobacteria;c__Alphaproteobacteria;o__Sphingomonadales;f__Sphingomonadaceae;g__Sandaracinobacter;	1.18495e-05	1.6654e-05	3.94984e-06	1.24905e-05	0.246895	0.590638
k__Bacteria;p__Bacteroidota;c__Bacteroidia;o__Cytophagales;f__Spirosomaceae;g__Spirosoma;	1.18495e-05	1.6654e-05	1.38244e-05	2.09213e-05	0.818101	0.86995
k__Bacteria;p__Proteobacteria;c__Alphaproteobacteria;o__Dongiales;f__Dongiaceae;g__Dongia;	1.18495e-05	2.12297e-05	7.89967e-06	1.6654e-05	0.649288	0.784734
k__Bacteria;p__Acidobacteriota;c__Acidobacteriae;o__Solibacterales;f__Solibacteraceae;g__Candidatus_Solibacter;	1.18495e-05	2.4981e-05	1.57993e-05	2.6001e-05	0.733057	0.832388
k__Bacteria;p__Myxococcota;c__Polyangia;o__Polyangiales;f__Phaselicystidaceae;g__Phaselicystis;	1.18495e-05	1.6654e-05	0	0	0.0510033	0.590638
k__Bacteria;p__Bacteroidota;c__Bacteroidia;o__Chitinophagales;f__Chitinophagaceae;g__Terrimonas;	1.18495e-05	1.90795e-05	3.75235e-05	9.28422e-05	0.41222	0.643346
k__Bacteria;p__Proteobacteria;c__Gammaproteobacteria;o__Burkholderiales;f__Methylophilaceae;g__Methylotenera;	1.18495e-05	3.74714e-05	1.38244e-05	2.95139e-05	0.897361	0.904719
k__Bacteria;p__Firmicutes;c__Clostridia;o__Eubacteriales;f__Garciellaceae;g__Irregularibacter;	1.18495e-05	1.6654e-05	1.18495e-05	1.6654e-05	1	0.915134
k__Bacteria;p__Proteobacteria;c__Gammaproteobacteria;o__Burkholderiales;f__Rhodocyclaceae;g__Dechlorobacter;	1.18495e-05	2.12297e-05	4.7398e-05	9.08367e-05	0.255973	0.590638
k__Bacteria;p__Proteobacteria;c__Alphaproteobacteria;o__Rhizobiales;f__Rhizobiaceae;g__Paenochrobactrum;	1.18495e-05	1.38087e-05	7.89967e-06	1.90795e-05	0.602991	0.776201
k__Bacteria;p__Proteobacteria;c__Gammaproteobacteria;o__Pseudomonadales;f__Marinomonadaceae;g__Marinomonas;	1.18495e-05	2.4981e-05	7.89967e-06	1.38087e-05	0.668341	0.790116
k__Bacteria;p__Firmicutes;c__Negativicutes;o__Veillonellales-Selenomonadales;f__Selenomonadaceae;g__Selenomonas;	1.18495e-05	1.6654e-05	1.38244e-05	2.09213e-05	0.818101	0.86995
k__Bacteria;p__Firmicutes;c__Bacilli;o__Paenibacillales;f__Paenibacillaceae;g__Cohnella;	1.18495e-05	3.74714e-05	1.97492e-05	4.56088e-05	0.677344	0.795261
k__Bacteria;p__Actinobacteriota;c__Thermoleophilia;o__Solirubrobacterales;f__Solirubrobacteraceae;g__Patulibacter;	1.18495e-05	1.6654e-05	9.87459e-06	1.39648e-05	0.777227	0.853885
k__Bacteria;p__Proteobacteria;c__Alphaproteobacteria;o__Rhizobiales;f__Xanthobacteraceae;g__Xanthobacter;	1.18495e-05	2.12297e-05	1.77743e-05	3.15025e-05	0.628668	0.784734
k__Bacteria;p__Actinobacteria;c__unidentified_Actinobacteria;o__Micrococcales;f__Microbacteriaceae;g__Huakuichenia;	1.18495e-05	2.66594e-05	1.97492e-06	6.24524e-06	0.280724	0.590638
k__Bacteria;p__Cyanobacteria;c__Cyanobacteriia;o__Synechococcales;f__Cyanobiaceae;g__Prochlorococcus_MIT9313;	1.18495e-05	1.38087e-05	1.97492e-06	6.24524e-06	0.0607474	0.590638
k__Bacteria;p__Firmicutes;c__Negativicutes;o__Veillonellales-Selenomonadales;f__Selenomonadaceae;g__Megamonas;	9.87459e-06	1.04087e-05	7.89967e-06	1.01984e-05	0.673322	0.792725
k__Bacteria;p__Firmicutes;c__Negativicutes;o__Veillonellales-Selenomonadales;f__Veillonellaceae;g__Megasphaera;	9.87459e-06	2.50676e-05	5.92476e-06	1.87357e-05	0.694878	0.807955
k__Bacteria;p__Myxococcota;c__Polyangia;o__Haliangiales;f__Haliangiaceae;g__Haliangium;	9.87459e-06	1.39648e-05	1.18495e-05	2.4981e-05	0.830381	0.86995
k__Bacteria;p__Firmicutes;c__Bacilli;o__Lactobacillales;f__Lactobacillaceae;g__Lacticaseibacillus;	9.87459e-06	1.91928e-05	9.87459e-06	1.91928e-05	1	0.915134
k__Bacteria;p__unidentified_Bacteria;c__unidentified_Bacteria;o__Gemmatimonadales;f__Gemmatimonadaceae;g__unidentified_Gemmatimonadaceae;	9.87459e-06	1.39648e-05	1.97492e-06	6.24524e-06	0.127467	0.590638
k__Bacteria;p__Gemmatimonadota;c__Longimicrobia;o__Longimicrobiales;f__Longimicrobiaceae;g__YC-ZSS-LKJ147;	9.87459e-06	2.50676e-05	0	0	0.244333	0.590638
k__Bacteria;p__Desulfobacterota;c__Desulfovibrionia;o__Desulfovibrionales;f__Desulfovibrionaceae;g__Lawsonia;	9.87459e-06	1.39648e-05	7.89967e-06	1.90795e-05	0.794948	0.85997
k__Bacteria;p__Actinobacteria;c__unidentified_Actinobacteria;o__Micromonosporales;f__Micromonosporaceae;g__Catellatospora;	9.87459e-06	2.50676e-05	0	0	0.244333	0.590638
k__Bacteria;p__Firmicutes;c__Clostridia;o__Lachnospirales;f__Lachnospiraceae;g__probable_genus_10;	9.87459e-06	1.91928e-05	8.49215e-05	0.000214339	0.29829	0.590638
k__Bacteria;p__Bacteroidota;c__Bacteroidia;o__Cytophagales;f__Hymenobacteraceae;g__Adhaeribacter;	9.87459e-06	1.91928e-05	9.87459e-06	1.67836e-05	1	0.915134
k__Bacteria;p__Actinobacteria;c__unidentified_Actinobacteria;o__Streptosporangiales;f__Streptosporangiaceae;g__Nonomuraea;	9.87459e-06	2.50676e-05	0	0	0.244333	0.590638
k__Bacteria;p__Proteobacteria;c__Gammaproteobacteria;o__Cardiobacteriales;f__Wohlfahrtiimonadaceae;g__Wohlfahrtiimonas;	9.87459e-06	2.50676e-05	0	0	0.244333	0.590638
k__Bacteria;p__Acidobacteriota;c__Vicinamibacteria;o__Vicinamibacterales;f__Vicinamibacteraceae;g__Luteitalea;	9.87459e-06	1.39648e-05	0	0	0.0521772	0.590638
k__Bacteria;p__Proteobacteria;c__Alphaproteobacteria;o__Acetobacterales;f__Acetobacteraceae;g__Muricoccus;	9.87459e-06	3.12262e-05	1.97492e-06	6.24524e-06	0.451464	0.673442
k__Bacteria;p__Bacteroidota;c__Bacteroidia;o__Chitinophagales;f__Saprospiraceae;g__Haliscomenobacter;	9.87459e-06	3.12262e-05	1.97492e-06	6.24524e-06	0.451464	0.673442
k__Bacteria;p__Actinobacteriota;c__Coriobacteriia;o__Coriobacteriales;f__Eggerthellaceae;g__Adlercreutzia;	9.87459e-06	1.91928e-05	0	0	0.138185	0.590638
k__Bacteria;p__Bacteroidota;c__Bacteroidia;o__Chitinophagales;f__Chitinophagaceae;g__Flavihumibacter;	9.87459e-06	1.91928e-05	5.92476e-06	1.33297e-05	0.60031	0.775084
k__Bacteria;p__Actinobacteria;c__unidentified_Actinobacteria;o__Glycomycetales;f__Glycomycetaceae;g__Glycomyces;	9.87459e-06	1.91928e-05	9.87459e-06	2.13316e-05	1	0.915134
k__Bacteria;p__Proteobacteria;c__Gammaproteobacteria;o__Burkholderiales;f__Oxalobacteraceae;g__Pseudoduganella;	9.87459e-06	1.67836e-05	7.89967e-06	1.6654e-05	0.794676	0.85997
k__Bacteria;p__Proteobacteria;c__Gammaproteobacteria;o__Xanthomonadales;f__Rhodanobacteraceae;g__Luteibacter;	9.87459e-06	1.67836e-05	2.17241e-05	3.28494e-05	0.327717	0.590638
k__Bacteria;p__Actinobacteria;c__unidentified_Actinobacteria;o__Pseudonocardiales;f__Pseudonocardiaceae;g__Actinomycetospora;	9.87459e-06	2.13316e-05	1.97492e-06	6.24524e-06	0.286019	0.590638
k__Bacteria;p__Bacteroidota;c__Bacteroidia;o__Sphingobacteriales;f__Sphingobacteriaceae;g__Arcticibacter;	9.87459e-06	2.13316e-05	1.38244e-05	2.64144e-05	0.717439	0.82422
k__Bacteria;p__Proteobacteria;c__Gammaproteobacteria;o__Burkholderiales;f__Rhodocyclaceae;g__Ferribacterium;	9.87459e-06	2.13316e-05	2.17241e-05	6.86976e-05	0.613014	0.782036
k__Bacteria;p__Firmicutes;c__Bacilli;o__Paenibacillales;f__Paenibacillaceae;g__Ammoniphilus;	9.87459e-06	2.13316e-05	3.94984e-06	1.24905e-05	0.460612	0.683509
k__Bacteria;p__Firmicutes;c__Clostridia;o__Peptostreptococcales-Tissierellales;f__Family_XI;g__Finegoldia;	9.87459e-06	1.67836e-05	9.87459e-06	1.04087e-05	1	0.915134
k__Bacteria;p__Proteobacteria;c__Alphaproteobacteria;o__Rhodobacterales;f__Rhodobacteraceae;g__Ruegeria;	9.87459e-06	1.67836e-05	3.94984e-06	1.24905e-05	0.383282	0.631223
k__Bacteria;p__Bacteroidota;c__Bacteroidia;o__Sphingobacteriales;f__Sphingobacteriaceae;g__Olivibacter;	9.87459e-06	2.13316e-05	0	0	0.177268	0.590638
k__Bacteria;p__Proteobacteria;c__Alphaproteobacteria;o__Rhizobiales;f__Xanthobacteraceae;g__unidentified_Xanthobacteraceae;	9.87459e-06	2.13316e-05	0	0	0.177268	0.590638
k__Bacteria;p__unidentified_Bacteria;c__Alphaproteobacteria;o__Rhizobiales;f__Pleomorphomonadaceae;g__unidentified_Pleomorphomonadaceae;	9.87459e-06	1.67836e-05	0	0	0.0957339	0.590638
k__Bacteria;p__Proteobacteria;c__Alphaproteobacteria;o__Reyranellales;f__Reyranellaceae;g__Reyranella;	7.89967e-06	1.01984e-05	1.18495e-05	1.6654e-05	0.532131	0.739563
k__Bacteria;p__Myxococcota;c__Myxococcia;o__Myxococcales;f__Anaeromyxobacteraceae;g__Anaeromyxobacter;	7.89967e-06	1.01984e-05	1.18495e-05	2.12297e-05	0.604862	0.777439
k__Bacteria;p__Myxococcota;c__Myxococcia;o__Myxococcales;f__Myxococcaceae;g__P3OB-42;	7.89967e-06	1.01984e-05	9.87459e-06	2.13316e-05	0.795845	0.85997
k__Bacteria;p__Gemmatimonadota;c__Longimicrobia;o__Longimicrobiales;f__Longimicrobiaceae;g__Longimicrobium;	7.89967e-06	1.90795e-05	9.87459e-06	3.12262e-05	0.866784	0.891541
k__Bacteria;p__Proteobacteria;c__Gammaproteobacteria;o__Burkholderiales;f__Nitrosomonadaceae;g__mle1-7;	7.89967e-06	1.38087e-05	7.89967e-06	2.4981e-05	1	0.915134
k__Bacteria;p__Bacteroidota;c__Bacteroidia;o__Chitinophagales;f__Chitinophagaceae;g__Niastella;	7.89967e-06	1.38087e-05	3.94984e-06	1.24905e-05	0.510936	0.721842
k__Bacteria;p__Proteobacteria;c__Alphaproteobacteria;o__Rhizobiales;f__Hyphomicrobiaceae;g__Hyphomicrobium;	7.89967e-06	2.4981e-05	3.94984e-06	8.32699e-06	0.644553	0.784734
k__Bacteria;p__Bacteroidota;c__Bacteroidia;o__Chitinophagales;f__Chitinophagaceae;g__Chitinophaga;	7.89967e-06	1.38087e-05	1.38244e-05	2.47194e-05	0.518822	0.727767
k__Bacteria;p__Acidobacteriota;c__Acidobacteriae;o__Acidobacteriales;f__Koribacteraceae;g__Candidatus_Koribacter;	7.89967e-06	1.38087e-05	1.18495e-05	2.12297e-05	0.628806	0.784734
k__Bacteria;p__Bacteroidota;c__Bacteroidia;o__Bacteroidales;f__Tannerellaceae;g__Macellibacteroides;	7.89967e-06	1.38087e-05	7.10971e-05	0.000157224	0.236753	0.590638
k__Bacteria;p__Bdellovibrionota;c__Bdellovibrionia;o__Bdellovibrionales;f__Bdellovibrionaceae;g__Bdellovibrio;	7.89967e-06	1.38087e-05	1.97492e-06	6.24524e-06	0.239034	0.590638
k__Bacteria;p__Proteobacteria;c__Gammaproteobacteria;o__Burkholderiales;f__Comamonadaceae;g__Lampropedia;	7.89967e-06	1.38087e-05	1.38244e-05	1.87357e-05	0.432242	0.660065
k__Bacteria;p__Actinobacteria;c__unidentified_Actinobacteria;o__Frankiales;f__Acidothermaceae;g__Acidothermus;	7.89967e-06	1.38087e-05	7.89967e-06	1.6654e-05	1	0.915134
k__Bacteria;p__Firmicutes;c__Bacilli;o__Thermoactinomycetales;f__Thermoactinomycetaceae;g__Planifilum;	7.89967e-06	1.38087e-05	1.97492e-06	6.24524e-06	0.239034	0.590638
k__Bacteria;p__Proteobacteria;c__Alphaproteobacteria;o__Sphingomonadales;f__Sphingomonadaceae;g__Porphyrobacter;	7.89967e-06	1.90795e-05	1.18495e-05	3.11567e-05	0.737209	0.832388
k__Bacteria;p__Proteobacteria;c__Gammaproteobacteria;o__Burkholderiales;f__Neisseriaceae;g__Kingella;	7.89967e-06	1.38087e-05	3.94984e-06	8.32699e-06	0.450792	0.673442
k__Bacteria;p__Actinobacteriota;c__Thermoleophilia;o__Solirubrobacterales;f__Solirubrobacteraceae;g__Parviterribacter;	7.89967e-06	1.38087e-05	9.87459e-06	2.50676e-05	0.830408	0.86995
k__Bacteria;p__Firmicutes;c__Bacilli;o__Erysipelotrichales;f__Erysipelotrichaceae;g__Holdemanella;	7.89967e-06	1.38087e-05	1.57993e-05	2.6001e-05	0.410722	0.643346
k__Bacteria;p__Actinobacteria;c__unidentified_Actinobacteria;o__Micrococcales;f__Micrococcaceae;g__Paenarthrobacter;	7.89967e-06	1.90795e-05	2.17241e-05	4.60344e-05	0.397549	0.643346
k__Bacteria;p__Proteobacteria;c__Gammaproteobacteria;o__Xanthomonadales;f__Rhodanobacteraceae;g__Ahniella;	7.89967e-06	1.90795e-05	0	0	0.222868	0.590638
k__Bacteria;p__Bacteroidota;c__Bacteroidia;o__Flavobacteriales;f__Flavobacteriaceae;g__Galbibacter;	7.89967e-06	1.90795e-05	0	0	0.222868	0.590638
k__Bacteria;p__Actinobacteria;c__unidentified_Actinobacteria;o__Frankiales;f__Nakamurellaceae;g__Nakamurella;	7.89967e-06	2.4981e-05	5.92476e-06	1.33297e-05	0.828675	0.86995
k__Bacteria;p__Bacteroidota;c__Bacteroidia;o__Chitinophagales;f__Chitinophagaceae;g__Sediminibacterium;	7.89967e-06	1.38087e-05	1.18495e-05	1.6654e-05	0.571097	0.757976
k__Bacteria;p__Abditibacteriota;c__Abditibacteria;o__Abditibacteriales;f__Abditibacteriaceae;g__Abditibacterium;	7.89967e-06	1.90795e-05	1.97492e-06	6.24524e-06	0.370888	0.619162
k__Bacteria;p__Proteobacteria;c__Gammaproteobacteria;o__Burkholderiales;f__Hydrogenophilaceae;g__Tepidiphilus;	7.89967e-06	1.38087e-05	3.94984e-06	8.32699e-06	0.450792	0.673442
k__Bacteria;p__Proteobacteria;c__Gammaproteobacteria;o__Burkholderiales;f__Alcaligenaceae;g__GKS98_freshwater_group;	7.89967e-06	1.38087e-05	5.92476e-06	1.33297e-05	0.748638	0.838548
k__Bacteria;p__unidentified_Bacteria;c__Gammaproteobacteria;o__Pseudomonadales;f__Cellvibrionaceae;g__unidentified_Cellvibrionaceae;	7.89967e-06	1.38087e-05	1.97492e-05	3.35672e-05	0.322321	0.590638
k__Bacteria;p__Proteobacteria;c__Gammaproteobacteria;o__Xanthomonadales;f__Rhodanobacteraceae;g__Chiayiivirga;	7.89967e-06	1.90795e-05	9.87459e-06	1.39648e-05	0.794948	0.85997
k__Bacteria;p__Cyanobacteria;c__Cyanobacteriia;o__Cyanobacteriales;f__Chroococcidiopsaceae;g__Chroococcidiopsis_PCC_7203;	7.89967e-06	1.90795e-05	5.92476e-06	1.33297e-05	0.791855	0.85997
k__Bacteria;p__Actinobacteria;c__unidentified_Actinobacteria;o__Micrococcales;f__Dermabacteraceae;g__Helcobacillus;	7.89967e-06	1.38087e-05	9.87459e-06	2.50676e-05	0.830408	0.86995
k__Bacteria;p__Verrucomicrobiota;c__Verrucomicrobiae;o__Verrucomicrobiales;f__Verrucomicrobiaceae;g__Prosthecobacter;	7.89967e-06	2.4981e-05	3.94984e-06	1.24905e-05	0.661952	0.784734
k__Bacteria;p__Actinobacteria;c__unidentified_Actinobacteria;o__Micrococcales;f__Bogoriellaceae;g__Bogoriella;	7.89967e-06	1.90795e-05	0	0	0.222868	0.590638
k__Bacteria;p__Bacteroidota;c__Bacteroidia;o__Bacteroidales;f__Marinifilaceae;g__Sanguibacteroides;	7.89967e-06	1.38087e-05	1.57993e-05	2.42771e-05	0.385929	0.63436
k__Bacteria;p__Actinobacteria;c__unidentified_Actinobacteria;o__Actinomycetales;f__Actinomycetaceae;g__Varibaculum;	7.89967e-06	2.4981e-05	0	0	0.343436	0.590638
k__Archaea;p__Halobacterota;c__Methanosarcinia;o__Methanosarciniales;f__Methanosarcinaceae;g__Methanimicrococcus;	7.89967e-06	2.4981e-05	5.92476e-06	1.33297e-05	0.828675	0.86995
k__Bacteria;p__Planctomycetes;c__unidentified_Planctomycetes;o__Planctomycetales;f__Rubinisphaeraceae;g__Planctomicrobium;	7.89967e-06	2.4981e-05	0	0	0.343436	0.590638
k__Bacteria;p__Proteobacteria;c__Alphaproteobacteria;o__Caulobacterales;f__Caulobacteraceae;g__PMMR1;	7.89967e-06	1.38087e-05	0	0	0.103888	0.590638
k__Bacteria;p__Firmicutes;c__Bacilli;o__Lactobacillales;f__Enterococcaceae;g__Tetragenococcus;	7.89967e-06	1.90795e-05	7.89967e-06	1.38087e-05	1	0.915134
k__Bacteria;p__Proteobacteria;c__Alphaproteobacteria;o__Rhodospirillales;f__Magnetospirillaceae;g__Magnetospirillum;	7.89967e-06	1.90795e-05	0	0	0.222868	0.590638
k__Bacteria;p__unidentified_Bacteria;c__Bacteroidia;o__Cytophagales;f__Cyclobacteriaceae;g__unidentified_Cyclobacteriaceae;	7.89967e-06	1.90795e-05	5.92476e-06	1.87357e-05	0.817971	0.86995
k__Bacteria;p__Firmicutes;c__Clostridia;o__Clostridiales;f__Clostridiaceae;g__Clostridium_sensu_stricto_2;	7.89967e-06	1.38087e-05	3.94984e-06	1.24905e-05	0.510936	0.721842
k__Bacteria;p__Proteobacteria;c__Gammaproteobacteria;o__Xanthomonadales;f__Rhodanobacteraceae;g__Dokdonella;	7.89967e-06	1.6654e-05	3.94984e-06	8.32699e-06	0.513872	0.723598
k__Bacteria;p__Proteobacteria;c__Alphaproteobacteria;o__Rhizobiales;f__Xanthobacteraceae;g__Pseudorhodoplanes;	7.89967e-06	1.6654e-05	0	0	0.167851	0.590638
k__Bacteria;p__Proteobacteria;c__Gammaproteobacteria;o__Burkholderiales;f__Methylophilaceae;g__Methylophilus;	7.89967e-06	1.6654e-05	1.18495e-05	1.6654e-05	0.602365	0.776201
k__Bacteria;p__Firmicutes;c__Clostridia;o__Oscillospirales;f__Hungateiclostridiaceae;g__Ruminiclostridium;	7.89967e-06	1.6654e-05	1.97492e-06	6.24524e-06	0.313834	0.590638
k__Bacteria;p__Proteobacteria;c__Gammaproteobacteria;o__Salinisphaerales;f__Solimonadaceae;g__Polycyclovorans;	7.89967e-06	1.6654e-05	0	0	0.167851	0.590638
k__Bacteria;p__Firmicutes;c__Clostridia;o__Eubacteriales;f__unidentified_Eubacteriales;g__Alkalibaculum;	7.89967e-06	1.6654e-05	1.97492e-06	6.24524e-06	0.313834	0.590638
k__Bacteria;p__Proteobacteria;c__Gammaproteobacteria;o__Burkholderiales;f__Burkholderiaceae;g__Pandoraea;	7.89967e-06	1.6654e-05	9.87459e-06	2.13316e-05	0.820249	0.86995
k__Bacteria;p__Proteobacteria;c__Alphaproteobacteria;o__Rhodobacterales;f__Rhodobacteraceae;g__Shimia;	7.89967e-06	1.6654e-05	0	0	0.167851	0.590638
k__Bacteria;p__Bacteroidota;c__Bacteroidia;o__Chitinophagales;f__Chitinophagaceae;g__Niabella;	5.92476e-06	9.53976e-06	7.89967e-06	2.4981e-05	0.819415	0.86995
k__Bacteria;p__Firmicutes;c__Clostridia;o__Lachnospirales;f__Lachnospiraceae;g__Lachnospira;	5.92476e-06	9.53976e-06	2.96238e-05	2.50676e-05	0.0167416	0.590638
k__Bacteria;p__Proteobacteria;c__Alphaproteobacteria;o__Rhizobiales;f__Rhizobiaceae;g__Mesorhizobium;	5.92476e-06	9.53976e-06	3.94984e-06	8.32699e-06	0.627944	0.784734
k__Bacteria;p__Proteobacteria;c__Alphaproteobacteria;o__Caulobacterales;f__Caulobacteraceae;g__Asticcacaulis;	5.92476e-06	9.53976e-06	5.92476e-06	1.87357e-05	1	0.915134
k__Bacteria;p__Actinobacteria;c__unidentified_Actinobacteria;o__Micrococcales;f__Micrococcaceae;g__Arthrobacter;	5.92476e-06	9.53976e-06	7.89967e-06	1.38087e-05	0.714699	0.822177
k__Bacteria;p__Proteobacteria;c__Alphaproteobacteria;o__Rhizobiales;f__Devosiaceae;g__Pelagibacterium;	5.92476e-06	9.53976e-06	1.57993e-05	2.6001e-05	0.282756	0.590638
k__Bacteria;p__Proteobacteria;c__Gammaproteobacteria;o__Burkholderiales;f__Comamonadaceae;g__[Polyangium]_brachysporum_group;	5.92476e-06	9.53976e-06	5.92476e-06	1.87357e-05	1	0.915134
k__Bacteria;p__Firmicutes;c__Clostridia;o__Oscillospirales;f__Ethanoligenenaceae;g__Acetanaerobacterium;	5.92476e-06	9.53976e-06	1.18495e-05	1.6654e-05	0.345162	0.592413
k__Bacteria;p__Proteobacteria;c__Alphaproteobacteria;o__SAR11_clade;f__Clade_I;g__Clade_Ia;	5.92476e-06	9.53976e-06	0	0	0.0811262	0.590638
k__Bacteria;p__Firmicutes;c__Clostridia;o__Lachnospirales;f__Lachnospiraceae;g__Lachnospiraceae_FE2018_group;	5.92476e-06	9.53976e-06	1.38244e-05	1.87357e-05	0.255438	0.590638
k__Bacteria;p__Gemmatimonadetes;c__unidentified_Gemmatimonadetes;o__Gemmatimonadales;f__Gemmatimonadaceae;g__Roseisolibacter;	5.92476e-06	9.53976e-06	1.18495e-05	2.12297e-05	0.435882	0.664107
k__Bacteria;p__Actinobacteria;c__unidentified_Actinobacteria;o__Actinomycetales;f__Actinomycetaceae;g__Actinomyces;	5.92476e-06	1.33297e-05	3.94984e-06	8.32699e-06	0.696664	0.807955
k__Bacteria;p__Bacteroidota;c__Bacteroidia;o__Cytophagales;f__Spirosomaceae;g__Runella;	5.92476e-06	1.87357e-05	0	0	0.343436	0.590638
k__Bacteria;p__Proteobacteria;c__Gammaproteobacteria;o__Steroidobacterales;f__Steroidobacteraceae;g__Steroidobacter;	5.92476e-06	1.33297e-05	7.89967e-06	1.01984e-05	0.714454	0.822177
k__Bacteria;p__Proteobacteria;c__Gammaproteobacteria;o__Xanthomonadales;f__Rhodanobacteraceae;g__Rhodanobacter;	5.92476e-06	1.87357e-05	7.89967e-06	1.38087e-05	0.791763	0.85997
k__Bacteria;p__Synergistota;c__Synergistia;o__Synergistales;f__Synergistaceae;g__Syner-01;	5.92476e-06	1.87357e-05	0	0	0.343436	0.590638
k__Bacteria;p__Firmicutes;c__Clostridia;o__Oscillospirales;f__Butyricicoccaceae;g__Butyricicoccus;	5.92476e-06	1.33297e-05	9.87459e-06	2.50676e-05	0.666834	0.789427
k__Bacteria;p__Verrucomicrobiota;c__Verrucomicrobiae;o__Chthoniobacterales;f__Chthoniobacteraceae;g__Chthoniobacter;	5.92476e-06	1.33297e-05	1.97492e-05	2.94403e-05	0.200028	0.590638
k__Bacteria;p__Acidobacteriota;c__Acidobacteriae;o__Acidobacteriales;f__Acidobacteriaceae_(Subgroup_1);g__Occallatibacter;	5.92476e-06	1.33297e-05	1.97492e-06	6.24524e-06	0.411768	0.643346
k__Bacteria;p__unidentified_Bacteria;c__unidentified_Bacteria;o__unidentified_Bacteria;f__unidentified_Bacteria;g__unidentified_Bacteria;	5.92476e-06	1.87357e-05	5.92476e-06	1.87357e-05	1	0.915134
k__Bacteria;p__Proteobacteria;c__Alphaproteobacteria;o__Rhizobiales;f__Xanthobacteraceae;g__Rhodoplanes;	5.92476e-06	1.87357e-05	0	0	0.343436	0.590638
k__Bacteria;p__Proteobacteria;c__Gammaproteobacteria;o__Enterobacterales;f__Pasteurellaceae;g__Actinobacillus;	5.92476e-06	1.33297e-05	6.71472e-05	0.000126354	0.161172	0.590638
k__Bacteria;p__Actinobacteriota;c__Coriobacteriia;o__Coriobacteriales;f__Coriobacteriaceae;g__Collinsella;	5.92476e-06	1.33297e-05	1.97492e-06	6.24524e-06	0.411768	0.643346
k__Bacteria;p__Proteobacteria;c__Gammaproteobacteria;o__Enterobacterales;f__Hafniaceae;g__Edwardsiella;	5.92476e-06	1.33297e-05	1.97492e-06	6.24524e-06	0.411768	0.643346
k__Bacteria;p__Verrucomicrobiota;c__Verrucomicrobiae;o__Pedosphaerales;f__Pedosphaeraceae;g__Ellin516;	5.92476e-06	1.33297e-05	0	0	0.193422	0.590638
k__Bacteria;p__Firmicutes;c__Bacilli;o__Lactobacillales;f__Carnobacteriaceae;g__Marinilactibacillus;	5.92476e-06	1.87357e-05	1.18495e-05	2.66594e-05	0.573224	0.75962
k__Bacteria;p__Firmicutes;c__Bacilli;o__Erysipelotrichales;f__Erysipelotrichaceae;g__Faecalibaculum;	5.92476e-06	1.33297e-05	5.92476e-06	1.87357e-05	1	0.915134
k__Bacteria;p__Chloroflexi;c__Chloroflexia;o__Chloroflexales;f__Herpetosiphonaceae;g__Herpetosiphon;	5.92476e-06	1.33297e-05	5.92476e-06	1.33297e-05	1	0.915134
k__Bacteria;p__unidentified_Bacteria;c__Gammaproteobacteria;o__Enterobacterales;f__unidentified_Enterobacterales;g__unidentified_Enterobacterales;	5.92476e-06	1.33297e-05	0	0	0.193422	0.590638
k__Bacteria;p__Proteobacteria;c__Alphaproteobacteria;o__Elsterales;f__Elsteraceae;g__Elstera;	5.92476e-06	1.33297e-05	0	0	0.193422	0.590638
k__Bacteria;p__Firmicutes;c__Clostridia;o__Clostridiales;f__Clostridiaceae;g__Candidatus_Arthromitus;	5.92476e-06	1.33297e-05	0	0	0.193422	0.590638
k__Bacteria;p__Proteobacteria;c__Alphaproteobacteria;o__Rhizobiales;f__Kaistiaceae;g__Kaistia;	5.92476e-06	1.33297e-05	1.97492e-06	6.24524e-06	0.411768	0.643346
k__Bacteria;p__Verrucomicrobiota;c__Verrucomicrobiae;o__Verrucomicrobiales;f__Rubritaleaceae;g__Luteolibacter;	5.92476e-06	1.33297e-05	1.97492e-06	6.24524e-06	0.411768	0.643346
k__Bacteria;p__Bacteroidota;c__Bacteroidia;o__Chitinophagales;f__Chitinophagaceae;g__Flaviaesturariibacter;	5.92476e-06	1.33297e-05	3.94984e-06	1.24905e-05	0.736416	0.832388
k__Bacteria;p__Firmicutes;c__Syntrophomonadia;o__Syntrophomonadales;f__Syntrophomonadaceae;g__Syntrophomonas;	5.92476e-06	1.33297e-05	0	0	0.193422	0.590638
k__Bacteria;p__Desulfobacterota;c__Desulfobacteria;o__Desulfatiglandales;f__Desulfatiglandaceae;g__Desulfatiglans;	5.92476e-06	1.87357e-05	1.97492e-06	6.24524e-06	0.540041	0.739873
k__Bacteria;p__Firmicutes;c__Bacilli;o__Lactobacillales;f__Lactobacillaceae;g__Companilactobacillus;	5.92476e-06	1.87357e-05	7.89967e-06	1.38087e-05	0.791763	0.85997
k__Bacteria;p__Desulfobacterota;c__Syntrophorhabdia;o__Syntrophorhabdales;f__Syntrophorhabdaceae;g__Syntrophorhabdus;	5.92476e-06	1.33297e-05	0	0	0.193422	0.590638
k__Bacteria;p__Verrucomicrobiota;c__Verrucomicrobiae;o__Verrucomicrobiales;f__Verrucomicrobiaceae;g__Verrucomicrobium;	5.92476e-06	1.87357e-05	0	0	0.343436	0.590638
k__Archaea;p__Euryarchaeota;c__Methanobacteria;o__Methanobacteriales;f__Methanobacteriaceae;g__Methanosphaera;	5.92476e-06	1.33297e-05	2.56739e-05	3.36317e-05	0.110442	0.590638
k__Bacteria;p__Firmicutes;c__Clostridia;o__Lachnospirales;f__Lachnospiraceae;g__Tuzzerella;	5.92476e-06	1.33297e-05	0	0	0.193422	0.590638
k__Bacteria;p__Actinobacteria;c__unidentified_Actinobacteria;o__Streptosporangiales;f__Nocardiopsaceae;g__Thermobifida;	5.92476e-06	1.33297e-05	0	0	0.193422	0.590638
k__Bacteria;p__Bacteroidota;c__Bacteroidia;o__Cytophagales;f__Cytophagaceae;g__Siphonobacter;	5.92476e-06	1.33297e-05	5.92476e-06	1.87357e-05	1	0.915134
k__Bacteria;p__Actinobacteriota;c__Thermoleophilia;o__Solirubrobacterales;f__67-14;g__unidentified_67-14;	5.92476e-06	1.33297e-05	1.57993e-05	2.6001e-05	0.304042	0.590638
k__Bacteria;p__Firmicutes;c__Bacilli;o__Erysipelotrichales;f__Erysipelotrichaceae;g__Catenisphaera;	5.92476e-06	1.33297e-05	1.18495e-05	2.12297e-05	0.466266	0.689505
k__Bacteria;p__Firmicutes;c__Bacilli;o__Erysipelotrichales;f__Erysipelotrichaceae;g__Erysipelotrichaceae_UCG-006;	5.92476e-06	1.87357e-05	0	0	0.343436	0.590638
k__Bacteria;p__Actinobacteria;c__unidentified_Actinobacteria;o__Propionibacteriales;f__Propionibacteriaceae;g__Propioniciclava;	5.92476e-06	1.33297e-05	7.89967e-06	1.38087e-05	0.748638	0.838548
k__Bacteria;p__Firmicutes;c__Clostridia;o__Oscillospirales;f__Ethanoligenenaceae;g__Ethanoligenens;	5.92476e-06	1.33297e-05	1.38244e-05	2.47194e-05	0.38895	0.638098
k__Bacteria;p__Proteobacteria;c__Alphaproteobacteria;o__Rhizobiales;f__D05-2;g__unidentified_D05-2;	5.92476e-06	1.87357e-05	0	0	0.343436	0.590638
k__Bacteria;p__Firmicutes;c__Bacilli;o__Lactobacillales;f__Lactobacillaceae;g__Pediococcus;	5.92476e-06	1.33297e-05	1.97492e-06	6.24524e-06	0.411768	0.643346
k__Bacteria;p__unidentified_Bacteria;c__Bacteroidia;o__Cytophagales;f__Microscillaceae;g__unidentified_Microscillaceae;	5.92476e-06	1.33297e-05	5.92476e-06	1.33297e-05	1	0.915134
k__Bacteria;p__Firmicutes;c__Clostridia;o__Peptostreptococcales-Tissierellales;f__Peptostreptococcaceae;g__Filifactor;	5.92476e-06	1.87357e-05	0	0	0.343436	0.590638
k__Bacteria;p__Bacteroidota;c__Bacteroidia;o__Cytophagales;f__Cyclobacteriaceae;g__Marinoscillum;	5.92476e-06	1.87357e-05	0	0	0.343436	0.590638
k__Bacteria;p__Firmicutes;c__Bacilli;o__Lactobacillales;f__Carnobacteriaceae;g__Allofustis;	5.92476e-06	1.87357e-05	0	0	0.343436	0.590638
k__Bacteria;p__Proteobacteria;c__Alphaproteobacteria;o__Rhizobiales;f__Devosiaceae;g__Arsenicitalea;	5.92476e-06	1.33297e-05	0	0	0.193422	0.590638
k__Bacteria;p__Cyanobacteria;c__Cyanobacteriia;o__Leptolyngbyales;f__Leptolyngbyaceae;g__Leptolyngbya_PCC-6306;	5.92476e-06	1.87357e-05	1.97492e-06	6.24524e-06	0.540041	0.739873
k__Bacteria;p__unidentified_Bacteria;c__Thermoleophilia;o__Solirubrobacterales;f__Solirubrobacteraceae;g__unidentified_Solirubrobacteraceae;	5.92476e-06	1.33297e-05	0	0	0.193422	0.590638
k__Bacteria;p__Bacteroidota;c__Rhodothermia;o__Rhodothermales;f__Rhodothermaceae;g__Rubrivirga;	5.92476e-06	1.33297e-05	0	0	0.193422	0.590638
k__Bacteria;p__Planctomycetes;c__unidentified_Planctomycetes;o__Pirellulales;f__Pirellulaceae;g__Pirellula;	3.94984e-06	8.32699e-06	3.94984e-06	1.24905e-05	1	0.915134
k__Bacteria;p__Actinobacteria;c__unidentified_Actinobacteria;o__Frankiales;f__Frankiaceae;g__Jatrophihabitans;	3.94984e-06	8.32699e-06	1.18495e-05	2.66594e-05	0.390698	0.639738
k__Bacteria;p__Firmicutes;c__Clostridia;o__Oscillospirales;f__Oscillospiraceae;g__UCG-003;	3.94984e-06	8.32699e-06	0	0	0.167851	0.590638
k__Bacteria;p__Planctomycetes;c__unidentified_Planctomycetes;o__Gemmatales;f__Gemmataceae;g__Gemmata;	3.94984e-06	8.32699e-06	3.94984e-06	1.24905e-05	1	0.915134
k__Bacteria;p__Firmicutes;c__Clostridia;o__Lachnospirales;f__Lachnospiraceae;g__Robinsoniella;	3.94984e-06	8.32699e-06	3.94984e-06	8.32699e-06	1	0.915134
k__Bacteria;p__Actinobacteria;c__unidentified_Actinobacteria;o__Pseudonocardiales;f__Pseudonocardiaceae;g__Saccharomonospora;	3.94984e-06	8.32699e-06	1.97492e-06	6.24524e-06	0.556565	0.746806
k__Bacteria;p__Actinobacteriota;c__Acidimicrobiia;o__Microtrichales;f__Ilumatobacteraceae;g__Ilumatobacter;	3.94984e-06	8.32699e-06	0	0	0.167851	0.590638
k__Bacteria;p__Proteobacteria;c__Alphaproteobacteria;o__Rhodobacterales;f__Rhodobacteraceae;g__Rhodobacter;	3.94984e-06	8.32699e-06	1.97492e-06	6.24524e-06	0.556565	0.746806
k__Bacteria;p__Firmicutes;c__Thermoanaerobacteria;o__Thermoanaerobacterales;f__Family_III;g__Thermoanaerobacterium;	3.94984e-06	8.32699e-06	2.56739e-05	4.75168e-05	0.186267	0.590638
k__Bacteria;p__Actinobacteria;c__unidentified_Actinobacteria;o__Actinomycetales;f__Actinomycetaceae;g__Arcanobacterium;	3.94984e-06	8.32699e-06	2.17241e-05	3.77595e-05	0.177084	0.590638
k__Bacteria;p__Acidobacteriota;c__Acidobacteriae;o__Acidobacteriales;f__Acidobacteriaceae_(Subgroup_1);g__Acidipila-Silvibacterium;	3.94984e-06	8.32699e-06	9.87459e-06	3.12262e-05	0.574582	0.760077
k__Bacteria;p__Proteobacteria;c__Gammaproteobacteria;o__Burkholderiales;f__Hydrogenophilaceae;g__Thiobacillus;	3.94984e-06	8.32699e-06	0	0	0.167851	0.590638
k__Bacteria;p__Firmicutes;c__Clostridia;o__Peptostreptococcales-Tissierellales;f__Family_XI;g__Fenollaria;	3.94984e-06	8.32699e-06	1.97492e-06	6.24524e-06	0.556565	0.746806
k__Bacteria;p__Firmicutes;c__Clostridia;o__Lachnospirales;f__Lachnospiraceae;g__Herbinix;	3.94984e-06	8.32699e-06	1.18495e-05	1.38087e-05	0.142477	0.590638
k__Bacteria;p__Firmicutes;c__Clostridia;o__Lachnospirales;f__Lachnospiraceae;g__Moryella;	3.94984e-06	8.32699e-06	5.92476e-06	1.33297e-05	0.696664	0.807955
k__Bacteria;p__Firmicutes;c__Clostridia;o__Oscillospirales;f__Butyricicoccaceae;g__UCG-008;	3.94984e-06	8.32699e-06	7.89967e-06	2.4981e-05	0.644553	0.784734
k__Bacteria;p__Proteobacteria;c__Gammaproteobacteria;o__Enterobacterales;f__Morganellaceae;g__Providencia;	3.94984e-06	8.32699e-06	5.92476e-06	1.87357e-05	0.765711	0.847772
k__Bacteria;p__Actinobacteria;c__unidentified_Actinobacteria;o__Nitriliruptorales;f__Nitriliruptoraceae;g__Nitriliruptor;	3.94984e-06	8.32699e-06	1.97492e-06	6.24524e-06	0.556565	0.746806
k__Bacteria;p__Proteobacteria;c__Alphaproteobacteria;o__Tistrellales;f__Geminicoccaceae;g__Geminicoccus;	3.94984e-06	8.32699e-06	0	0	0.167851	0.590638
k__Bacteria;p__Proteobacteria;c__Alphaproteobacteria;o__Puniceispirillales;f__SAR116_clade;g__Candidatus_Puniceispirillum;	3.94984e-06	8.32699e-06	0	0	0.167851	0.590638
k__Bacteria;p__Proteobacteria;c__Alphaproteobacteria;o__Acetobacterales;f__Acetobacteraceae;g__Roseococcus;	3.94984e-06	8.32699e-06	0	0	0.167851	0.590638
k__Bacteria;p__Proteobacteria;c__Alphaproteobacteria;o__Azospirillales;f__unidentified_Azospirillales;g__Stella;	3.94984e-06	8.32699e-06	3.94984e-06	1.24905e-05	1	0.915134
k__Bacteria;p__Proteobacteria;c__Gammaproteobacteria;o__Pseudomonadales;f__Saccharospirillaceae;g__Reinekea;	3.94984e-06	8.32699e-06	0	0	0.167851	0.590638
k__Bacteria;p__Bacteroidota;c__Bacteroidia;o__Flavobacteriales;f__Flavobacteriaceae;g__Joostella;	3.94984e-06	8.32699e-06	0	0	0.167851	0.590638
k__Bacteria;p__Firmicutes;c__Clostridia;o__Peptostreptococcales-Tissierellales;f__Family_XI;g__Anaerosalibacter;	3.94984e-06	8.32699e-06	0	0	0.167851	0.590638
k__Bacteria;p__Bacteroidota;c__Bacteroidia;o__Chitinophagales;f__Chitinophagaceae;g__Parasegetibacter;	3.94984e-06	1.24905e-05	1.18495e-05	2.12297e-05	0.327048	0.590638
k__Bacteria;p__Desulfobacterota;c__Desulfovibrionia;o__Desulfovibrionales;f__Desulfovibrionaceae;g__Bilophila;	3.94984e-06	1.24905e-05	0	0	0.343436	0.590638
k__Bacteria;p__Proteobacteria;c__Gammaproteobacteria;o__Burkholderiales;f__Nitrosomonadaceae;g__Nitrosospira;	3.94984e-06	1.24905e-05	1.97492e-06	6.24524e-06	0.661952	0.784734
k__Bacteria;p__Planctomycetota;c__Phycisphaerae;o__Phycisphaerales;f__Phycisphaeraceae;g__SM1A02;	3.94984e-06	1.24905e-05	0	0	0.343436	0.590638
k__Bacteria;p__Deferribacteres;c__unidentified_Deferribacteres;o__Deferribacterales;f__Deferribacteraceae;g__Mucispirillum;	3.94984e-06	1.24905e-05	1.18495e-05	3.74714e-05	0.540041	0.739873
k__Bacteria;p__Acidobacteriota;c__Acidobacteriae;o__Acidobacteriales;f__Acidobacteriaceae_(Subgroup_1);g__Granulicella;	3.94984e-06	1.24905e-05	0	0	0.343436	0.590638
k__Bacteria;p__Bacteroidota;c__Bacteroidia;o__Bacteroidales;f__Dysgonomonadaceae;g__Dysgonomonas;	3.94984e-06	1.24905e-05	7.89967e-06	1.6654e-05	0.556565	0.746806
k__Bacteria;p__Proteobacteria;c__Alphaproteobacteria;o__Caulobacterales;f__Hyphomonadaceae;g__Hirschia;	3.94984e-06	1.24905e-05	5.92476e-06	1.33297e-05	0.736416	0.832388
k__Bacteria;p__Proteobacteria;c__Gammaproteobacteria;o__Burkholderiales;f__Comamonadaceae;g__Schlegelella;	3.94984e-06	1.24905e-05	0	0	0.343436	0.590638
k__Bacteria;p__Bacteroidota;c__Bacteroidia;o__Sphingobacteriales;f__Lentimicrobiaceae;g__Lentimicrobium;	3.94984e-06	1.24905e-05	0	0	0.343436	0.590638
k__Bacteria;p__Firmicutes;c__Bacilli;o__Erysipelotrichales;f__Erysipelotrichaceae;g__Allobaculum;	3.94984e-06	1.24905e-05	1.57993e-05	2.76175e-05	0.239034	0.590638
k__Bacteria;p__Desulfobacterota;c__Desulfobulbia;o__Desulfobulbales;f__Desulfobulbaceae;g__Desulfobulbus;	3.94984e-06	1.24905e-05	3.94984e-06	1.24905e-05	1	0.915134
k__Bacteria;p__Proteobacteria;c__Gammaproteobacteria;o__Competibacterales;f__Competibacteraceae;g__Candidatus_Competibacter;	3.94984e-06	1.24905e-05	3.94984e-06	1.24905e-05	1	0.915134
k__Bacteria;p__Myxococcota;c__Polyangia;o__Nannocystales;f__Nannocystaceae;g__Nannocystis;	3.94984e-06	1.24905e-05	0	0	0.343436	0.590638
k__Bacteria;p__Firmicutes;c__Clostridia;o__Eubacteriales;f__Eubacteriaceae;g__Eubacterium;	3.94984e-06	1.24905e-05	9.87459e-06	1.67836e-05	0.383282	0.631223
k__Bacteria;p__Proteobacteria;c__Gammaproteobacteria;o__Diplorickettsiales;f__Diplorickettsiaceae;g__Aquicella;	3.94984e-06	1.24905e-05	0	0	0.343436	0.590638
k__Bacteria;p__Proteobacteria;c__Gammaproteobacteria;o__Burkholderiales;f__Neisseriaceae;g__Snodgrassella;	3.94984e-06	1.24905e-05	1.97492e-06	6.24524e-06	0.661952	0.784734
k__Bacteria;p__Proteobacteria;c__Gammaproteobacteria;o__Burkholderiales;f__Methylophilaceae;g__Methylobacillus;	3.94984e-06	1.24905e-05	0	0	0.343436	0.590638
k__Bacteria;p__Actinobacteria;c__unidentified_Actinobacteria;o__Micrococcales;f__Promicromonosporaceae;g__Promicromonospora;	3.94984e-06	1.24905e-05	7.89967e-06	1.38087e-05	0.510936	0.721842
k__Bacteria;p__SAR324_clade(Marine_group_B);c__unidentified_SAR324_clade(Marine_group_B);o__unidentified_SAR324_clade(Marine_group_B);f__unidentified_SAR324_clade(Marine_group_B);g__unidentified_SAR324_clade(Marine_group_B);	3.94984e-06	1.24905e-05	9.87459e-06	1.39648e-05	0.330726	0.590638
k__Bacteria;p__Proteobacteria;c__Alphaproteobacteria;o__Tistrellales;f__Geminicoccaceae;g__Candidatus_Alysiosphaera;	3.94984e-06	1.24905e-05	0	0	0.343436	0.590638
k__Bacteria;p__Firmicutes;c__Clostridia;o__Clostridia_UCG-014;f__unidentified_Clostridia_UCG-014;g__unidentified_Clostridia_UCG-014;	3.94984e-06	1.24905e-05	0	0	0.343436	0.590638
k__Bacteria;p__Bacteroidota;c__Bacteroidia;o__Cytophagales;f__Microscillaceae;g__OLB12;	3.94984e-06	1.24905e-05	0	0	0.343436	0.590638
k__Bacteria;p__Firmicutes;c__Clostridia;o__Eubacteriales;f__Eubacteriaceae;g__Acetobacterium;	3.94984e-06	1.24905e-05	1.97492e-06	6.24524e-06	0.661952	0.784734
k__Bacteria;p__Proteobacteria;c__Gammaproteobacteria;o__Xanthomonadales;f__Rhodanobacteraceae;g__Mizugakiibacter;	3.94984e-06	1.24905e-05	1.97492e-06	6.24524e-06	0.661952	0.784734
k__Bacteria;p__Proteobacteria;c__Gammaproteobacteria;o__Pseudomonadales;f__Porticoccaceae;g__Porticoccus;	3.94984e-06	1.24905e-05	0	0	0.343436	0.590638
k__Bacteria;p__Bacteroidota;c__Bacteroidia;o__Cytophagales;f__Spirosomaceae;g__Emticicia;	3.94984e-06	1.24905e-05	2.56739e-05	5.66679e-05	0.264186	0.590638
k__Archaea;p__Crenarchaeota;c__Nitrososphaeria;o__Nitrososphaerales;f__Nitrososphaeraceae;g__Candidatus_Nitrososphaera;	3.94984e-06	1.24905e-05	1.97492e-06	6.24524e-06	0.661952	0.784734
k__Bacteria;p__Firmicutes;c__Clostridia;o__Clostridiales;f__Caloramatoraceae;g__Fonticella;	3.94984e-06	1.24905e-05	0	0	0.343436	0.590638
k__Bacteria;p__Actinobacteria;c__unidentified_Actinobacteria;o__Kineosporiales;f__Kineosporiaceae;g__Kineococcus;	3.94984e-06	1.24905e-05	1.97492e-06	6.24524e-06	0.661952	0.784734
k__Bacteria;p__Chloroflexi;c__Anaerolineae;o__Anaerolineales;f__Anaerolineaceae;g__Anaerolinea;	3.94984e-06	1.24905e-05	0	0	0.343436	0.590638
k__Bacteria;p__Actinobacteria;c__unidentified_Actinobacteria;o__Streptosporangiales;f__Thermomonosporaceae;g__Thermomonospora;	3.94984e-06	1.24905e-05	0	0	0.343436	0.590638
k__Bacteria;p__Firmicutes;c__Clostridia;o__Peptostreptococcales-Tissierellales;f__Peptostreptococcaceae;g__Proteocatella;	3.94984e-06	1.24905e-05	1.97492e-06	6.24524e-06	0.661952	0.784734
k__Bacteria;p__unidentified_Bacteria;c__Acidimicrobiia;o__Actinomarinales;f__unidentified_Actinomarinales;g__unidentified_Actinomarinales;	3.94984e-06	1.24905e-05	0	0	0.343436	0.590638
k__Bacteria;p__unidentified_Bacteria;c__Bacteroidia;o__Chitinophagales;f__Saprospiraceae;g__unidentified_Saprospiraceae;	3.94984e-06	1.24905e-05	1.97492e-06	6.24524e-06	0.661952	0.784734
k__Bacteria;p__Firmicutes;c__Clostridia;o__Peptostreptococcales-Tissierellales;f__Family_XI;g__Soehngenia;	3.94984e-06	1.24905e-05	0	0	0.343436	0.590638
k__Bacteria;p__Proteobacteria;c__Alphaproteobacteria;o__Rhizobiales;f__Beijerinckiaceae;g__Psychroglaciecola;	3.94984e-06	1.24905e-05	7.89967e-06	1.38087e-05	0.510936	0.721842
k__Bacteria;p__Bacteroidota;c__Bacteroidia;o__Chitinophagales;f__Chitinophagaceae;g__UTBCD1;	3.94984e-06	1.24905e-05	0	0	0.343436	0.590638
k__Bacteria;p__Campylobacterota;c__Campylobacteria;o__Campylobacterales;f__Sulfurimonadaceae;g__Sulfurimonas;	3.94984e-06	1.24905e-05	0	0	0.343436	0.590638
k__Bacteria;p__Firmicutes;c__Clostridia;o__Eubacteriales;f__Alkalibacteraceae;g__Alkalibacter;	3.94984e-06	1.24905e-05	1.97492e-06	6.24524e-06	0.661952	0.784734
k__Bacteria;p__Bdellovibrionota;c__Oligoflexia;o__Oligoflexales;f__Oligoflexaceae;g__Oligoflexus;	3.94984e-06	1.24905e-05	1.97492e-06	6.24524e-06	0.661952	0.784734
k__Bacteria;p__Proteobacteria;c__Alphaproteobacteria;o__Rhizobiales;f__Rhodomicrobiaceae;g__Rhodomicrobium;	3.94984e-06	1.24905e-05	7.89967e-06	1.6654e-05	0.556565	0.746806
k__Bacteria;p__Bdellovibrionota;c__Bdellovibrionia;o__Bacteriovoracales;f__Bacteriovoracaceae;g__Bacteriovorax;	3.94984e-06	1.24905e-05	5.92476e-06	1.33297e-05	0.736416	0.832388
k__Bacteria;p__Acidobacteriota;c__Thermoanaerobaculia;o__Thermoanaerobaculales;f__Thermoanaerobaculaceae;g__Subgroup_23;	3.94984e-06	1.24905e-05	0	0	0.343436	0.590638
k__Bacteria;p__Firmicutes;c__Bacilli;o__Lactobacillales;f__Lactobacillaceae;g__Loigolactobacillus;	3.94984e-06	1.24905e-05	0	0	0.343436	0.590638
k__Bacteria;p__Firmicutes;c__Clostridia;o__Christensenellales;f__Christensenellaceae;g__Christensenella;	3.94984e-06	1.24905e-05	0	0	0.343436	0.590638
k__Bacteria;p__Spirochaetota;c__Leptospirae;o__Leptospirales;f__Leptospiraceae;g__Turneriella;	3.94984e-06	1.24905e-05	0	0	0.343436	0.590638
k__Bacteria;p__Bacteroidota;c__Bacteroidia;o__Flavobacteriales;f__Flavobacteriaceae;g__Arenibacter;	3.94984e-06	1.24905e-05	0	0	0.343436	0.590638
k__Bacteria;p__Actinobacteria;c__unidentified_Actinobacteria;o__Micromonosporales;f__Micromonosporaceae;g__Stackebrandtia;	3.94984e-06	1.24905e-05	0	0	0.343436	0.590638
k__Bacteria;p__Firmicutes;c__Clostridia;o__Oscillospirales;f__Oscillospiraceae;g__V9D2013_group;	3.94984e-06	1.24905e-05	3.94984e-06	8.32699e-06	1	0.915134
k__Bacteria;p__Firmicutes;c__Bacilli;o__Erysipelotrichales;f__Erysipelatoclostridiaceae;g__Catenibacterium;	3.94984e-06	1.24905e-05	5.92476e-06	1.33297e-05	0.736416	0.832388
k__Bacteria;p__Chloroflexi;c__Chloroflexia;o__Thermomicrobiales;f__Thermomicrobiaceae;g__Sphaerobacter;	3.94984e-06	1.24905e-05	1.97492e-06	6.24524e-06	0.661952	0.784734
k__Bacteria;p__Bacteroidota;c__Bacteroidia;o__Cytophagales;f__Cyclobacteriaceae;g__Lunatimonas;	3.94984e-06	1.24905e-05	0	0	0.343436	0.590638
k__Bacteria;p__unidentified_Bacteria;c__Alphaproteobacteria;o__Paracaedibacterales;f__Paracaedibacteraceae;g__unidentified_Paracaedibacteraceae;	3.94984e-06	1.24905e-05	0	0	0.343436	0.590638
k__Bacteria;p__Cloacimonadota;c__Cloacimonadia;o__Cloacimonadales;f__Cloacimonadaceae;g__W5;	3.94984e-06	1.24905e-05	0	0	0.343436	0.590638
k__Bacteria;p__Proteobacteria;c__Gammaproteobacteria;o__Pseudomonadales;f__Thioglobaceae;g__SUP05_cluster;	3.94984e-06	1.24905e-05	1.97492e-06	6.24524e-06	0.661952	0.784734
k__Bacteria;p__Firmicutes;c__Clostridia;o__Clostridiales;f__Clostridiaceae;g__Clostridium_sensu_stricto_8;	3.94984e-06	1.24905e-05	1.97492e-06	6.24524e-06	0.661952	0.784734
k__Bacteria;p__Chloroflexi;c__Ktedonobacteria;o__Ktedonobacterales;f__Ktedonobacteraceae;g__1959-1;	3.94984e-06	1.24905e-05	0	0	0.343436	0.590638
k__Bacteria;p__Proteobacteria;c__Alphaproteobacteria;o__Acetobacterales;f__Acetobacteraceae;g__Craurococcus-Caldovatus;	3.94984e-06	1.24905e-05	3.94984e-06	8.32699e-06	1	0.915134
k__Bacteria;p__Actinobacteria;c__unidentified_Actinobacteria;o__Corynebacteriales;f__Tsukamurellaceae;g__Tsukamurella;	3.94984e-06	1.24905e-05	0	0	0.343436	0.590638
k__Bacteria;p__Desulfobacterota;c__Desulfobulbia;o__Desulfobulbales;f__Desulfocapsaceae;g__Desulfocapsa;	3.94984e-06	1.24905e-05	0	0	0.343436	0.590638
k__Bacteria;p__Firmicutes;c__Negativicutes;o__Veillonellales-Selenomonadales;f__Selenomonadaceae;g__Mitsuokella;	3.94984e-06	1.24905e-05	3.94984e-06	8.32699e-06	1	0.915134
k__Bacteria;p__Cyanobacteria;c__Cyanobacteriia;o__Synechococcales;f__Cyanobiaceae;g__Synechococcus_CC9902;	3.94984e-06	1.24905e-05	1.97492e-06	6.24524e-06	0.661952	0.784734
k__Bacteria;p__Proteobacteria;c__Gammaproteobacteria;o__Acidithiobacillales;f__Acidithiobacillaceae;g__KCM-B-112;	3.94984e-06	1.24905e-05	0	0	0.343436	0.590638
k__Bacteria;p__Proteobacteria;c__Alphaproteobacteria;o__Sphingomonadales;f__Sphingomonadaceae;g__Sphingosinicella;	3.94984e-06	1.24905e-05	1.97492e-06	6.24524e-06	0.661952	0.784734
k__Bacteria;p__Bacteroidota;c__Bacteroidia;o__Bacteroidales;f__Williamwhitmaniaceae;g__Acetobacteroides;	3.94984e-06	1.24905e-05	3.94984e-06	1.24905e-05	1	0.915134
k__Bacteria;p__Bacteroidota;c__Rhodothermia;o__Rhodothermales;f__Rhodothermaceae;g__Salinibacter;	3.94984e-06	1.24905e-05	0	0	0.343436	0.590638
k__Bacteria;p__Proteobacteria;c__Gammaproteobacteria;o__Pseudomonadales;f__Saccharospirillaceae;g__Thalassolituus;	3.94984e-06	1.24905e-05	3.94984e-06	1.24905e-05	1	0.915134
k__Bacteria;p__Bacteroidota;c__Bacteroidia;o__Sphingobacteriales;f__NS11-12_marine_group;g__unidentified_NS11-12_marine_group;	3.94984e-06	1.24905e-05	0	0	0.343436	0.590638
k__Bacteria;p__Nitrospirota;c__Nitrospira;o__Nitrospirales;f__Nitrospiraceae;g__unidentified_Nitrospiraceae;	1.97492e-06	6.24524e-06	0	0	0.343436	0.590638
k__Bacteria;p__Firmicutes;c__Bacilli;o__Lactobacillales;f__Aerococcaceae;g__Abiotrophia;	1.97492e-06	6.24524e-06	0	0	0.343436	0.590638
k__Bacteria;p__Proteobacteria;c__Gammaproteobacteria;o__Enterobacterales;f__Morganellaceae;g__Buchnera;	1.97492e-06	6.24524e-06	0	0	0.343436	0.590638
k__Bacteria;p__Firmicutes;c__Clostridia;o__Lachnospirales;f__Lachnospiraceae;g__Lachnospiraceae_UCG-004;	1.97492e-06	6.24524e-06	3.94984e-06	1.24905e-05	0.661952	0.784734
k__Bacteria;p__Acidobacteriota;c__Blastocatellia;o__Blastocatellales;f__Blastocatellaceae;g__Blastocatella;	1.97492e-06	6.24524e-06	3.94984e-06	1.24905e-05	0.661952	0.784734
k__Bacteria;p__Proteobacteria;c__Gammaproteobacteria;o__Xanthomonadales;f__Rhodanobacteraceae;g__Dyella;	1.97492e-06	6.24524e-06	0	0	0.343436	0.590638
k__Bacteria;p__Actinobacteria;c__unidentified_Actinobacteria;o__Catenulisporales;f__Catenulisporaceae;g__Catenulispora;	1.97492e-06	6.24524e-06	0	0	0.343436	0.590638
k__Bacteria;p__Actinobacteria;c__unidentified_Actinobacteria;o__Frankiales;f__Geodermatophilaceae;g__Blastococcus;	1.97492e-06	6.24524e-06	3.94984e-06	1.24905e-05	0.661952	0.784734
k__Bacteria;p__Bacteroidota;c__Bacteroidia;o__Chitinophagales;f__Chitinophagaceae;g__Dinghuibacter;	1.97492e-06	6.24524e-06	0	0	0.343436	0.590638
k__Bacteria;p__Acidobacteriota;c__Blastocatellia;o__Blastocatellales;f__Blastocatellaceae;g__Stenotrophobacter;	1.97492e-06	6.24524e-06	1.97492e-06	6.24524e-06	1	0.915134
k__Bacteria;p__Acidobacteriota;c__Vicinamibacteria;o__Vicinamibacterales;f__Vicinamibacteraceae;g__Vicinamibacter;	1.97492e-06	6.24524e-06	0	0	0.343436	0.590638
k__Bacteria;p__Firmicutes;c__Bacilli;o__Erysipelotrichales;f__Erysipelotrichaceae;g__ZOR0006;	1.97492e-06	6.24524e-06	0	0	0.343436	0.590638
k__Bacteria;p__Planctomycetes;c__unidentified_Planctomycetes;o__Pirellulales;f__Pirellulaceae;g__Pir4_lineage;	1.97492e-06	6.24524e-06	0	0	0.343436	0.590638
k__Bacteria;p__Myxococcota;c__Polyangia;o__Polyangiales;f__Sandaracinaceae;g__Sandaracinus;	1.97492e-06	6.24524e-06	0	0	0.343436	0.590638
k__Bacteria;p__Firmicutes;c__Clostridia;o__Lachnospirales;f__Lachnospiraceae;g__Oribacterium;	1.97492e-06	6.24524e-06	9.87459e-06	2.13316e-05	0.286019	0.590638
k__Bacteria;p__Proteobacteria;c__Alphaproteobacteria;o__Rhizobiales;f__Beijerinckiaceae;g__Roseiarcus;	1.97492e-06	6.24524e-06	1.97492e-06	6.24524e-06	1	0.915134
k__Bacteria;p__Bacteroidota;c__Bacteroidia;o__Chitinophagales;f__Chitinophagaceae;g__Flavitalea;	1.97492e-06	6.24524e-06	7.89967e-06	1.38087e-05	0.239034	0.590638
k__Bacteria;p__Bacteroidota;c__Bacteroidia;o__Bacteroidales;f__Rikenellaceae;g__SP3-e08;	1.97492e-06	6.24524e-06	3.94984e-05	0.000118129	0.34188	0.590638
k__Bacteria;p__Proteobacteria;c__Alphaproteobacteria;o__Rhizobiales;f__unidentified_Rhizobiales;g__Nordella;	1.97492e-06	6.24524e-06	5.92476e-06	1.33297e-05	0.411768	0.643346
k__Bacteria;p__Fusobacteriota;c__Fusobacteriia;o__Fusobacteriales;f__Fusobacteriaceae;g__Cetobacterium;	1.97492e-06	6.24524e-06	3.75235e-05	4.96574e-05	0.0504587	0.590638
k__Bacteria;p__unidentified_Bacteria;c__Clostridia;o__Lachnospirales;f__Lachnospiraceae;g__unidentified_Lachnospiraceae;	1.97492e-06	6.24524e-06	1.57993e-05	3.70059e-05	0.272452	0.590638
k__Bacteria;p__Proteobacteria;c__Gammaproteobacteria;o__Burkholderiales;f__Nitrosomonadaceae;g__IS-44;	1.97492e-06	6.24524e-06	1.97492e-06	6.24524e-06	1	0.915134
k__Bacteria;p__Bacteroidota;c__Bacteroidia;o__Bacteroidales;f__Marinilabiliaceae;g__[Cytophaga]_xylanolytica_group;	1.97492e-06	6.24524e-06	3.15987e-05	8.64364e-05	0.307542	0.590638
k__Bacteria;p__Bacteroidota;c__Bacteroidia;o__Bacteroidales;f__Rikenellaceae;g__Anaerocella;	1.97492e-06	6.24524e-06	2.17241e-05	3.65938e-05	0.124943	0.590638
k__Bacteria;p__Bacteroidota;c__Bacteroidia;o__Cytophagales;f__Cytophagaceae;g__Cytophaga;	1.97492e-06	6.24524e-06	2.76489e-05	3.50822e-05	0.047031	0.590638
k__Bacteria;p__Bdellovibrionota;c__Oligoflexia;o__0319-6G20;f__unidentified_0319-6G20;g__unidentified_0319-6G20;	1.97492e-06	6.24524e-06	0	0	0.343436	0.590638
k__Bacteria;p__Verrucomicrobiota;c__Verrucomicrobiae;o__Opitutales;f__Opitutaceae;g__Lacunisphaera;	1.97492e-06	6.24524e-06	1.97492e-06	6.24524e-06	1	0.915134
k__Bacteria;p__Firmicutes;c__Bacilli;o__Erysipelotrichales;f__Erysipelotrichaceae;g__[Clostridium]_innocuum_group;	1.97492e-06	6.24524e-06	1.97492e-06	6.24524e-06	1	0.915134
k__Bacteria;p__unidentified_Bacteria;c__Saccharimonadia;o__Saccharimonadales;f__unidentified_Saccharimonadales;g__unidentified_Saccharimonadales;	1.97492e-06	6.24524e-06	3.15987e-05	7.3424e-05	0.235064	0.590638
k__Bacteria;p__Verrucomicrobiota;c__Verrucomicrobiae;o__Pedosphaerales;f__Pedosphaeraceae;g__Ellin517;	1.97492e-06	6.24524e-06	1.97492e-06	6.24524e-06	1	0.915134
k__Bacteria;p__Myxococcota;c__Polyangia;o__Polyangiales;f__Polyangiaceae;g__Sorangium;	1.97492e-06	6.24524e-06	3.94984e-06	1.24905e-05	0.661952	0.784734
k__Bacteria;p__Proteobacteria;c__Alphaproteobacteria;o__Rhizobiales;f__Hyphomicrobiaceae;g__Pedomicrobium;	1.97492e-06	6.24524e-06	1.18495e-05	2.12297e-05	0.187033	0.590638
k__Bacteria;p__Bacteroidota;c__Bacteroidia;o__Chitinophagales;f__Chitinophagaceae;g__Ferruginibacter;	1.97492e-06	6.24524e-06	1.38244e-05	2.95139e-05	0.243083	0.590638
k__Bacteria;p__Firmicutes;c__Clostridia;o__Oscillospirales;f__Hungateiclostridiaceae;g__Ercella;	1.97492e-06	6.24524e-06	7.89967e-06	1.01984e-05	0.138148	0.590638
k__Bacteria;p__Bacteroidota;c__Bacteroidia;o__Cytophagales;f__Cytophagaceae;g__Sporocytophaga;	1.97492e-06	6.24524e-06	3.94984e-06	1.24905e-05	0.661952	0.784734
k__Bacteria;p__Firmicutes;c__Bacilli;o__Paenibacillales;f__Paenibacillaceae;g__Thermobacillus;	1.97492e-06	6.24524e-06	5.92476e-06	9.53976e-06	0.290033	0.590638
k__Bacteria;p__Firmicutes;c__Bacilli;o__Lactobacillales;f__Aerococcaceae;g__Globicatella;	1.97492e-06	6.24524e-06	0	0	0.343436	0.590638
k__Bacteria;p__Desulfobacterota;c__Desulfuromonadia;o__Geobacterales;f__Geobacteraceae;g__Geobacter;	1.97492e-06	6.24524e-06	5.92476e-06	1.87357e-05	0.540041	0.739873
k__Bacteria;p__Firmicutes;c__Clostridia;o__Clostridiales;f__Clostridiaceae;g__Clostridium_sensu_stricto_12;	1.97492e-06	6.24524e-06	3.94984e-06	1.24905e-05	0.661952	0.784734
k__Bacteria;p__Proteobacteria;c__Gammaproteobacteria;o__Pseudomonadales;f__Halieaceae;g__OM60(NOR5)_clade;	1.97492e-06	6.24524e-06	1.97492e-06	6.24524e-06	1	0.915134
k__Bacteria;p__Proteobacteria;c__Gammaproteobacteria;o__Enterobacterales;f__Kangiellaceae;g__Kangiella;	1.97492e-06	6.24524e-06	0	0	0.343436	0.590638
k__Bacteria;p__Acidobacteriota;c__Acidobacteriae;o__Acidobacteriales;f__Acidobacteriaceae_(Subgroup_1);g__Terracidiphilus;	1.97492e-06	6.24524e-06	0	0	0.343436	0.590638
k__Bacteria;p__Bacteroidota;c__Bacteroidia;o__Cytophagales;f__Microscillaceae;g__Chryseolinea;	1.97492e-06	6.24524e-06	3.94984e-06	8.32699e-06	0.556565	0.746806
k__Bacteria;p__Firmicutes;c__Clostridia;o__Caldicoprobacterales;f__Caldicoprobacteraceae;g__Caldicoprobacter;	1.97492e-06	6.24524e-06	2.76489e-05	5.36429e-05	0.166122	0.590638
k__Bacteria;p__Proteobacteria;c__Gammaproteobacteria;o__Burkholderiales;f__Comamonadaceae;g__Verminephrobacter;	1.97492e-06	6.24524e-06	0	0	0.343436	0.590638
k__Bacteria;p__Firmicutes;c__Clostridia;o__Oscillospirales;f__Ruminococcaceae;g__UBA1819;	1.97492e-06	6.24524e-06	0	0	0.343436	0.590638
k__Bacteria;p__Proteobacteria;c__Alphaproteobacteria;o__Puniceispirillales;f__unidentified_Puniceispirillales;g__Constrictibacter;	1.97492e-06	6.24524e-06	0	0	0.343436	0.590638
k__Bacteria;p__Cyanobacteria;c__Cyanobacteriia;o__Cyanobacteriales;f__Phormidiaceae;g__Tychonema_CCAP_1459-11B;	1.97492e-06	6.24524e-06	3.94984e-06	1.24905e-05	0.661952	0.784734
k__Bacteria;p__Proteobacteria;c__Alphaproteobacteria;o__Tistrellales;f__Tistrellaceae;g__Tistrella;	1.97492e-06	6.24524e-06	0	0	0.343436	0.590638
k__Bacteria;p__Campylobacterota;c__Campylobacteria;o__Campylobacterales;f__Sulfurovaceae;g__Sulfurovum;	1.97492e-06	6.24524e-06	0	0	0.343436	0.590638
k__Bacteria;p__Firmicutes;c__Bacilli;o__Thermoactinomycetales;f__Thermoactinomycetaceae;g__Novibacillus;	1.97492e-06	6.24524e-06	0	0	0.343436	0.590638
k__Bacteria;p__Firmicutes;c__Desulfotomaculia;o__Desulfotomaculales;f__Desulfotomaculaceae;g__Desulfohalotomaculum;	1.97492e-06	6.24524e-06	1.18495e-05	3.74714e-05	0.431227	0.660065
k__Bacteria;p__Proteobacteria;c__Gammaproteobacteria;o__Burkholderiales;f__Neisseriaceae;g__Vitreoscilla;	1.97492e-06	6.24524e-06	3.94984e-06	1.24905e-05	0.661952	0.784734
k__Bacteria;p__Proteobacteria;c__Gammaproteobacteria;o__Burkholderiales;f__Rhodocyclaceae;g__Candidatus_Accumulibacter;	1.97492e-06	6.24524e-06	5.92476e-06	1.87357e-05	0.540041	0.739873
k__Bacteria;p__Proteobacteria;c__Gammaproteobacteria;o__Cardiobacteriales;f__Wohlfahrtiimonadaceae;g__Ignatzschineria;	1.97492e-06	6.24524e-06	0	0	0.343436	0.590638
k__Bacteria;p__Verrucomicrobiota;c__Lentisphaeria;o__Oligosphaerales;f__Oligosphaeraceae;g__Z20;	1.97492e-06	6.24524e-06	0	0	0.343436	0.590638
k__Bacteria;p__Verrucomicrobiota;c__Verrucomicrobiae;o__Verrucomicrobiales;f__Verrucomicrobiaceae;g__Roseimicrobium;	1.97492e-06	6.24524e-06	0	0	0.343436	0.590638
k__Bacteria;p__unidentified_Bacteria;c__Bacteroidia;o__Chitinophagales;f__Chitinophagaceae;g__unidentified_Chitinophagaceae;	1.97492e-06	6.24524e-06	0	0	0.343436	0.590638
k__Bacteria;p__Firmicutes;c__Clostridia;o__Oscillospirales;f__Ruminococcaceae;g__Anaerotruncus;	1.97492e-06	6.24524e-06	1.97492e-06	6.24524e-06	1	0.915134
k__Bacteria;p__Firmicutes;c__unidentified_Firmicutes;o__unidentified_Firmicutes;f__unidentified_Firmicutes;g__Gelria;	1.97492e-06	6.24524e-06	0	0	0.343436	0.590638
k__Bacteria;p__Firmicutes;c__Clostridia;o__Lachnospirales;f__Lachnospiraceae;g__Stomatobaculum;	1.97492e-06	6.24524e-06	0	0	0.343436	0.590638
k__Bacteria;p__Actinobacteria;c__unidentified_Actinobacteria;o__Bifidobacteriales;f__Bifidobacteriaceae;g__Gardnerella;	1.97492e-06	6.24524e-06	0	0	0.343436	0.590638
k__Bacteria;p__Firmicutes;c__Clostridia;o__Clostridiales;f__Clostridiaceae;g__Clostridium_sensu_stricto_10;	1.97492e-06	6.24524e-06	0	0	0.343436	0.590638
k__Bacteria;p__Proteobacteria;c__Gammaproteobacteria;o__Burkholderiales;f__Hydrogenophilaceae;g__Hydrogenophilus;	1.97492e-06	6.24524e-06	9.87459e-06	3.12262e-05	0.451464	0.673442
k__Bacteria;p__Proteobacteria;c__Gammaproteobacteria;o__Enterobacterales;f__Morganellaceae;g__Morganella;	1.97492e-06	6.24524e-06	1.97492e-06	6.24524e-06	1	0.915134
k__Bacteria;p__Actinobacteriota;c__Acidimicrobiia;o__Microtrichales;f__Microtrichaceae;g__Sva0996_marine_group;	1.97492e-06	6.24524e-06	0	0	0.343436	0.590638
k__Bacteria;p__Acidobacteriota;c__Acidobacteriae;o__Subgroup_2;f__unidentified_Subgroup_2;g__unidentified_Subgroup_2;	1.97492e-06	6.24524e-06	3.94984e-06	1.24905e-05	0.661952	0.784734
k__Bacteria;p__Bacteroidota;c__Bacteroidia;o__Bacteroidales;f__Prolixibacteraceae;g__Roseimarinus;	1.97492e-06	6.24524e-06	7.89967e-06	2.4981e-05	0.483347	0.7033
k__Bacteria;p__Actinobacteria;c__unidentified_Actinobacteria;o__Propionibacteriales;f__Propionibacteriaceae;g__Luteococcus;	1.97492e-06	6.24524e-06	1.97492e-06	6.24524e-06	1	0.915134
k__Bacteria;p__Proteobacteria;c__Gammaproteobacteria;o__Pseudomonadales;f__Pseudohongiellaceae;g__BIyi10;	1.97492e-06	6.24524e-06	0	0	0.343436	0.590638
k__Bacteria;p__Firmicutes;c__Moorellia;o__Desulfitibacterales;f__Desulfitibacteraceae;g__Desulfitibacter;	1.97492e-06	6.24524e-06	0	0	0.343436	0.590638
k__Bacteria;p__Acidobacteriota;c__Acidobacteriae;o__Acidobacteriales;f__Acidobacteriaceae_(Subgroup_1);g__Edaphobacter;	1.97492e-06	6.24524e-06	0	0	0.343436	0.590638
k__Bacteria;p__Verrucomicrobiota;c__Verrucomicrobiae;o__Chthoniobacterales;f__Xiphinematobacteraceae;g__Candidatus_Xiphinematobacter;	1.97492e-06	6.24524e-06	0	0	0.343436	0.590638
k__Bacteria;p__Firmicutes;c__Bacilli;o__Aneurinibacillales;f__Aneurinibacillaceae;g__Aneurinibacillus;	1.97492e-06	6.24524e-06	1.97492e-06	6.24524e-06	1	0.915134
k__Bacteria;p__Firmicutes;c__Bacilli;o__Erysipelotrichales;f__Erysipelotrichaceae;g__Breznakia;	1.97492e-06	6.24524e-06	0	0	0.343436	0.590638
k__Bacteria;p__Bacteroidota;c__Bacteroidia;o__Bacteroidales;f__Prolixibacteraceae;g__BSV13;	1.97492e-06	6.24524e-06	1.97492e-06	6.24524e-06	1	0.915134
k__Bacteria;p__Proteobacteria;c__Alphaproteobacteria;o__Acetobacterales;f__Acetobacteraceae;g__Belnapia;	1.97492e-06	6.24524e-06	0	0	0.343436	0.590638
k__Bacteria;p__Campylobacterota;c__Campylobacteria;o__Campylobacterales;f__Sulfurospirillaceae;g__Sulfurospirillum;	1.97492e-06	6.24524e-06	9.87459e-06	2.50676e-05	0.356106	0.602725
k__Bacteria;p__Desulfobacterota;c__Desulfobaccia;o__Desulfobaccales;f__Desulfobaccaceae;g__Desulfobacca;	1.97492e-06	6.24524e-06	0	0	0.343436	0.590638
k__Bacteria;p__Myxococcota;c__Myxococcia;o__Myxococcales;f__Myxococcaceae;g__Melittangium;	1.97492e-06	6.24524e-06	0	0	0.343436	0.590638
k__Bacteria;p__Proteobacteria;c__Gammaproteobacteria;o__Burkholderiales;f__Aquaspirillaceae;g__Rivicola;	1.97492e-06	6.24524e-06	0	0	0.343436	0.590638
k__Bacteria;p__Actinobacteria;c__unidentified_Actinobacteria;o__Micrococcales;f__Demequinaceae;g__Demequina;	1.97492e-06	6.24524e-06	0	0	0.343436	0.590638
k__Bacteria;p__Proteobacteria;c__Gammaproteobacteria;o__Xanthomonadales;f__Xanthomonadaceae;g__Silanimonas;	1.97492e-06	6.24524e-06	1.97492e-06	6.24524e-06	1	0.915134
k__Bacteria;p__Firmicutes;c__Clostridia;o__Lachnospirales;f__Lachnospiraceae;g__Lachnospiraceae_FCS020_group;	1.97492e-06	6.24524e-06	3.94984e-06	1.24905e-05	0.661952	0.784734
k__Bacteria;p__Firmicutes;c__Clostridia;o__Lachnospirales;f__Lachnospiraceae;g__unidentified_Lachnospiraceae;	1.97492e-06	6.24524e-06	0	0	0.343436	0.590638
k__Bacteria;p__Proteobacteria;c__Alphaproteobacteria;o__Rhodobacterales;f__Rhodobacteraceae;g__Roseobacter;	1.97492e-06	6.24524e-06	0	0	0.343436	0.590638
k__Bacteria;p__Actinobacteria;c__unidentified_Actinobacteria;o__Frankiales;f__Geodermatophilaceae;g__Geodermatophilus;	1.97492e-06	6.24524e-06	1.97492e-06	6.24524e-06	1	0.915134
k__Bacteria;p__Firmicutes;c__Clostridia;o__Peptostreptococcales-Tissierellales;f__Fusibacteraceae;g__Fusibacter;	1.97492e-06	6.24524e-06	9.87459e-06	2.13316e-05	0.286019	0.590638
k__Bacteria;p__Firmicutes;c__Bacilli;o__Bacillales;f__Bacillaceae;g__Caldibacillus;	1.97492e-06	6.24524e-06	0	0	0.343436	0.590638
k__Bacteria;p__Bacteroidota;c__Bacteroidia;o__Chitinophagales;f__Chitinophagaceae;g__Aurantisolimonas;	1.97492e-06	6.24524e-06	0	0	0.343436	0.590638
k__Bacteria;p__Firmicutes;c__Bacilli;o__RF39;f__unidentified_RF39;g__unidentified_RF39;	1.97492e-06	6.24524e-06	0	0	0.343436	0.590638
k__Bacteria;p__Proteobacteria;c__Gammaproteobacteria;o__Burkholderiales;f__Chitinimonadaceae;g__Chitinivorax;	1.97492e-06	6.24524e-06	0	0	0.343436	0.590638
k__Bacteria;p__Proteobacteria;c__Gammaproteobacteria;o__Pseudomonadales;f__SAR86_clade;g__unidentified_SAR86_clade;	1.97492e-06	6.24524e-06	5.92476e-06	1.87357e-05	0.540041	0.739873
k__Bacteria;p__Actinobacteriota;c__Coriobacteriia;o__Coriobacteriales;f__Eggerthellaceae;g__Eggerthella;	1.97492e-06	6.24524e-06	3.94984e-06	1.24905e-05	0.661952	0.784734
k__Bacteria;p__Marinimicrobia_(SAR406_clade);c__unidentified_Marinimicrobia_(SAR406_clade);o__unidentified_Marinimicrobia_(SAR406_clade);f__unidentified_Marinimicrobia_(SAR406_clade);g__unidentified_Marinimicrobia_(SAR406_clade);	1.97492e-06	6.24524e-06	5.92476e-06	1.33297e-05	0.411768	0.643346
k__Bacteria;p__Spirochaetota;c__Spirochaetia;o__Spirochaetales;f__Spirochaetaceae;g__Sediminispirochaeta;	1.97492e-06	6.24524e-06	3.94984e-06	1.24905e-05	0.661952	0.784734
k__Bacteria;p__Proteobacteria;c__Alphaproteobacteria;o__Rickettsiales;f__Rickettsiaceae;g__Candidatus_Megaira;	1.97492e-06	6.24524e-06	0	0	0.343436	0.590638
k__Bacteria;p__Cyanobacteria;c__Cyanobacteriia;o__Cyanobacteriales;f__Nostocaceae;g__Calothrix_PCC-6303;	1.97492e-06	6.24524e-06	0	0	0.343436	0.590638
k__Bacteria;p__Bacteroidota;c__Bacteroidia;o__Cytophagales;f__Hymenobacteraceae;g__Rufibacter;	1.97492e-06	6.24524e-06	0	0	0.343436	0.590638
k__Bacteria;p__Bacteroidota;c__Bacteroidia;o__Flavobacteriales;f__Flavobacteriaceae;g__Citreitalea;	1.97492e-06	6.24524e-06	0	0	0.343436	0.590638
k__Bacteria;p__Bacteroidota;c__Bacteroidia;o__Flavobacteriales;f__Flavobacteriaceae;g__Confluentibacter;	1.97492e-06	6.24524e-06	3.94984e-06	1.24905e-05	0.661952	0.784734
k__Bacteria;p__Actinobacteria;c__unidentified_Actinobacteria;o__Propionibacteriales;f__Propionibacteriaceae;g__Propioniferax;	1.97492e-06	6.24524e-06	3.94984e-06	1.24905e-05	0.661952	0.784734
k__Bacteria;p__Firmicutes;c__Clostridia;o__Oscillospirales;f__Hungateiclostridiaceae;g__unidentified_Hungateiclostridiaceae;	1.97492e-06	6.24524e-06	0	0	0.343436	0.590638
k__Bacteria;p__Actinobacteria;c__unidentified_Actinobacteria;o__Streptosporangiales;f__Streptosporangiaceae;g__Sphaerisporangium;	1.97492e-06	6.24524e-06	3.94984e-06	1.24905e-05	0.661952	0.784734
k__Bacteria;p__Firmicutes;c__Clostridia;o__Lachnospirales;f__Lachnospiraceae;g__[Eubacterium]_cellulosolvens_group;	1.97492e-06	6.24524e-06	0	0	0.343436	0.590638
k__Bacteria;p__Actinobacteria;c__unidentified_Actinobacteria;o__Streptosporangiales;f__Streptosporangiaceae;g__Microbispora;	1.97492e-06	6.24524e-06	3.94984e-06	1.24905e-05	0.661952	0.784734
k__Bacteria;p__Proteobacteria;c__Alphaproteobacteria;o__Rhizobiales;f__Xanthobacteraceae;g__Afipia;	1.97492e-06	6.24524e-06	0	0	0.343436	0.590638
k__Bacteria;p__Firmicutes;c__Desulfitobacteriia;o__Desulfitobacteriales;f__unidentified_Desulfitobacteriales;g__TC1;	1.97492e-06	6.24524e-06	0	0	0.343436	0.590638
k__Bacteria;p__Firmicutes;c__Clostridia;o__Clostridiales;f__Clostridiaceae;g__Clostridium_sensu_stricto_3;	1.97492e-06	6.24524e-06	3.94984e-06	1.24905e-05	0.661952	0.784734
k__Bacteria;p__Proteobacteria;c__Gammaproteobacteria;o__Thiotrichales;f__Thiotrichaceae;g__Thiothrix;	1.97492e-06	6.24524e-06	1.97492e-06	6.24524e-06	1	0.915134
k__Bacteria;p__Proteobacteria;c__Alphaproteobacteria;o__Puniceispirillales;f__SAR116_clade;g__unidentified_SAR116_clade;	1.97492e-06	6.24524e-06	1.97492e-06	6.24524e-06	1	0.915134
k__Bacteria;p__Firmicutes;c__Clostridia;o__Lachnospirales;f__Lachnospiraceae;g__Anaerostignum;	1.97492e-06	6.24524e-06	0	0	0.343436	0.590638
k__Bacteria;p__Proteobacteria;c__Gammaproteobacteria;o__Burkholderiales;f__Comamonadaceae;g__RS62_marine_group;	1.97492e-06	6.24524e-06	1.97492e-06	6.24524e-06	1	0.915134
k__Bacteria;p__Firmicutes;c__Clostridia;o__Oscillospirales;f__Ruminococcaceae;g__Harryflintia;	1.97492e-06	6.24524e-06	0	0	0.343436	0.590638
k__Bacteria;p__Planctomycetes;c__unidentified_Planctomycetes;o__Isosphaerales;f__Isosphaeraceae;g__Paludisphaera;	1.97492e-06	6.24524e-06	1.97492e-06	6.24524e-06	1	0.915134
k__Bacteria;p__Proteobacteria;c__Alphaproteobacteria;o__Rhodospirillales;f__Magnetospiraceae;g__Magnetospira;	1.97492e-06	6.24524e-06	0	0	0.343436	0.590638
k__Bacteria;p__Firmicutes;c__Clostridia;o__Peptococcales;f__Peptococcaceae;g__Desulfonispora;	1.97492e-06	6.24524e-06	0	0	0.343436	0.590638
k__Bacteria;p__Actinobacteria;c__unidentified_Actinobacteria;o__Euzebyales;f__Euzebyaceae;g__Euzebya;	1.97492e-06	6.24524e-06	0	0	0.343436	0.590638
k__Bacteria;p__Firmicutes;c__Clostridia;o__Peptostreptococcales-Tissierellales;f__Peptostreptococcaceae;g__Sporacetigenium;	1.97492e-06	6.24524e-06	1.97492e-06	6.24524e-06	1	0.915134
k__Bacteria;p__Proteobacteria;c__Alphaproteobacteria;o__Rhizobiales;f__unidentified_Rhizobiales;g__Phreatobacter;	0	0	1.97492e-06	6.24524e-06	0.343436	0.590638
k__Bacteria;p__Chloroflexi;c__Anaerolineae;o__Anaerolineales;f__Anaerolineaceae;g__UTCFX1;	0	0	1.97492e-06	6.24524e-06	0.343436	0.590638
k__Bacteria;p__Bacteroidota;c__Bacteroidia;o__Bacteroidales;f__Dysgonomonadaceae;g__Petrimonas;	0	0	9.87459e-06	3.12262e-05	0.343436	0.590638
k__Bacteria;p__Firmicutes;c__Negativicutes;o__Acidaminococcales;f__Acidaminococcaceae;g__Acidaminococcus;	0	0	3.94984e-06	1.24905e-05	0.343436	0.590638
k__Bacteria;p__Myxococcota;c__Polyangia;o__Polyangiales;f__Polyangiaceae;g__Pajaroellobacter;	0	0	1.38244e-05	3.72976e-05	0.271246	0.590638
k__Bacteria;p__Actinobacteriota;c__Acidimicrobiia;o__Microtrichales;f__Ilumatobacteraceae;g__CL500-29_marine_group;	0	0	3.94984e-06	8.32699e-06	0.167851	0.590638
k__Bacteria;p__Proteobacteria;c__Gammaproteobacteria;o__Xanthomonadales;f__Rhodanobacteraceae;g__Rudaea;	0	0	1.97492e-06	6.24524e-06	0.343436	0.590638
k__Bacteria;p__Firmicutes;c__Clostridia;o__Lachnospirales;f__Lachnospiraceae;g__Tyzzerella;	0	0	1.97492e-06	6.24524e-06	0.343436	0.590638
k__Bacteria;p__unidentified_Bacteria;c__Thermoleophilia;o__Gaiellales;f__unidentified_Gaiellales;g__unidentified_Gaiellales;	0	0	5.92476e-06	1.33297e-05	0.193422	0.590638
k__Bacteria;p__Cyanobacteria;c__Cyanobacteriia;o__Synechococcales;f__Cyanobiaceae;g__Cyanobium_PCC-6307;	0	0	5.92476e-06	1.87357e-05	0.343436	0.590638
k__Bacteria;p__Proteobacteria;c__Alphaproteobacteria;o__Rhizobiales;f__Labraceae;g__Labrys;	0	0	5.92476e-06	1.33297e-05	0.193422	0.590638
k__Bacteria;p__Proteobacteria;c__Alphaproteobacteria;o__Rhizobiales;f__Rhizobiaceae;g__Aquamicrobium;	0	0	1.18495e-05	2.66594e-05	0.193422	0.590638
k__Bacteria;p__Proteobacteria;c__Alphaproteobacteria;o__Rhizobiales;f__unidentified_Rhizobiales;g__Bauldia;	0	0	1.97492e-06	6.24524e-06	0.343436	0.590638
k__Bacteria;p__Firmicutes;c__Negativicutes;o__Veillonellales-Selenomonadales;f__Veillonellaceae;g__Allisonella;	0	0	1.97492e-06	6.24524e-06	0.343436	0.590638
k__Bacteria;p__Spirochaetota;c__Spirochaetia;o__Spirochaetales;f__Spirochaetaceae;g__Sphaerochaeta;	0	0	7.89967e-06	2.4981e-05	0.343436	0.590638
k__Bacteria;p__Desulfobacterota;c__Desulfovibrionia;o__Desulfovibrionales;f__Desulfomicrobiaceae;g__Desulfomicrobium;	0	0	1.97492e-06	6.24524e-06	0.343436	0.590638
k__Bacteria;p__Bacteroidota;c__Bacteroidia;o__Chitinophagales;f__Chitinophagaceae;g__Arachidicoccus;	0	0	9.87459e-06	3.12262e-05	0.343436	0.590638
k__Bacteria;p__Fusobacteriota;c__Fusobacteriia;o__Fusobacteriales;f__Leptotrichiaceae;g__Caviibacter;	0	0	5.92476e-06	1.33297e-05	0.193422	0.590638
k__Bacteria;p__Actinobacteria;c__unidentified_Actinobacteria;o__Micrococcales;f__Intrasporangiaceae;g__Oryzihumus;	0	0	1.97492e-06	6.24524e-06	0.343436	0.590638
k__Bacteria;p__Firmicutes;c__Clostridia;o__Peptostreptococcales-Tissierellales;f__Peptostreptococcaceae;g__Intestinibacter;	0	0	1.18495e-05	3.11567e-05	0.259786	0.590638
k__Bacteria;p__Firmicutes;c__Bacilli;o__Erysipelotrichales;f__Erysipelatoclostridiaceae;g__Candidatus_Stoquefichus;	0	0	3.94984e-06	1.24905e-05	0.343436	0.590638
k__Bacteria;p__Bacteroidota;c__Bacteroidia;o__Cytophagales;f__Spirosomaceae;g__Larkinella;	0	0	1.97492e-06	6.24524e-06	0.343436	0.590638
k__Bacteria;p__Actinobacteria;c__unidentified_Actinobacteria;o__Micromonosporales;f__Micromonosporaceae;g__Luedemannella;	0	0	1.97492e-06	6.24524e-06	0.343436	0.590638
k__Bacteria;p__Proteobacteria;c__Gammaproteobacteria;o__Burkholderiales;f__Methylophilaceae;g__MM2;	0	0	3.94984e-06	1.24905e-05	0.343436	0.590638
k__Bacteria;p__Acidobacteriota;c__Blastocatellia;o__Blastocatellales;f__Blastocatellaceae;g__JGI_0001001-H03;	0	0	3.94984e-06	1.24905e-05	0.343436	0.590638
k__Bacteria;p__Bacteroidota;c__Bacteroidia;o__Bacteroidales;f__Rikenellaceae;g__U29-B03;	0	0	2.96238e-05	9.36786e-05	0.343436	0.590638
k__Bacteria;p__unidentified_Bacteria;c__Alphaproteobacteria;o__unidentified_Alphaproteobacteria;f__unidentified_Alphaproteobacteria;g__unidentified_Alphaproteobacteria;	0	0	1.97492e-06	6.24524e-06	0.343436	0.590638
k__Bacteria;p__Actinobacteria;c__unidentified_Actinobacteria;o__Propionibacteriales;f__Nocardioidaceae;g__Kribbella;	0	0	1.97492e-06	6.24524e-06	0.343436	0.590638
k__Bacteria;p__Proteobacteria;c__Gammaproteobacteria;o__Pseudomonadales;f__Nitrincolaceae;g__Marinobacterium;	0	0	1.97492e-06	6.24524e-06	0.343436	0.590638
k__Bacteria;p__Elusimicrobiota;c__Endomicrobia;o__Endomicrobiales;f__Endomicrobiaceae;g__Endomicrobium;	0	0	3.15987e-05	8.12682e-05	0.250036	0.590638
k__Bacteria;p__unidentified_Bacteria;c__Alphaproteobacteria;o__Rhodospirillales;f__unidentified_Rhodospirillales;g__unidentified_Rhodospirillales;	0	0	7.89967e-06	1.38087e-05	0.103888	0.590638
k__Bacteria;p__Firmicutes;c__Clostridia;o__Lachnospirales;f__Lachnospiraceae;g__A2;	0	0	3.94984e-06	1.24905e-05	0.343436	0.590638
k__Bacteria;p__Firmicutes;c__Clostridia;o__Peptostreptococcales-Tissierellales;f__Peptostreptococcaceae;g__Peptoclostridium;	0	0	1.97492e-06	6.24524e-06	0.343436	0.590638
k__Bacteria;p__Bacteroidota;c__Bacteroidia;o__Bacteroidales;f__Prolixibacteraceae;g__WCHB1-32;	0	0	2.17241e-05	6.20696e-05	0.297091	0.590638
k__Bacteria;p__Bacteroidota;c__Bacteroidia;o__Chitinophagales;f__Chitinophagaceae;g__Segetibacter;	0	0	3.94984e-06	1.24905e-05	0.343436	0.590638
k__Bacteria;p__Proteobacteria;c__Alphaproteobacteria;o__Rhodobacterales;f__Rhodobacteraceae;g__Sulfitobacter;	0	0	5.92476e-06	1.87357e-05	0.343436	0.590638
k__Bacteria;p__Actinobacteria;c__unidentified_Actinobacteria;o__Micrococcales;f__Intrasporangiaceae;g__Arsenicicoccus;	0	0	3.94984e-06	1.24905e-05	0.343436	0.590638
k__Bacteria;p__Verrucomicrobiota;c__Verrucomicrobiae;o__Pedosphaerales;f__Pedosphaeraceae;g__DEV114;	0	0	2.17241e-05	5.13732e-05	0.21396	0.590638
k__Bacteria;p__Bacteroidota;c__Bacteroidia;o__Bacteroidales;f__Prevotellaceae;g__Prevotellaceae_YAB2003_group;	0	0	1.77743e-05	4.96574e-05	0.286933	0.590638
k__Bacteria;p__Actinobacteriota;c__Coriobacteriia;o__Coriobacteriales;f__Eggerthellaceae;g__Enterorhabdus;	0	0	7.89967e-06	1.90795e-05	0.222868	0.590638
k__Bacteria;p__Desulfobacterota;c__Desulfuromonadia;o__Bradymonadales;f__Bradymonadaceae;g__unidentified_Bradymonadaceae;	0	0	5.92476e-06	1.87357e-05	0.343436	0.590638
k__Bacteria;p__Actinobacteriota;c__Coriobacteriia;o__Coriobacteriales;f__Eggerthellaceae;g__Slackia;	0	0	3.94984e-06	1.24905e-05	0.343436	0.590638
k__Bacteria;p__Proteobacteria;c__Gammaproteobacteria;o__Burkholderiales;f__Nitrosomonadaceae;g__GOUTA6;	0	0	5.92476e-06	1.87357e-05	0.343436	0.590638
k__Bacteria;p__Firmicutes;c__Clostridia;o__Lachnospirales;f__Lachnospiraceae;g__CAG-56;	0	0	1.97492e-06	6.24524e-06	0.343436	0.590638
k__Bacteria;p__Gracilibacteria;c__unidentified_Gracilibacteria;o__unidentified_Gracilibacteria;f__unidentified_Gracilibacteria;g__unidentified_Gracilibacteria;	0	0	1.18495e-05	3.74714e-05	0.343436	0.590638
k__Bacteria;p__Deinococcota;c__Deinococci;o__Thermales;f__Thermaceae;g__Meiothermus;	0	0	3.94984e-06	1.24905e-05	0.343436	0.590638
k__Archaea;p__Halobacterota;c__Halobacteria;o__Halobacterales;f__Halococcaceae;g__Halalkalicoccus;	0	0	1.18495e-05	3.74714e-05	0.343436	0.590638
k__Bacteria;p__Bacteroidota;c__Bacteroidia;o__Bacteroidales;f__Prevotellaceae;g__Prevotellaceae_NK3B31_group;	0	0	7.89967e-06	1.90795e-05	0.222868	0.590638
k__Bacteria;p__Cyanobacteria;c__Cyanobacteriia;o__Phormidesmiales;f__Nodosilineaceae;g__Nodosilinea_PCC-7104;	0	0	1.97492e-06	6.24524e-06	0.343436	0.590638
k__Bacteria;p__Proteobacteria;c__Gammaproteobacteria;o__Pseudomonadales;f__Halieaceae;g__Halioglobus;	0	0	7.89967e-06	1.90795e-05	0.222868	0.590638
k__Bacteria;p__Verrucomicrobiota;c__Verrucomicrobiae;o__Opitutales;f__Opitutaceae;g__Diplosphaera;	0	0	1.97492e-06	6.24524e-06	0.343436	0.590638
k__Bacteria;p__Firmicutes;c__Clostridia;o__Peptostreptococcales-Tissierellales;f__Anaerovoracaceae;g__[Eubacterium]_saphenum_group;	0	0	1.97492e-06	6.24524e-06	0.343436	0.590638
k__Archaea;p__Thermoplasmatota;c__Thermoplasmata;o__Methanomassiliicoccales;f__Methanomethylophilaceae;g__Candidatus_Methanomethylophilus;	0	0	9.87459e-06	3.12262e-05	0.343436	0.590638
k__Bacteria;p__Actinobacteria;c__unidentified_Actinobacteria;o__Bifidobacteriales;f__Bifidobacteriaceae;g__Aeriscardovia;	0	0	3.94984e-06	1.24905e-05	0.343436	0.590638
k__Bacteria;p__Actinobacteria;c__unidentified_Actinobacteria;o__Micrococcales;f__Promicromonosporaceae;g__Myceligenerans;	0	0	3.94984e-06	1.24905e-05	0.343436	0.590638
k__Bacteria;p__Synergistota;c__Synergistia;o__Synergistales;f__Synergistaceae;g__Pyramidobacter;	0	0	3.94984e-06	1.24905e-05	0.343436	0.590638
k__Bacteria;p__unidentified_Bacteria;c__Acidobacteriae;o__Acidobacteriales;f__unidentified_Acidobacteriales;g__unidentified_Acidobacteriales;	0	0	1.97492e-06	6.24524e-06	0.343436	0.590638
k__Bacteria;p__Actinobacteria;c__unidentified_Actinobacteria;o__Propionibacteriales;f__Propionibacteriaceae;g__Friedmanniella;	0	0	1.97492e-06	6.24524e-06	0.343436	0.590638
k__Bacteria;p__Firmicutes;c__Clostridia;o__Oscillospirales;f__Ruminococcaceae;g__Caproiciproducens;	0	0	1.97492e-06	6.24524e-06	0.343436	0.590638
k__Bacteria;p__Bacteroidota;c__Bacteroidia;o__Flavobacteriales;f__Flavobacteriaceae;g__Gelidibacter;	0	0	1.97492e-06	6.24524e-06	0.343436	0.590638
k__Bacteria;p__Actinobacteria;c__unidentified_Actinobacteria;o__Streptosporangiales;f__Thermomonosporaceae;g__Actinoallomurus;	0	0	3.94984e-06	1.24905e-05	0.343436	0.590638
k__Bacteria;p__Firmicutes;c__Bacilli;o__Acholeplasmatales;f__Acholeplasmataceae;g__NED5E9;	0	0	9.87459e-06	2.50676e-05	0.244333	0.590638
k__Bacteria;p__Bacteroidota;c__Bacteroidia;o__Cytophagales;f__Cytophagaceae;g__Rhodocytophaga;	0	0	9.87459e-06	1.91928e-05	0.138185	0.590638
k__Bacteria;p__Planctomycetes;c__unidentified_Planctomycetes;o__Pirellulales;f__Pirellulaceae;g__CPla-4_termite_group;	0	0	5.92476e-06	9.53976e-06	0.0811262	0.590638
k__Bacteria;p__unidentified_Bacteria;c__Gammaproteobacteria;o__Xanthomonadales;f__Rhodanobacteraceae;g__unidentified_Rhodanobacteraceae;	0	0	3.94984e-06	1.24905e-05	0.343436	0.590638
k__Bacteria;p__Bacteroidota;c__Bacteroidia;o__Flavobacteriales;f__Flavobacteriaceae;g__NS5_marine_group;	0	0	1.38244e-05	2.95139e-05	0.172685	0.590638
k__Bacteria;p__Synergistota;c__Synergistia;o__Synergistales;f__Synergistaceae;g__Cloacibacillus;	0	0	7.89967e-06	2.4981e-05	0.343436	0.590638
k__Bacteria;p__Proteobacteria;c__Alphaproteobacteria;o__Rhizobiales;f__Stappiaceae;g__Agaricicola;	0	0	5.92476e-06	1.87357e-05	0.343436	0.590638
k__Bacteria;p__Bacteroidota;c__Bacteroidia;o__Cytophagales;f__Spirosomaceae;g__Fibrella;	0	0	1.97492e-06	6.24524e-06	0.343436	0.590638
k__Bacteria;p__Verrucomicrobiota;c__Lentisphaeria;o__Oligosphaerales;f__Oligosphaeraceae;g__horsej-a03;	0	0	3.94984e-06	1.24905e-05	0.343436	0.590638
k__Bacteria;p__Proteobacteria;c__Alphaproteobacteria;o__Rhodobacterales;f__Rhodobacteraceae;g__Amylibacter;	0	0	1.97492e-06	6.24524e-06	0.343436	0.590638
k__Bacteria;p__Actinobacteria;c__unidentified_Actinobacteria;o__Actinomycetales;f__Actinomycetaceae;g__Mobiluncus;	0	0	5.92476e-06	1.87357e-05	0.343436	0.590638
k__Bacteria;p__Firmicutes;c__Clostridia;o__Oscillospirales;f__Hungateiclostridiaceae;g__UCG-012;	0	0	9.87459e-06	1.91928e-05	0.138185	0.590638
k__Bacteria;p__Firmicutes;c__Bacilli;o__Bacillales;f__Bacillaceae;g__Terribacillus;	0	0	3.94984e-06	8.32699e-06	0.167851	0.590638
k__Bacteria;p__Firmicutes;c__Clostridia;o__Lachnospirales;f__Lachnospiraceae;g__Catonella;	0	0	1.97492e-06	6.24524e-06	0.343436	0.590638
k__Bacteria;p__Proteobacteria;c__Gammaproteobacteria;o__Enterobacterales;f__Succinivibrionaceae;g__Succinimonas;	0	0	5.92476e-06	1.33297e-05	0.193422	0.590638
k__Bacteria;p__Proteobacteria;c__Alphaproteobacteria;o__Acetobacterales;f__Acetobacteraceae;g__Rubritepida;	0	0	5.92476e-06	1.87357e-05	0.343436	0.590638
k__Bacteria;p__Proteobacteria;c__Gammaproteobacteria;o__Beggiatoales;f__Beggiatoaceae;g__Beggiatoa;	0	0	9.87459e-06	2.13316e-05	0.177268	0.590638
k__Bacteria;p__Firmicutes;c__Bacilli;o__Erysipelotrichales;f__Erysipelatoclostridiaceae;g__Erysipelotrichaceae_UCG-002;	0	0	3.94984e-06	8.32699e-06	0.167851	0.590638
k__Bacteria;p__Bacteroidota;c__Bacteroidia;o__Cytophagales;f__Spirosomaceae;g__Flectobacillus;	0	0	7.89967e-06	1.90795e-05	0.222868	0.590638
k__Bacteria;p__Bacteroidota;c__Bacteroidia;o__Chitinophagales;f__Chitinophagaceae;g__Filimonas;	0	0	5.92476e-06	1.87357e-05	0.343436	0.590638
k__Bacteria;p__Firmicutes;c__Clostridia;o__Lachnospirales;f__Lachnospiraceae;g__GCA-900066575;	0	0	3.94984e-06	1.24905e-05	0.343436	0.590638
k__Bacteria;p__Desulfobacterota;c__Desulfuromonadia;o__Bradymonadales;f__unidentified_Bradymonadales;g__unidentified_Bradymonadales;	0	0	5.92476e-06	1.87357e-05	0.343436	0.590638
k__Bacteria;p__Firmicutes;c__Bacilli;o__Bacillales;f__Bacillaceae;g__Pseudogracilibacillus;	0	0	7.89967e-06	1.90795e-05	0.222868	0.590638
k__Bacteria;p__Aquificae;c__unidentified_Aquificae;o__Hydrogenothermales;f__Hydrogenothermaceae;g__Sulfurihydrogenibium;	0	0	1.97492e-06	6.24524e-06	0.343436	0.590638
k__Bacteria;p__Firmicutes;c__Bacilli;o__Bacillales;f__Salisediminibacteriaceae;g__Salipaludibacillus;	0	0	3.94984e-06	1.24905e-05	0.343436	0.590638
k__Bacteria;p__Cyanobacteria;c__Sericytochromatia;o__unidentified_Sericytochromatia;f__unidentified_Sericytochromatia;g__unidentified_Sericytochromatia;	0	0	3.94984e-06	1.24905e-05	0.343436	0.590638
k__Bacteria;p__Proteobacteria;c__Alphaproteobacteria;o__Caulobacterales;f__Parvularculaceae;g__Amphiplicatus;	0	0	3.94984e-06	1.24905e-05	0.343436	0.590638
k__Bacteria;p__Actinobacteria;c__unidentified_Actinobacteria;o__Corynebacteriales;f__Nocardiaceae;g__Williamsia;	0	0	1.97492e-06	6.24524e-06	0.343436	0.590638
k__Bacteria;p__Firmicutes;c__Clostridia;o__Peptostreptococcales-Tissierellales;f__Acidaminobacteraceae;g__Acidaminobacter;	0	0	1.97492e-06	6.24524e-06	0.343436	0.590638
k__Bacteria;p__Actinobacteria;c__unidentified_Actinobacteria;o__Pseudonocardiales;f__Pseudonocardiaceae;g__Saccharothrix;	0	0	1.97492e-06	6.24524e-06	0.343436	0.590638
k__Bacteria;p__unidentified_Bacteria;c__Bacteroidia;o__Bacteroidales;f__Marinifilaceae;g__unidentified_Marinifilaceae;	0	0	1.97492e-06	6.24524e-06	0.343436	0.590638
k__Bacteria;p__Cyanobacteria;c__Cyanobacteriia;o__Leptolyngbyales;f__Leptolyngbyaceae;g__CENA359;	0	0	1.97492e-06	6.24524e-06	0.343436	0.590638
k__Bacteria;p__Proteobacteria;c__Gammaproteobacteria;o__Enterobacterales;f__Alteromonadaceae;g__Glaciecola;	0	0	1.97492e-06	6.24524e-06	0.343436	0.590638
k__Bacteria;p__Proteobacteria;c__Alphaproteobacteria;o__Micropepsales;f__Micropepsaceae;g__Rhizomicrobium;	0	0	1.97492e-06	6.24524e-06	0.343436	0.590638
k__Bacteria;p__Bacteroidota;c__Bacteroidia;o__Flavobacteriales;f__Weeksellaceae;g__Elizabethkingia;	0	0	3.94984e-06	1.24905e-05	0.343436	0.590638
k__Bacteria;p__Proteobacteria;c__Gammaproteobacteria;o__Burkholderiales;f__Chitinibacteraceae;g__Iodobacter;	0	0	3.94984e-06	1.24905e-05	0.343436	0.590638
k__Bacteria;p__Firmicutes;c__Bacilli;o__Erysipelotrichales;f__Erysipelotrichaceae;g__Bulleidia;	0	0	3.94984e-06	1.24905e-05	0.343436	0.590638
k__Bacteria;p__Actinobacteria;c__unidentified_Actinobacteria;o__Streptosporangiales;f__Nocardiopsaceae;g__Lipingzhangella;	0	0	5.92476e-06	1.33297e-05	0.193422	0.590638
k__Bacteria;p__Cyanobacteria;c__Cyanobacteriia;o__Cyanobacteriales;f__Chroococcidiopsaceae;g__Chroococcidiopsis_SAG_2023;	0	0	3.94984e-06	1.24905e-05	0.343436	0.590638
k__Archaea;p__Thermoplasmatota;c__Thermoplasmata;o__Methanomassiliicoccales;f__Methanomethylophilaceae;g__Candidatus_Methanoplasma;	0	0	3.94984e-06	1.24905e-05	0.343436	0.590638
k__Bacteria;p__Proteobacteria;c__Alphaproteobacteria;o__SAR11_clade;f__Clade_I;g__Clade_Ib;	0	0	3.94984e-06	1.24905e-05	0.343436	0.590638
k__Bacteria;p__Fusobacteriota;c__Fusobacteriia;o__Fusobacteriales;f__Leptotrichiaceae;g__Sneathia;	0	0	3.94984e-06	1.24905e-05	0.343436	0.590638
k__Bacteria;p__Firmicutes;c__Clostridia;o__Thermincolales;f__Thermincolaceae;g__Thermincola;	0	0	1.97492e-06	6.24524e-06	0.343436	0.590638
k__Bacteria;p__Verrucomicrobiota;c__Verrucomicrobiae;o__Opitutales;f__Puniceicoccaceae;g__Lentimonas;	0	0	1.97492e-06	6.24524e-06	0.343436	0.590638
k__Bacteria;p__Firmicutes;c__Negativicutes;o__Veillonellales-Selenomonadales;f__Selenomonadaceae;g__Veillonellaceae_UCG-001;	0	0	1.97492e-06	6.24524e-06	0.343436	0.590638
k__Bacteria;p__Actinobacteriota;c__Coriobacteriia;o__Coriobacteriales;f__unidentified_Coriobacteriales;g__Raoultibacter;	0	0	1.97492e-06	6.24524e-06	0.343436	0.590638
k__Bacteria;p__MBNT15;c__unidentified_MBNT15;o__unidentified_MBNT15;f__unidentified_MBNT15;g__unidentified_MBNT15;	0	0	1.97492e-06	6.24524e-06	0.343436	0.590638
k__Bacteria;p__Bacteroidota;c__Bacteroidia;o__Bacteroidales;f__Prolixibacteraceae;g__Mangrovibacterium;	0	0	1.97492e-06	6.24524e-06	0.343436	0.590638
k__Bacteria;p__Actinobacteriota;c__Coriobacteriia;o__Coriobacteriales;f__Eggerthellaceae;g__Denitrobacterium;	0	0	1.97492e-06	6.24524e-06	0.343436	0.590638
k__Bacteria;p__Firmicutes;c__Clostridia;o__Peptostreptococcales-Tissierellales;f__Peptostreptococcaceae;g__Criibacterium;	0	0	1.97492e-06	6.24524e-06	0.343436	0.590638

## Sheet: Genus level on day 60
Taxa	avg (AMW day 60)	sd (AMW day 60)	avg (Control day 60)	sd (Control day 60)	p.value	q.values
k__Bacteria;p__Proteobacteria;c__Gammaproteobacteria;o__Pseudomonadales;f__Moraxellaceae;g__Moraxella;	0.431846	0.265461	0.545571	0.236841	0.352681	1
Others	0.243174	0.164691	0.130424	0.0663996	0.075256	1
k__Bacteria;p__Proteobacteria;c__Gammaproteobacteria;o__Pseudomonadales;f__Pseudomonadaceae;g__Pseudomonas;	0.0353352	0.0333141	0.0269892	0.0173078	0.911797	1
k__Bacteria;p__Bacteroidota;c__Bacteroidia;o__Bacteroidales;f__Bacteroidaceae;g__Bacteroides;	0.0228261	0.0385206	0.00929792	0.0117313	0.630529	1
k__Bacteria;p__Actinobacteria;c__unidentified_Actinobacteria;o__Corynebacteriales;f__Corynebacteriaceae;g__Corynebacterium;	0.0209914	0.0160556	0.0321793	0.0226935	0.190316	1
k__Bacteria;p__Firmicutes;c__Bacilli;o__Lactobacillales;f__Carnobacteriaceae;g__Atopostipes;	0.0194213	0.0106996	0.0311642	0.0191943	0.165494	1
k__Bacteria;p__Firmicutes;c__Bacilli;o__Mycoplasmatales;f__Mycoplasmataceae;g__Mycoplasma;	0.0167829	0.0372737	0.00570949	0.00407385	0.970512	1
k__Bacteria;p__Proteobacteria;c__Gammaproteobacteria;o__Enterobacterales;f__Pasteurellaceae;g__Pasteurella;	0.0136388	0.0414838	0.000825516	0.00233553	0.403728	1
k__Bacteria;p__Proteobacteria;c__Gammaproteobacteria;o__Enterobacterales;f__Vibrionaceae;g__Vibrio;	0.00904118	0.0119733	0.00827491	0.00652409	0.314999	1
k__Bacteria;p__Bacteroidota;c__Bacteroidia;o__Chitinophagales;f__Chitinophagaceae;g__Filobacterium;	0.00776735	0.0096483	0.0119265	0.0184729	1	1
k__Bacteria;p__Proteobacteria;c__Gammaproteobacteria;o__Burkholderiales;f__Burkholderiaceae;g__Ralstonia;	0.00755406	0.00831712	0.00568974	0.0036053	0.853428	1
k__Bacteria;p__Firmicutes;c__Clostridia;o__Oscillospirales;f__Oscillospiraceae;g__UCG-005;	0.00735855	0.00432122	0.00759751	0.00357014	0.739364	1
k__Bacteria;p__Firmicutes;c__Bacilli;o__Staphylococcales;f__Staphylococcaceae;g__Staphylococcus;	0.00580626	0.00379176	0.0105046	0.0107942	0.49613	1
k__Bacteria;p__Bacteroidota;c__Bacteroidia;o__Bacteroidales;f__Porphyromonadaceae;g__Porphyromonas;	0.00557322	0.0127818	0.00112175	0.00117392	0.405502	1
k__Bacteria;p__Firmicutes;c__Bacilli;o__Lactobacillales;f__Streptococcaceae;g__Streptococcus;	0.00553372	0.00664143	0.00417893	0.00304546	0.795936	1
k__Bacteria;p__Proteobacteria;c__Gammaproteobacteria;o__Enterobacterales;f__Pseudoalteromonadaceae;g__Pseudoalteromonas;	0.00365755	0.0049725	0.0030473	0.00266724	0.364166	1
k__Bacteria;p__Firmicutes;c__Clostridia;o__Christensenellales;f__Christensenellaceae;g__Christensenellaceae_R-7_group;	0.00363977	0.00296682	0.00384714	0.00324145	0.791183	1
k__Bacteria;p__Firmicutes;c__Clostridia;o__Peptostreptococcales-Tissierellales;f__Peptostreptococcaceae;g__Romboutsia;	0.00329614	0.00165235	0.00439024	0.00173198	0.198596	1
k__Bacteria;p__Firmicutes;c__Clostridia;o__Clostridiales;f__Clostridiaceae;g__Clostridium_sensu_stricto_1;	0.00314605	0.00152602	0.00368322	0.00139478	0.545199	1
k__Bacteria;p__Firmicutes;c__Clostridia;o__Oscillospirales;f__Ruminococcaceae;g__Ruminococcus;	0.00301965	0.00354585	0.00281031	0.00327625	0.93972	1
k__Bacteria;p__Firmicutes;c__Clostridia;o__Lachnospirales;f__Lachnospiraceae;g__Blautia;	0.00293868	0.00339853	0.00346796	0.00491356	0.970512	1
k__Bacteria;p__Firmicutes;c__Bacilli;o__Lactobacillales;f__Lactobacillaceae;g__Ligilactobacillus;	0.00282018	0.00436934	0.00190975	0.00274075	0.970512	1
k__Bacteria;p__Firmicutes;c__Bacilli;o__Erysipelotrichales;f__Erysipelotrichaceae;g__Turicibacter;	0.00281426	0.0011643	0.00389059	0.00176419	0.217563	1
k__Bacteria;p__Proteobacteria;c__Gammaproteobacteria;o__Pseudomonadales;f__Halomonadaceae;g__Halomonas;	0.00277279	0.00139909	0.00299793	0.00130749	0.739364	1
k__Bacteria;p__Cyanobacteria;c__Cyanobacteriia;o__Chloroplast;f__unidentified_Chloroplast;g__unidentified_Chloroplast;	0.00260689	0.00301759	0.00321319	0.00458864	0.545047	1
k__Bacteria;p__Proteobacteria;c__Gammaproteobacteria;o__Enterobacterales;f__Enterobacteriaceae;g__Escherichia-Shigella;	0.0023304	0.00201035	0.00389256	0.00278063	0.217563	1
k__Bacteria;p__Proteobacteria;c__Gammaproteobacteria;o__Burkholderiales;f__Burkholderiaceae;g__Cupriavidus;	0.00231263	0.0025352	0.00235213	0.00156916	0.630529	1
k__Bacteria;p__Bacteroidota;c__Bacteroidia;o__Bacteroidales;f__Rikenellaceae;g__Alistipes;	0.00227511	0.00255049	0.0019216	0.00199993	0.911797	1
k__Bacteria;p__Firmicutes;c__Clostridia;o__Oscillospirales;f__Ruminococcaceae;g__Faecalibacterium;	0.00217636	0.00238168	0.00208551	0.00332565	0.939675	1
k__Bacteria;p__Bacteroidota;c__Bacteroidia;o__Bacteroidales;f__Rikenellaceae;g__Rikenellaceae_RC9_gut_group;	0.00195122	0.00113671	0.00265824	0.00206167	0.795936	1
k__Bacteria;p__Bacteroidota;c__Bacteroidia;o__Bacteroidales;f__Tannerellaceae;g__Parabacteroides;	0.00188012	0.00386132	0.000784043	0.00083343	0.79126	1
k__Bacteria;p__Proteobacteria;c__Gammaproteobacteria;o__Xanthomonadales;f__Rhodanobacteraceae;g__Rhodanobacter;	0.00187222	0.00151501	0.00203812	0.00142379	0.705351	1
k__Bacteria;p__Firmicutes;c__Bacilli;o__Staphylococcales;f__Staphylococcaceae;g__Aliicoccus;	0.00180113	0.00118874	0.00214081	0.00163933	0.649779	1
k__Bacteria;p__Proteobacteria;c__Gammaproteobacteria;o__Pseudomonadales;f__Moraxellaceae;g__Acinetobacter;	0.00174583	0.00183213	0.00271749	0.00161394	0.123005	1
k__Bacteria;p__Firmicutes;c__Bacilli;o__Staphylococcales;f__Staphylococcaceae;g__Jeotgalicoccus;	0.00170633	0.00107129	0.00175373	0.000968261	0.911797	1
k__Bacteria;p__Proteobacteria;c__Alphaproteobacteria;o__Sphingomonadales;f__Sphingomonadaceae;g__Novosphingobium;	0.00169843	0.00163284	0.00228696	0.00157314	0.211606	1
k__Bacteria;p__Firmicutes;c__Clostridia;o__Peptostreptococcales-Tissierellales;f__Peptostreptococcaceae;g__Paeniclostridium;	0.00145749	0.00067204	0.00213884	0.00113603	0.314999	1
k__Bacteria;p__Fusobacteriota;c__Fusobacteriia;o__Fusobacteriales;f__Fusobacteriaceae;g__Fusobacterium;	0.00142194	0.00372534	0.000398934	0.000573052	1	1
k__Bacteria;p__Proteobacteria;c__Alphaproteobacteria;o__Rhizobiales;f__unidentified_Rhizobiales;g__Phreatobacter;	0.00137454	0.00130757	0.00145551	0.000871705	0.545199	1
k__Bacteria;p__Firmicutes;c__Bacilli;o__Lactobacillales;f__Lactobacillaceae;g__Lactobacillus;	0.00131727	0.000987154	0.00183272	0.00119187	0.344523	1
k__Bacteria;p__Proteobacteria;c__Gammaproteobacteria;o__Pseudomonadales;f__Moraxellaceae;g__Psychrobacter;	0.00131332	0.0011817	0.000831441	0.000427489	0.344159	1
k__Bacteria;p__Firmicutes;c__Clostridia;o__Peptostreptococcales-Tissierellales;f__Family_XI;g__Tissierella;	0.00124025	0.000639595	0.00165498	0.000880153	0.247451	1
k__Bacteria;p__Actinobacteria;c__unidentified_Actinobacteria;o__Corynebacteriales;f__Dietziaceae;g__Dietzia;	0.00121457	0.0010842	0.00102893	0.000792566	0.879784	1
k__Bacteria;p__Firmicutes;c__Bacilli;o__Bacillales;f__Bacillaceae;g__Bacillus;	0.00119285	0.000958427	0.00141602	0.000911418	0.325387	1
k__Bacteria;p__Firmicutes;c__Clostridia;o__Lachnospirales;f__Lachnospiraceae;g__Lachnoclostridium;	0.00116323	0.00134683	0.000957835	0.00126014	0.705246	1
k__Bacteria;p__Proteobacteria;c__Gammaproteobacteria;o__Burkholderiales;f__Rhodocyclaceae;g__Methyloversatilis;	0.00116125	0.00112244	0.00139429	0.000693893	0.21195	1
k__Bacteria;p__Firmicutes;c__Negativicutes;o__Veillonellales-Selenomonadales;f__Veillonellaceae;g__Megasphaera;	0.00109016	0.0028795	0.00110595	0.00314243	0.160075	1
k__Bacteria;p__Firmicutes;c__Clostridia;o__Lachnospirales;f__Lachnospiraceae;g__Lachnospiraceae_NK4A136_group;	0.00105066	0.00104436	0.000900563	0.000758522	0.970512	1
k__Bacteria;p__Firmicutes;c__Bacilli;o__Lactobacillales;f__Enterococcaceae;g__Enterococcus;	0.00103683	0.00182184	0.000961785	0.000714561	0.279861	1
k__Bacteria;p__Firmicutes;c__Bacilli;o__Lactobacillales;f__Carnobacteriaceae;g__Alkalibacterium;	0.000949936	0.000515454	0.00173793	0.00115126	0.123005	1
k__Bacteria;p__Proteobacteria;c__Gammaproteobacteria;o__Burkholderiales;f__Sutterellaceae;g__Parasutterella;	0.000932162	0.00110182	0.000521378	0.000292957	0.405149	1
k__Bacteria;p__Bacteroidota;c__Bacteroidia;o__Bacteroidales;f__Prevotellaceae;g__Prevotella_9;	0.000930187	0.000931518	0.000900563	0.00066016	0.911797	1
k__Bacteria;p__Proteobacteria;c__Alphaproteobacteria;o__Sphingomonadales;f__Sphingomonadaceae;g__Sphingomonas;	0.000916362	0.00100569	0.000712946	0.000443998	0.82053	1
k__Bacteria;p__Firmicutes;c__Clostridia;o__Monoglobales;f__Monoglobaceae;g__Monoglobus;	0.000900563	0.000557753	0.00111385	0.000824498	0.650025	1
k__Bacteria;p__Firmicutes;c__Clostridia;o__Lachnospirales;f__Lachnospiraceae;g__Lachnospiraceae_NK3A20_group;	0.000874889	0.000360455	0.000853165	0.000324352	1	1
k__Bacteria;p__Firmicutes;c__Bacilli;o__Acholeplasmatales;f__Acholeplasmataceae;g__Acholeplasma;	0.000861064	0.000599109	0.000833416	0.000624926	0.909654	1
k__Bacteria;p__Actinobacteria;c__unidentified_Actinobacteria;o__Actinomycetales;f__Actinomycetaceae;g__Flaviflexus;	0.000841315	0.000555027	0.000961785	0.000564614	0.595871	1
k__Bacteria;p__Firmicutes;c__Bacilli;o__Bacillales;f__Bacillaceae;g__Oceanobacillus;	0.00083934	0.000595631	0.000701096	0.00041366	0.519895	1
k__Bacteria;p__Actinobacteria;c__unidentified_Actinobacteria;o__Micrococcales;f__Micrococcaceae;g__Rothia;	0.000823541	0.000883703	0.00149304	0.00160781	0.21195	1
k__Bacteria;p__Spirochaetota;c__Spirochaetia;o__Spirochaetales;f__Spirochaetaceae;g__Treponema;	0.000786018	0.000768771	0.00151279	0.00265963	0.448667	1
k__Bacteria;p__Firmicutes;c__Bacilli;o__Lactobacillales;f__Carnobacteriaceae;g__Alloiococcus;	0.000780093	0.00036821	0.00201244	0.00130751	0.0155255	1
k__Bacteria;p__Firmicutes;c__Clostridia;o__Peptostreptococcales-Tissierellales;f__Anaerovoracaceae;g__Mogibacterium;	0.000780093	0.000336735	0.000914387	0.000434687	0.545199	1
k__Bacteria;p__Firmicutes;c__Clostridia;o__Oscillospirales;f__Oscillospiraceae;g__NK4A214_group;	0.000748494	0.000474387	0.000888713	0.000944342	0.791183	1
k__Bacteria;p__Actinobacteria;c__unidentified_Actinobacteria;o__Propionibacteriales;f__Propionibacteriaceae;g__Cutibacterium;	0.000736645	0.00125068	0.0012126	0.00107565	0.120525	1
k__Bacteria;p__Firmicutes;c__Clostridia;o__Peptostreptococcales-Tissierellales;f__Anaerovoracaceae;g__Family_XIII_AD3011_group;	0.00073467	0.000328732	0.000831441	0.000493198	0.911797	1
k__Bacteria;p__Proteobacteria;c__Alphaproteobacteria;o__Sphingomonadales;f__Sphingomonadaceae;g__Sandaracinobacter;	0.000732695	0.0022477	0.00104671	0.00319214	0.367373	1
k__Bacteria;p__Firmicutes;c__Negativicutes;o__Acidaminococcales;f__Acidaminococcaceae;g__Phascolarctobacterium;	0.000728745	0.000775654	0.000787992	0.000857591	0.791107	1
k__Bacteria;p__Actinobacteria;c__unidentified_Actinobacteria;o__Actinomycetales;f__Actinomycetaceae;g__Actinomyces;	0.000728745	0.00101261	0.000229091	0.000186011	0.703753	1
k__Bacteria;p__Firmicutes;c__Clostridia;o__Oscillospirales;f__Ruminococcaceae;g__Subdoligranulum;	0.000728745	0.00178437	0.00119483	0.00346665	0.761322	1
k__Bacteria;p__Proteobacteria;c__Gammaproteobacteria;o__Xanthomonadales;f__Xanthomonadaceae;g__Pseudoxanthomonas;	0.00072677	0.00162186	0.000918337	0.00194777	0.343431	1
k__Bacteria;p__Proteobacteria;c__Gammaproteobacteria;o__Enterobacterales;f__Idiomarinaceae;g__Aliidiomarina;	0.000716895	0.000725814	0.000580626	0.000544384	0.820263	1
k__Bacteria;p__Proteobacteria;c__Gammaproteobacteria;o__Burkholderiales;f__Burkholderiaceae;g__Burkholderia-Caballeronia-Paraburkholderia;	0.000714921	0.000759127	0.000716895	0.000535139	0.383778	1
k__Bacteria;p__Firmicutes;c__Bacilli;o__Bacillales;f__Bacillaceae;g__Amphibacillus;	0.000689247	0.000348026	0.000876864	0.000515433	0.545199	1
k__Bacteria;p__Actinobacteria;c__unidentified_Actinobacteria;o__Micrococcales;f__Dermabacteraceae;g__Brachybacterium;	0.000657648	0.000590501	0.00107238	0.000779199	0.130136	1
k__Bacteria;p__Proteobacteria;c__Gammaproteobacteria;o__Enterobacterales;f__Pasteurellaceae;g__Bibersteinia;	0.000655673	0.000526793	0.000572726	0.000682292	0.427008	1
k__Bacteria;p__Proteobacteria;c__Gammaproteobacteria;o__Pseudomonadales;f__Halomonadaceae;g__Marinospirillum;	0.000651723	0.000324512	0.000620124	0.000633905	0.393048	1
k__Bacteria;p__Actinobacteria;c__unidentified_Actinobacteria;o__Micrococcales;f__Micrococcaceae;g__Garicola;	0.000628024	0.000447145	0.00116718	0.000984314	0.103589	1
k__Bacteria;p__Firmicutes;c__Bacilli;o__Lactobacillales;f__Aerococcaceae;g__Facklamia;	0.000596425	0.000244869	0.000977585	0.000593152	0.112276	1
k__Bacteria;p__Actinobacteria;c__unidentified_Actinobacteria;o__Micrococcales;f__Brevibacteriaceae;g__Brevibacterium;	0.00059445	0.000562723	0.0012284	0.000869453	0.0339562	1
k__Bacteria;p__Proteobacteria;c__Alphaproteobacteria;o__Dongiales;f__Dongiaceae;g__Dongia;	0.000590501	0.000571738	0.000515454	0.000324706	0.969816	1
k__Bacteria;p__Firmicutes;c__Clostridia;o__Peptostreptococcales-Tissierellales;f__Peptostreptococcaceae;g__Paraclostridium;	0.000590501	0.000317963	0.000766268	0.000340898	0.211433	1
k__Bacteria;p__Actinobacteria;c__unidentified_Actinobacteria;o__Micrococcales;f__Micrococcaceae;g__Micrococcus;	0.000588526	0.000858064	0.000914387	0.000707675	0.0492808	1
k__Bacteria;p__Bacteroidota;c__Bacteroidia;o__Bacteroidales;f__Dysgonomonadaceae;g__Proteiniphilum;	0.000576676	0.00048257	0.00048583	0.000550637	0.383957	1
k__Bacteria;p__Firmicutes;c__Clostridia;o__Oscillospirales;f__Oscillospiraceae;g__UCG-002;	0.000570751	0.000824669	0.000780093	0.00142274	0.791107	1
k__Bacteria;p__Firmicutes;c__Clostridia;o__Lachnospirales;f__Lachnospiraceae;g__[Eubacterium]_eligens_group;	0.000560877	0.00126977	0.000786018	0.0021956	0.470499	1
k__Bacteria;p__Firmicutes;c__Clostridia;o__Lachnospirales;f__Lachnospiraceae;g__Roseburia;	0.000535203	0.000685995	0.000416708	0.000288673	0.879649	1
k__Bacteria;p__Firmicutes;c__Bacilli;o__Bacillales;f__Bacillaceae;g__Halolactibacillus;	0.000529278	0.000252707	0.000969685	0.000607603	0.130425	1
k__Bacteria;p__Firmicutes;c__Clostridia;o__Peptostreptococcales-Tissierellales;f__Family_XI;g__Parvimonas;	0.000523353	0.00108128	0.000167868	0.000196887	0.363443	1
k__Bacteria;p__Proteobacteria;c__Gammaproteobacteria;o__Burkholderiales;f__Neisseriaceae;g__Alysiella;	0.00049373	0.000242414	0.000341661	0.000225185	0.0882523	1
k__Bacteria;p__Spirochaetota;c__Spirochaetia;o__Spirochaetales;f__Spirochaetaceae;g__GWE2-31-10;	0.000466081	0.00059344	0.000345611	0.000330893	0.969702	1
k__Bacteria;p__Proteobacteria;c__Alphaproteobacteria;o__Rhizobiales;f__Xanthobacteraceae;g__Pseudolabrys;	0.000452256	0.000524703	0.000483855	0.000430096	0.596287	1
k__Bacteria;p__Firmicutes;c__Clostridia;o__Peptostreptococcales-Tissierellales;f__Peptostreptococcaceae;g__Peptostreptococcus;	0.000452256	0.00106558	0.000537178	0.00148415	0.674334	1
k__Bacteria;p__Verrucomicrobiota;c__Verrucomicrobiae;o__Verrucomicrobiales;f__Akkermansiaceae;g__Akkermansia;	0.000438432	0.000432763	0.000712946	0.000950538	0.449521	1
k__Bacteria;p__Firmicutes;c__Clostridia;o__Peptostreptococcales-Tissierellales;f__Peptostreptococcaceae;g__Clostridioides;	0.000434482	0.000264308	0.00059445	0.000273882	0.139868	1
k__Bacteria;p__Proteobacteria;c__Alphaproteobacteria;o__Rhizobiales;f__Xanthobacteraceae;g__Bradyrhizobium;	0.000430532	0.000543156	0.000436457	0.000214622	0.18538	1
k__Bacteria;p__Firmicutes;c__Negativicutes;o__Veillonellales-Selenomonadales;f__Selenomonadaceae;g__Megamonas;	0.000428557	0.00114242	0.000521378	0.00118905	0.13927	1
k__Bacteria;p__Proteobacteria;c__Gammaproteobacteria;o__Burkholderiales;f__Comamonadaceae;g__Delftia;	0.000422633	0.000433304	0.000454231	0.000302104	0.570606	1
k__Bacteria;p__Proteobacteria;c__Alphaproteobacteria;o__Rhizobiales;f__Devosiaceae;g__Devosia;	0.000408808	0.000507285	0.000377209	0.000317826	0.677126	1
k__Bacteria;p__Firmicutes;c__Clostridia;o__Lachnospirales;f__Lachnospiraceae;g__Lachnospiraceae_ND3007_group;	0.000408808	0.000459689	0.000456206	0.00063173	0.732762	1
k__Bacteria;p__Proteobacteria;c__Gammaproteobacteria;o__Enterobacterales;f__Aeromonadaceae;g__Aeromonas;	0.000389059	0.000396304	0.000319937	0.000217101	1	1
k__Bacteria;p__Proteobacteria;c__Gammaproteobacteria;o__Burkholderiales;f__Sutterellaceae;g__Sutterella;	0.000383134	0.000666887	0.000479905	0.000841245	0.339012	1
k__Bacteria;p__Firmicutes;c__Clostridia;o__Lachnospirales;f__Lachnospiraceae;g__[Eubacterium]_hallii_group;	0.000381159	0.000292343	0.000381159	0.000442786	0.677126	1
k__Bacteria;p__Firmicutes;c__Clostridia;o__Lachnospirales;f__Lachnospiraceae;g__Cellulosilyticum;	0.000379184	0.000189839	0.000511504	0.000277966	0.325387	1
k__Bacteria;p__Firmicutes;c__Bacilli;o__Lactobacillales;f__Lactobacillaceae;g__Limosilactobacillus;	0.000377209	0.000365991	0.000580626	0.000607514	0.307308	1
k__Bacteria;p__Proteobacteria;c__Gammaproteobacteria;o__Burkholderiales;f__Neisseriaceae;g__Neisseria;	0.00037326	0.000225262	0.000732695	0.000793823	0.198596	1
k__Bacteria;p__Firmicutes;c__Bacilli;o__Lactobacillales;f__Carnobacteriaceae;g__Lacticigenium;	0.00037326	0.000265853	0.000487805	0.000280233	0.307125	1
k__Bacteria;p__Actinobacteria;c__unidentified_Actinobacteria;o__Bifidobacteriales;f__Bifidobacteriaceae;g__Bifidobacterium;	0.00036931	0.000239907	0.000578651	0.000419155	0.271952	1
k__Bacteria;p__Firmicutes;c__Clostridia;o__Lachnospirales;f__Lachnospiraceae;g__Lachnospiraceae_UCG-010;	0.00036931	0.000232569	0.000363385	0.000412186	0.449009	1
k__Bacteria;p__Firmicutes;c__Clostridia;o__Oscillospirales;f__Butyricicoccaceae;g__UCG-009;	0.000363385	0.000233341	0.000458181	0.000233824	0.240968	1
k__Bacteria;p__Proteobacteria;c__Alphaproteobacteria;o__Rickettsiales;f__Mitochondria;g__unidentified_Mitochondria;	0.000363385	0.000371485	0.000523353	0.000635956	0.595732	1
k__Bacteria;p__Firmicutes;c__Clostridia;o__Clostridiales;f__Clostridiaceae;g__Proteiniclasticum;	0.00036141	0.00021894	0.00024884	0.000165024	0.271409	1
k__Bacteria;p__Proteobacteria;c__Alphaproteobacteria;o__Rhizobiales;f__Hyphomicrobiaceae;g__Hyphomicrobium;	0.000355485	0.00037656	0.000298213	0.000200205	0.790721	1
k__Bacteria;p__Actinobacteria;c__unidentified_Actinobacteria;o__Micrococcales;f__Micrococcaceae;g__Glutamicibacter;	0.000355485	0.000411955	0.000266614	0.000192435	0.96977	1
k__Bacteria;p__Firmicutes;c__Clostridia;o__Peptostreptococcales-Tissierellales;f__Family_XI;g__W5053;	0.000351535	0.000180477	0.000626049	0.000627021	0.324658	1
k__Bacteria;p__Firmicutes;c__Bacilli;o__Bacillales;f__Bacillaceae;g__Geobacillus;	0.000347586	0.000223669	0.000434482	0.000361769	0.677012	1
k__Bacteria;p__Bacteroidota;c__Bacteroidia;o__Chitinophagales;f__Chitinophagaceae;g__Puia;	0.000335736	0.000395093	0.000298213	0.00021583	0.677241	1
k__Bacteria;p__Firmicutes;c__Clostridia;o__Lachnospirales;f__Lachnospiraceae;g__Anaerosporobacter;	0.000329811	0.000239727	0.000302163	0.000133962	0.909586	1
k__Bacteria;p__Bacteroidota;c__Bacteroidia;o__Bacteroidales;f__Prevotellaceae;g__Prevotellaceae_UCG-004;	0.000317962	0.000215025	0.000472006	0.000360863	0.449351	1
k__Bacteria;p__Proteobacteria;c__Alphaproteobacteria;o__Caulobacterales;f__Caulobacteraceae;g__Asticcacaulis;	0.000315987	0.000380225	0.00023304	0.000186848	0.969782	1
k__Bacteria;p__Firmicutes;c__Clostridia;o__Peptostreptococcales-Tissierellales;f__unidentified_Peptostreptococcales-Tissierellales;g__Guggenheimella;	0.000312037	0.000339497	0.000195517	0.000123667	0.44798	1
k__Bacteria;p__Actinobacteria;c__unidentified_Actinobacteria;o__Propionibacteriales;f__Nocardioidaceae;g__Nocardioides;	0.000310062	0.000270475	0.000339686	0.000208549	0.519895	1
k__Bacteria;p__Proteobacteria;c__Gammaproteobacteria;o__Burkholderiales;f__Oxalobacteraceae;g__Massilia;	0.000310062	0.000235532	0.000319937	0.000165181	0.621731	1
k__Bacteria;p__Actinobacteria;c__unidentified_Actinobacteria;o__Micrococcales;f__Microbacteriaceae;g__Leucobacter;	0.000308087	0.000195551	0.000274514	0.000151968	0.790721	1
k__Bacteria;p__unidentified_Bacteria;c__Bacteroidia;o__Bacteroidales;f__Prolixibacteraceae;g__unidentified_Prolixibacteraceae;	0.000306112	0.000899076	0.000418683	0.00127551	1	1
k__Bacteria;p__Firmicutes;c__Negativicutes;o__Veillonellales-Selenomonadales;f__Veillonellaceae;g__Veillonella;	0.000300188	0.000415495	0.000209341	0.000191294	0.620136	1
k__Bacteria;p__Firmicutes;c__Clostridia;o__Lachnospirales;f__Lachnospiraceae;g__Fusicatenibacter;	0.000300188	0.000461735	0.000298213	0.000488519	0.819728	1
k__Bacteria;p__Bacteroidota;c__Bacteroidia;o__Bacteroidales;f__Dysgonomonadaceae;g__Fermentimonas;	0.000296238	0.000219326	0.000302163	0.000472703	0.271046	1
k__Bacteria;p__Firmicutes;c__Clostridia;o__Oscillospirales;f__Hungateiclostridiaceae;g__Fastidiosipila;	0.000290313	0.000151568	0.000339686	0.000311261	0.73315	1
k__Bacteria;p__Firmicutes;c__Bacilli;o__Lactobacillales;f__Lactobacillaceae;g__Leuconostoc;	0.000288338	0.000314089	0.000294263	0.000204912	0.470667	1
k__Bacteria;p__Firmicutes;c__Clostridia;o__Lachnospirales;f__Lachnospiraceae;g__Acetitomaculum;	0.000288338	0.00017447	0.000278464	0.000154513	0.90945	1
k__Bacteria;p__Firmicutes;c__Clostridia;o__Lachnospirales;f__Lachnospiraceae;g__[Ruminococcus]_torques_group;	0.000284388	0.000516021	0.000286363	0.000216792	0.256123	1
k__Bacteria;p__Proteobacteria;c__Alphaproteobacteria;o__Acetobacterales;f__Acetobacteraceae;g__Acetobacter;	0.000282413	0.000225377	0.000377209	0.000230774	0.363805	1
k__Bacteria;p__Bacteroidota;c__Bacteroidia;o__Bacteroidales;f__Prevotellaceae;g__Prevotellaceae_UCG-003;	0.000280438	0.000150923	0.000375235	0.000249115	0.447636	1
k__Bacteria;p__Proteobacteria;c__Gammaproteobacteria;o__Burkholderiales;f__Comamonadaceae;g__Comamonas;	0.000276489	0.00033965	0.00037326	0.000442825	0.424026	1
k__Bacteria;p__Firmicutes;c__Bacilli;o__Bacillales;f__Planococcaceae;g__Planococcus;	0.000272539	0.000209585	0.000448307	0.000404315	0.256481	1
k__Bacteria;p__Firmicutes;c__Negativicutes;o__Acidaminococcales;f__Acidaminococcaceae;g__Acidaminococcus;	0.000272539	0.000587761	0.000304137	0.000685284	0.877901	1
k__Bacteria;p__Proteobacteria;c__Gammaproteobacteria;o__Burkholderiales;f__Rhodocyclaceae;g__Thauera;	0.000270564	0.000336581	0.000315987	0.000538927	0.969713	1
k__Bacteria;p__Bacteroidota;c__Bacteroidia;o__Bacteroidales;f__Barnesiellaceae;g__Barnesiella;	0.000268589	0.000610928	0.000349561	0.000980856	0.701801	1
k__Bacteria;p__Desulfobacterota;c__Desulfovibrionia;o__Desulfovibrionales;f__Desulfovibrionaceae;g__Desulfovibrio;	0.000268589	0.00041689	0.000286363	0.000401756	0.879378	1
k__Bacteria;p__Actinobacteria;c__unidentified_Actinobacteria;o__Corynebacteriales;f__Mycobacteriaceae;g__Mycobacterium;	0.000262664	0.000296318	0.000406833	0.000426245	0.240081	1
k__Bacteria;p__Actinobacteria;c__unidentified_Actinobacteria;o__Micrococcales;f__Intrasporangiaceae;g__Ornithinimicrobium;	0.000262664	0.00021575	0.000231065	0.000230699	0.542913	1
k__Bacteria;p__Proteobacteria;c__Gammaproteobacteria;o__Burkholderiales;f__Burkholderiaceae;g__Lautropia;	0.000260689	0.000180956	0.000424607	0.00031698	0.239369	1
k__Bacteria;p__Desulfobacterota;c__Desulfovibrionia;o__Desulfovibrionales;f__Desulfovibrionaceae;g__Bilophila;	0.000260689	0.000330441	0.000274514	0.000502857	0.465718	1
k__Bacteria;p__Firmicutes;c__Clostridia;o__Lachnospirales;f__Lachnospiraceae;g__Anaerostipes;	0.000260689	0.000328336	0.000294263	0.000299142	0.649779	1
k__Bacteria;p__Firmicutes;c__Bacilli;o__Paenibacillales;f__Paenibacillaceae;g__Paenibacillus;	0.000258714	0.000223136	0.000402883	0.00028072	0.225952	1
k__Bacteria;p__Actinobacteria;c__unidentified_Actinobacteria;o__Actinomycetales;f__Actinomycetaceae;g__Trueperella;	0.000258714	0.000208268	0.000349561	0.000219336	0.240436	1
k__Bacteria;p__Firmicutes;c__Clostridia;o__Peptostreptococcales-Tissierellales;f__Anaerovoracaceae;g__[Eubacterium]_nodatum_group;	0.000258714	0.000149669	0.000203417	9.07651e-05	0.445731	1
k__Bacteria;p__Firmicutes;c__Clostridia;o__Oscillospirales;f__Oscillospiraceae;g__Colidextribacter;	0.000258714	0.000195163	0.00025279	0.000174122	1	1
k__Bacteria;p__Firmicutes;c__Clostridia;o__Lachnospirales;f__Lachnospiraceae;g__Marvinbryantia;	0.00025279	0.000181196	0.000276489	0.000125597	0.54444	1
k__Bacteria;p__Bacteroidota;c__Bacteroidia;o__Bacteroidales;f__Dysgonomonadaceae;g__Petrimonas;	0.00024884	0.000704369	0.000379184	0.00109547	0.50747	1
k__Bacteria;p__Actinobacteria;c__unidentified_Actinobacteria;o__Streptomycetales;f__Streptomycetaceae;g__Streptomyces;	0.00024489	0.000265649	0.000229091	0.000153316	0.704928	1
k__Bacteria;p__Firmicutes;c__Bacilli;o__Erysipelotrichales;f__Erysipelotrichaceae;g__Erysipelothrix;	0.00024489	0.000166331	0.000278464	0.000258749	1	1
k__Bacteria;p__Actinobacteria;c__unidentified_Actinobacteria;o__Micrococcales;f__Micrococcaceae;g__Kocuria;	0.000242915	0.000129018	0.000460156	0.000427448	0.150004	1
k__Bacteria;p__Firmicutes;c__Bacilli;o__Lactobacillales;f__Carnobacteriaceae;g__Jeotgalibaca;	0.00024094	0.000164128	0.000355485	0.000213112	0.325023	1
k__Bacteria;p__Actinobacteria;c__unidentified_Actinobacteria;o__Micrococcales;f__Bogoriellaceae;g__Georgenia;	0.00024094	0.000208341	0.000201442	0.000140514	0.939216	1
k__Bacteria;p__Proteobacteria;c__Gammaproteobacteria;o__Enterobacterales;f__Succinivibrionaceae;g__Succinivibrio;	0.000238965	0.000321621	0.000165893	0.000114855	1	1
k__Bacteria;p__Proteobacteria;c__Gammaproteobacteria;o__Xanthomonadales;f__Xanthomonadaceae;g__Luteimonas;	0.00023304	0.000204774	0.000270564	0.000173686	0.519106	1
k__Bacteria;p__Proteobacteria;c__Gammaproteobacteria;o__Burkholderiales;f__Nitrosomonadaceae;g__Nitrosospira;	0.00023304	0.000256114	0.000183667	0.000166032	0.818847	1
k__Bacteria;p__unidentified_Bacteria;c__unidentified_Bacteria;o__Gemmatimonadales;f__Gemmatimonadaceae;g__unidentified_Gemmatimonadaceae;	0.000225141	0.000194663	0.000154044	0.000114326	0.519264	1
k__Bacteria;p__Proteobacteria;c__Gammaproteobacteria;o__Enterobacterales;f__Succinivibrionaceae;g__Ruminobacter;	0.000223166	0.000326117	5.33228e-05	5.10347e-05	0.0512079	1
k__Bacteria;p__Gemmatimonadetes;c__unidentified_Gemmatimonadetes;o__Gemmatimonadales;f__Gemmatimonadaceae;g__Gemmatimonas;	0.000223166	0.000223252	0.000351535	0.000261638	0.102808	1
k__Bacteria;p__Synergistota;c__Synergistia;o__Synergistales;f__Synergistaceae;g__Syner-01;	0.000209341	0.000572552	0.00025279	0.00070262	0.638142	1
k__Bacteria;p__Firmicutes;c__Bacilli;o__Lactobacillales;f__Aerococcaceae;g__Abiotrophia;	0.000209341	0.000199934	0.000479905	0.000408474	0.0814085	1
k__Bacteria;p__Bacteroidota;c__Bacteroidia;o__Bacteroidales;f__Prevotellaceae;g__Prevotella;	0.000203417	0.000160186	0.000201442	0.000122381	0.939652	1
k__Bacteria;p__Acidobacteriota;c__Acidobacteriae;o__Acidobacteriales;f__Acidobacteriaceae_(Subgroup_1);g__Granulicella;	0.000201442	0.000199414	0.000211316	0.000177633	0.790489	1
k__Bacteria;p__Proteobacteria;c__Gammaproteobacteria;o__Xanthomonadales;f__Xanthomonadaceae;g__Stenotrophomonas;	0.000199467	0.000164036	0.000225141	0.000122523	0.494174	1
k__Bacteria;p__Firmicutes;c__Clostridia;o__Lachnospirales;f__Lachnospiraceae;g__[Ruminococcus]_gauvreauii_group;	0.000197492	0.000139958	0.000144169	7.95707e-05	0.401037	1
k__Bacteria;p__Proteobacteria;c__Alphaproteobacteria;o__Rhizobiales;f__Beijerinckiaceae;g__Methylobacterium-Methylorubrum;	0.000195517	0.000290469	0.000205392	0.000144288	0.422072	1
k__Bacteria;p__Proteobacteria;c__Alphaproteobacteria;o__Micropepsales;f__Micropepsaceae;g__Micropepsis;	0.000193542	0.000240223	0.000173793	0.000148316	0.56619	1
k__Bacteria;p__Bacteroidota;c__Bacteroidia;o__Chitinophagales;f__Chitinophagaceae;g__Arachidicoccus;	0.000193542	0.000178788	0.000167868	0.000166605	0.909416	1
k__Bacteria;p__Bacteroidota;c__Bacteroidia;o__Bacteroidales;f__Prevotellaceae;g__Alloprevotella;	0.000189592	0.000141865	0.000225141	0.000159141	0.649285	1
k__Bacteria;p__Proteobacteria;c__Gammaproteobacteria;o__Enterobacterales;f__Pasteurellaceae;g__Haemophilus;	0.000185642	0.000121457	0.000266614	0.000186022	0.342883	1
k__Bacteria;p__Firmicutes;c__Bacilli;o__Erysipelotrichales;f__Erysipelotrichaceae;g__Allobaculum;	0.000183667	0.000134929	0.000229091	0.000140329	0.425083	1
k__Bacteria;p__Bacteroidota;c__Bacteroidia;o__Bacteroidales;f__Rikenellaceae;g__dgA-11_gut_group;	0.000183667	0.000164458	0.000270564	0.000218742	0.569733	1
k__Bacteria;p__Firmicutes;c__Bacilli;o__Thermoactinomycetales;f__Thermoactinomycetaceae;g__Planifilum;	0.000181693	0.000159848	0.00023304	0.000161734	0.210052	1
k__Bacteria;p__Proteobacteria;c__Alphaproteobacteria;o__Rhodobacterales;f__Rhodobacteraceae;g__Paracoccus;	0.000181693	0.000192334	0.000207366	0.00012254	0.383598	1
k__Bacteria;p__Firmicutes;c__Clostridia;o__Lachnospirales;f__Lachnospiraceae;g__Dorea;	0.000181693	0.000120598	0.000193542	0.000161734	0.878785	1
k__Bacteria;p__Firmicutes;c__Clostridia;o__Peptostreptococcales-Tissierellales;f__Family_XI;g__Murdochiella;	0.000175768	0.000233016	0.000161943	0.000115832	0.493517	1
k__Bacteria;p__Proteobacteria;c__Gammaproteobacteria;o__Pseudomonadales;f__Cellvibrionaceae;g__Cellvibrio;	0.000175768	0.000150535	0.000171818	8.88348e-05	0.704928	1
k__Bacteria;p__Proteobacteria;c__Gammaproteobacteria;o__Burkholderiales;f__Alcaligenaceae;g__Bordetella;	0.000171818	0.000204827	0.000408808	0.000308218	0.040717	1
k__Bacteria;p__Bacteroidota;c__Bacteroidia;o__Bacteroidales;f__Marinifilaceae;g__Butyricimonas;	0.000171818	0.000391352	0.000102696	0.000310983	0.34565	1
k__Bacteria;p__Firmicutes;c__Clostridia;o__Peptostreptococcales-Tissierellales;f__Anaerovoracaceae;g__[Eubacterium]_brachy_group;	0.000171818	0.000110959	0.000173793	9.20688e-05	0.939286	1
k__Bacteria;p__Proteobacteria;c__Alphaproteobacteria;o__Caulobacterales;f__Hyphomonadaceae;g__Hirschia;	0.000167868	0.000187877	0.000219216	0.000147334	0.30603	1
k__Bacteria;p__Firmicutes;c__Clostridia;o__Oscillospirales;f__Butyricicoccaceae;g__Butyricicoccus;	0.000167868	0.000308808	0.000211316	0.000315994	0.444859	1
k__Bacteria;p__Proteobacteria;c__Gammaproteobacteria;o__Competibacterales;f__Competibacteraceae;g__Candidatus_Competibacter;	0.000167868	0.000140035	0.000213291	0.000153768	0.519737	1
k__Bacteria;p__Proteobacteria;c__Alphaproteobacteria;o__Rhizobiales;f__unidentified_Rhizobiales;g__Bauldia;	0.000165893	0.000255165	9.6771e-05	4.96574e-05	0.399587	1
k__Bacteria;p__Proteobacteria;c__Alphaproteobacteria;o__Caulobacterales;f__Caulobacteraceae;g__Brevundimonas;	0.000163918	0.000119242	0.000171818	9.07651e-05	0.382337	1
k__Bacteria;p__Firmicutes;c__Clostridia;o__Peptostreptococcales-Tissierellales;f__Peptostreptococcaceae;g__Terrisporobacter;	0.000163918	0.000137159	0.000108621	5.83261e-05	0.564989	1
k__Bacteria;p__Bacteroidota;c__Bacteroidia;o__Sphingobacteriales;f__Sphingobacteriaceae;g__Mucilaginibacter;	0.000163918	0.000167849	0.000209341	0.000203586	0.819795	1
k__Bacteria;p__Bacteroidota;c__Bacteroidia;o__Flavobacteriales;f__Flavobacteriaceae;g__Imtechella;	0.000157993	0.000124905	0.000179718	0.000243208	0.621599	1
k__Bacteria;p__Actinobacteriota;c__Coriobacteriia;o__Coriobacteriales;f__Atopobiaceae;g__Olsenella;	0.000156019	0.000126782	0.000150094	7.57481e-05	0.673149	1
k__Bacteria;p__Bacteroidota;c__Bacteroidia;o__Chitinophagales;f__Chitinophagaceae;g__Chitinophaga;	0.000152069	0.000168364	0.000144169	7.95707e-05	0.446772	1
k__Bacteria;p__Firmicutes;c__Clostridia;o__Lachnospirales;f__Lachnospiraceae;g__Frisingicoccus;	0.000150094	0.000127038	0.000157993	8.7829e-05	0.446252	1
k__Bacteria;p__Proteobacteria;c__Alphaproteobacteria;o__Rhizobiales;f__Xanthobacteraceae;g__Rhodopseudomonas;	0.000148119	0.00017097	0.000161943	0.000153203	0.594194	1
k__Bacteria;p__Firmicutes;c__Bacilli;o__Lactobacillales;f__Lactobacillaceae;g__Lactiplantibacillus;	0.000146144	0.00014002	0.000235015	0.000183253	0.254865	1
k__Bacteria;p__Firmicutes;c__Bacilli;o__Bacillales;f__Planococcaceae;g__Lysinibacillus;	0.000142194	0.000148899	0.000144169	0.000124922	0.849264	1
k__Bacteria;p__Firmicutes;c__Clostridia;o__Lachnospirales;f__Lachnospiraceae;g__Coprococcus;	0.000140219	0.000125407	0.000169843	0.000262696	0.594615	1
k__Bacteria;p__Proteobacteria;c__Gammaproteobacteria;o__Burkholderiales;f__Alcaligenaceae;g__Candidimonas;	0.000140219	0.000142246	0.000140219	0.000105514	0.790256	1
k__Bacteria;p__Campylobacterota;c__Campylobacteria;o__Campylobacterales;f__Helicobacteraceae;g__Helicobacter;	0.000140219	9.04782e-05	0.000136269	0.000105102	0.939286	1
k__Bacteria;p__Firmicutes;c__Bacilli;o__Erysipelotrichales;f__Erysipelatoclostridiaceae;g__UCG-004;	0.000136269	8.55545e-05	0.000106646	6.32796e-05	0.424908	1
k__Bacteria;p__Firmicutes;c__Clostridia;o__Oscillospirales;f__Oscillospiraceae;g__Oscillibacter;	0.000136269	0.000167952	0.000177743	0.000168609	0.466409	1
k__Bacteria;p__Proteobacteria;c__Gammaproteobacteria;o__Pseudomonadales;f__Halomonadaceae;g__Salinicola;	0.000134294	6.56988e-05	0.00012047	0.000102175	0.381613	1
k__Bacteria;p__Actinobacteria;c__unidentified_Actinobacteria;o__Frankiales;f__Acidothermaceae;g__Acidothermus;	0.000134294	0.000120598	0.000157993	0.000105329	0.516876	1
k__Bacteria;p__Proteobacteria;c__Alphaproteobacteria;o__Rhizobiales;f__Rhizobiaceae;g__Mesorhizobium;	0.000134294	0.000183099	0.000110595	8.07331e-05	0.620536	1
k__Bacteria;p__Bacteroidota;c__Bacteroidia;o__Flavobacteriales;f__Weeksellaceae;g__Chryseobacterium;	0.00012837	0.000103356	0.000264639	0.00014217	0.0330164	1
k__Bacteria;p__Firmicutes;c__Bacilli;o__Lactobacillales;f__Aerococcaceae;g__Ignavigranum;	0.00012837	7.52027e-05	0.000272539	0.000170602	0.095177	1
k__Bacteria;p__Acidobacteriota;c__Acidobacteriae;o__Bryobacterales;f__Bryobacteraceae;g__Bryobacter;	0.00012837	0.000132072	0.000146144	0.000121457	0.676781	1
k__Bacteria;p__Bacteroidota;c__Bacteroidia;o__Flavobacteriales;f__Weeksellaceae;g__Bergeyella;	0.00012837	9.68628e-05	0.000270564	0.000575636	0.730992	1
k__Bacteria;p__Firmicutes;c__Bacilli;o__Erysipelotrichales;f__Erysipelatoclostridiaceae;g__Erysipelatoclostridium;	0.00012837	0.000144902	9.87459e-05	9.12176e-05	0.879151	1
k__Bacteria;p__Firmicutes;c__Negativicutes;o__Veillonellales-Selenomonadales;f__Veillonellaceae;g__Dialister;	0.00012837	0.000264677	6.71472e-05	6.39608e-05	0.907514	1
k__Bacteria;p__Firmicutes;c__Bacilli;o__Erysipelotrichales;f__Erysipelotrichaceae;g__Dubosiella;	0.000126395	0.000107043	0.000229091	0.000157224	0.149234	1
k__Bacteria;p__Proteobacteria;c__Gammaproteobacteria;o__Legionellales;f__Legionellaceae;g__Legionella;	0.000118495	0.000117023	8.88713e-05	8.49445e-05	0.538869	1
k__Bacteria;p__Proteobacteria;c__Alphaproteobacteria;o__Caulobacterales;f__Caulobacteraceae;g__Phenylobacterium;	0.000118495	9.26319e-05	0.000136269	9.78421e-05	0.647415	1
k__Bacteria;p__Proteobacteria;c__Gammaproteobacteria;o__Xanthomonadales;f__Xanthomonadaceae;g__Arenimonas;	0.000118495	0.000180525	0.000106646	0.000149016	1	1
k__Bacteria;p__Acidobacteriota;c__Blastocatellia;o__Pyrinomonadales;f__Pyrinomonadaceae;g__RB41;	0.00011652	0.000111505	0.000148119	0.000105842	0.544136	1
k__Bacteria;p__Proteobacteria;c__Gammaproteobacteria;o__Salinisphaerales;f__Solimonadaceae;g__Alkanibacter;	0.00011652	0.000126439	0.000104671	5.43252e-05	0.703753	1
k__Bacteria;p__Firmicutes;c__Clostridia;o__Oscillospirales;f__Ruminococcaceae;g__Candidatus_Soleaferrea;	0.00011652	9.37711e-05	0.00012047	9.23742e-05	1	1
k__Bacteria;p__unidentified_Bacteria;c__Alphaproteobacteria;o__Micropepsales;f__Micropepsaceae;g__unidentified_Micropepsaceae;	0.000114545	0.000169071	7.70218e-05	7.35714e-05	0.702238	1
k__Bacteria;p__Desulfobacterota;c__Desulfovibrionia;o__Desulfovibrionales;f__Desulfovibrionaceae;g__Mailhella;	0.00011257	8.11881e-05	0.000181693	0.000157939	0.321346	1
k__Bacteria;p__Firmicutes;c__Clostridia;o__Lachnospirales;f__Lachnospiraceae;g__[Eubacterium]_ventriosum_group;	0.00011257	9.76648e-05	0.000114545	0.000147143	0.819929	1
k__Bacteria;p__Actinobacteria;c__unidentified_Actinobacteria;o__Micrococcales;f__Sanguibacteraceae;g__Sanguibacter-Flavimobilis;	0.00011257	5.51172e-05	0.00012837	5.75783e-05	0.514778	1
k__Bacteria;p__Firmicutes;c__Clostridia;o__Lachnospirales;f__Lachnospiraceae;g__Hungatella;	0.000110595	0.000114098	0.00013232	8.98051e-05	0.270864	1
k__Bacteria;p__Actinobacteria;c__unidentified_Actinobacteria;o__Micrococcales;f__Microbacteriaceae;g__Microterricola;	0.000108621	0.000130088	0.000126395	8.07331e-05	0.238477	1
k__Bacteria;p__Actinobacteria;c__unidentified_Actinobacteria;o__Propionibacteriales;f__Nocardioidaceae;g__Aeromicrobium;	0.000108621	6.39947e-05	8.29466e-05	7.55189e-05	0.342334	1
k__Bacteria;p__Proteobacteria;c__Alphaproteobacteria;o__Rhizobiales;f__Rhizobiaceae;g__Allorhizobium-Neorhizobium-Pararhizobium-Rhizobium;	0.000108621	0.000119678	0.00013232	0.000114798	0.421715	1
k__Bacteria;p__Actinobacteria;c__unidentified_Actinobacteria;o__Pseudonocardiales;f__Pseudonocardiaceae;g__Pseudonocardia;	0.000108621	9.27488e-05	0.000118495	0.000123158	0.969586	1
k__Bacteria;p__Firmicutes;c__Bacilli;o__Lactobacillales;f__Aerococcaceae;g__Aerococcus;	0.000106646	0.000135298	0.000173793	0.000143565	0.28442	1
k__Bacteria;p__Firmicutes;c__Bacilli;o__Staphylococcales;f__Gemellaceae;g__Gemella;	0.000106646	0.000126354	0.000154044	0.00015517	0.382878	1
k__Bacteria;p__Bacteroidota;c__Bacteroidia;o__Flavobacteriales;f__Flavobacteriaceae;g__Flavobacterium;	0.000106646	8.12682e-05	0.00013232	9.81075e-05	0.492361	1
k__Bacteria;p__Myxococcota;c__Polyangia;o__Haliangiales;f__Haliangiaceae;g__Haliangium;	0.000106646	0.000107447	9.6771e-05	6.99479e-05	0.84777	1
k__Bacteria;p__Actinobacteria;c__unidentified_Actinobacteria;o__Micrococcales;f__Micrococcaceae;g__Yaniella;	0.000104671	8.58579e-05	0.000209341	0.000187635	0.13912	1
k__Bacteria;p__Firmicutes;c__Clostridia;o__Peptostreptococcales-Tissierellales;f__Family_XI;g__Helcococcus;	0.000104671	0.000118513	0.00011652	9.78421e-05	0.591784	1
k__Bacteria;p__Actinobacteria;c__unidentified_Actinobacteria;o__Propionibacteriales;f__Nocardioidaceae;g__Marmoricola;	0.000104671	8.7359e-05	8.88713e-05	7.16617e-05	0.703646	1
k__Bacteria;p__Bacteroidota;c__Bacteroidia;o__Sphingobacteriales;f__Sphingobacteriaceae;g__Pedobacter;	0.000102696	8.52246e-05	0.000144169	0.00011366	0.518947	1
k__Bacteria;p__Proteobacteria;c__Gammaproteobacteria;o__Burkholderiales;f__Methylophilaceae;g__Methylotenera;	0.000100721	0.000116075	8.49215e-05	8.2774e-05	0.908268	1
k__Bacteria;p__Firmicutes;c__Clostridia;o__Eubacteriales;f__Garciellaceae;g__Irregularibacter;	9.87459e-05	5.01351e-05	0.000161943	0.000122735	0.33808	1
k__Bacteria;p__Actinobacteria;c__unidentified_Actinobacteria;o__Corynebacteriales;f__Corynebacteriaceae;g__Lawsonella;	9.87459e-05	0.000154106	0.000187617	0.000162123	0.059938	1
[truncated: 959 more rows]
