# Supplementary material for: Multi-omics reveals that alkaline mineral water improves the respiratory health and growth performance of transported calves
Source: Microbiome. 2024 Mar 8;12:48. doi: 10.1186/s40168-023-01742-4 (PMC10921756; doi:10.1186/s40168-023-01742-4)
Supplement: Supplementary file 8 — Additional file 7: Supplementary Table 4. Detailed Information on the Contributions at the Genus Level to the Differences in the Nasopharyngeal Microbiota Community of Calves between the AMW and Control Groups at Each Time Point (Excel Table). [file 40168_2023_1742_MOESM7_ESM.xlsx]

## Sheet: day -3
species	average	sd	ratio	ava	avb	cusum	Contribution	AMW9	AMW1	AMW4	AMW8	AMW5	AMW7	AMW3	AMW6	AMW10	AMW2	Control7	Control2	Control5	Control4	Control10	Control3	Control9	Control8	Control6	Control1
Others	0.0697697	0.0606441	1.15048	0.24736	0.247829	1	0	0.367809	0.324341	0.306863	0.168836	0.428676	0.311109	0.228024	0.295389	0.39686	0.403614	0.263869	0.751792	0.183154	0.0747507	0.262901	0.165162	0.348455	0.620598	0.215246	0.591113
Moraxella	0.13254	0.146198	0.906578	0.228296	0.122941	0.249861	0.249861	0.00784043	0.0011257	0.00533228	0.00572726	0.00957836	0.00491755	0.00776143	0.00523353	0.0635134	0.00426582	0.00163918	0.00517429	0.00191567	0.0138837	0.00661598	0.00519404	0.00329811	0.00515454	0.0173793	0.00221191
Mycoplasma	0.0664921	0.079772	0.833527	0.0627353	0.129605	0.381389	0.131528	0.00914387	0.0100918	0.00791942	0.264758	0.144209	0.0110398	0.0269379	0.0890491	0.115493	0.00732695	0.156809	0.00991409	0.071887	0.801619	0.0641454	0.0150686	0.0297818	0.0928014	0.048899	0.0456404
Pseudomonas	0.0207016	0.0182039	1.13721	0.0397658	0.0494954	0.662241	0.016793	0.0134097	0.00940061	0.0260294	0.0140022	0.011494	0.0274711	0.0199072	0.0175965	0.0141207	0.0233238	0.0133702	0.0117903	0.0418683	0.00422633	0.0304335	0.135618	0.0293473	0.0114743	0.017794	0.0151476
Corynebacterium	0.0202027	0.020262	0.997072	0.0386053	0.0539849	0.586903	0.0390261	0.0465291	0.0343043	0.0622889	0.0279648	0.0254962	0.0608275	0.0358053	0.048583	0.0263652	0.0423225	0.0835786	0.0126395	0.0415128	0.00404858	0.0537968	0.0277279	0.0830256	0.0199072	0.0743754	0.0269971
Atopostipes	0.0108528	0.0100121	1.08396	0.0302881	0.0314052	0.67865	0.0164098	0.0206774	0.139034	0.0440604	0.024015	0.0190382	0.0493137	0.0227313	0.0342648	0.0135282	0.0245285	0.036141	0.0123235	0.0241138	0.00219216	0.0349956	0.0192357	0.0391824	0.00973635	0.0396366	0.0154439
Pasteurella	0.0218219	0.0375763	0.580737	0.02413	0.0298287	0.506738	0.125349	0.0156809	0.0121457	0.00543103	0.168342	0.114447	0.025358	0.0801027	0.0413943	0.00525328	0.00874889	0.0095981	0.0110793	0.0102103	0.0109015	0.121596	0.0215859	0.0430927	0.0454824	0.21888	0.00793917
UCG-005	0.00890794	0.00701849	1.26921	0.0219406	0.0218293	0.754729	0.00702387	0.0849215	0.0456404	0.0503209	0.0248247	0.0234818	0.0498074	0.0270959	0.0337514	0.0168461	0.030315	0.0161746	0.00880814	0.0223166	0.00312037	0.0333169	0.0233435	0.0335539	0.0138244	0.035272	0.0170238
Acinetobacter	0.00843721	0.00727285	1.1601	0.013559	0.0195206	0.761209	0.00648045	0.0221783	0.0144959	0.036299	0.0184655	0.0136269	0.0517231	0.0187617	0.0411178	0.0115138	0.0267601	0.0246865	0.0125605	0.0372865	0.00329811	0.0333761	0.0444357	0.0499457	0.0150686	0.0308482	0.0224943
Bacteroides	0.00740439	0.0123394	0.600062	0.0126229	0.0117853	0.722402	0.0138877	0.0285376	0.0162338	0.0168461	0.00827491	0.00608275	0.013311	0.00797867	0.0100523	0.0590501	0.00693196	0.00525328	0.00428557	0.0408808	0.00797867	0.00651723	0.0035351	0.00795892	0.00539153	0.00904513	0.00414733
Mannheimia	0.00736677	0.0208871	0.352696	0.0109442	0.00550903	0.624988	0.0380856	0.00400908	0.00122445	0.00209341	0.0104078	0.00175768	0.00169843	0.00882789	0.00938086	0.000947961	0.000888713	0.000552977	0.00148119	0.139015	0.000947961	0.00310062	0.000315987	0.000197492	0.000355485	0.00444357	0.00450281
Ralstonia	0.00474299	0.011052	0.429152	0.0107246	0.00686432	0.645448	0.0204594	0.00691222	0.0109015	0.0097956	0.0116125	0.00507554	0.0116915	0.0152464	0.00845265	0.0136664	0.0241138	0.00507554	0.00740594	0.00687272	0.00207366	0.0173003	0.162891	0.0284388	0.00900563	0.00819591	0.00936111
Vibrio	0.00447372	0.00875485	0.511	0.00920154	0.00849709	0.708515	0.0139586	0.00286363	0.00114545	0.0135282	0.00576676	0.00315987	0.00310062	0.00444357	0.00333761	0.00306112	0.00487805	0.00171818	0.00315987	0.00472005	0.00144169	0.0103288	0.131214	0.00624074	0.00631974	0.00531253	0.0049768
Christensenellaceae_R-7_group	0.00307837	0.00231301	1.33089	0.00791152	0.00828676	0.832907	0.00238316	0.0277279	0.0145749	0.0178533	0.0085909	0.00807742	0.0168461	0.00930187	0.0134294	0.00568777	0.0101116	0.00590501	0.0036141	0.00665548	0.00047398	0.0122445	0.0071492	0.0109608	0.00454231	0.0136072	0.00584576
Rikenellaceae_RC9_gut_group	0.00372584	0.00327468	1.13777	0.00771245	0.00850054	0.823047	0.00254328	0.0310062	0.0280636	0.0225733	0.0097561	0.00655673	0.0155229	0.00918337	0.011573	0.00549027	0.00930187	0.00612225	0.00343636	0.0097166	0.000789967	0.00945986	0.00515454	0.012916	0.00572726	0.0139232	0.00570751
Psychrobacter	0.00420517	0.00350144	1.20098	0.00698055	0.00949294	0.820503	0.00255691	0.00624074	0.00515454	0.00831441	0.00446332	0.00562852	0.0123827	0.006063	0.0111188	0.00359435	0.00549027	0.0136862	0.00772193	0.0199467	0.00163918	0.0205787	0.0173398	0.0244495	0.00728745	0.0195912	0.0163721
Filobacterium	0.00870465	0.0264015	0.329703	0.00542036	0.0161292	0.547876	0.0411381	0.00181693	0.00023699	0.000375235	0.000434482	0.00355485	0.00104671	0.00073072	0.000592476	0.0097956	0.00385109	0.000631974	0.000710971	0.000177743	0.00203417	0.000513479	0.000394984	0.00201442	0.0285968	0.00047398	0.000157993
Jeotgalicoccus	0.00343758	0.00292342	1.17588	0.00521852	0.00828824	0.830523	0.00242534	0.00545077	0.00430532	0.0100128	0.00464106	0.00375234	0.0085909	0.00525328	0.00815641	0.00278464	0.00531253	0.00290313	0.00207366	0.00515454	0.000414733	0.00612225	0.00659623	0.00821566	0.00207366	0.0072677	0.00351535
Staphylococcus	0.00246101	0.00346463	0.710323	0.00510437	0.00257332	0.812534	0.00277998	0.00118495	0.00537178	0.00189592	0.00130345	0.0130937	0.0025279	0.00312037	0.00278464	0.000789967	0.0023699	0.0103486	0.00108621	0.00114545	0.000296238	0.0317764	0.00215266	0.00298213	0.000868964	0.00140219	0.00100721
Alistipes	0.00181081	0.0017099	1.05902	0.00427886	0.00420608	0.842021	0.00223624	0.0139627	0.0137059	0.0145157	0.00631974	0.00335736	0.00762319	0.00503604	0.00537178	0.00517429	0.00460156	0.00408808	0.00201442	0.00823541	0.000533228	0.00470031	0.0025279	0.00645798	0.00292288	0.00539153	0.00185642
Romboutsia	0.00128653	0.00106427	1.20884	0.00415602	0.00481732	0.869652	0.00159144	0.00562852	0.00270564	0.0083934	0.00519404	0.00375234	0.0105263	0.00418683	0.00752444	0.00284388	0.00475955	0.00270564	0.00221191	0.00321912	0.000691221	0.00483855	0.0035746	0.00505579	0.00165893	0.00389059	0.00163918
Escherichia-Shigella	0.00161013	0.00150626	1.06896	0.00400711	0.00287894	0.854602	0.00200037	0.00519404	0.00110595	0.0151871	0.00801817	0.00345611	0.00422633	0.00578651	0.00951911	0.00351535	0.0147329	0.00142194	0.00393009	0.00590501	0.00175768	0.00432507	0.00560877	0.00558902	0.00223166	0.00472005	0.00426582
Streptococcus	0.00165503	0.00198068	0.835587	0.00386057	0.00390589	0.839785	0.00225871	0.00203417	0.0012442	0.00592476	0.00517429	0.0036141	0.00422633	0.00329811	0.00539153	0.00156019	0.00319937	0.00329811	0.00217241	0.00410783	0.000533228	0.00637899	0.0119088	0.0071492	0.00189592	0.00525328	0.00387084
Bifidobacterium	0.00248733	0.00843078	0.29503	0.00373813	0.00195764	0.739777	0.00843376	0.00140219	0.000296238	0.0011652	0.00321912	0.00130345	0.0012047	0.00219216	0.00177743	0.0536388	0.00181693	0.000671472	0.00144169	0.0401106	0.00728745	0.000849215	0.000375235	0.000631974	0.00410783	0.00209341	0.000256739
Aliicoccus	0.0019868	0.00157497	1.26149	0.0033068	0.00513429	0.871224	0.00157117	0.00154044	0.00250815	0.00404858	0.00191567	0.00171818	0.00424608	0.0024489	0.00995359	0.0012837	0.00260689	0.00325862	0.00126395	0.00434482	0.000335736	0.00551002	0.00317962	0.00647773	0.0011652	0.00699121	0.00312037
Actinomyces	0.00155884	0.00947477	0.164526	0.00300741	0.000200948	0.694556	0.0159056	0	0	0.000118495	7.9e-05	0	5.92e-05	1.97e-05	0.000177743	0	7.9e-05	0	0	0	1.97e-05	0.000177743	3.95e-05	1.97e-05	0	7.9e-05	3.95e-05
Turicibacter	0.000869557	0.000720774	1.20642	0.00299358	0.00346796	0.897757	0.00101035	0.00298213	0.00171818	0.00351535	0.0024094	0.00195517	0.00651723	0.00250815	0.00438432	0.00223166	0.00337711	0.00163918	0.00100721	0.00189592	0.000454231	0.00258714	0.00276489	0.00304137	0.000612225	0.00274514	0.00150094
Monoglobus	0.00118622	0.00101007	1.17439	0.00295961	0.00264244	0.87991	0.00139736	0.0110398	0.00612225	0.00697146	0.00359435	0.00276489	0.00703071	0.00359435	0.00418683	0.00197492	0.00367335	0.00238965	0.0012047	0.00296238	0.000335736	0.00543103	0.00323887	0.0049768	0.00187617	0.00547052	0.00246865
Clostridium_sensu_stricto_1	0.00101226	0.000810664	1.24869	0.00295803	0.00366792	0.889013	0.00124592	0.00315987	0.0011257	0.00440407	0.00207366	0.00201442	0.00531253	0.0023304	0.00331786	0.00165893	0.00258714	0.0013232	0.0011257	0.00163918	0.00023699	0.00175768	0.00211316	0.00173793	0.000770218	0.00144169	0.000631974
Pseudoalteromonas	0.00145139	0.00287012	0.505689	0.00294618	0.00263849	0.806952	0.00283618	0.000710971	0.000454231	0.00404858	0.00118495	0.00114545	0.0011652	0.00110595	0.00161943	0.000947961	0.00154044	0.000454231	0.000987459	0.00102696	0.000335736	0.00319937	0.0411771	0.0023304	0.00211316	0.00154044	0.00157993
Oceanobacillus	0.00133078	0.00106919	1.24466	0.00282255	0.00295744	0.883971	0.00128336	0.00272539	0.00940061	0.00325862	0.00312037	0.00177743	0.00454231	0.00223166	0.00298213	0.00108621	0.00203417	0.00274514	0.00150094	0.00430532	0.000315987	0.00458181	0.0023699	0.00572726	0.00159968	0.00580626	0.00288338
Jeotgalibaca	0.00187281	0.00138053	1.35659	0.00278029	0.00452355	0.887767	0.00125851	0.00543103	0.0036141	0.00695171	0.00424608	0.00321912	0.00973635	0.00359435	0.00902538	0.00246865	0.00470031	0.00238965	0.00183667	0.00321912	0.000434482	0.00438432	0.00278464	0.00517429	0.00148119	0.00428557	0.00231066
Ruminococcus	0.0010611	0.00126837	0.836587	0.00271472	0.0023151	0.875672	0.0014512	0.00235015	0.00159968	0.00870939	0.00211316	0.00355485	0.00351535	0.00472005	0.0035746	0.00144169	0.00260689	0.00187617	0.00161943	0.0012047	0.00023699	0.00758369	0.00152069	0.00175768	0.00096771	0.00383134	0.00108621
unidentified_Chloroplast	0.00147465	0.002572	0.573348	0.00267286	0.00237385	0.817946	0.00267618	0.000217241	0.0135874	0.00138244	0.00673447	0.000276489	0.000750469	0.000533228	0.00335736	0.000572726	0.00225141	0.0350351	0.00229091	0.00529278	0.000513479	0.00047398	0.00134294	0.00142194	0.000513479	0.000157993	0.00157993
Sphingomonas	0.00269484	0.00816662	0.329983	0.00258477	0.00462279	0.731344	0.00894138	0.00205391	0.0219216	0.00159968	0.000928212	0.0036536	0.00944011	0.105836	0.00458181	0.00169843	0.0128172	0.0203812	0.00701096	0.00227116	0.00203417	0.00450281	0.000928212	0.00211316	0.000908463	0.00456206	0.000947961
Paeniclostridium	0.00121558	0.00112182	1.08358	0.00245601	0.00353807	0.864817	0.00162866	0.00308087	0.00171818	0.00410783	0.0023699	0.00148119	0.00558902	0.00235015	0.00396959	0.00150094	0.0025279	0.00159968	0.00104671	0.00179718	0.000197492	0.00163918	0.00225141	0.00193542	0.000710971	0.00254764	0.00122445
Histophilus	0.00135633	0.00627085	0.21629	0.00244653	0.000377703	0.747705	0.00792749	0.000197492	0.000296238	0.000118495	0.000138244	0.000315987	0.00023699	0.000355485	0.0085119	0.00118495	0.000315987	0.0012837	0.000355485	0.000197492	0.00315987	0.00462131	0.00205391	0.00387084	0.00444357	0.00432507	0.0898588
MND1	0.00154389	0.00509497	0.303023	0.00244179	0.00104819	0.772093	0.00508026	0.00288338	0.00363385	0.00108621	0.00183667	0.00118495	0.00430532	0.00537178	0.00203417	0.000928212	0.0201639	0.0035351	0.000849215	0.000770218	0.00280438	0.000454231	0.000671472	0.00580626	0.00100721	0.00256739	0.000513479
Stenotrophomonas	0.0013491	0.004747	0.2842	0.00236279	0.00122988	0.776782	0.00468906	0.00102696	0.000691221	0.00238965	0.0071492	0.00219216	0.00545077	0.00315987	0.0049768	0.0025279	0.00558902	0.00140219	0.00710971	0.0693591	0.00171818	0.00205391	0.00108621	0.00134294	0.000789967	0.000849215	0.00156019
Halomonas	0.000680764	0.000559061	1.21769	0.00212067	0.00168806	0.923138	0.000641838	0.000947961	0.00389059	0.00138244	0.00100721	0.00073072	0.00150094	0.00096771	0.0024884	0.000533228	0.000849215	0.00096771	0.000414733	0.00104671	0.00023699	0.00144169	0.00126395	0.00201442	0.000315987	0.00163918	0.000987459
Faecalibacterium	0.00123488	0.00222234	0.555666	0.00212027	0.00120865	0.835234	0.00232796	0.000987459	0.000789967	0.00306112	0.00154044	0.00157993	0.00138244	0.00193542	0.00106646	0.0124025	0.00142194	0.000592476	0.000908463	0.013153	0.00156019	0.00183667	0.000355485	0.00049373	0.0012047	0.00122445	0.000197492
Bibersteinia	0.00134874	0.00267687	0.503849	0.00201521	0.00238076	0.828098	0.00250875	0.00310062	0.00073072	0.00347586	0.00513479	0.00391034	0.00294263	0.00148119	0.00171818	0.000631974	0.000454231	0.000552977	0.00114545	0.000691221	0.000414733	0.0048583	0.00138244	0.00096771	0.000651723	0.000691221	0.00100721
Ligilactobacillus	0.00111592	0.00326064	0.342239	0.00200533	0.00097166	0.801205	0.00293869	0.000217241	0.000138244	0.000809717	0.00049373	0.000138244	0.00073072	0.000612225	0.00073072	0.000375235	0.000394984	0.000315987	0.000256739	0.000454231	0.000217241	0.000217241	0.000315987	0.000631974	0.00023699	0.000276489	0.000197492
Family_XIII_AD3011_group	0.000833435	0.000599719	1.38971	0.00195359	0.00225881	0.927962	0.000591354	0.00525328	0.00278464	0.00541128	0.00203417	0.00144169	0.00450281	0.00193542	0.00343636	0.00150094	0.0023304	0.00100721	0.000770218	0.00254764	0.000414733	0.0024094	0.00270564	0.00341661	0.000987459	0.00315987	0.0011652
NK4A214_group	0.000765074	0.000571943	1.33767	0.00193779	0.00196702	0.920518	0.000668347	0.00620124	0.00363385	0.00381159	0.00197492	0.00179718	0.00393009	0.00171818	0.00217241	0.0011652	0.0024489	0.00185642	0.000829466	0.00217241	0.000138244	0.00171818	0.00114545	0.00264639	0.00138244	0.00238965	0.0012047
Facklamia	0.000741631	0.000534059	1.38867	0.00190185	0.00204453	0.930279	0.000571063	0.00321912	0.00223166	0.00464106	0.00207366	0.00227116	0.00404858	0.00221191	0.00430532	0.00136269	0.00266614	0.00288338	0.0011257	0.00371285	0.000533228	0.00404858	0.00284388	0.00519404	0.00104671	0.00454231	0.00177743
Dietzia	0.000844189	0.000853638	0.988931	0.00182601	0.00226326	0.89145	0.00121227	0.00349561	0.000434482	0.00276489	0.00140219	0.00110595	0.0037326	0.00205391	0.00203417	0.00152069	0.0023304	0.0036536	0.000572726	0.00201442	0.000197492	0.00331786	0.00175768	0.00446332	0.00142194	0.00468056	0.0013232
Glutamicibacter	0.00126416	0.00120087	1.0527	0.00182245	0.00260245	0.881303	0.00139276	0.00343636	0.000631974	0.0023699	0.00171818	0.0012442	0.00242915	0.00159968	0.0024489	0.00108621	0.00122445	0.0023699	0.000572726	0.00205391	0.000315987	0.00264639	0.0013232	0.0035351	0.000750469	0.00304137	0.00179718
Marinospirillum	0.00150446	0.00157165	0.957248	0.00176755	0.00313913	0.868061	0.00161669	0.0012442	0.000217241	0.00294263	0.000631974	0.000533228	0.0023304	0.000809717	0.00272539	0.000572726	0.00138244	0.000592476	0.000414733	0.000612225	0.000177743	0.00073072	0.0012837	0.000888713	1.97e-05	0.000552977	0.000315987
Solibacillus	0.00141959	0.00135519	1.04752	0.00174148	0.00316234	0.859904	0.00166201	0.0023304	0.000908463	0.00604325	0.00205391	0.00161943	0.00444357	0.00264639	0.00333761	0.0011257	0.00394984	0.00114545	0.0011257	0.00250815	0.000256739	0.0023699	0.00225141	0.00312037	0.000750469	0.00276489	0.00118495
Prevotellaceae_UCG-004	0.000863928	0.000763903	1.13094	0.00166762	0.00187518	0.906418	0.000903105	0.00418683	0.00772193	0.00430532	0.00165893	0.00146144	0.00347586	0.00256739	0.00229091	0.00142194	0.00140219	0.00171818	0.000809717	0.00209341	0.000276489	0.0023304	0.00100721	0.00304137	0.000928212	0.00475955	0.00181693
Blautia	0.000872351	0.00147163	0.592781	0.00158507	0.0011183	0.856511	0.0019083	0.00106646	0.000414733	0.00138244	0.000789967	0.000789967	0.000809717	0.000908463	0.000513479	0.00159968	0.0012837	0.000217241	0.000335736	0.0013232	0.000217241	0.00110595	0.000829466	0.000671472	0.00023699	0.000335736	0.000256739
Aeromonas	0.000863415	0.00474261	0.182055	0.00158507	0.000407327	0.781421	0.00463943	1.97e-05	0.000533228	0.000533228	1.97e-05	9.87e-05	3.95e-05	0.000118495	0.000157993	1.97e-05	7.9e-05	1.97e-05	1.97e-05	1.97e-05	1.97e-05	0.000276489	0.00100721	0.000335736	0.000157993	0.000118495	9.87e-05
Lactobacillus	0.000769794	0.00128866	0.59736	0.00157401	0.000925249	0.846408	0.00217275	0.000691221	0.000572726	0.00114545	0.00134294	0.000671472	0.00163918	0.00159968	0.00118495	0.00896613	0.00203417	0.00189592	0.000750469	0.00693196	0.00138244	0.000552977	0.000849215	0.00148119	0.00122445	0.000750469	0.000434482
UCG-002	0.000643053	0.000563943	1.14028	0.00156967	0.00105066	0.929708	0.000575009	0.00503604	0.00345611	0.00470031	0.00173793	0.00122445	0.00302163	0.00148119	0.00223166	0.00130345	0.00152069	0.00159968	0.000710971	0.00329811	0.000177743	0.00258714	0.00177743	0.0024884	0.00152069	0.00298213	0.00130345
Oligella	0.00117439	0.0011169	1.05147	0.00154873	0.00219216	0.882688	0.00138509	0.00193542	0.000533228	0.00197492	0.00108621	0.000651723	0.00179718	0.00122445	0.00142194	0.000651723	0.000789967	0.000671472	0.000375235	0.0013232	0.000118495	0.00199467	0.00211316	0.0023304	0.000691221	0.00189592	0.00118495
Acholeplasma	0.00115254	0.00133958	0.860375	0.00153372	0.0023704	0.852602	0.00200593	0.00148119	0.000118495	0.00193542	0.00047398	0.000296238	0.00096771	0.000533228	0.000710971	0.000276489	0.000868964	5.92e-05	0.000217241	0.000335736	3.95e-05	0.000394984	0.00100721	0.000592476	0.000296238	0.000770218	9.87e-05
Akkermansia	0.000806646	0.000949979	0.84912	0.00150568	0.00134739	0.893657	0.0010833	0.00995359	0.00195517	0.00558902	0.0024489	0.00159968	0.00655673	0.00148119	0.00235015	0.000947961	0.00221191	0.00163918	0.00102696	0.00242915	9.87e-05	0.00110595	0.000375235	0.00195517	0.00096771	0.00100721	0.000809717
Tissierella	0.000783401	0.000603049	1.29907	0.00148079	0.00194283	0.921186	0.000667416	0.000750469	0.000217241	0.00122445	0.00047398	0.000335736	0.00106646	0.00047398	0.00096771	0.00023699	0.000770218	0.000217241	7.9e-05	0.000454231	0.000197492	0.000572726	0.000671472	0.000552977	0.000217241	0.000414733	9.87e-05
Azospirillum	0.000741236	0.00510986	0.14506	0.00147803	1.04e-05	0.767012	0.00580326	1.97e-05	9.87e-05	0	0	0	5.92e-05	0	0	0	3.95e-05	7.9e-05	7.9e-05	0	0	1.97e-05	0	7.9e-05	0	0	0
RB41	0.000918564	0.00347227	0.264543	0.00147684	0.000587045	0.798266	0.00303538	0.00193542	0.00122445	0.000691221	0.00106646	0.000691221	0.0025279	0.00268589	0.000651723	0.000394984	0.0122247	0.00073072	0.000592476	0.000276489	0.00146144	0.000157993	9.87e-05	0.00349561	0.000335736	0.000868964	0.000157993
Mogibacterium	0.000529337	0.000394548	1.34163	0.0014571	0.00172509	0.940875	0.000452949	0.00300188	0.00175768	0.00282413	0.00185642	0.00173793	0.00400908	0.00199467	0.00193542	0.00142194	0.00217241	0.00126395	0.000750469	0.00146144	0.000315987	0.00235015	0.00165893	0.00250815	0.000789967	0.00256739	0.000414733
Flaviflexus	0.000675639	0.000579654	1.16559	0.00140891	0.00182779	0.914892	0.000777786	0.00205391	0.000947961	0.00169843	0.000651723	0.000651723	0.00136269	0.000947961	0.00150094	0.000671472	0.00130345	0.00231066	0.00049373	0.00144169	7.9e-05	0.00179718	0.000868964	0.00258714	0.000789967	0.00258714	0.00106646
Brachybacterium	0.000552158	0.000517992	1.06596	0.00135519	0.00127975	0.927371	0.000591577	0.0024094	0.00100721	0.00264639	0.00150094	0.00126395	0.00347586	0.00207366	0.00300188	0.00140219	0.00197492	0.00511504	0.000789967	0.00276489	0.000414733	0.0036931	0.00148119	0.00549027	0.000849215	0.00545077	0.00181693
Bordetella	0.000670228	0.0038088	0.175968	0.00133702	0.000146638	0.788697	0.00353059	0.000157993	0.000217241	0.000414733	0.000770218	1.97e-05	0.000276489	0.000296238	0.000789967	0.00047398	0.000375235	0.000276489	0.00122445	0.000375235	0.000118495	0.000217241	0.000118495	0.00023699	0.000197492	3.95e-05	0.00023699
Paenalcaligenes	0.00106406	0.00112933	0.942202	0.00128607	0.00177298	0.895735	0.00103773	0.000710971	7.9e-05	0.00144169	0.000414733	0.000454231	0.00104671	0.00047398	0.00118495	0.00049373	0.000671472	0.000315987	0.000454231	0.000572726	7.9e-05	0.00049373	0.000671472	0.000691221	0.000276489	0.000533228	0.00023699
Clostridioides	0.000479056	0.000455549	1.0516	0.00118021	0.00118989	0.933033	0.000539733	0.00302163	0.00114545	0.00308087	0.00211316	0.00130345	0.00511504	0.00183667	0.00254764	0.00126395	0.00179718	0.000868964	0.000750469	0.00126395	0.000157993	0.00197492	0.00157993	0.00161943	0.000750469	0.00215266	0.00104671
Micrococcus	0.000660906	0.000522006	1.26609	0.00116362	0.00181989	0.931948	0.000549823	0.00201442	0.000849215	0.00238965	0.0012837	0.00211316	0.00304137	0.00150094	0.00389059	0.000928212	0.00290313	0.00225141	0.000572726	0.00104671	0.000414733	0.00375234	0.000671472	0.00185642	0.000612225	0.00165893	0.000987459
Delftia	0.000881623	0.00145716	0.605028	0.00112886	0.00131875	0.848511	0.0021037	0.00108621	0.000829466	0.00250815	0.00805767	0.00154044	0.00169843	0.00383134	0.0085909	0.00134294	0.0165696	0.00138244	0.00391034	0.00258714	0.00126395	0.00150094	0.00161943	0.00159968	0.000868964	0.00167868	0.00426582
Massilia	0.00148656	0.00417596	0.35598	0.00111741	0.00296682	0.792111	0.0034137	0.0012837	0.00195517	0.00159968	0.000375235	0.00246865	0.00558902	0.0534808	0.00359435	0.00142194	0.00758369	0.00268589	0.00472005	0.00146144	0.00134294	0.00278464	0.00430532	0.0011652	0.000750469	0.00329811	0.00104671
Oceanobacter	0.000857579	0.000864603	0.991876	0.00110832	0.00151032	0.896747	0.00101178	0.000770218	0.000276489	0.00106646	0.000533228	0.000375235	0.000987459	0.000434482	0.000651723	0.000217241	0.00047398	0.000612225	7.9e-05	0.00073072	7.9e-05	0.00106646	0.000829466	0.00154044	0.000197492	0.000888713	0.000414733
Aliidiomarina	0.000738797	0.000725113	1.01887	0.00107673	0.00140219	0.904589	0.000951672	0.000533228	3.95e-05	0.000315987	0.000118495	0.00023699	0.000197492	0.000434482	0.00150094	0.000118495	0.00073072	0.000177743	0.000256739	0.000454231	0.000157993	0.000414733	0.000849215	0.000217241	7.9e-05	0.000197492	0.000177743
Taibaiella	0.000536704	0.00353373	0.15188	0.00106843	4.69e-05	0.795231	0.00312002	5.92e-05	9.87e-05	1.97e-05	1.97e-05	1.97e-05	3.95e-05	0	5.92e-05	0	0	7.9e-05	0	0	1.97e-05	1.97e-05	0	1.97e-05	1.97e-05	3.95e-05	0
Treponema	0.000550469	0.000781788	0.704116	0.0010471	0.00110892	0.899747	0.000991881	0.00720845	0.00100721	0.00177743	0.000592476	0.000315987	0.000987459	0.000809717	0.000612225	0.000394984	0.000552977	0.000394984	0.00023699	0.000454231	1.97e-05	0.000454231	7.9e-05	0.000355485	0.00047398	0.000375235	0.000138244
Parabacteroides	0.000649679	0.00145135	0.447636	0.00104552	0.000788486	0.844235	0.00221392	0.000829466	0.00152069	0.00181693	0.000612225	0.000691221	0.0012047	0.00142194	0.000750469	0.00341661	0.000691221	0.000612225	0.000434482	0.00284388	0.000394984	0.000888713	0.000355485	0.00023699	0.000434482	0.000809717	0.000276489
Lacticigenium	0.000461479	0.000352179	1.31036	0.000989829	0.00123827	0.952979	0.000317261	0.000947961	0.0023699	0.00185642	0.00140219	0.000908463	0.00201442	0.00100721	0.00163918	0.000829466	0.00114545	0.000947961	0.000454231	0.000888713	0.000177743	0.00161943	0.000671472	0.00187617	0.000572726	0.00161943	0.000671472
Lachnospiraceae_UCG-010	0.000365162	0.000266461	1.37042	0.00096297	0.000867483	0.955137	0.000298962	0.00260689	0.00183667	0.00197492	0.00130345	0.000868964	0.00225141	0.000947961	0.00163918	0.00106646	0.0011257	0.000651723	0.000355485	0.00106646	0.000157993	0.0012047	0.00126395	0.00161943	0.000928212	0.00136269	0.000691221
Erysipelothrix	0.000734729	0.000663564	1.10725	0.000945591	0.00167819	0.911666	0.000858875	0.000710971	0.000375235	0.00207366	0.00073072	0.000651723	0.00191567	0.00073072	0.0012442	0.00049373	0.0011652	0.000296238	0.000296238	0.000335736	7.9e-05	0.000572726	0.000651723	0.000770218	0.000276489	0.00047398	0.00023699
Bacillus	0.000325002	0.000315655	1.02961	0.000934926	0.000969191	0.948746	0.000377947	0.00096771	0.00118495	0.00096771	0.000671472	0.000335736	0.00102696	0.000829466	0.000868964	0.000296238	0.00173793	0.00144169	0.000197492	0.000671472	0.000138244	0.00100721	0.00114545	0.000789967	0.00023699	0.000631974	0.000434482
Prevotellaceae_UCG-003	0.000412797	0.000462826	0.891906	0.000914387	0.000873408	0.925582	0.000609988	0.0035351	0.00315987	0.00157993	0.000829466	0.000750469	0.00157993	0.00114545	0.00106646	0.00047398	0.000414733	0.00126395	0.00023699	0.00108621	0.000157993	0.00146144	0.000414733	0.00156019	0.000572726	0.00314012	0.000710971
UCG-009	0.000323946	0.000295866	1.09491	0.000893848	0.00076775	0.9422	0.000435432	0.00400908	0.00264639	0.00159968	0.000394984	0.000849215	0.00171818	0.000533228	0.00152069	0.000809717	0.0012442	0.000572726	0.000276489	0.000809717	1.97e-05	0.0011652	0.000770218	0.00146144	0.000770218	0.00156019	0.000612225
Paraclostridium	0.000289701	0.000247512	1.17045	0.000892663	0.000984991	0.956304	0.000286248	0.00146144	0.000987459	0.00225141	0.00159968	0.000809717	0.00290313	0.00114545	0.00165893	0.000770218	0.00100721	0.000612225	0.000375235	0.000888713	0.000118495	0.0012442	0.00114545	0.00136269	0.00049373	0.00102696	0.00049373
Parasutterella	0.000535944	0.00117047	0.457887	0.000884764	0.000567789	0.858242	0.00173165	0.000414733	9.87e-05	0.0012047	0.000691221	0.000513479	0.000276489	0.00049373	0.00049373	0.00789967	0.000355485	0.000157993	0.000276489	0.00505579	0.00122445	0.000394984	5.92e-05	0.000177743	0.000947961	0.000355485	9.87e-05
Leucobacter	0.000513222	0.000542539	0.945963	0.000881209	0.00128419	0.924972	0.000610695	0.00179718	0.000651723	0.00150094	0.000533228	0.000849215	0.00136269	0.000750469	0.00572726	0.000671472	0.00136269	0.000908463	0.000414733	0.000592476	0.000138244	0.00102696	0.000434482	0.00136269	0.00049373	0.00108621	0.000592476
Lachnospiraceae_NK4A136_group	0.000381465	0.000466346	0.817988	0.000880814	0.000681841	0.931398	0.000559447	0.00114545	0.00073072	0.00215266	0.000809717	0.000651723	0.00165893	0.00152069	0.000987459	0.00144169	0.0011257	0.000651723	0.00047398	0.000789967	0.000197492	0.000750469	0.000592476	0.00138244	0.000118495	0.000315987	0.000177743
Mycobacterium	0.000441187	0.00212871	0.207255	0.000879234	0.000117014	0.825589	0.00254261	5.92e-05	0.00227116	0.000177743	7.9e-05	3.95e-05	0.000177743	0.000138244	9.87e-05	5.92e-05	0.000296238	0.00314012	0.000118495	5.92e-05	0	1.97e-05	0.000118495	7.9e-05	3.95e-05	1.97e-05	1.97e-05
Planococcus	0.000468441	0.000376328	1.24477	0.000875284	0.00112718	0.951661	0.000347325	0.000612225	0.000612225	0.00130345	0.000454231	0.00049373	0.0013232	0.000789967	0.0012837	0.00047398	0.000533228	0.0011257	0.000315987	0.000868964	9.87e-05	0.00193542	0.000888713	0.00154044	0.000276489	0.00140219	0.000789967
Phascolarctobacterium	0.000354034	0.000395452	0.895264	0.00083934	0.00067246	0.943065	0.000431988	0.0035351	0.0025279	0.00165893	0.00100721	0.00047398	0.00393009	0.000631974	0.00142194	0.000691221	0.000513479	0.000691221	0.000315987	0.000276489	0.000138244	0.000671472	0.000335736	0.00146144	0.00049373	0.000868964	0.00047398
Novosphingobium	0.000490728	0.000654072	0.750266	0.00083855	0.000518416	0.92375	0.000612687	7.9e-05	0.00298213	0.00023699	0.000177743	0.000138244	0.000335736	0.000414733	3.95e-05	0.000296238	0.000770218	0.0024884	0.000118495	0.000414733	1.97e-05	0.000157993	0.000296238	0.000157993	3.95e-05	7.9e-05	5.92e-05
Niabella	0.000404839	0.00280609	0.144271	0.000804582	5.92e-06	0.809754	0.00280243	7.9e-05	0	0	0	0	0	0	0	0	0	0	0	0	0	0	0	0	0	0	0
Lysinibacillus	0.00038895	0.000782803	0.496869	0.000804582	0.000272539	0.892573	0.00112332	0.00515454	0.000375235	0.00140219	0.00100721	0.00136269	0.000888713	0.000296238	0.000612225	0.000217241	0.00049373	0.000868964	0.000375235	0.000454231	7.9e-05	0.00189592	0.000691221	0.00136269	0.000631974	0.0012837	0.000691221
Lachnoclostridium	0.000455594	0.000693441	0.657005	0.000799052	0.00052681	0.919172	0.000683723	0.000394984	0.000335736	0.000868964	0.000691221	0.000217241	0.000671472	0.000552977	0.000434482	0.00335736	0.000612225	0.00023699	0.000256739	0.00319937	0.000829466	0.000256739	0.000612225	0.000355485	7.9e-05	0.000434482	1.97e-05
Alysiella	0.000459297	0.000818101	0.561419	0.000790362	0.00108176	0.885245	0.0012737	0.000414733	0.00023699	0.000868964	0.00144169	0.00150094	0.000829466	0.000789967	0.000849215	0.000335736	0.000197492	0.00049373	0.000335736	0.000552977	0.000572726	0.0023304	0.00140219	0.00150094	0.00023699	0.000592476	0.000691221
Prevotella_9	0.000463257	0.00092074	0.503135	0.000775748	0.000449788	0.874221	0.00147685	0.000592476	0.000197492	0.000197492	0.000157993	0.000118495	9.87e-05	0.000197492	0.000217241	0.00604325	0.000138244	9.87e-05	3.95e-05	0.00294263	0.00096771	0.000118495	1.97e-05	3.95e-05	0.000947961	0.000276489	7.9e-05
[Eubacterium]_nodatum_group	0.000323571	0.000248186	1.30374	0.000769823	0.000771206	0.955434	0.000297101	0.00296238	0.00106646	0.00189592	0.000770218	0.000987459	0.00173793	0.000829466	0.00177743	0.000710971	0.000809717	0.000691221	0.000454231	0.0012047	9.87e-05	0.00189592	0.00108621	0.00171818	0.000533228	0.00187617	0.000513479
Succinivibrio	0.000667582	0.000633113	1.05444	0.000761529	0.00157006	0.915655	0.000763192	0.0011652	0.000651723	0.00379184	0.00278464	0.00126395	0.00315987	0.00367335	0.0036536	0.00104671	0.00187617	0.000335736	0.000651723	0.000552977	0.000217241	0.000849215	0.000750469	0.000552977	0.000355485	0.000631974	0.00049373
Enterococcus	0.000511938	0.00079408	0.644693	0.000757974	0.000748988	0.905514	0.000925108	0.000335736	0.000157993	0.000928212	0.00819591	0.000375235	0.00073072	0.000651723	0.00543103	0.000355485	0.000612225	0.000197492	0.00203417	0.00167868	0.000177743	0.000552977	0.000671472	0.000829466	0.000335736	0.000375235	0.00217241
Thiopseudomonas	0.000444426	0.000345278	1.28716	0.000756789	0.000904513	0.954538	0.000308922	0.00169843	0.000118495	0.00215266	0.00142194	0.000671472	0.00199467	0.0011652	0.00201442	0.000592476	0.00110595	0.00100721	0.000394984	0.00173793	9.87e-05	0.00154044	0.00201442	0.00223166	0.000789967	0.00181693	0.000987459
dgA-11_gut_group	0.000362684	0.000326472	1.11092	0.000756394	0.00084724	0.944348	0.000425119	0.00219216	0.00367335	0.00246865	0.00110595	0.000533228	0.00163918	0.000868964	0.00140219	0.000552977	0.00104671	0.000888713	0.000414733	0.0012442	5.92e-05	0.000928212	0.00073072	0.000987459	0.000592476	0.00148119	0.000750469
Lachnospiraceae_NK3A20_group	0.000204868	0.000164383	1.24628	0.000740989	0.000797373	0.963285	0.000207282	0.00150094	0.000552977	0.00177743	0.000671472	0.000770218	0.00211316	0.000612225	0.000908463	0.000572726	0.000987459	0.000572726	0.000375235	0.000533228	0.000118495	0.000671472	0.000414733	0.00100721	0.000335736	0.00102696	0.000375235
Rhodanobacter	0.000476123	0.000610642	0.779709	0.00073546	0.000509035	0.929133	0.000580352	5.92e-05	0.00096771	3.95e-05	1.97e-05	3.95e-05	0.000513479	0.000177743	9.87e-05	1.97e-05	0.000572726	0.00154044	0.000177743	1.97e-05	0	0.000197492	3.95e-05	0.000157993	5.92e-05	5.92e-05	7.9e-05
Porphyromonas	0.00119814	0.00337382	0.35513	0.000733485	0.00232201	0.804116	0.00291051	0.000394984	7.9e-05	0.000572726	0.00104671	0.000256739	0.000454231	0.000375235	0.000552977	7.9e-05	0.000197492	3.95e-05	0.000315987	0.000157993	9.87e-05	0.000256739	5.92e-05	0.000138244	7.9e-05	0.000118495	0.000197492
Brevibacterium	0.000302923	0.000266623	1.13615	0.00072993	0.000874889	0.957727	0.000283493	0.000789967	0.000118495	0.000770218	0.000947961	0.000394984	0.00114545	0.000928212	0.00138244	0.000434482	0.00108621	0.000849215	0.000355485	0.000789967	7.9e-05	0.000908463	0.000750469	0.00157993	0.000375235	0.00157993	0.000612225
Parasegetibacter	0.000367572	0.00252616	0.145506	0.000727955	9.38e-06	0.81527	0.00273612	0	0	1.97e-05	0	3.95e-05	0	0	0	0	9.87e-05	0	0	0	0	5.92e-05	0	0	0	0	0
Cupriavidus	0.000526148	0.000821407	0.640545	0.00072598	0.000590501	0.898755	0.000997894	0	0.000296238	1.97e-05	0	1.97e-05	1.97e-05	3.95e-05	0	0	0.000118495	0.000533228	0	1.97e-05	0	0	0.00023699	5.92e-05	0	0	0
W5053	0.000516293	0.000513864	1.00473	0.000725585	0.00123778	0.922496	0.000650495	0.000849215	0.000375235	0.0012442	0.00073072	0.000276489	0.000750469	0.000296238	0.000789967	0.000197492	0.000375235	0.000177743	0.000256739	0.000394984	0.000118495	0.000552977	0.000572726	0.000434482	0.000197492	0.000454231	0.000197492
Ignavigranum	0.000504819	0.000454456	1.11082	0.00071808	0.00119976	0.937654	0.000482044	0.0013232	0.000414733	0.00246865	0.00096771	0.000868964	0.0012047	0.00100721	0.00179718	0.000612225	0.00106646	0.000454231	0.000454231	0.000908463	0.000138244	0.000868964	0.000789967	0.000612225	0.00023699	0.00136269	0.000572726
Fusobacterium	0.000522287	0.00177671	0.293962	0.000691616	0.000546559	0.837526	0.00229159	5.92e-05	3.95e-05	0.000908463	0.0024094	1.97e-05	0.000177743	0.000315987	0.00102696	1.97e-05	0.00102696	0.000138244	0.000296238	0.000355485	1.97e-05	7.9e-05	3.95e-05	0.000118495	5.92e-05	0.000197492	0.000276489
Roseburia	0.000283895	0.000319558	0.888397	0.000662388	0.000497186	0.949865	0.000369347	0.00130345	0.000750469	0.00197492	0.000809717	0.00173793	0.0011652	0.00156019	0.000789967	0.000572726	0.000671472	0.000770218	0.00047398	0.000335736	3.95e-05	0.0024094	0.000572726	0.000276489	0.000276489	0.000928212	0.000177743
Acetitomaculum	0.000286304	0.000217293	1.3176	0.000645798	0.000843784	0.960597	0.000243247	0.00152069	0.00073072	0.00165893	0.0012442	0.000631974	0.00177743	0.000750469	0.00146144	0.000671472	0.00102696	0.000612225	0.000533228	0.000947961	0.000296238	0.00073072	0.000671472	0.00108621	0.000315987	0.00130345	0.000394984
Alkalibacterium	0.000296781	0.000345299	0.859489	0.000635924	0.000517922	0.946412	0.000409984	5.92e-05	0.00185642	0.000454231	0.000197492	0.000217241	0.000375235	9.87e-05	0.000315987	5.92e-05	7.9e-05	0.000276489	3.95e-05	0.000315987	0	5.92e-05	0.00023699	0.000197492	0.000197492	0.000276489	7.9e-05
Sphingobacterium	0.00041258	0.000944206	0.43696	0.000634739	0.000575689	0.861549	0.00164453	0.00138244	0.000315987	0.000631974	0.000296238	0.000276489	0.000631974	0.00047398	0.00268589	0.000454231	0.000651723	0.00073072	0.00110595	0.000414733	0	0.000355485	0.000177743	0.000276489	0.00023699	0.000315987	0.000276489
Dorea	0.000240594	0.000191825	1.25424	0.000597215	0.000549521	0.964091	0.000200394	0.00142194	0.000671472	0.00140219	0.000888713	0.000947961	0.00156019	0.000710971	0.00100721	0.00106646	0.000908463	0.000612225	0.000157993	0.00167868	5.92e-05	0.00122445	0.000710971	0.0012837	0.000414733	0.0012837	0.000454231
Subdoligranulum	0.000354528	0.00103397	0.342879	0.000594055	0.000227609	0.878513	0.0013981	0.000157993	3.95e-05	0.00292288	9.87e-05	9.87e-05	3.95e-05	0.000118495	3.95e-05	0.000533228	3.95e-05	3.95e-05	0.000296238	0.00073072	5.92e-05	0.000118495	0	0.000118495	9.87e-05	0.000138244	1.97e-05
Saccharofermentans	0.00030785	0.000340266	0.904735	0.000593266	0.000568283	0.939512	0.000460097	0.00408808	0.00175768	0.00104671	0.00100721	0.000572726	0.00154044	0.000987459	0.00118495	0.000217241	0.000631974	0.000355485	0.000296238	0.000572726	3.95e-05	0.000691221	0.00047398	0.000671472	0.000454231	0.00104671	0.000296238
Flavobacterium	0.000574642	0.000872402	0.658689	0.000592871	0.00127086	0.902673	0.000967514	0.000434482	0.00047398	0.00205391	0.00108621	0.000592476	0.00197492	0.000947961	0.00396959	0.000513479	0.000789967	0.00144169	0.000651723	0.00173793	0.000276489	0.00159968	0.000533228	0.00114545	0.000434482	0.0012837	0.000454231
unidentified_Mitochondria	0.000313805	0.00049685	0.631588	0.000591686	0.000461143	0.921845	0.000659486	0.000296238	0.00359435	0.000572726	0.000849215	0.000157993	0.000592476	0.000533228	0.000197492	9.87e-05	0.0012837	0.005984	0.000355485	0.00412758	0	0.000157993	0.0012047	7.9e-05	0.000157993	1.97e-05	7.9e-05
Rothia	0.000291656	0.000442565	0.659013	0.000591686	0.000503604	0.928552	0.000590051	0.000197492	7.9e-05	0.000612225	0.000335736	0.000197492	0.000454231	0.000335736	0.000335736	0.000434482	0.000691221	7.9e-05	9.87e-05	0.000157993	5.92e-05	0.000414733	1.97e-05	0.000256739	5.92e-05	1.97e-05	0.000177743
Burkholderia-Caballeronia-Paraburkholderia	0.000312995	0.00069159	0.452573	0.000591291	0.000241928	0.908198	0.000883093	0.000908463	0.00667522	7.9e-05	3.95e-05	3.95e-05	0.00047398	7.9e-05	0.000138244	0.000256739	0.000296238	0.00774168	0.000315987	0.00023699	5.92e-05	0.000197492	0.000217241	0.000217241	5.92e-05	7.9e-05	0.000276489
Alloiococcus	0.000296761	0.000417042	0.711586	0.000576281	0.000343636	0.939052	0.000461921	9.87e-05	1.97e-05	0.000118495	1.97e-05	0.000157993	0.00023699	7.9e-05	0.000276489	0.000118495	9.87e-05	3.95e-05	0	7.9e-05	3.95e-05	7.9e-05	1.97e-05	0	0	1.97e-05	3.95e-05
Xanthomonas	0.000349827	0.00104628	0.334354	0.000566407	0.000239953	0.863188	0.00163927	0.000256739	0.00073072	0.000276489	7.9e-05	0.00572726	0.000256739	0.000414733	0.000355485	0.000276489	0.000572726	0.00260689	0.00023699	0.000335736	0.000118495	0.0132517	0.000908463	0.000335736	0.000276489	0.000157993	0.000197492
Mailhella	0.000268411	0.000243917	1.10042	0.000558902	0.000582107	0.956875	0.000285131	0.00181693	0.00100721	0.00191567	0.000454231	0.00049373	0.000868964	0.000928212	0.000868964	0.000315987	0.000315987	0.000651723	0.000513479	0.00096771	7.9e-05	0.000789967	0.000572726	0.00165893	0.000592476	0.000868964	0.000572726
Amphibacillus	0.000257855	0.000208943	1.23409	0.000555742	0.000549027	0.961549	0.000232506	9.87e-05	0.000157993	0.000138244	0.000177743	9.87e-05	7.9e-05	0	7.9e-05	1.97e-05	7.9e-05	0.000217241	0	0.000118495	0	7.9e-05	0.000118495	0.000276489	0	0.000157993	3.95e-05
Alloprevotella	0.000255703	0.000323313	0.790882	0.000543498	0.000316974	0.945592	0.000410841	0.00363385	0.00211316	0.00195517	0.000868964	0.00100721	0.00146144	0.000849215	0.000691221	0.000750469	0.00049373	0.000513479	0.000335736	0.000533228	5.92e-05	0.000454231	0.000276489	0.000552977	0.000454231	0.000809717	0.000335736
Nocardioides	0.000230977	0.000349709	0.660482	0.000524143	0.000457687	0.933572	0.000538114	0.00104671	0.00276489	0.000789967	0.000118495	0.000177743	0.000533228	0.000335736	0.000513479	0.000276489	0.000809717	0.00487805	0.000157993	0.000138244	1.97e-05	0.000533228	0.00023699	0.000631974	0.000177743	0.000375235	0.000138244
Ornithinimicrobium	0.000223353	0.000185463	1.2043	0.000521773	0.000564333	0.964678	0.000192929	0.00167868	0.000533228	0.00163918	0.000414733	0.000513479	0.00096771	0.000908463	0.00195517	0.000375235	0.000928212	0.000809717	0.000217241	0.000533228	3.95e-05	0.0012047	0.000888713	0.00114545	0.000552977	0.00146144	0.000612225
Comamonas	0.00022915	0.00023138	0.990361	0.000515059	0.000422633	0.958811	0.000265287	0.0012837	0.00199467	0.00130345	0.000829466	0.000750469	0.00102696	0.000809717	0.0011652	0.00047398	0.00161943	0.00262664	0.000533228	0.000276489	0.00023699	0.00102696	0.000809717	0.000276489	0.000434482	0.000572726	0.000454231
Fermentimonas	0.00028503	0.000343794	0.829072	0.000514269	0.000648267	0.943923	0.000427334	0.00104671	0.000217241	0.00157993	0.000612225	0.000197492	0.00102696	0.000335736	0.000947961	0.000296238	0.000355485	0.000217241	0.00023699	0.00023699	0	0.000157993	0.000276489	0.00047398	0.000197492	0.000296238	0.000335736
Fastidiosipila	0.000316747	0.000286184	1.1068	0.000503604	0.000784536	0.953294	0.000315288	0.000414733	0.00023699	0.000809717	0.000296238	0.000296238	0.00073072	0.000197492	0.000868964	0.000138244	0.00023699	0.00023699	5.92e-05	0.000612225	3.95e-05	0.000414733	0.00047398	0.00023699	0.000118495	0.000394984	0.000217241
Dialister	0.000262793	0.000926045	0.283779	0.000503604	0.000103189	0.866444	0.00162769	0.00100721	0.000138244	0.0132122	0.000296238	9.87e-05	1.97e-05	0.000177743	0.000157993	0.000868964	0.000335736	1.97e-05	0.000987459	0.00142194	0.000138244	1.97e-05	0.000177743	0	9.87e-05	3.95e-05	1.97e-05
Gemmatimonas	0.000245028	0.000629219	0.389416	0.000488595	0.000136269	0.913336	0.000831715	0.000276489	0.00586551	3.95e-05	7.9e-05	7.9e-05	0.000217241	0.000394984	7.9e-05	0.000157993	0.00106646	0.00689247	0.000138244	3.95e-05	7.9e-05	1.97e-05	0.000197492	0.00023699	0.000118495	0	1.97e-05
Proteiniphilum	0.00028345	0.000296948	0.954544	0.000484645	0.000691715	0.949122	0.000376086	0.000671472	0.000256739	0.00130345	0.000394984	0.000157993	0.000671472	0.000355485	0.000612225	0.000355485	0.000434482	0.000118495	0.000138244	7.9e-05	3.95e-05	0.000118495	0.000138244	0.000355485	7.9e-05	0.000296238	7.9e-05
[Eubacterium]_brachy_group	0.000210408	0.000148551	1.4164	0.00048346	0.000559396	0.971328	0.000147787	0.00142194	0.000631974	0.00100721	0.00047398	0.000671472	0.000908463	0.000454231	0.000809717	0.000276489	0.00108621	0.000315987	0.000197492	0.000552977	0	0.000829466	0.00096771	0.00096771	0.000296238	0.00108621	0.000454231
Garicola	0.000233386	0.000272216	0.857355	0.00047872	0.000515454	0.946815	0.000402836	0.000138244	0.000118495	0.00047398	0.000177743	0.000118495	0.000157993	9.87e-05	0.00047398	0.000157993	0.000197492	0.00023699	0.000118495	0.000138244	3.95e-05	0.00023699	0.000138244	0.000335736	0.000157993	0.000256739	3.95e-05
Brevundimonas	0.000238422	0.000226621	1.05208	0.00047556	0.000530266	0.959595	0.000257301	0.000631974	0.000434482	0.00130345	0.000987459	0.000572726	0.00100721	0.00108621	0.00156019	0.000296238	0.00181693	0.000770218	0.000987459	0.000592476	0.000177743	0.00122445	0.00104671	0.000592476	0.000355485	0.000394984	0.000691221
Luteimonas	0.000200484	0.000208991	0.959295	0.000472795	0.000492742	0.961777	0.000228485	0.00227116	0.000375235	0.000829466	0.000414733	0.000809717	0.00102696	0.000651723	0.00187617	0.000217241	0.000888713	0.00073072	0.000256739	0.000533228	0.00023699	0.00146144	0.000572726	0.000691221	0.000335736	0.000552977	0.000335736
Bradyrhizobium	0.000249353	0.000695199	0.358679	0.000470426	0.000146144	0.909072	0.00087332	1.97e-05	0.00768243	7.9e-05	7.9e-05	9.87e-05	0.000157993	7.9e-05	3.95e-05	1.97e-05	0.000276489	0.00687272	5.92e-05	7.9e-05	5.92e-05	0.000118495	0.000157993	9.87e-05	1.97e-05	1.97e-05	1.97e-05
Cellulosilyticum	0.000345058	0.000624907	0.552174	0.000448701	0.000824035	0.903638	0.000965094	0.000256739	0.000118495	0.000592476	0.000217241	0.000197492	0.000434482	7.9e-05	0.000454231	0.000157993	0.00023699	0.00023699	0.00023699	0.000157993	3.95e-05	1.97e-05	7.9e-05	1.97e-05	1.97e-05	0.000138244	7.9e-05
Hymenobacter	0.00110577	0.00451874	0.244707	0.000446727	0.00200504	0.785167	0.00374546	0.000454231	0.00047398	0.000335736	1.97e-05	0.00154044	0.00165893	0.0585761	0.00150094	0.00102696	0.00499654	0.00225141	0.00298213	0.000612225	0.000355485	0.00156019	0.000138244	0.000138244	0.000276489	0.0023304	0.000335736
Candidatus_Soleaferrea	0.000193404	0.000149709	1.29187	0.000437642	0.000414239	0.96788	0.000165974	0.0012047	0.00104671	0.000770218	0.00047398	0.000355485	0.00047398	0.00047398	0.000513479	0.000296238	0.000355485	0.000434482	0.000118495	0.000809717	9.87e-05	0.000829466	0.000631974	0.000770218	0.00023699	0.00106646	0.000454231
Neisseria	0.000217932	0.000241079	0.903987	0.000434877	0.000276982	0.95659	0.000285522	0.000217241	0.000217241	0.000849215	0.00171818	0.000414733	0.000197492	0.000691221	0.00150094	3.95e-05	0.00130345	0.000335736	0.000750469	0.000138244	0.00023699	0.000868964	0.000315987	0.000434482	0.000256739	0.000394984	0.00114545
Sporosarcina	0.000359504	0.000395137	0.909822	0.000433692	0.000627037	0.95234	0.000336584	0.000157993	0.000118495	0.000355485	1.97e-05	1.97e-05	0.000177743	1.97e-05	0.000157993	1.97e-05	0.000177743	0.000217241	3.95e-05	9.87e-05	3.95e-05	0.000315987	7.9e-05	0.000177743	7.9e-05	0.000276489	0.000197492
Oceanisphaera	0.000340466	0.000486516	0.699805	0.000428952	0.000465093	0.932494	0.000546137	9.87e-05	3.95e-05	7.9e-05	1.97e-05	9.87e-05	7.9e-05	3.95e-05	7.9e-05	1.97e-05	5.92e-05	7.9e-05	0	5.92e-05	0	5.92e-05	0.000197492	0.000177743	7.9e-05	0.000276489	9.87e-05
Proteiniclasticum	0.000199496	0.000168998	1.18047	0.000427372	0.000590501	0.962438	0.000216441	0.000809717	5.92e-05	0.0011652	0.000592476	0.000394984	0.00130345	0.000651723	0.000829466	0.000355485	0.000809717	0.000138244	9.87e-05	0.000296238	0	0.000315987	0.000217241	0.000335736	0.000157993	0.000434482	0.000276489
Lachnospiraceae_AC2044_group	0.000207376	0.000169117	1.22623	0.000418683	0.000455219	0.965619	0.000182523	0.00187617	0.000394984	0.00114545	0.000572726	0.00073072	0.000829466	0.000770218	0.000671472	0.000513479	0.000651723	0.000315987	0.000138244	0.000434482	9.87e-05	0.000908463	0.000414733	0.000414733	0.000256739	0.000533228	0.000533228
Methyloversatilis	0.000285445	0.000397525	0.718055	0.000417103	0.000302163	0.941765	0.000439974	5.92e-05	0	0	0	1.97e-05	3.95e-05	0	1.97e-05	0	0	0	0	0	0	5.92e-05	5.92e-05	0.000118495	3.95e-05	1.97e-05	0
Phreatobacter	0.000313686	0.000464493	0.67533	0.000413548	0.000344623	0.940422	0.000453563	0	0	0	0	0	0	0	0	0	0	0	0	0	0	0	1.97e-05	0	0	0	0
Megasphaera	0.000324203	0.00110319	0.293876	0.000411968	0.000275007	0.890238	0.00122476	7.9e-05	0	0	0	0	1.97e-05	5.92e-05	0	0	1.97e-05	0	0	0	0	0	0	1.97e-05	0	0	0
Paracoccus	0.000305016	0.00051291	0.594678	0.000408018	0.00070554	0.914114	0.000778196	0.000809717	0.000434482	0.000908463	0.000394984	0.000513479	0.00126395	0.000552977	0.000592476	0.000177743	0.000592476	0.000355485	0.000138244	0.000375235	0.000138244	0.000928212	0.000651723	0.000454231	0.000197492	0.000315987	0.000177743
Subgroup_10	0.000247388	0.000812745	0.304386	0.000406438	0.000164412	0.877115	0.0014423	0.00049373	0.000651723	0.000177743	0.00047398	0.000157993	0.000513479	0.000375235	0.00023699	0.000118495	0.00345611	0.000612225	0.000118495	0.000276489	0.000572726	0.000217241	7.9e-05	0.000928212	0.000157993	0.000138244	9.87e-05
Haliangium	0.000225506	0.000599075	0.376424	0.000404858	0.000140713	0.909942	0.00086997	0.000177743	0.00310062	0.000157993	0.000177743	0.000157993	0.000394984	0.000552977	0.000138244	0.000256739	0.00203417	0.00327837	7.9e-05	0.000276489	0.000276489	7.9e-05	1.97e-05	0.000296238	3.95e-05	0.000118495	0
Bergeyella	0.000595872	0.00131148	0.454351	0.000394194	0.00125753	0.872744	0.00152067	0.000592476	0.000157993	0.000671472	0.000809717	0.00096771	0.000513479	0.000513479	0.000750469	0.000256739	0.000157993	0.000355485	0.000375235	0.000256739	0.00114545	0.000533228	0.000414733	0.000177743	0.00023699	0.000217241	9.87e-05
[Eubacterium]_hallii_group	0.000145779	0.000126559	1.15186	0.000393009	0.000403871	0.968859	0.000161041	0.00104671	0.000315987	0.000513479	0.000177743	0.000118495	0.000789967	0.000315987	0.000315987	0.000197492	0.000276489	0.000177743	1.97e-05	0.000256739	3.95e-05	0.000513479	0.000315987	0.000256739	7.9e-05	0.000533228	9.87e-05
Megamonas	0.000268391	0.000616223	0.435543	0.000386689	0.000246371	0.918489	0.000688395	0.00023699	5.92e-05	0.000414733	0.000276489	0.000177743	0.000296238	0.000177743	3.95e-05	0.00351535	0.000157993	0	0.000157993	0.00171818	0.000513479	0	3.95e-05	0	0	0	0
Methylobacterium-Methylorubrum	0.000318288	0.00069515	0.457869	0.000385899	0.00058507	0.900732	0.000984603	0.000533228	0.00136269	0.000612225	0.000177743	0.000572726	0.00157993	0.00902538	0.000789967	0.000355485	0.00238965	0.00280438	0.00122445	0.000552977	0.00023699	0.00118495	0.000572726	0.000434482	0.000335736	0.000454231	0.000355485
[Ruminococcus]_gnavus_group	0.000228301	0.000623504	0.366157	0.00037168	0.000193048	0.907315	0.000897576	7.9e-05	0.000157993	0.000375235	0.000552977	0.000217241	0.000157993	0.000414733	0.000414733	0.00383134	0.000197492	0.000157993	0.000157993	0.00331786	0.000770218	0.000572726	3.95e-05	9.87e-05	1.97e-05	0.000138244	1.97e-05
Limosilactobacillus	0.000163869	0.000200722	0.816398	0.0003701	0.000220203	0.962868	0.000214933	0.000118495	1.97e-05	0.000276489	0.000394984	9.87e-05	0.000434482	0.00049373	0.000177743	0.00049373	0.00023699	0.000315987	0.000118495	0.000651723	9.87e-05	0.000157993	3.95e-05	0.000868964	5.92e-05	0.000671472	1.97e-05
[Anaerorhabdus]_furcosa_group	0.000167246	0.000129903	1.28747	0.00035667	0.000371778	0.972783	0.000142426	0.00134294	0.00108621	0.00073072	0.000217241	0.000315987	0.000888713	0.000217241	0.000888713	0.000296238	0.000414733	0.000177743	0.000118495	0.000276489	3.95e-05	0.000572726	0.000454231	0.00073072	0.000355485	0.00073072	0.000177743
Marvinbryantia	0.000126029	0.000125821	1.00166	0.00035588	0.000321912	0.972063	0.000146205	0.0012047	0.000394984	0.00100721	0.000355485	0.000335736	0.00104671	0.000454231	0.000710971	0.000276489	0.00108621	0.000276489	0.000256739	0.000454231	0.000118495	0.000276489	0.000375235	0.000296238	9.87e-05	0.000552977	0.000414733
Ellin6067	0.000192851	0.000491377	0.39247	0.00035272	0.00013232	0.937172	0.000486103	9.87e-05	0.00416708	5.92e-05	0.000276489	0.000157993	0.000276489	0.000394984	0.000157993	0.000296238	0.00159968	0.00436457	0.000138244	0.000118495	0.000217241	0.000118495	1.97e-05	0.000414733	1.97e-05	0.000177743	0
Steroidobacter	0.000218801	0.000698558	0.313219	0.000351141	0.000163425	0.894698	0.00104091	0.000612225	0.00023699	0.000197492	0.000375235	0.000276489	0.00023699	0.000612225	0.000157993	0.000177743	0.00319937	0.000355485	9.87e-05	0.000157993	0.000276489	0.000157993	0.000157993	0.000789967	0.000138244	0.000414733	1.97e-05
Devosia	0.000158586	0.000174183	0.910457	0.000345611	0.000318456	0.96821	0.000164355	0.000513479	0.00167868	0.000256739	0.000197492	0.000256739	0.00049373	0.000888713	0.000217241	0.000217241	0.000849215	0.00165893	3.95e-05	0.000138244	7.9e-05	0.000513479	9.87e-05	0.000533228	9.87e-05	0.000157993	7.9e-05
[Eubacterium]_eligens_group	0.000226681	0.00065937	0.343785	0.000339686	0.000174287	0.912504	0.000837821	1.97e-05	1.97e-05	0.000335736	0	0.00023699	1.97e-05	0.000197492	7.9e-05	7.9e-05	0.000118495	9.87e-05	0	1.97e-05	1.97e-05	0.000335736	1.97e-05	7.9e-05	3.95e-05	7.9e-05	0
Cellvibrio	0.000170742	0.000226456	0.753973	0.000338896	0.000359435	0.960839	0.000241627	0.00130345	0.000315987	0.000335736	0.000276489	0.000315987	0.000197492	0.000256739	0.000335736	7.9e-05	0.000217241	0.000434482	0	9.87e-05	1.97e-05	0.000829466	0.000315987	0.00023699	0.000197492	9.87e-05	3.95e-05
Cutibacterium	0.000229446	0.000425028	0.539838	0.000338501	0.000212797	0.950597	0.0003646	3.95e-05	0	0.000118495	0	9.87e-05	7.9e-05	5.92e-05	1.97e-05	0	0.000118495	1.97e-05	3.95e-05	0	1.97e-05	0.000217241	9.87e-05	0.000118495	1.97e-05	7.9e-05	0
Streptomyces	0.000168293	0.000436887	0.385208	0.000333761	0.000119483	0.926779	0.000597124	7.9e-05	0.00319937	0.000138244	1.97e-05	3.95e-05	0.000138244	0.000177743	9.87e-05	0	0.000375235	0.00549027	5.92e-05	0	9.87e-05	0.000177743	0	5.92e-05	0	1.97e-05	0
Anaerosporobacter	0.000128172	9.59e-05	1.33689	0.000329811	0.000393009	0.977174	0.000114205	0.000414733	0.000217241	0.000829466	0.000118495	0.000375235	0.000671472	0.00023699	0.000750469	0.000375235	0.000256739	9.87e-05	0.000157993	0.00023699	0	0.000276489	0.000177743	0.000138244	0.000118495	0.000157993	5.92e-05
Dongia	0.000198045	0.000353368	0.560449	0.000325072	0.000214772	0.934109	0.000537332	0.00023699	0.000355485	0.000177743	0.000118495	5.92e-05	0.000217241	0.000335736	0.000197492	1.97e-05	0.00142194	0.000256739	0.000138244	5.92e-05	0.00023699	1.97e-05	9.87e-05	9.87e-05	3.95e-05	5.92e-05	0
Alcaligenes	0.00024406	0.000368621	0.66209	0.000315197	0.000318949	0.954229	0.000309368	0.000276489	5.92e-05	0.000671472	0.00312037	0.000335736	0.000118495	0.00189592	0.0024489	0.000454231	0.00197492	0.000118495	0.000671472	0.00122445	0.000315987	0.000315987	0.000335736	0.000276489	0.000118495	0.000928212	0.00154044
Yaniella	0.000164106	0.00014895	1.10175	0.000315197	0.000399921	0.967545	0.000171019	0.000197492	0.000691221	0.000691221	0.000157993	0.000414733	0.000691221	0.000375235	0.000651723	0.000315987	0.000612225	0.000552977	7.9e-05	0.000335736	0	0.000276489	0.000750469	0.000789967	0.00023699	0.000789967	0.000217241
Runella	0.000157598	0.00110065	0.143187	0.000315197	0	0.850596	0.00208457	0	0	0	0	0	0	0	0	0	0	0	0	0	0	0	0	0	0	0	0
Allorhizobium-Neorhizobium-Pararhizobium-Rhizobium	0.000201145	0.00035551	0.565794	0.000314012	0.000327836	0.943495	0.000430387	0.000217241	0.00203417	9.87e-05	7.9e-05	0.00023699	0.000888713	0.00389059	0.00047398	0.000118495	0.00110595	0.00219216	0.000928212	0.000296238	7.9e-05	0.000177743	0.000315987	5.92e-05	9.87e-05	0.000138244	0.000118495
GWE2-31-10	0.000240269	0.000291366	0.824629	0.000309667	0.00044485	0.947989	0.000386213	9.87e-05	0	0.000296238	7.9e-05	1.97e-05	1.97e-05	0	5.92e-05	0	1.97e-05	0	3.95e-05	0	0	9.87e-05	7.9e-05	0	0	7.9e-05	3.95e-05
Georgenia	0.000130947	0.000103438	1.26595	0.000301373	0.000379678	0.976367	0.000121037	0.000750469	0.000276489	0.000849215	0.00023699	0.000335736	0.000691221	0.000513479	0.000612225	0.000335736	0.00073072	0.000770218	0.000256739	0.000296238	0	0.00049373	0.000177743	0.000809717	0.000276489	0.000789967	0.000355485
Chryseobacterium	0.000166881	0.000251733	0.662926	0.000294263	0.00038659	0.950232	0.000367262	0.000592476	0.000296238	0.000947961	0.000375235	0.00023699	0.000829466	0.00333761	0.000592476	0.000276489	0.000572726	0.000651723	0.000631974	0.000355485	7.9e-05	0.000414733	0.000394984	0.000296238	9.87e-05	0.000434482	0.000118495
Olsenella	0.000119107	9.08e-05	1.31184	0.000293473	0.000326355	0.977953	0.000106778	0.000552977	0.000355485	0.000987459	0.000276489	0.000394984	0.00073072	0.000513479	0.000750469	0.000315987	0.000572726	0.000612225	0.000138244	0.000315987	9.87e-05	0.000770218	0.000335736	0.000691221	0.000335736	0.000592476	0.000177743
Halolactibacillus	0.000165103	0.000205163	0.80474	0.000291893	0.000193542	0.963891	0.000200953	1.97e-05	1.97e-05	7.9e-05	5.92e-05	0	9.87e-05	7.9e-05	0.00023699	1.97e-05	0	7.9e-05	1.97e-05	5.92e-05	0	0	0.000118495	0	0	3.95e-05	1.97e-05
Prevotella	0.000217478	0.000433751	0.501389	0.000290313	0.000358941	0.926182	0.000600028	7.9e-05	0.000157993	0.00140219	0.000454231	0.000256739	0.000572726	0.000414733	0.000533228	0.000454231	0.00122445	0.000157993	0.000276489	7.9e-05	1.97e-05	0.000631974	0.00175768	0.000157993	0.000315987	9.87e-05	0.000276489
Campylobacter	0.00014569	0.000273008	0.533647	0.000283993	0.000171324	0.942633	0.000432546	0.00393009	0.000434482	0.00114545	0.000612225	0.000177743	0.000414733	0.000296238	0.00049373	0.000197492	0.00023699	0.000434482	5.92e-05	0.00106646	0	0.000197492	0.000197492	0.000651723	0.000710971	0.000513479	0.000335736
Pseudoxanthomonas	0.000194816	0.000574955	0.338837	0.000279648	0.000229584	0.9178	0.000692938	1.97e-05	3.95e-05	1.97e-05	1.97e-05	1.97e-05	0.000197492	0.000138244	0.000118495	1.97e-05	5.92e-05	0.000138244	0.000118495	0.000118495	1.97e-05	0.00023699	1.97e-05	0	1.97e-05	5.92e-05	1.97e-05
Enhydrobacter	0.000151842	0.000167976	0.903949	0.000277279	0.00022366	0.970123	0.00015514	0.00023699	7.9e-05	0.00154044	0.000375235	0.000671472	0.000789967	0.000947961	0.000789967	0.000375235	0.000750469	0.000375235	0.000375235	0.00073072	0.000157993	0.000849215	0.00136269	0.000375235	0.000118495	0.000454231	0.000197492
Bryobacter	0.000139419	0.000323025	0.431606	0.000274119	8.59e-05	0.952003	0.000342429	9.87e-05	0.00219216	0.000256739	5.92e-05	3.95e-05	0.000157993	9.87e-05	1.97e-05	1.97e-05	0.00100721	0.00319937	0	0.00023699	0.000197492	3.95e-05	3.95e-05	0.00023699	5.92e-05	9.87e-05	0
Haemophilus	0.000114101	0.000187687	0.607933	0.000273329	0.000160462	0.957444	0.000283549	9.87e-05	0	0.00049373	0.000454231	0.000315987	3.95e-05	0.000157993	0.000296238	0.000434482	0.000375235	0.000157993	0.000157993	0.00047398	0.00023699	0.000454231	0.000138244	7.9e-05	7.9e-05	9.87e-05	0.000217241
Hungatella	0.000116333	0.000126734	0.917928	0.000270564	0.000202429	0.971917	0.000146708	0.00100721	0.000375235	0.000829466	0.000335736	0.000355485	0.000533228	0.000315987	0.000789967	0.000315987	0.000572726	9.87e-05	0.000138244	0.000355485	3.95e-05	0.000454231	0.000276489	0.000612225	0.000197492	0.000375235	0.000197492
Methanobrevibacter	0.000242145	0.000492594	0.491571	0.000268194	0.000532241	0.916388	0.00073324	0.000572726	0.000315987	0.0013232	0.000177743	0.000197492	0.000829466	0.000513479	0.000394984	1.97e-05	0.00047398	0.000552977	0	0.000276489	0	9.87e-05	7.9e-05	0.000118495	1.97e-05	0.000276489	3.95e-05
Pedobacter	0.00018424	0.000274896	0.670218	0.000259504	0.000433001	0.95096	0.000363558	0.000414733	0.000631974	0.00073072	0.000118495	0.000355485	0.000908463	0.00331786	0.000394984	0.00023699	0.000908463	0.000454231	0.000908463	0.000138244	3.95e-05	0.000454231	0.000355485	0.000375235	0.000197492	0.000394984	0.000256739
Gordonia	0.000136309	0.00011295	1.2068	0.000256344	0.000313025	0.975371	0.000128371	0.000671472	3.95e-05	0.000335736	0.000315987	0.000315987	0.000691221	0.00023699	0.000375235	0.000256739	0.000434482	0.000770218	0.000157993	0.000414733	3.95e-05	0.000691221	0.000375235	0.0011652	0.000315987	0.000770218	0.000217241
unidentified_Nitrospiraceae	0.00015038	0.000378139	0.397685	0.000253975	8.15e-05	0.93619	0.000505965	0.00023699	0.00227116	9.87e-05	9.87e-05	7.9e-05	0.000296238	0.000434482	7.9e-05	3.95e-05	0.00167868	0.00177743	1.97e-05	9.87e-05	0.000335736	1.97e-05	0	0.000256739	5.92e-05	0.000177743	3.95e-05
Sutterella	0.000151457	0.00026738	0.566448	0.000250815	0.00016145	0.963488	0.000203075	0.000177743	0.000118495	0.000217241	1.97e-05	0.000118495	0.00023699	1.97e-05	0.000118495	0.000513479	0.000355485	0.000118495	0.000118495	0.00047398	0	9.87e-05	7.9e-05	0	5.92e-05	0.000157993	1.97e-05
Kocuria	9.43e-05	0.000105775	0.891075	0.000250025	0.000237484	0.969338	0.00015851	0.000572726	5.92e-05	0.00049373	0.000118495	0.000118495	0.000394984	9.87e-05	0.000315987	0.000118495	0.000276489	0.00023699	0	0.00023699	0	0.000118495	0.000217241	0.000315987	0.000118495	0.000256739	7.9e-05
Pseudolabrys	0.00015118	0.000207591	0.72826	0.00024884	0.000142194	0.970732	0.000150449	1.97e-05	0.00130345	1.97e-05	5.92e-05	7.9e-05	0.000157993	1.97e-05	0	0	0.00047398	0.00150094	3.95e-05	0	1.97e-05	0	9.87e-05	3.95e-05	0	0	0
Arcobacter	0.000178543	0.00028661	0.622946	0.000247655	0.000305619	0.952662	0.000321878	0.000592476	0.000375235	0.00317962	0.000671472	0.000315987	0.000849215	0.000533228	0.000947961	0.000296238	0.000572726	7.9e-05	0.000256739	0.000157993	5.92e-05	0.000217241	0.000710971	0.00023699	0.000157993	7.9e-05	0.000118495
Variovorax	0.000151249	0.000239585	0.631296	0.00023778	0.000208848	0.959852	0.000256966	9.87e-05	0.00144169	0.000454231	9.87e-05	0.00023699	0.00110595	0.00171818	0.000355485	0.000197492	0.00073072	0.00246865	0.00183667	0.00023699	0.000118495	0.000572726	0.000157993	0.000157993	1.97e-05	9.87e-05	7.9e-05
Trueperella	0.000217656	0.0002359	0.922662	0.000235805	0.000524341	0.962653	0.0002151	3.95e-05	1.97e-05	0.000217241	0.000157993	7.9e-05	0.000157993	0.000118495	0.00023699	1.97e-05	1.97e-05	3.95e-05	3.95e-05	0	0	0.000118495	0.000217241	5.92e-05	1.97e-05	9.87e-05	0
Colidextribacter	8.4e-05	7.08e-05	1.18674	0.000234225	0.000187617	0.983196	7.65e-05	0.000296238	0.00023699	0.000572726	0.00023699	3.95e-05	0.000572726	0.000157993	0.000315987	5.92e-05	0.00023699	0.000276489	9.87e-05	0.000217241	5.92e-05	0.000256739	0.000217241	0.000256739	9.87e-05	0.000197492	0.000118495
Oscillibacter	9.07e-05	7.25e-05	1.25213	0.00023067	0.000176261	0.982965	7.93e-05	0.000552977	0.000572726	0.00073072	0.000335736	0.00023699	0.000256739	0.000296238	0.000454231	3.95e-05	0.000157993	5.92e-05	1.97e-05	0.000375235	0	0.000217241	0.000157993	0.000256739	0.000118495	0.000355485	5.92e-05
unidentified_Gemmatimonadaceae	0.000127116	0.000320353	0.396799	0.000223166	0.000103683	0.936686	0.00049541	0.000177743	0.00049373	1.97e-05	7.9e-05	0	0.000256739	9.87e-05	1.97e-05	0	0.00118495	0.000394984	7.9e-05	5.92e-05	7.9e-05	5.92e-05	3.95e-05	0.000394984	7.9e-05	0.000118495	0
Phenylobacterium	0.000114012	0.000300538	0.37936	0.000220006	6.52e-05	0.95392	0.000311249	9.87e-05	0.00300188	1.97e-05	1.97e-05	7.9e-05	7.9e-05	9.87e-05	0	0	0.00049373	0.00314012	0	1.97e-05	1.97e-05	3.95e-05	7.9e-05	0.000157993	1.97e-05	0	0
Sandaracinobacter	0.000195922	0.000878072	0.223127	0.000219216	0.00018663	0.886509	0.0012635	0	0	3.95e-05	0	0	0	0	0	0	0	0	1.97e-05	0	0	0	0	0	0	0	0
Coprococcus	0.00010234	0.00012699	0.805891	0.000214871	0.000117014	0.970429	0.000152162	0.000513479	0.000256739	0.00049373	0.000217241	0.000138244	0.000533228	0.000217241	0.00023699	0.000533228	0.000315987	5.92e-05	9.87e-05	0.000750469	7.9e-05	0.000197492	0	9.87e-05	0.000197492	0.000177743	5.92e-05
Ornithobacterium	0.000129031	0.000139135	0.927384	0.000213291	0.000187617	0.974593	0.000135203	0.000276489	0.000809717	0.00114545	0.00049373	0.000197492	0.000928212	0.00049373	0.000829466	0.000197492	0.000276489	0.000335736	0.00023699	0.00122445	7.9e-05	0.000414733	0.000454231	0.000414733	0.000157993	0.000375235	0.000138244
Lysobacter	0.000123334	0.000214434	0.575159	0.000212501	0.000188111	0.961079	0.000239635	0.000296238	0.00096771	0.000157993	0.000256739	0.000157993	0.00177743	0.000335736	0.000315987	7.9e-05	0.00134294	0.000947961	0.000177743	0.000276489	0.000118495	0.000197492	5.92e-05	0.000375235	7.9e-05	0.000138244	0.00023699
UCG-004	8.78e-05	0.000131157	0.669764	0.000209341	0.000199467	0.96703	0.000173663	0.00073072	0.000177743	0.000691221	0.00023699	0.000157993	0.000138244	0.000197492	0.000276489	0.000197492	0.000296238	7.9e-05	5.92e-05	0.000276489	7.9e-05	0.000414733	0.000375235	0.000276489	0.000177743	0.000335736	0.000197492
Paenibacillus	9.18e-05	8.71e-05	1.05405	0.000208946	0.000163425	0.979358	9.66e-05	0.000256739	0.00047398	0.00023699	0.000315987	1.97e-05	0.000177743	0.000118495	7.9e-05	0	9.87e-05	0.000513479	9.87e-05	9.87e-05	1.97e-05	0	0.00049373	0.000118495	5.92e-05	3.95e-05	0
Enteractinococcus	0.000213686	0.00020911	1.02188	0.000208156	0.000446332	0.966856	0.000173681	9.87e-05	1.97e-05	0.000138244	0.000118495	5.92e-05	0.000276489	1.97e-05	0.000197492	1.97e-05	0.000157993	0.000118495	0	0	0	7.9e-05	5.92e-05	7.9e-05	1.97e-05	9.87e-05	5.92e-05
Lautropia	0.000100286	0.000108395	0.925194	0.000206181	0.000164906	0.976601	0.000116067	9.87e-05	1.97e-05	9.87e-05	0.000414733	1.97e-05	9.87e-05	0.000414733	0.00049373	0.000138244	0.000612225	9.87e-05	5.92e-05	3.95e-05	0.000256739	7.9e-05	0.00023699	0.000454231	0	0.000197492	0.000217241
Lacticaseibacillus	0.000156858	0.000486996	0.322093	0.000205392	0.000153056	0.924362	0.000611179	0.000197492	1.97e-05	5.92e-05	0.000118495	0.000197492	9.87e-05	0.000217241	0.000315987	0.00383134	7.9e-05	7.9e-05	0.00023699	0.00173793	0.000394984	5.92e-05	0	0	0.000157993	0.000157993	3.95e-05
Faecalitalea	0.000106873	0.000164743	0.648724	0.000202627	0.000145157	0.961316	0.000237588	0.0023304	0.000355485	0.000552977	0.000197492	0.00023699	0.000651723	0.000256739	0.000335736	0.000315987	7.9e-05	0.000454231	5.92e-05	0.00023699	0	0.000197492	0.000217241	0.00023699	0.00049373	0.000355485	0.000157993
Veillonella	0.000142846	0.000199811	0.714905	0.000199467	0.000191073	0.964485	0.000196466	1.97e-05	0	0.000355485	0.00142194	9.87e-05	0.000217241	0.000296238	0.0012442	7.9e-05	0.000809717	7.9e-05	0.000355485	0.000157993	3.95e-05	5.92e-05	3.95e-05	0.00023699	0	0.000217241	0.000592476
Guggenheimella	8.96e-05	9.6e-05	0.933655	0.000199072	0.00026217	0.973628	0.000139969	0.000118495	9.87e-05	0.000414733	0.000217241	0.000118495	0.000355485	0.000118495	0.000355485	7.9e-05	0.000138244	7.9e-05	0.000217241	3.95e-05	0	0.000197492	3.95e-05	5.92e-05	0	0.000217241	9.87e-05
Lachnospiraceae_ND3007_group	0.00013546	0.000228409	0.593058	0.000198282	0.0001575	0.963078	0.000210484	0	0	7.9e-05	0	0	7.9e-05	0	1.97e-05	0.000138244	7.9e-05	0	1.97e-05	9.87e-05	0	5.92e-05	0	0	0	1.97e-05	0
Anaerostipes	0.000107722	0.000159344	0.676033	0.000197887	0.000129851	0.966507	0.000177032	9.87e-05	9.87e-05	0.000256739	0.000315987	9.87e-05	3.95e-05	0.000118495	7.9e-05	0.000651723	0.000217241	3.95e-05	0.000177743	0.000750469	0.000118495	1.97e-05	0	7.9e-05	1.97e-05	1.97e-05	0
[Eubacterium]_ventriosum_group	8.54e-05	0.000120463	0.709222	0.000197492	0.000136763	0.97118	0.000148197	7.9e-05	0.000157993	0.000197492	3.95e-05	0.000434482	1.97e-05	0.00049373	0.000177743	7.9e-05	0.000375235	0.000197492	5.92e-05	0.000296238	9.87e-05	0.00146144	0.000177743	0.000138244	5.92e-05	0.000375235	3.95e-05
Exiguobacterium	0.000153185	0.000238873	0.64128	0.000196702	0.000265133	0.956018	0.00028878	0.000197492	1.97e-05	0.0013232	0.00023699	0.000256739	0.000434482	0.000612225	0.000671472	0.000217241	0.00047398	7.9e-05	0.000217241	7.9e-05	1.97e-05	0.000157993	0.00150094	0.000355485	0.000138244	0.000276489	0.000177743
Altererythrobacter	9.89e-05	0.000173103	0.571417	0.000194332	0.000117014	0.960354	0.000246858	0.00049373	0.00047398	9.87e-05	0.00023699	9.87e-05	0.000631974	0.000177743	0.000197492	9.87e-05	0.000710971	0.000750469	3.95e-05	9.87e-05	7.9e-05	0.000276489	0.000177743	0.000335736	7.9e-05	0.000118495	5.92e-05
Leuconostoc	0.00015041	0.000136161	1.10465	0.000188802	0.000333268	0.973907	0.000139187	5.92e-05	1.97e-05	0	5.92e-05	9.87e-05	0.000138244	1.97e-05	1.97e-05	0	7.9e-05	7.9e-05	1.97e-05	1.97e-05	0	7.9e-05	0	3.95e-05	0	0	0
Defluviitaleaceae_UCG-011	8.8e-05	7.02e-05	1.25408	0.000188802	0.000196504	0.982147	8.41e-05	0.00073072	0.000513479	0.00047398	0.000177743	0.000217241	0.000256739	0.000315987	0.000454231	0.000118495	0.000197492	5.92e-05	0.000138244	0.000197492	0	0.000276489	0.000197492	0.000296238	3.95e-05	0.000177743	0.000177743
Frisingicoccus	7.82e-05	6.1e-05	1.2825	0.000185642	0.000217735	0.986096	5.95e-05	0.00023699	7.9e-05	0.000296238	9.87e-05	0.000118495	0.000434482	0.000118495	0.000256739	5.92e-05	0.000157993	0	0.000138244	0.000118495	1.97e-05	0.000157993	7.9e-05	0.000157993	3.95e-05	0.00023699	5.92e-05
Abiotrophia	0.000101136	0.000138907	0.728082	0.000182482	8.94e-05	0.973207	0.000140844	7.9e-05	0	0.000118495	0.000315987	1.97e-05	1.97e-05	0.000118495	0.00049373	9.87e-05	0.000256739	7.9e-05	0.000276489	0.000118495	3.95e-05	9.87e-05	1.97e-05	0	9.87e-05	7.9e-05	0.000217241
Barnesiella	0.000121201	0.000299193	0.405092	0.000178928	0.000115533	0.953609	0.000314599	1.97e-05	0.00023699	0.00049373	0.000355485	5.92e-05	0.000572726	9.87e-05	0.000157993	9.87e-05	0.000157993	0	7.9e-05	3.95e-05	3.95e-05	9.87e-05	7.9e-05	0.000394984	9.87e-05	1.97e-05	1.97e-05
Dubosiella	8.33e-05	8.19e-05	1.01674	0.000175768	9.83e-05	0.978969	9.85e-05	0.000177743	3.95e-05	0.000908463	0.000454231	0.000157993	0.000256739	0.000375235	0.000296238	7.9e-05	0.000454231	3.95e-05	0.00023699	0.000197492	1.97e-05	0.000197492	7.9e-05	0.000710971	9.87e-05	0.000157993	0.000197492
Fusicatenibacter	9.68e-05	0.000168073	0.576061	0.000173793	0.000129357	0.968536	0.000162642	0	5.92e-05	0.000217241	0.000276489	7.9e-05	1.97e-05	0.000118495	5.92e-05	0.000414733	9.87e-05	5.92e-05	7.9e-05	9.87e-05	3.95e-05	0.00023699	7.9e-05	5.92e-05	3.95e-05	9.87e-05	0
Chryseomicrobium	0.000187282	0.000428441	0.437123	0.000172608	0.000351535	0.930838	0.000559484	0.000414733	1.97e-05	0.000315987	0.000157993	0.000375235	0.00286363	0.000315987	0.00515454	0.000217241	0.00073072	0.000217241	0.000454231	0.000276489	9.87e-05	0.000355485	0.000355485	0.000355485	0	0.000296238	0.000177743
Aerococcus	0.000104216	0.000138911	0.750241	0.000172608	0.000251308	0.970882	0.000150226	0.000335736	0.000118495	0.00023699	0.000296238	0.000197492	0.000197492	0.000217241	0.00148119	0.000118495	0.000454231	0.000118495	7.9e-05	9.87e-05	5.92e-05	0.000138244	0.000138244	0.000335736	0.000138244	0.000118495	9.87e-05
Lachnospiraceae_UCG-001	7.7e-05	6.91e-05	1.1141	0.000171423	0.000163425	0.981894	8.48e-05	0.000217241	5.92e-05	0.000118495	0.000276489	0.000138244	0.000315987	7.9e-05	0.000197492	3.95e-05	0.000217241	0.000118495	1.97e-05	7.9e-05	0	0.000197492	0.000276489	0.000296238	7.9e-05	0.000157993	1.97e-05
Acidibacter	8.33e-05	0.00017422	0.478028	0.000170633	6.47e-05	0.966152	0.000177609	0.00023699	0.00140219	0.000138244	0.000118495	0	7.9e-05	0.000118495	9.87e-05	1.97e-05	0.000651723	0.00183667	3.95e-05	1.97e-05	7.9e-05	7.9e-05	0.000138244	0.000197492	7.9e-05	3.95e-05	0
[Ruminococcus]_gauvreauii_group	6.25e-05	5.16e-05	1.21188	0.000169053	0.00019058	0.984984	6.48e-05	0.000177743	0.000296238	0.000414733	0.000256739	0.000118495	0.00047398	0.00023699	0.000296238	0.000217241	0.000335736	0.000177743	0	0.000138244	5.92e-05	0.000256739	0.000118495	0.00023699	7.9e-05	0.00023699	0.000118495
Gaiella	9.42e-05	0.000226444	0.416057	0.000168263	0.000107139	0.954838	0.000299298	0.000138244	0.00047398	0.000138244	5.92e-05	5.92e-05	0.000217241	0.000197492	0.000138244	1.97e-05	0.00156019	0.000375235	0	5.92e-05	5.92e-05	9.87e-05	0.000197492	0.00023699	1.97e-05	0.000157993	5.92e-05
Candidatus_Solibacter	8.41e-05	0.000248482	0.338384	0.000166288	3.85e-05	0.958546	0.00026929	3.95e-05	0.00262664	5.92e-05	9.87e-05	5.92e-05	0.000296238	3.95e-05	5.92e-05	0	0.000197492	0.00258714	3.95e-05	1.97e-05	1.97e-05	0.000118495	0.000118495	0.000197492	1.97e-05	9.87e-05	3.95e-05
Aeromicrobium	8.23e-05	7.14e-05	1.15305	0.000165498	0.00021971	0.982563	8.22e-05	0.00047398	0.000256739	0.000118495	7.9e-05	0.000138244	0.000394984	0.000552977	0.000394984	9.87e-05	0.000513479	0.000335736	7.9e-05	9.87e-05	9.87e-05	0.000256739	0.000138244	0.000157993	0.000118495	0.000315987	0.000177743
[Ruminococcus]_torques_group	9.07e-05	0.000135864	0.667709	0.000163128	0.000124914	0.967374	0.000171056	3.95e-05	3.95e-05	0.000552977	0.000138244	0.000177743	0.000177743	7.9e-05	3.95e-05	0	0.000315987	7.9e-05	1.97e-05	3.95e-05	1.97e-05	9.87e-05	3.95e-05	9.87e-05	0	0.000177743	1.97e-05
Solirubrobacter	9.21e-05	0.000242784	0.379473	0.000161153	8.99e-05	0.949496	0.000373349	0.000217241	0.000671472	1.97e-05	0.000118495	0.000138244	0.000217241	0.000138244	1.97e-05	1.97e-05	0.00130345	0.00049373	7.9e-05	3.95e-05	0.000138244	0	3.95e-05	0.000434482	7.9e-05	7.9e-05	3.95e-05
Yersinia	8.07e-05	9.06e-05	0.891015	0.000160363	0.000179224	0.978569	0.000101454	0.00049373	1.97e-05	0.00023699	9.87e-05	0.000197492	0.00049373	0.000434482	0.000789967	9.87e-05	0.000355485	9.87e-05	0.000849215	0.000177743	5.92e-05	0.000355485	0.000177743	0.00023699	0.000375235	0.000197492	0.00023699
Desulfovibrio	8.7e-05	0.000127915	0.68049	0.000155624	0.000140219	0.971476	0.000147527	1.97e-05	7.9e-05	0.000335736	0.000315987	0.000197492	0.000276489	0.000256739	0.000197492	0.000296238	0.000375235	7.9e-05	7.9e-05	0.000197492	9.87e-05	0.000138244	9.87e-05	0.000375235	1.97e-05	0.000118495	0.000335736
Curtobacterium	0.000136487	0.000356226	0.383147	0.000154044	0.000301175	0.935178	0.000534353	0.000276489	9.87e-05	0.000157993	0.000177743	0.000276489	0.000947961	0.0047398	0.000552977	7.9e-05	0.000434482	0.000315987	0.000335736	0.000276489	7.9e-05	0.00023699	7.9e-05	0.000118495	0.000197492	0.00049373	0.000197492
Acetobacter	7.95e-05	8.42e-05	0.944442	0.000150884	0.000140219	0.980209	9.22e-05	5.92e-05	7.9e-05	7.9e-05	9.87e-05	7.9e-05	7.9e-05	5.92e-05	0	0	9.87e-05	0	1.97e-05	0	0	3.95e-05	0	1.97e-05	1.97e-05	5.92e-05	1.97e-05
Solobacterium	7.84e-05	6.58e-05	1.19195	0.000150884	0.000160956	0.985549	6.19e-05	0.000157993	0.000157993	0.000256739	9.87e-05	3.95e-05	0.000394984	9.87e-05	0.000138244	0	1.97e-05	0.000118495	9.87e-05	0.000177743	0	0.000256739	0.000414733	5.92e-05	3.95e-05	0.000414733	0.000177743
Sanguibacter-Flavimobilis	6.69e-05	8.23e-05	0.812839	0.000149699	0.000180705	0.978468	0.000101528	0.000296238	7.9e-05	0.000315987	1.97e-05	0.000197492	0.000849215	0.00023699	0.000296238	0.000118495	0.000908463	0.000157993	0.000315987	0.000157993	9.87e-05	0.000157993	0.000157993	7.9e-05	0.000157993	0.000157993	0.000118495
[Eubacterium]_ruminantium_group	7.01e-05	7.33e-05	0.956737	0.000149304	0.00012442	0.978059	0.000106145	0.000157993	0.000256739	0.000217241	5.92e-05	0.000157993	0.000157993	0.000355485	0.000217241	3.95e-05	5.92e-05	0.00049373	9.87e-05	0.000315987	5.92e-05	0.000276489	9.87e-05	0.000118495	9.87e-05	0.000276489	1.97e-05
Lachnospira	8.2e-05	0.000171259	0.478627	0.000147329	6.86e-05	0.964288	0.000197099	7.9e-05	1.97e-05	1.97e-05	3.95e-05	0	5.92e-05	1.97e-05	3.95e-05	0.00110595	0.000138244	3.95e-05	0.000118495	0.0011257	0.000118495	0.000256739	1.97e-05	1.97e-05	9.87e-05	5.92e-05	0
Geobacillus	9.41e-05	0.000118462	0.793975	0.000146934	0.000110595	0.974725	0.000132206	0	0	7.9e-05	0	0	7.9e-05	0.000217241	3.95e-05	0	0	0	0	0	0	0	0	0.000197492	0	1.97e-05	0
Ellin6055	9.21e-05	0.000201261	0.457714	0.000146539	0.000109608	0.95716	0.000285001	0.000177743	0.00047398	1.97e-05	0.000197492	5.92e-05	0.000217241	0.000414733	3.95e-05	3.95e-05	0.000987459	0.000375235	5.92e-05	3.95e-05	0.000138244	9.87e-05	5.92e-05	0.000296238	1.97e-05	9.87e-05	3.95e-05
Rheinheimera	0.000102093	0.000124607	0.819326	0.000141799	0.000235509	0.973768	0.000139634	9.87e-05	1.97e-05	0.000118495	0.000138244	0.000118495	0.000375235	9.87e-05	0.00096771	0.000197492	0.000335736	0.000138244	5.92e-05	3.95e-05	7.9e-05	0.000157993	0.000177743	0.000177743	9.87e-05	0.000157993	0.000138244
Parapusillimonas	7.79e-05	6.42e-05	1.21262	0.000141799	0.000133307	0.986448	5.78e-05	0.00047398	0.000276489	0.000375235	0.000157993	0.000157993	0.000355485	0.000217241	0.000335736	9.87e-05	0.00023699	0.000138244	9.87e-05	0.000157993	7.9e-05	0.000454231	0.000315987	0.000256739	0.00023699	0.00023699	0.000197492
Murdochiella	0.000109954	0.000107952	1.01854	0.000141404	0.000261183	0.975243	0.000128371	7.9e-05	0	0.000276489	3.95e-05	1.97e-05	0.000138244	5.92e-05	7.9e-05	3.95e-05	0.000118495	1.97e-05	7.9e-05	1.97e-05	0	1.97e-05	0.000138244	7.9e-05	1.97e-05	7.9e-05	3.95e-05
Gemmobacter	0.0001063	0.000119274	0.891224	0.000141009	0.000194529	0.974184	0.000137567	0.000691221	0.000157993	0.000157993	0.000355485	0.000118495	0.000750469	0.000296238	0.000710971	0.000118495	0.000177743	3.95e-05	1.97e-05	0.000197492	3.95e-05	0.000315987	0.000256739	3.95e-05	7.9e-05	7.9e-05	5.92e-05
Weissella	7.27e-05	0.000113464	0.640791	0.000139034	9.04e-05	0.969654	0.00015702	0.000394984	0.000118495	0.000315987	0.00023699	0.000157993	0.000157993	0.000691221	0.000138244	9.87e-05	0.000414733	7.9e-05	0.000157993	0.000217241	0.000118495	0.00023699	0.000276489	0.000355485	0.000118495	0.000335736	9.87e-05
Pajaroellobacter	7.98e-05	0.000167114	0.477558	0.000138639	5.23e-05	0.96633	0.000177311	0.000118495	0.00100721	0.000138244	9.87e-05	0	0.000177743	0.000157993	0	1.97e-05	0.000750469	0.0012837	0.000138244	0	9.87e-05	5.92e-05	1.97e-05	0.000217241	0	7.9e-05	3.95e-05
Microterricola	0.000104552	0.000194343	0.537977	0.000138244	0.000243902	0.959338	0.00026283	0.000197492	0	0.000118495	0	0.000296238	0.000671472	0.00254764	0.000572726	0.000157993	0.000868964	0.000394984	0.000335736	0.000177743	7.9e-05	0.000157993	5.92e-05	9.87e-05	9.87e-05	0.000138244	0.00023699
Thauera	7.83e-05	0.000145219	0.538883	0.000135479	9.97e-05	0.965436	0.00018647	9.87e-05	0.000157993	7.9e-05	0	5.92e-05	0.000118495	3.95e-05	3.95e-05	0.000197492	0.000118495	0.000118495	1.97e-05	0.000118495	0.000118495	0.00023699	0.000118495	7.9e-05	1.97e-05	0.000118495	0
Marmoricola	6.87e-05	0.000141727	0.484439	0.000132715	9.83e-05	0.96525	0.000189057	0	0.00114545	9.87e-05	1.97e-05	7.9e-05	0.000118495	0.000118495	0.000177743	3.95e-05	0.000138244	0.00189592	7.9e-05	1.97e-05	0	5.92e-05	0.000138244	0.000197492	1.97e-05	0.000138244	5.92e-05
Kytococcus	6.06e-05	5.94e-05	1.01942	0.000132715	9.28e-05	0.985856	6.09e-05	0.000335736	3.95e-05	0.000355485	7.9e-05	3.95e-05	0.000335736	0.000197492	0.000414733	9.87e-05	0.000217241	0.00023699	9.87e-05	7.9e-05	1.97e-05	0.000454231	0.000197492	0.00047398	0.000118495	0.000217241	0.000118495
Idiomarina	6.81e-05	8.04e-05	0.846633	0.000129555	7.31e-05	0.98312	7.7e-05	0.000454231	7.9e-05	0.000335736	0.000177743	0.000118495	0.000256739	5.92e-05	0.000177743	5.92e-05	3.95e-05	0.000138244	7.9e-05	0.000197492	0	0.000256739	0.000710971	0.000513479	9.87e-05	0.000256739	0.00023699
Butyricicoccus	7.76e-05	0.000125099	0.619951	0.00012916	7.36e-05	0.977288	0.000113367	1.97e-05	1.97e-05	0.000157993	1.97e-05	7.9e-05	7.9e-05	5.92e-05	1.97e-05	0.000533228	9.87e-05	7.9e-05	0	0.00049373	0.000138244	7.9e-05	7.9e-05	3.95e-05	3.95e-05	0	0
Hafnia-Obesumbacterium	7.78e-05	0.000123107	0.632146	0.00012837	0.000118495	0.968698	0.00016106	0.00161943	1.97e-05	0.000177743	9.87e-05	0.000157993	0.000414733	9.87e-05	0.000197492	0.000138244	0.000197492	1.97e-05	0.000375235	0.000118495	1.97e-05	0.000197492	0.000256739	9.87e-05	0.000789967	9.87e-05	7.9e-05
Ruminobacter	6.93e-05	8.81e-05	0.787047	0.00012837	0.000131826	0.976246	0.000122563	7.9e-05	0.000375235	0.00023699	1.97e-05	0.000276489	0.000454231	9.87e-05	0.000335736	9.87e-05	0.000138244	0.000118495	7.9e-05	0.000256739	5.92e-05	0.000118495	0.000355485	0.000197492	5.92e-05	7.9e-05	0.000157993
Carnobacterium	6.08e-05	7.65e-05	0.7957	0.00012837	6.96e-05	0.979165	9.76e-05	3.95e-05	5.92e-05	0.000355485	0.000177743	9.87e-05	0	9.87e-05	0.000276489	9.87e-05	0.000256739	7.9e-05	0.000138244	0.00023699	1.97e-05	1.97e-05	0.000118495	0	7.9e-05	5.92e-05	0.000118495
Bilophila	8.54e-05	0.000168557	0.506684	0.000127975	6.81e-05	0.969967	0.000156946	1.97e-05	0	3.95e-05	0	1.97e-05	1.97e-05	0	0	0	1.97e-05	0	7.9e-05	9.87e-05	3.95e-05	0	7.9e-05	1.97e-05	0	0	0
Puia	8.49e-05	0.000120004	0.707492	0.00012758	8.94e-05	0.973348	0.000140527	0	0.000256739	7.9e-05	1.97e-05	0	1.97e-05	0	5.92e-05	0	1.97e-05	0.000256739	0	0.000157993	0	1.97e-05	1.97e-05	7.9e-05	0	0	1.97e-05
Nitrosospira	7.69e-05	0.000111819	0.687658	0.000127185	8.15e-05	0.972925	0.000141719	7.9e-05	0.000157993	3.95e-05	5.92e-05	0	7.9e-05	0.000197492	0	0	0.000454231	0.000276489	1.97e-05	0	7.9e-05	0	0	9.87e-05	0	7.9e-05	1.97e-05
Peptostreptococcus	0.000111652	0.00041316	0.270239	0.000126395	0.000118989	0.934644	0.000535191	0	0	1.97e-05	0	0	0	0	1.97e-05	0	5.92e-05	0	0	0	0	3.95e-05	0	0	0	0	0
Gemella	7.61e-05	7.92e-05	0.960256	0.00012442	0.000115533	0.982805	8.04e-05	7.9e-05	0	0.000276489	0.00073072	1.97e-05	9.87e-05	0.000414733	0.000651723	9.87e-05	0.000454231	1.97e-05	0.000197492	0.000217241	1.97e-05	0.00023699	1.97e-05	0.000276489	1.97e-05	0.000157993	0.000355485
YC-ZSS-LKJ147	7.52e-05	0.000290767	0.258542	0.00012363	4.15e-05	0.938124	0.000470075	0.000138244	0.000296238	0	9.87e-05	5.92e-05	5.92e-05	0.000197492	7.9e-05	0	0.000849215	0.000256739	1.97e-05	1.97e-05	7.9e-05	1.97e-05	7.9e-05	9.87e-05	1.97e-05	1.97e-05	0
Hyphomicrobium	8.63e-05	0.000118053	0.730808	0.00012284	9.78e-05	0.977401	0.000112735	0	0.000296238	0.000138244	1.97e-05	0	1.97e-05	3.95e-05	0	0	7.9e-05	0.000671472	1.97e-05	1.97e-05	1.97e-05	0	0	0	0	3.95e-05	0
Lachnospiraceae_UCG-002	7.45e-05	6.16e-05	1.21086	0.00012284	0.000162437	0.987381	5.35e-05	0.000296238	0.000256739	0.00023699	0.00023699	9.87e-05	0.000513479	9.87e-05	0.00047398	7.9e-05	0.000197492	0.000138244	5.92e-05	5.92e-05	1.97e-05	0.000177743	0.000118495	0.000138244	1.97e-05	0.000118495	5.92e-05
Marinobacter	6.63e-05	7.3e-05	0.907905	0.00012205	8.29e-05	0.981288	8.78e-05	0.000276489	9.87e-05	0.000217241	0.000157993	0.000217241	0.000375235	0.000138244	0.000414733	0.000118495	0.000177743	0.000315987	5.92e-05	0.000157993	1.97e-05	0.000651723	0.000157993	0.000434482	0.000118495	0.000276489	0.000157993
Aequorivita	7.45e-05	8.67e-05	0.860028	0.000121655	7.9e-05	0.985426	6.2e-05	0.000197492	0.000177743	0.000612225	0.000394984	9.87e-05	0.000454231	0.000296238	0.000572726	0.000157993	0.00023699	0.000434482	0.000197492	0.000454231	1.97e-05	0.000276489	0.000217241	0.000197492	0.000138244	0.000177743	9.87e-05
Anaerovorax	6.08e-05	5.04e-05	1.20524	0.00012126	0.000145157	0.985734	6.13e-05	0.000335736	0.000315987	0.000335736	9.87e-05	3.95e-05	0.000118495	0.000138244	0.000177743	7.9e-05	0.000157993	7.9e-05	3.95e-05	0.000197492	3.95e-05	0.000138244	3.95e-05	0.000118495	3.95e-05	0.000197492	3.95e-05
Erysipelatoclostridium	5.42e-05	5.07e-05	1.06933	0.00012126	9.97e-05	0.985049	6.44e-05	0.000335736	0.000256739	0.000612225	9.87e-05	0.000138244	0.000256739	5.92e-05	0.000217241	0.000197492	0.000157993	5.92e-05	0.000138244	0.000217241	1.97e-05	9.87e-05	5.92e-05	0.000177743	9.87e-05	9.87e-05	3.95e-05
Lawsonella	6.16e-05	6.68e-05	0.922095	0.000119285	7.31e-05	0.986562	5.7e-05	0.000197492	7.9e-05	0.000552977	0.000157993	1.97e-05	0.00023699	7.9e-05	0	1.97e-05	0.000197492	0.000118495	5.92e-05	3.95e-05	5.92e-05	0.000197492	0.000118495	0.000414733	7.9e-05	9.87e-05	0
Mesorhizobium	6.8e-05	0.000164645	0.412928	0.00011889	4.49e-05	0.96487	0.000192464	0	0.00195517	5.92e-05	0	0	0	1.97e-05	0	1.97e-05	0.000118495	0.00144169	0	0	0	1.97e-05	3.95e-05	0	0	0	1.97e-05
Mucilaginibacter	7.27e-05	9.64e-05	0.753886	0.000118495	8.94e-05	0.978771	0.000101081	7.9e-05	0.000908463	5.92e-05	0	1.97e-05	0.000296238	0.000533228	9.87e-05	0	0.000217241	0.000829466	0.000157993	0	0	3.95e-05	0	5.92e-05	0	1.97e-05	1.97e-05
Lawsonia	6.5e-05	0.000284604	0.228438	0.000117705	2.12e-05	0.939969	0.000456485	0.00408808	7.9e-05	1.97e-05	7.9e-05	7.9e-05	0	0	0	0	1.97e-05	0	0	0	0	9.87e-05	7.9e-05	0	0.000414733	0	0
Sharpea	6.59e-05	0.000104964	0.627864	0.00011731	3.55e-05	0.977625	0.000111562	3.95e-05	1.97e-05	0.000315987	0.000197492	0.000118495	0.000276489	0.000276489	0.000197492	0	7.9e-05	0.00023699	0.000118495	0.000375235	9.87e-05	0.000750469	0.000612225	0.000631974	0.000454231	0.00100721	0.000315987
DNF00809	7.56e-05	5.76e-05	1.31051	0.000116915	0.000175274	0.989076	4.38e-05	9.87e-05	0.000217241	0.00023699	3.95e-05	9.87e-05	0.000276489	0.000118495	0.000315987	9.87e-05	0.000315987	0.000276489	5.92e-05	5.92e-05	3.95e-05	0.000335736	0	0.000217241	9.87e-05	0.000256739	0.000118495
Helcococcus	7.97e-05	7.63e-05	1.0442	0.000116125	0.000198973	0.979837	9.41e-05	0.000315987	1.97e-05	0.000177743	3.95e-05	5.92e-05	3.95e-05	1.97e-05	0.000217241	7.9e-05	7.9e-05	5.92e-05	0	0.000177743	0	0.000118495	1.97e-05	5.92e-05	9.87e-05	9.87e-05	3.95e-05
Conexibacter	6.06e-05	0.000119475	0.507058	0.00011573	5.09e-05	0.972353	0.000144958	9.87e-05	0.00136269	9.87e-05	0	3.95e-05	9.87e-05	9.87e-05	0.000118495	0	0.000276489	0.0012047	7.9e-05	0	0	9.87e-05	3.95e-05	0.000177743	0	5.92e-05	0
[Eubacterium]_xylanophilum_group	5.12e-05	4.87e-05	1.05105	0.00011573	8.59e-05	0.985611	6.19e-05	0.000197492	0.000217241	0.000256739	0.000118495	7.9e-05	0.000197492	9.87e-05	5.92e-05	0	5.92e-05	7.9e-05	3.95e-05	0	0	0.000355485	0.000197492	0.000197492	9.87e-05	0.000118495	9.87e-05
Gottschalkia	9.32e-05	8.78e-05	1.06209	0.000114545	0.000162931	0.980483	9.1e-05	5.92e-05	0	1.97e-05	0	0	1.97e-05	0	9.87e-05	0	1.97e-05	0	0	0	0	0	1.97e-05	0	0	3.95e-05	0
Jatrophihabitans	6.14e-05	0.00015947	0.385275	0.00011257	2.67e-05	0.968045	0.000165602	0	0.00169843	0	0	0	3.95e-05	0	0	0	0	0.00159968	0	0	0	0	0.000335736	0.000454231	0	7.9e-05	3.95e-05
Lactococcus	7.38e-05	7.31e-05	1.01052	0.000112175	0.00019058	0.980117	9.26e-05	3.95e-05	1.97e-05	0.000138244	0.000197492	0.000177743	0.000256739	0.000138244	7.9e-05	0.000118495	0.000276489	5.92e-05	0.000118495	7.9e-05	0	1.97e-05	0.000138244	9.87e-05	1.97e-05	3.95e-05	5.92e-05
Candidatus_Udaeobacter	5.84e-05	0.000119238	0.490092	0.000111385	3.65e-05	0.96902	0.000161004	0	0.00049373	0.000157993	0	1.97e-05	0.000138244	1.97e-05	0	0	0.000197492	0.00159968	0	3.95e-05	1.97e-05	0.000197492	0.000118495	3.95e-05	0	3.95e-05	0
Negativibacillus	4.88e-05	4.11e-05	1.18632	0.000111385	9.63e-05	0.990223	3.81e-05	0.00023699	0.000157993	0.000335736	0.00023699	0.000118495	0.000375235	9.87e-05	0.00023699	9.87e-05	0.000256739	9.87e-05	0.000118495	7.9e-05	3.95e-05	0.00023699	0.000138244	0.000276489	7.9e-05	0.000276489	7.9e-05
Leptotrichia	9.44e-05	0.000173347	0.544693	0.000110595	0.00012837	0.968374	0.000164094	1.97e-05	0	0.000217241	0.00156019	3.95e-05	1.97e-05	0.000197492	0.00073072	5.92e-05	0.000355485	0	0.000375235	0.000394984	0	7.9e-05	0	0	1.97e-05	5.92e-05	0.000355485
Aureimonas	0.000181643	0.000687445	0.264229	0.000108621	0.000323887	0.901705	0.000973303	0.000217241	0.000592476	7.9e-05	0.000217241	0.000355485	0.000572726	0.00898588	0.000296238	0.000177743	0.000651723	0.000315987	0.000809717	0.000217241	0.000157993	0.000197492	3.95e-05	0.000157993	0	0.000276489	1.97e-05
Nesterenkonia	6.81e-05	7.78e-05	0.875142	0.000107831	0.000137257	0.979647	9.57e-05	0.00023699	3.95e-05	1.97e-05	5.92e-05	1.97e-05	0	0	5.92e-05	1.97e-05	7.9e-05	1.97e-05	1.97e-05	0	0	0.000118495	0	0.000138244	0	3.95e-05	3.95e-05
Lachnospiraceae_UCG-007	5.05e-05	4.87e-05	1.03721	0.000106646	9.78e-05	0.986731	5.63e-05	0.000552977	0.000157993	0.000276489	0.000197492	0.000138244	0.000217241	0.000197492	0.000394984	0.000197492	0.000157993	7.9e-05	7.9e-05	1.97e-05	1.97e-05	0.000118495	0.000118495	0.000335736	9.87e-05	0.000197492	7.9e-05
Butyricimonas	7.47e-05	0.000154889	0.482353	0.000106251	6.67e-05	0.970277	0.000154526	0.000118495	9.87e-05	0.00023699	0.000118495	0	0.000118495	9.87e-05	0.000138244	0.000197492	0	5.92e-05	1.97e-05	0.000217241	0	0.000138244	0.000138244	1.97e-05	0.000118495	7.9e-05	7.9e-05
Dielma	5.98e-05	6.1e-05	0.979941	0.000106251	8.29e-05	0.986155	5.94e-05	0.000572726	0.000276489	0.000138244	1.97e-05	9.87e-05	0.000375235	1.97e-05	0.000197492	3.95e-05	0.000375235	0.000157993	5.92e-05	0.000256739	1.97e-05	0.000434482	0.000138244	0.000217241	0.000138244	5.92e-05	0.000256739
Longimicrobium	7.38e-05	0.000240511	0.306776	0.000105856	5.83e-05	0.951313	0.000353059	0.000138244	0.000157993	1.97e-05	3.95e-05	1.97e-05	0.000394984	0.000138244	5.92e-05	0	0.0012442	0.000157993	3.95e-05	1.97e-05	0.000157993	5.92e-05	0	0.000157993	1.97e-05	7.9e-05	0
Edaphobaculum	5.89e-05	0.00011037	0.534034	0.000105461	6.27e-05	0.971032	0.000149965	0.000177743	0.00023699	7.9e-05	1.97e-05	5.92e-05	5.92e-05	0.000394984	1.97e-05	0	0.000612225	0.000177743	3.95e-05	5.92e-05	7.9e-05	7.9e-05	5.92e-05	0.000177743	3.95e-05	0.000118495	0
Terrisporobacter	4.73e-05	4.64e-05	1.02013	0.000104276	7.75e-05	0.988055	4.93e-05	0.000157993	9.87e-05	0.000276489	0	0	7.9e-05	1.97e-05	0.00023699	5.92e-05	0.000118495	0.000118495	0.000217241	1.97e-05	1.97e-05	0.000375235	7.9e-05	0.000118495	1.97e-05	0.000118495	5.92e-05
Allobaculum	5.66e-05	6.06e-05	0.934381	9.99e-05	5.88e-05	0.98722	5.38e-05	0	1.97e-05	0.000177743	0	0	1.97e-05	5.92e-05	7.9e-05	0	5.92e-05	0	3.95e-05	3.95e-05	1.97e-05	5.92e-05	3.95e-05	9.87e-05	0	0	0
Helicobacter	5.12e-05	5.35e-05	0.957315	9.95e-05	6.96e-05	0.986675	5.64e-05	0	7.9e-05	0.00047398	0.000118495	0	3.95e-05	5.92e-05	0.000118495	0	0.000118495	0	5.92e-05	1.97e-05	0	0.000138244	3.95e-05	0.000217241	1.97e-05	7.9e-05	0
Ochrobactrum	5.36e-05	6.73e-05	0.797132	9.84e-05	6.37e-05	0.983799	7.44e-05	7.9e-05	0.000414733	0.000138244	0.000691221	9.87e-05	0.000118495	0.000118495	0.000394984	1.97e-05	7.9e-05	0.000454231	0.000414733	0.000197492	1.97e-05	0.000276489	7.9e-05	0.000197492	0	9.87e-05	0.000256739
Methylophaga	7.41e-05	0.000100614	0.736175	9.64e-05	0.000134294	0.973488	0.000140509	0.000197492	1.97e-05	7.9e-05	0.000157993	3.95e-05	0.000118495	1.97e-05	7.9e-05	7.9e-05	0	9.87e-05	0	0.000157993	0	0.000315987	0.000118495	9.87e-05	0.000118495	3.95e-05	0
Chitinophaga	5.48e-05	7.71e-05	0.710892	9.48e-05	4.39e-05	0.981723	8.64e-05	0	0.000592476	0	0	0	0	0	0	1.97e-05	1.97e-05	0.000315987	0	3.95e-05	0	0	0	0	0	1.97e-05	0
Pseudoduganella	5.12e-05	0.000174807	0.29312	9.4e-05	1.93e-05	0.965061	0.000190658	0	0.00191567	9.87e-05	7.9e-05	0	5.92e-05	7.9e-05	3.95e-05	3.95e-05	0.000118495	0.00171818	0	1.97e-05	0	0	7.9e-05	3.95e-05	0	3.95e-05	0
Odoribacter	4.76e-05	4.47e-05	1.06535	9.2e-05	8.15e-05	0.989872	4e-05	0.000197492	0.000197492	0.000394984	1.97e-05	1.97e-05	0.000276489	5.92e-05	0.000335736	0.000138244	7.9e-05	7.9e-05	7.9e-05	0.000118495	1.97e-05	3.95e-05	0	5.92e-05	0.000157993	0.000197492	3.95e-05
[Eubacterium]_siraeum_group	4.28e-05	4.61e-05	0.928736	9.2e-05	5.97e-05	0.98695	5.43e-05	0.000197492	0	1.97e-05	0	0.000197492	0.000138244	0.000157993	3.95e-05	0	0.000177743	0.000138244	0.000138244	1.97e-05	0	0.000533228	3.95e-05	9.87e-05	5.92e-05	0.000177743	5.92e-05
Erysipelotrichaceae_UCG-003	4.2e-05	5.69e-05	0.73912	9.2e-05	4.25e-05	0.982063	8.44e-05	5.92e-05	1.97e-05	0.000315987	0	3.95e-05	7.9e-05	0.000197492	9.87e-05	7.9e-05	7.9e-05	0.000157993	5.92e-05	7.9e-05	0	0.000118495	3.95e-05	7.9e-05	0	1.97e-05	0
Spirosoma	0.000158764	0.000568453	0.279291	9.16e-05	0.000260689	0.910807	0.000865856	0.000217241	5.92e-05	3.95e-05	9.87e-05	0.000434482	0.000454231	0.00736645	0.000296238	0.000296238	0.000375235	0.0012837	0.000592476	0.000138244	9.87e-05	0.00047398	3.95e-05	0.000118495	3.95e-05	0.000276489	0
Arenimonas	4.98e-05	7.38e-05	0.67397	9.16e-05	6.47e-05	0.984167	7.24e-05	7.9e-05	0.000671472	0	5.92e-05	1.97e-05	9.87e-05	0.000197492	0	3.95e-05	0.000276489	0.000592476	7.9e-05	0	1.97e-05	3.95e-05	0	0.000157993	0	1.97e-05	0
Lachnospiraceae_NK4B4_group	4.46e-05	5e-05	0.891738	9.16e-05	3.6e-05	0.988765	4.54e-05	0.000355485	0.000177743	0.000394984	0	1.97e-05	9.87e-05	3.95e-05	7.9e-05	9.87e-05	0	0.000157993	1.97e-05	3.95e-05	0	0.000177743	0.00023699	0.000217241	9.87e-05	0.000454231	0.000217241
Iamia	4.04e-05	4.5e-05	0.898933	9.05e-05	4.05e-05	0.989206	4.31e-05	0.000138244	0.000276489	7.9e-05	1.97e-05	3.95e-05	0.000118495	3.95e-05	5.92e-05	0	0.000197492	0.000315987	1.97e-05	0.000118495	0	0.000177743	1.97e-05	3.95e-05	1.97e-05	0.000118495	5.92e-05
Lactiplantibacillus	5.22e-05	5.65e-05	0.923788	9.01e-05	7.8e-05	0.987905	5.07e-05	0	0	1.97e-05	5.92e-05	0	7.9e-05	5.92e-05	9.87e-05	9.87e-05	1.97e-05	1.97e-05	0	5.92e-05	0	0	1.97e-05	7.9e-05	0	7.9e-05	0
Acidothermus	4.91e-05	6.53e-05	0.7521	9.01e-05	4e-05	0.985487	6.19e-05	0	0.000513479	5.92e-05	0	0	1.97e-05	0	7.9e-05	0	9.87e-05	0.000592476	0	3.95e-05	1.97e-05	0	0	3.95e-05	0	1.97e-05	0
F0332	4.6e-05	0.000254862	0.180473	8.97e-05	3.95e-06	0.945181	0.000412479	0	0	0	0	0	0	0	0	0	0	0	0	0	0	0	0	0	0	0	0
Opitutus	5.97e-05	0.000192231	0.31047	8.93e-05	4.74e-05	0.958002	0.000274818	1.97e-05	0.000177743	0	0.000118495	7.9e-05	0.000177743	9.87e-05	7.9e-05	5.92e-05	0.000849215	0.000177743	1.97e-05	1.97e-05	7.9e-05	0	0	9.87e-05	1.97e-05	0	0
Candidatus_Saccharimonas	5.37e-05	6.35e-05	0.846012	8.93e-05	0.000103683	0.983272	7.62e-05	9.87e-05	0.000434482	0.000276489	0.000138244	0	0.000177743	9.87e-05	7.9e-05	3.95e-05	3.95e-05	0.000118495	1.97e-05	0.000296238	3.95e-05	7.9e-05	7.9e-05	0.000118495	0.000118495	3.95e-05	7.9e-05
unidentified_UCG-010	4.5e-05	4.17e-05	1.07961	8.89e-05	6.42e-05	0.99045	3.74e-05	0.00023699	0.000118495	0.000315987	3.95e-05	1.97e-05	3.95e-05	5.92e-05	9.87e-05	0	9.87e-05	7.9e-05	3.95e-05	3.95e-05	0	0.000118495	0.000138244	0.000375235	9.87e-05	0.000138244	9.87e-05
Acidaminococcus	7.66e-05	0.000207511	0.368933	8.85e-05	8.05e-05	0.962221	0.000219307	0	0	1.97e-05	0	1.97e-05	1.97e-05	0	0	0.000315987	0	1.97e-05	0	0.000138244	5.92e-05	3.95e-05	0	0	0	1.97e-05	0
Azoarcus	4.13e-05	4.42e-05	0.93489	8.85e-05	7.16e-05	0.985239	6.29e-05	0.000197492	0.000197492	0.000157993	3.95e-05	7.9e-05	0.000118495	1.97e-05	0.000157993	7.9e-05	1.97e-05	7.9e-05	0	7.9e-05	0	7.9e-05	5.92e-05	7.9e-05	0	7.9e-05	7.9e-05
Dokdonella	4.8e-05	0.000122736	0.391327	8.81e-05	2.81e-05	0.972641	0.00014345	0.000177743	0.0012442	1.97e-05	0	0.000157993	7.9e-05	0	1.97e-05	3.95e-05	1.97e-05	0.00134294	1.97e-05	0.000118495	0	3.95e-05	0	0	1.97e-05	0	3.95e-05
Lachnospiraceae_UCG-004	5.23e-05	7.84e-05	0.666804	8.73e-05	6.47e-05	0.976946	0.000114596	0.000118495	9.87e-05	9.87e-05	0.000118495	9.87e-05	0.000157993	5.92e-05	0.000335736	0.000454231	7.9e-05	0	0	0.000335736	7.9e-05	0.000118495	7.9e-05	3.95e-05	1.97e-05	3.95e-05	0
EMP-G18	4.58e-05	4.4e-05	1.04143	8.73e-05	6.37e-05	0.989377	4.26e-05	0.000434482	0.000138244	0.000276489	0.000197492	7.9e-05	0.000256739	3.95e-05	0.000138244	0	0.000157993	5.92e-05	3.95e-05	7.9e-05	0	0.000138244	0.000276489	0.000315987	9.87e-05	0.000138244	1.97e-05
Deinococcus	0.000114812	0.000271607	0.422713	8.69e-05	0.000227116	0.948368	0.000379195	1.97e-05	3.95e-05	9.87e-05	7.9e-05	0	1.97e-05	0.000118495	0	0	7.9e-05	3.95e-05	1.97e-05	0	0	3.95e-05	0.000118495	0.000118495	5.92e-05	1.97e-05	0.000138244
unidentified_Prolixibacteraceae	8.07e-05	0.000351386	0.229705	8.69e-05	8e-05	0.941325	0.000449468	0	0	0	1.97e-05	1.97e-05	0	0	0	0	0	0	0	0	0	0	0	0	1.97e-05	0	0
Petrimonas	7.17e-05	0.000294436	0.243582	8.49e-05	6.57e-05	0.947603	0.000390941	3.95e-05	0	0	0	0	0	0	0	0	1.97e-05	0	0	0	0	0	0	0	1.97e-05	0	0
Pirellula	5.08e-05	0.000182144	0.278818	8.45e-05	3.21e-05	0.959075	0.000263761	0.000118495	0	3.95e-05	3.95e-05	1.97e-05	0.000177743	3.95e-05	7.9e-05	5.92e-05	0.000513479	7.9e-05	3.95e-05	0.000157993	3.95e-05	0	0	7.9e-05	1.97e-05	0	0
Flavisolibacter	4.81e-05	0.000102154	0.471138	8.45e-05	3.21e-05	0.976831	0.000114689	7.9e-05	0.000888713	1.97e-05	0	3.95e-05	5.92e-05	1.97e-05	5.92e-05	0.000157993	0.000335736	0.00104671	0	3.95e-05	5.92e-05	0	0	1.97e-05	0	0	0
UTCFX1	5.39e-05	0.000257779	0.208923	8.41e-05	2.76e-05	0.944769	0.00042106	3.95e-05	0	1.97e-05	5.92e-05	0	9.87e-05	5.92e-05	9.87e-05	0	0.00073072	0	0	3.95e-05	0	0	0	0	0	0	0
Oscillospira	3.67e-05	3.09e-05	1.18722	8.41e-05	8.79e-05	0.99007	3.94e-05	0.000197492	0.000118495	0.000157993	0	1.97e-05	0.00023699	0.000177743	0.000217241	5.92e-05	0	7.9e-05	3.95e-05	3.95e-05	1.97e-05	0.000256739	7.9e-05	1.97e-05	3.95e-05	7.9e-05	5.92e-05
Asticcacaulis	6.83e-05	0.000111805	0.610819	8.26e-05	8.69e-05	0.974458	0.000137065	1.97e-05	3.95e-05	0	0	0	0	0	0	0	3.95e-05	7.9e-05	0	0	0	0	7.9e-05	1.97e-05	0	0	0
Granulicatella	4.68e-05	4.99e-05	0.938087	8.26e-05	8.94e-05	0.988395	4.77e-05	9.87e-05	3.95e-05	7.9e-05	0.00047398	1.97e-05	0.000157993	0.000138244	0.000355485	3.95e-05	0.000217241	0	1.97e-05	1.97e-05	0	0	1.97e-05	5.92e-05	1.97e-05	0.000157993	0.000217241
Duganella	0.000140723	0.000495608	0.28394	8.22e-05	0.000256739	0.917107	0.000719129	0.000157993	0.000533228	9.87e-05	0	0.000276489	0.000296238	0.000454231	0.00049373	0.000217241	0.00647773	0.000671472	0.000355485	0.000118495	0.000118495	9.87e-05	7.9e-05	0.000157993	7.9e-05	1.97e-05	0
Pseudonocardia	4.89e-05	5.91e-05	0.827532	8.22e-05	8.25e-05	0.984309	7.07e-05	0.000138244	0.000394984	1.97e-05	0.000217241	9.87e-05	3.95e-05	3.95e-05	0	0	0.00023699	0.000651723	0	0	0	1.97e-05	3.95e-05	1.97e-05	1.97e-05	3.95e-05	0
Anaeroplasma	4.82e-05	5.63e-05	0.856886	8.1e-05	8e-05	0.985977	6.04e-05	0.000414733	0.000197492	0.000394984	3.95e-05	1.97e-05	5.92e-05	3.95e-05	5.92e-05	0	0.000118495	0	5.92e-05	0.000177743	0	0.000157993	0.000138244	9.87e-05	9.87e-05	0.000118495	3.95e-05
Labrys	4.44e-05	9.19e-05	0.483687	8.1e-05	2.22e-05	0.977846	0.000110166	3.95e-05	0.000987459	0	0	0	0	0	0	0	5.92e-05	0.000888713	5.92e-05	0	0	9.87e-05	0	0	0	0	0
Hirschia	5.13e-05	6.42e-05	0.798169	8.06e-05	5.73e-05	0.986332	5.87e-05	7.9e-05	0	0.000177743	0	0	1.97e-05	0	0	3.95e-05	0.000197492	7.9e-05	0	1.97e-05	0	0	0	7.9e-05	0	0	0
unidentified_JG30-KF-CM45	3.94e-05	4.74e-05	0.831813	8.06e-05	5.18e-05	0.987854	5.16e-05	9.87e-05	0.000454231	0.000118495	9.87e-05	3.95e-05	0.000217241	3.95e-05	0.000256739	1.97e-05	0.000157993	0.00049373	7.9e-05	3.95e-05	0	7.9e-05	0.000157993	0.000197492	7.9e-05	0.000296238	1.97e-05
Ureaplasma	8.72e-05	0.000294539	0.295997	8.02e-05	0.000105164	0.946002	0.000410319	0	0	0	0	0	0	9.87e-05	0	0	0	0	0	0	0	3.95e-05	1.97e-05	1.97e-05	1.97e-05	0.00073072	3.95e-05
unidentified_Ruminococcaceae	8.33e-05	0.000100702	0.826727	8.02e-05	0.000170337	0.978162	0.00010339	0.000197492	0.000118495	0.000533228	0.000197492	0.000454231	0.000947961	0.000414733	0.000849215	0.000434482	0.000612225	7.9e-05	9.87e-05	0.000118495	1.97e-05	7.9e-05	7.9e-05	3.95e-05	1.97e-05	0.000118495	1.97e-05
Saccharopolyspora	6.42e-05	6.09e-05	1.05501	7.98e-05	0.000129851	0.987166	5.4e-05	0.000118495	5.92e-05	3.95e-05	0.00049373	1.97e-05	7.9e-05	1.97e-05	0	0	9.87e-05	7.9e-05	1.97e-05	0	7.9e-05	1.97e-05	0.000157993	1.97e-05	9.87e-05	7.9e-05	0
Roseomonas	5.92e-05	8.35e-05	0.708724	7.98e-05	0.000101215	0.978871	9.93e-05	7.9e-05	1.97e-05	3.95e-05	0	0.000177743	0.000315987	0.000908463	0.000177743	0.000157993	0.000355485	0.000118495	0.000592476	0.000118495	9.87e-05	0.000671472	5.92e-05	3.95e-05	1.97e-05	0.000177743	0
Niastella	4.39e-05	0.00012644	0.347142	7.98e-05	1.53e-05	0.974046	0.000139094	3.95e-05	0.0011652	1.97e-05	7.9e-05	0	0	1.97e-05	3.95e-05	0	0.000217241	0.0012442	0	0	5.92e-05	1.97e-05	0	3.95e-05	9.87e-05	1.97e-05	0
Reyranella	3.95e-05	8.36e-05	0.472615	7.94e-05	1.63e-05	0.976485	0.000117891	7.9e-05	0.000454231	5.92e-05	0.000118495	0	7.9e-05	1.97e-05	5.92e-05	1.97e-05	7.9e-05	0.00106646	1.97e-05	0	0	1.97e-05	0	0.000118495	0	0.000138244	0
Rhodopseudomonas	4.99e-05	6.06e-05	0.824064	7.82e-05	6.62e-05	0.987699	5.24e-05	7.9e-05	0.00023699	0	1.97e-05	7.9e-05	9.87e-05	0.00049373	9.87e-05	3.95e-05	0.000157993	0.000157993	5.92e-05	0.000118495	1.97e-05	0.000118495	1.97e-05	3.95e-05	1.97e-05	0	0
Anaerovibrio	3.67e-05	3.24e-05	1.1305	7.82e-05	4.2e-05	0.991212	3.54e-05	0.000157993	5.92e-05	0.000177743	0.000118495	3.95e-05	0.000197492	7.9e-05	9.87e-05	0	0.000138244	5.92e-05	0	7.9e-05	0	3.95e-05	0.000157993	5.92e-05	5.92e-05	3.95e-05	0
Atopobium	4.36e-05	3.96e-05	1.09964	7.74e-05	0.000106646	0.991105	3.57e-05	3.95e-05	0.000118495	0.000256739	1.97e-05	7.9e-05	0.00023699	1.97e-05	9.87e-05	3.95e-05	0.000138244	5.92e-05	5.92e-05	0.000138244	1.97e-05	0.000157993	0	0.000157993	1.97e-05	7.9e-05	7.9e-05
mle1-7	4.25e-05	0.000126979	0.334626	7.7e-05	1.73e-05	0.969811	0.000157002	9.87e-05	0.000829466	0	1.97e-05	0	1.97e-05	0	3.95e-05	0	0.000157993	0.00156019	0	1.97e-05	7.9e-05	0	0	5.92e-05	0	1.97e-05	0
Rhodococcus	4.08e-05	3.81e-05	1.07191	7.54e-05	7.55e-05	0.990261	3.8e-05	0	5.92e-05	0.000138244	1.97e-05	3.95e-05	0.000197492	0.000177743	7.9e-05	5.92e-05	0.00023699	0.000197492	0.000157993	5.92e-05	5.92e-05	1.97e-05	1.97e-05	9.87e-05	0	7.9e-05	0.000138244
Truepera	3.75e-05	3.33e-05	1.12422	7.5e-05	5.68e-05	0.991822	3.19e-05	0.000256739	9.87e-05	7.9e-05	0.000157993	3.95e-05	0.000177743	5.92e-05	0.000118495	5.92e-05	0.000217241	7.9e-05	1.97e-05	0.000118495	3.95e-05	0.000118495	3.95e-05	0.000177743	3.95e-05	0.000118495	0.000118495
Bosea	4.06e-05	6.12e-05	0.663689	7.39e-05	4.89e-05	0.983348	7.61e-05	5.92e-05	0.000710971	3.95e-05	0	7.9e-05	0.000177743	0.000157993	1.97e-05	1.97e-05	9.87e-05	0.000592476	9.87e-05	7.9e-05	0	7.9e-05	5.92e-05	7.9e-05	1.97e-05	1.97e-05	0
Lampropedia	3.99e-05	5.61e-05	0.710903	7.35e-05	4.2e-05	0.983948	7.41e-05	0.000138244	0.000157993	0.000671472	1.97e-05	1.97e-05	9.87e-05	1.97e-05	3.95e-05	0.000197492	0.000355485	0.000256739	0.000118495	0.000217241	1.97e-05	1.97e-05	0	0.000276489	1.97e-05	3.95e-05	0
Salinicola	4.66e-05	7.45e-05	0.625304	7.31e-05	8.49e-05	0.977736	0.000111115	7.9e-05	1.97e-05	0.000157993	0	1.97e-05	3.95e-05	1.97e-05	0.00100721	5.92e-05	9.87e-05	0	7.9e-05	3.95e-05	3.95e-05	5.92e-05	5.92e-05	0.000118495	0	7.9e-05	7.9e-05
p-1088-a5_gut_group	4.8e-05	6.42e-05	0.748107	7.23e-05	8.89e-05	0.981376	8.75e-05	0.00023699	0.000177743	0.00023699	9.87e-05	0	0.000118495	1.97e-05	7.9e-05	3.95e-05	0.000118495	0.000197492	1.97e-05	9.87e-05	0	0	1.97e-05	3.95e-05	7.9e-05	3.95e-05	0
Candidimonas	4.01e-05	4.29e-05	0.933624	7.15e-05	5.68e-05	0.98912	4.37e-05	9.87e-05	0	0.000157993	0	3.95e-05	9.87e-05	1.97e-05	1.97e-05	0	0	3.95e-05	1.97e-05	0	0	0	7.9e-05	1.97e-05	1.97e-05	5.92e-05	0
Gulosibacter	5.27e-05	4.81e-05	1.09474	7.07e-05	0.000118495	0.9883	4.84e-05	0.000157993	3.95e-05	0.000315987	0.000138244	7.9e-05	9.87e-05	1.97e-05	0.000335736	1.97e-05	0.000157993	1.97e-05	3.95e-05	9.87e-05	0	9.87e-05	0	3.95e-05	7.9e-05	0.000197492	7.9e-05
Prevotella_7	3.84e-05	4.94e-05	0.77844	7.07e-05	3.31e-05	0.98849	4.71e-05	3.95e-05	0	0.000177743	7.9e-05	5.92e-05	1.97e-05	3.95e-05	3.95e-05	0	1.97e-05	1.97e-05	0	9.87e-05	0	1.97e-05	1.97e-05	3.95e-05	0	0	1.97e-05
Anaeromyxobacter	4.45e-05	9.3e-05	0.477888	7.03e-05	3.95e-05	0.979068	9.83e-05	3.95e-05	0.000908463	3.95e-05	0	5.92e-05	1.97e-05	9.87e-05	3.95e-05	3.95e-05	0.000552977	0.000809717	3.95e-05	0	0	3.95e-05	0	7.9e-05	0	3.95e-05	0
Elusimicrobium	5.63e-05	6.3e-05	0.894356	6.91e-05	0.000103683	0.984719	6.73e-05	9.87e-05	0.00023699	0.000631974	0.000276489	5.92e-05	0.000315987	0.000177743	3.95e-05	3.95e-05	5.92e-05	7.9e-05	0	3.95e-05	1.97e-05	9.87e-05	0	3.95e-05	0.000118495	1.97e-05	1.97e-05
unidentified_Sphingobacteriaceae	7.42e-05	0.000107909	0.688051	6.87e-05	0.000141207	0.975499	0.000128167	0.000276489	5.92e-05	0.000118495	3.95e-05	9.87e-05	0.000197492	0.000197492	0.000197492	7.9e-05	5.92e-05	3.95e-05	0	0	0	0.00023699	0.000138244	7.9e-05	3.95e-05	0.000157993	0
unidentified_Gaiellales	3.67e-05	0.000123979	0.296207	6.83e-05	9.87e-06	0.973067	0.000141719	0	0.00130345	3.95e-05	3.95e-05	0	0	1.97e-05	0	0	1.97e-05	0.00126395	0	0.000138244	0	0	1.97e-05	0	0	0	0
Anaerofustis	3.33e-05	4.18e-05	0.797723	6.83e-05	5.83e-05	0.986273	5.87e-05	0.000572726	0.000335736	0.000118495	1.97e-05	1.97e-05	5.92e-05	7.9e-05	3.95e-05	1.97e-05	0.000118495	7.9e-05	1.97e-05	5.92e-05	0	0.000118495	0.000138244	1.97e-05	1.97e-05	0.000157993	9.87e-05
Rudaea	3.42e-05	0.00015936	0.214396	6.75e-05	9.87e-07	0.966682	0.000175785	0	0.00144169	0	0	0	0	0	0	0	0	0.00179718	0	0	0	0	0	0	0	0	0
Candidatus_Competibacter	4.48e-05	6.11e-05	0.732501	6.64e-05	4.59e-05	0.987434	5.34e-05	0	0	0	0	0	0	0	0	0	1.97e-05	0	0	1.97e-05	0	0	0	0	0	0	0
Peptoniphilus	6.01e-05	9.3e-05	0.64657	6.56e-05	0.000113558	0.975751	0.000125523	0	0	0.000177743	0	0.000157993	1.97e-05	1.97e-05	3.95e-05	7.9e-05	0.000118495	0	7.9e-05	1.97e-05	0	0.000335736	1.97e-05	0.000118495	0	0	0
Microbacterium	5.18e-05	7.27e-05	0.712132	6.56e-05	9.97e-05	0.979262	9.67e-05	5.92e-05	9.87e-05	1.97e-05	0.000118495	1.97e-05	1.97e-05	0.000118495	0.00023699	0	1.97e-05	0.000177743	0	1.97e-05	3.95e-05	7.9e-05	9.87e-05	1.97e-05	0	5.92e-05	5.92e-05
Granulicella	4.74e-05	7.45e-05	0.635449	6.52e-05	5.18e-05	0.981809	8.64e-05	0	5.92e-05	0	0	0	0	0	0	0	0	0.000138244	0	0	0	0	0	0	0	0	0
Microvirga	3.58e-05	5.62e-05	0.637088	6.36e-05	3.95e-05	0.986619	5.67e-05	5.92e-05	0.000394984	5.92e-05	0	1.97e-05	1.97e-05	9.87e-05	1.97e-05	5.92e-05	0.00047398	0.000375235	9.87e-05	3.95e-05	1.97e-05	1.97e-05	0.000157993	1.97e-05	0	1.97e-05	0
Methanobacterium	3.16e-05	0.000205936	0.153439	6.32e-05	0	0.955729	0.000295705	0	1.97e-05	0.00294263	0	0	0	0	0	0	0	0	0	0	0	0	0	0	0	0	0
Sphingobium	4.7e-05	7.27e-05	0.646532	6.28e-05	7.55e-05	0.978264	0.000102217	0.000138244	0.00023699	7.9e-05	1.97e-05	9.87e-05	0.000315987	0.000928212	9.87e-05	0	0.000256739	0.000256739	0.000197492	0	0	0.000177743	1.97e-05	9.87e-05	0.000118495	5.92e-05	1.97e-05
Planifilum	4.44e-05	6.45e-05	0.688866	6.28e-05	4.99e-05	0.987274	5.38e-05	0	0	0	0	0	0	0	0	0	0	0	0	0	0	0	0	0	0	0	0
Clostridium_sensu_stricto_6	2.89e-05	2.58e-05	1.12323	6.24e-05	4.84e-05	0.992041	3.11e-05	1.97e-05	0	9.87e-05	3.95e-05	1.97e-05	7.9e-05	7.9e-05	7.9e-05	1.97e-05	0	0	0.000157993	5.92e-05	0	9.87e-05	9.87e-05	0	0	0	0
Syner-01	5.38e-05	0.000204688	0.262919	6.2e-05	5.18e-05	0.962002	0.000224538	0	0	0	0	0	0	0	0	0	0	0	0	0	0	0	0	0	0	0	0
Luteibacter	5.39e-05	0.000106743	0.505277	6.16e-05	6.96e-05	0.975114	0.000128744	7.9e-05	7.9e-05	1.97e-05	3.95e-05	7.9e-05	0.000355485	0.00118495	0.000157993	1.97e-05	0.000315987	0.000157993	0.000651723	0.000118495	0	0.000315987	1.97e-05	0.000118495	0	9.87e-05	9.87e-05
Gallicola	4.61e-05	4.55e-05	1.01198	6.16e-05	9.73e-05	0.988855	4.47e-05	0.000118495	7.9e-05	0.000454231	9.87e-05	1.97e-05	9.87e-05	0.000118495	9.87e-05	5.92e-05	5.92e-05	0	3.95e-05	0	1.97e-05	0.000157993	3.95e-05	1.97e-05	7.9e-05	0	0
Blastococcus	3.44e-05	7.03e-05	0.488849	6.08e-05	2.17e-05	0.982481	8.27e-05	1.97e-05	0.00073072	0	0	1.97e-05	3.95e-05	1.97e-05	0	0	0.000296238	0.000454231	0	0	1.97e-05	0	0	0.000157993	0	0	0
Prevotellaceae_UCG-001	4.03e-05	6.23e-05	0.646749	6.04e-05	5.88e-05	0.980024	9.36e-05	7.9e-05	0.000296238	0.000138244	0	0	9.87e-05	5.92e-05	5.92e-05	3.95e-05	0	0.000138244	0	0	0	0	0	9.87e-05	1.97e-05	0.000118495	1.97e-05
ADurb.Bin063-1	3.21e-05	7.86e-05	0.408333	6e-05	1.38e-05	0.979552	9.65e-05	3.95e-05	0.00049373	0	0	0	1.97e-05	3.95e-05	7.9e-05	1.97e-05	5.92e-05	0.000849215	0	1.97e-05	1.97e-05	0	0	9.87e-05	1.97e-05	0	0
TM7a	7.86e-05	0.000134526	0.584359	5.96e-05	0.000165893	0.967714	0.00016899	0.000118495	3.95e-05	0.000217241	5.92e-05	0	5.92e-05	0.000157993	0.000612225	1.97e-05	7.9e-05	5.92e-05	1.97e-05	3.95e-05	0	0	0	0	0	7.9e-05	1.97e-05
Phaselicystis	3.62e-05	0.00011574	0.312857	5.96e-05	1.73e-05	0.96918	0.000160055	1.97e-05	1.97e-05	1.97e-05	1.97e-05	0	3.95e-05	5.92e-05	0	1.97e-05	0.000533228	0.000217241	7.9e-05	7.9e-05	1.97e-05	0	0	0.000157993	0	0	0
Brevibacillus	3.57e-05	4.33e-05	0.825057	5.96e-05	4.34e-05	0.989832	4.03e-05	0	5.92e-05	0	0	0	0	0	0	0	3.95e-05	0	0	0	0	0	0	1.97e-05	0	1.97e-05	0
Pseudactinotalea	3.12e-05	3.56e-05	0.875876	5.92e-05	3.46e-05	0.990487	3.74e-05	0.000157993	0	0.000118495	0	0	1.97e-05	0	1.97e-05	1.97e-05	5.92e-05	0.000118495	1.97e-05	0	0	0.000118495	0	5.92e-05	0	0	1.97e-05
Legionella	3.56e-05	4.46e-05	0.798578	5.89e-05	3.75e-05	0.989249	4.29e-05	0	0.000177743	0	3.95e-05	0	0	1.97e-05	0	0	7.9e-05	0.000157993	7.9e-05	7.9e-05	0	0.000118495	0	3.95e-05	0	1.97e-05	0
Micropepsis	4.64e-05	8.05e-05	0.576848	5.85e-05	4.94e-05	0.983725	7.45e-05	0	1.97e-05	0	0	0	0	0	0	0	0	0	0	0	0	0	0	0	0	0	0
Methanocorpusculum	4.49e-05	5.59e-05	0.802768	5.85e-05	6.67e-05	0.986841	5.46e-05	0.000177743	0.000276489	0.000335736	5.92e-05	0	0	0	0.000118495	3.95e-05	1.97e-05	0.000276489	3.95e-05	0.000138244	0	0	5.92e-05	0.000118495	0	9.87e-05	1.97e-05
Pseudaminobacter	3.28e-05	0.000127209	0.258103	5.73e-05	1.53e-05	0.965797	0.000178	1.97e-05	1.97e-05	1.97e-05	0	0	1.97e-05	1.97e-05	0	0	5.92e-05	0	0	0	0	0	0	0	0	0	1.97e-05
Capnocytophaga	7.3e-05	0.000145457	0.501684	5.69e-05	0.000122445	0.972497	0.000144325	1.97e-05	1.97e-05	7.9e-05	0.00134294	5.92e-05	3.95e-05	0.000552977	0.0012837	7.9e-05	0.000513479	1.97e-05	0.000157993	0.000217241	5.92e-05	7.9e-05	3.95e-05	5.92e-05	1.97e-05	9.87e-05	0.000375235
Erysipelotrichaceae_UCG-009	3.54e-05	3.21e-05	1.10311	5.69e-05	5.97e-05	0.99336	2.66e-05	7.9e-05	0.00023699	0.000157993	0.000157993	7.9e-05	9.87e-05	0.000157993	7.9e-05	3.95e-05	3.95e-05	3.95e-05	1.97e-05	0	0	7.9e-05	1.97e-05	0.000138244	7.9e-05	7.9e-05	0
Paludicola	2.75e-05	2.74e-05	1.00079	5.69e-05	4.59e-05	0.991491	3.4e-05	7.9e-05	7.9e-05	0.000335736	7.9e-05	1.97e-05	0.000118495	5.92e-05	9.87e-05	1.97e-05	0	9.87e-05	3.95e-05	5.92e-05	1.97e-05	0.000118495	3.95e-05	1.97e-05	1.97e-05	0.000177743	3.95e-05
Citricoccus	3.77e-05	3.32e-05	1.13778	5.65e-05	6.81e-05	0.990709	3.66e-05	0.000157993	3.95e-05	3.95e-05	3.95e-05	5.92e-05	0.000197492	3.95e-05	5.92e-05	3.95e-05	7.9e-05	0.000157993	0	1.97e-05	1.97e-05	0.000276489	0	0.000355485	0.000118495	0.000256739	9.87e-05
Papillibacter	3.91e-05	5.53e-05	0.708328	5.49e-05	6.96e-05	0.983424	7.59e-05	0	5.92e-05	5.92e-05	0	7.9e-05	7.9e-05	0	9.87e-05	1.97e-05	1.97e-05	7.9e-05	7.9e-05	1.97e-05	0	0	1.97e-05	5.92e-05	0	0.000118495	0
Irregularibacter	3.23e-05	4.34e-05	0.743775	5.41e-05	3.11e-05	0.988582	4.63e-05	0	0	0	0	0	0	0	0	0	0	0	0	0	0	0	0	0	0	0	0
Aggregatibacter	2.99e-05	3.12e-05	0.958487	5.41e-05	3.36e-05	0.992811	2.84e-05	0	3.95e-05	7.9e-05	0.000157993	3.95e-05	5.92e-05	1.97e-05	0.00023699	1.97e-05	0.000197492	5.92e-05	7.9e-05	0.000177743	7.9e-05	0.000157993	0.000157993	0.000276489	1.97e-05	0.000138244	9.87e-05
Crossiella	2.86e-05	0.000127096	0.225235	5.41e-05	3.95e-06	0.969496	0.000158342	0	0.000947961	0	7.9e-05	0	0	0	0	1.97e-05	1.97e-05	0.00157993	0	0	0	0	0	0	0	0	0
Alishewanella	6.54e-05	0.000138417	0.472553	5.37e-05	0.000133801	0.967203	0.000173011	9.87e-05	0	7.9e-05	3.95e-05	0.000118495	0.00173793	0.000256739	0.000750469	7.9e-05	0.000197492	3.95e-05	1.97e-05	0	1.97e-05	0	9.87e-05	0.00023699	1.97e-05	9.87e-05	1.97e-05
Terrimonas	4.04e-05	7.47e-05	0.540344	5.37e-05	4.79e-05	0.98155	8.68e-05	5.92e-05	9.87e-05	0	1.97e-05	3.95e-05	7.9e-05	0.000315987	5.92e-05	5.92e-05	0.000651723	0.000217241	1.97e-05	9.87e-05	5.92e-05	0	0	0	0	0.000118495	0
Dyella	3.11e-05	6.62e-05	0.470774	5.37e-05	1.97e-05	0.981024	8.92e-05	0	0.000789967	1.97e-05	0	0	0	0	3.95e-05	1.97e-05	1.97e-05	0.000552977	0	0	0	0	3.95e-05	3.95e-05	0	1.97e-05	0
Weeksella	0.000106596	0.000219286	0.486106	5.33e-05	0.000206873	0.958277	0.000274651	0.000138244	1.97e-05	7.9e-05	9.87e-05	0	1.97e-05	1.97e-05	5.92e-05	0	0	0	0	7.9e-05	1.97e-05	0	1.97e-05	0	0	0	0
Parvimonas	8.54e-05	0.000276165	0.309326	5.25e-05	0.000139232	0.947212	0.000396656	0	0	1.97e-05	0	0	0	0	0	0	1.97e-05	1.97e-05	0	0	0	0	0	0	0	0	0
Moheibacter	2.89e-05	5.41e-05	0.535435	5.21e-05	1.83e-05	0.9835	7.55e-05	0.000177743	7.9e-05	0.000157993	0	0.000157993	9.87e-05	9.87e-05	3.95e-05	1.97e-05	1.97e-05	1.97e-05	3.95e-05	0	0	7.9e-05	1.97e-05	0	3.95e-05	1.97e-05	1.97e-05
Arachidicoccus	4.3e-05	6.75e-05	0.636487	5.17e-05	5.04e-05	0.986036	5.96e-05	0	0	0	0	0	0	0	0	0	0	0	0	0	0	0	0	0	0	0	0
Sedimentibacter	3.25e-05	3.95e-05	0.824226	5.17e-05	5.04e-05	0.990818	3.61e-05	5.92e-05	7.9e-05	0.000315987	0	0	3.95e-05	1.97e-05	3.95e-05	0	0	1.97e-05	0	0	1.97e-05	0	1.97e-05	0	0	0	0
Imtechella	3.93e-05	7.07e-05	0.556031	5.13e-05	4.05e-05	0.979743	9.53e-05	0	0	0	0	0	0	0	0	0	0	0	0	0	0	0	0	0	0	0	0
Family_XIII_UCG-001	3.02e-05	2.56e-05	1.17869	5.13e-05	6.12e-05	0.994582	2.21e-05	0.000138244	0.000118495	5.92e-05	1.97e-05	9.87e-05	9.87e-05	0	0.000138244	1.97e-05	1.97e-05	3.95e-05	0	9.87e-05	1.97e-05	0.000138244	0.000138244	7.9e-05	0.000118495	0.000118495	1.97e-05
Fibrobacter	9.39e-05	0.000364317	0.257763	5.06e-05	0.000182186	0.935684	0.000506002	3.95e-05	7.9e-05	7.9e-05	7.9e-05	3.95e-05	7.9e-05	3.95e-05	5.92e-05	0	5.92e-05	1.97e-05	5.92e-05	3.95e-05	0	0.000138244	5.92e-05	3.95e-05	1.97e-05	1.97e-05	0
Hydrogenoanaerobacterium	3.39e-05	3.05e-05	1.11214	5.06e-05	6.27e-05	0.992285	3.01e-05	5.92e-05	0.000118495	5.92e-05	0	3.95e-05	0.000118495	7.9e-05	3.95e-05	0.000177743	0	1.97e-05	0	0	0	0	0	0.000118495	1.97e-05	9.87e-05	9.87e-05
Candidatus_Koribacter	3.3e-05	6.98e-05	0.473635	5.06e-05	3.16e-05	0.981636	8.67e-05	0	0.000671472	3.95e-05	0	5.92e-05	5.92e-05	7.9e-05	0	0	0.000335736	0.000750469	9.87e-05	7.9e-05	0	0	3.95e-05	1.97e-05	0	0	0
UCG-003	3.31e-05	8.2e-05	0.404203	5.02e-05	2.12e-05	0.978366	0.000101677	0	0	0.000138244	0	0	0	0	0	0.000197492	0	0	0	9.87e-05	0	3.95e-05	0	1.97e-05	0	1.97e-05	0
Faecalibaculum	2.74e-05	2.82e-05	0.96959	5.02e-05	3.16e-05	0.993697	2.55e-05	0.000138244	0	0.000157993	9.87e-05	1.97e-05	5.92e-05	1.97e-05	7.9e-05	1.97e-05	7.9e-05	1.97e-05	7.9e-05	3.95e-05	0	1.97e-05	5.92e-05	0.00023699	0	5.92e-05	3.95e-05
Rubrobacter	3.24e-05	6.29e-05	0.514642	4.98e-05	2.76e-05	0.982231	8.38e-05	9.87e-05	0.000197492	0	7.9e-05	0.000197492	7.9e-05	3.95e-05	0	0	0.000513479	1.97e-05	5.92e-05	0	7.9e-05	3.95e-05	0	9.87e-05	0	7.9e-05	0
Shewanella	2.85e-05	3e-05	0.952202	4.98e-05	4.59e-05	0.990998	3.59e-05	5.92e-05	0	1.97e-05	1.97e-05	0	1.97e-05	3.95e-05	0	3.95e-05	5.92e-05	3.95e-05	0	0	1.97e-05	0	0.000197492	9.87e-05	0	1.97e-05	0
Butyrivibrio	6.66e-05	0.000187559	0.355005	4.9e-05	0.000124914	0.960107	0.000255365	1.97e-05	5.92e-05	0.000118495	0	1.97e-05	0.000157993	0	0.000197492	5.92e-05	0	5.92e-05	0	3.95e-05	0	0.000256739	0.000157993	1.97e-05	0	0	1.97e-05
Tyzzerella	3.53e-05	0.000127402	0.276702	4.82e-05	2.52e-05	0.970581	0.000152125	0	0	0	0	0	1.97e-05	0	9.87e-05	0	0	0	0	0	1.97e-05	0	0	0	0	0	0
Dyadobacter	3.28e-05	4.34e-05	0.755201	4.82e-05	4.34e-05	0.989628	4.12e-05	0	0.000276489	0.000138244	0	1.97e-05	1.97e-05	3.95e-05	3.95e-05	0	7.9e-05	0.000414733	9.87e-05	0	1.97e-05	5.92e-05	0	0	0	1.97e-05	7.9e-05
Pseudorhodoplanes	2.61e-05	7.74e-05	0.33726	4.78e-05	1.14e-05	0.977513	0.000112511	3.95e-05	0.000533228	1.97e-05	0	1.97e-05	0	7.9e-05	0	0	1.97e-05	0.00100721	0	0	0	5.92e-05	0	0	0	0	0
Bauldia	3.87e-05	6.56e-05	0.588919	4.7e-05	4.84e-05	0.98365	7.52e-05	3.95e-05	0.000118495	0	0	0	0	0.000157993	0	0	9.87e-05	0.000157993	1.97e-05	0	3.95e-05	0	7.9e-05	0	0	0	5.92e-05
Verticiella	2.99e-05	2.87e-05	1.03979	4.7e-05	4.94e-05	0.994285	2.35e-05	9.87e-05	3.95e-05	9.87e-05	3.95e-05	1.97e-05	0.000157993	0.000217241	9.87e-05	1.97e-05	0.000138244	0.000157993	0.000217241	9.87e-05	7.9e-05	5.92e-05	0.000197492	1.97e-05	0.000157993	1.97e-05	0
Anaerococcus	2.87e-05	3.48e-05	0.822779	4.7e-05	3.95e-05	0.989912	4e-05	9.87e-05	1.97e-05	5.92e-05	1.97e-05	9.87e-05	9.87e-05	9.87e-05	0.000157993	3.95e-05	0.00023699	3.95e-05	1.97e-05	0	3.95e-05	0.000394984	5.92e-05	7.9e-05	0	0	3.95e-05
Intestinibacter	2.85e-05	4.17e-05	0.6832	4.7e-05	2.62e-05	0.988675	4.59e-05	0	9.87e-05	1.97e-05	0	7.9e-05	1.97e-05	9.87e-05	3.95e-05	3.95e-05	0	1.97e-05	0	1.97e-05	0	0.000256739	1.97e-05	0	0	1.97e-05	0
Klenkia	4.96e-05	0.00010693	0.464133	4.66e-05	8.15e-05	0.97177	0.000146856	0.000157993	0.000177743	9.87e-05	0	0.000157993	0.000157993	0.00140219	9.87e-05	0	3.95e-05	0.000276489	0	0.000177743	5.92e-05	7.9e-05	0	0.000157993	1.97e-05	5.92e-05	1.97e-05
Tumebacillus	2.45e-05	2.5e-05	0.981661	4.66e-05	2.96e-05	0.994214	2.4e-05	5.92e-05	0.000138244	1.97e-05	0	1.97e-05	1.97e-05	0.000217241	9.87e-05	0	3.95e-05	0.000157993	7.9e-05	1.97e-05	0	0	1.97e-05	1.97e-05	0	1.97e-05	3.95e-05
Hydrogenophaga	3.99e-05	7.07e-05	0.56346	4.62e-05	7.31e-05	0.97867	0.000101267	3.95e-05	0	3.95e-05	1.97e-05	0	1.97e-05	0	3.95e-05	7.9e-05	0.000355485	5.92e-05	9.87e-05	0.000118495	0	1.97e-05	0.000157993	3.95e-05	0	0	0
Agathobacter	3.11e-05	6.74e-05	0.461813	4.62e-05	2.42e-05	0.984516	6.91e-05	0	0	9.87e-05	0	5.92e-05	1.97e-05	3.95e-05	0	0	1.97e-05	9.87e-05	0	0	0	5.92e-05	0	0	1.97e-05	1.97e-05	0
Occallatibacter	2.81e-05	5.65e-05	0.497492	4.58e-05	1.93e-05	0.984853	6.68e-05	0	0.000631974	5.92e-05	0	0	7.9e-05	1.97e-05	0	0	0	0.000394984	0	0	0	0	0	1.97e-05	0	0	0
Schlegelella	2.62e-05	4.78e-05	0.547198	4.58e-05	1.93e-05	0.98639	5.82e-05	0	0.000394984	3.95e-05	9.87e-05	3.95e-05	1.97e-05	0	0	1.97e-05	1.97e-05	0.000572726	0	1.97e-05	0	0	0	1.97e-05	0	0	0
Kroppenstedtia	3.28e-05	7.06e-05	0.465247	4.5e-05	3.26e-05	0.980301	9.2e-05	0	0	5.92e-05	1.97e-05	7.9e-05	0.000138244	0.000513479	0.000138244	1.97e-05	9.87e-05	5.92e-05	7.9e-05	0	0	0.000217241	0.000118495	3.95e-05	1.97e-05	0.000434482	1.97e-05
Methylotenera	2.91e-05	3.71e-05	0.783564	4.5e-05	3.6e-05	0.990299	3.8e-05	1.97e-05	0.000256739	0	1.97e-05	0	1.97e-05	1.97e-05	0	5.92e-05	5.92e-05	0.000177743	0	0	0	5.92e-05	0	1.97e-05	0	0	0
Methylophilus	2.84e-05	3.3e-05	0.860186	4.5e-05	3.51e-05	0.992725	2.86e-05	0.000276489	0.000118495	0.000157993	0	1.97e-05	1.97e-05	3.95e-05	0	0	3.95e-05	9.87e-05	3.95e-05	1.97e-05	1.97e-05	9.87e-05	1.97e-05	0	7.9e-05	0	0
Pusillimonas	2.54e-05	2.46e-05	1.03137	4.5e-05	3.51e-05	0.994863	2.11e-05	0.000197492	1.97e-05	0.000138244	9.87e-05	3.95e-05	0.000197492	7.9e-05	0	0	5.92e-05	5.92e-05	3.95e-05	0.000138244	0	0.000197492	5.92e-05	0.000118495	0	3.95e-05	1.97e-05
Ulvibacter	3.01e-05	4.84e-05	0.62228	4.46e-05	3.41e-05	0.98492	6.65e-05	0	0	0	0	0	0	7.9e-05	0	0	0	0	0	0.000157993	0	1.97e-05	0	1.97e-05	0	7.9e-05	0
Alkanindiges	3.2e-05	3.57e-05	0.89661	4.42e-05	5.63e-05	0.990926	3.59e-05	0.000118495	0	0.000177743	0	5.92e-05	9.87e-05	0.000177743	1.97e-05	1.97e-05	1.97e-05	0	1.97e-05	9.87e-05	7.9e-05	0	9.87e-05	1.97e-05	0.000177743	0	3.95e-05
IMCC26134	2.88e-05	0.000100344	0.287053	4.42e-05	1.83e-05	0.971623	0.000147508	9.87e-05	3.95e-05	5.92e-05	0	3.95e-05	9.87e-05	3.95e-05	1.97e-05	0	0.000394984	0	1.97e-05	0	1.97e-05	0	3.95e-05	1.97e-05	0	0	0
Bdellovibrio	2.82e-05	5.22e-05	0.539848	4.42e-05	3.21e-05	0.983043	7.79e-05	1.97e-05	0.000256739	3.95e-05	5.92e-05	0	0	0.000177743	5.92e-05	1.97e-05	0.000138244	0.000118495	1.97e-05	0	0	0	0	0	0	0	0
Modestobacter	2.53e-05	6.39e-05	0.396659	4.42e-05	1.38e-05	0.984022	7.38e-05	0.000118495	0.000651723	0	0	1.97e-05	0	0	1.97e-05	1.97e-05	5.92e-05	0.000671472	1.97e-05	0	0	0	1.97e-05	1.97e-05	0	0	0
P3OB-42	2.69e-05	4.66e-05	0.576327	4.34e-05	2.42e-05	0.985176	6.3e-05	7.9e-05	0.000197492	0	0	1.97e-05	0.000157993	3.95e-05	1.97e-05	1.97e-05	0.000157993	0.000118495	1.97e-05	3.95e-05	7.9e-05	0.000197492	0	0.000138244	1.97e-05	1.97e-05	1.97e-05
Cetobacterium	2.88e-05	3.28e-05	0.875839	4.31e-05	4.05e-05	0.991423	3.5e-05	0	7.9e-05	0.000157993	0.000157993	0	1.97e-05	7.9e-05	1.97e-05	1.97e-05	0.000197492	0	5.92e-05	9.87e-05	0	1.97e-05	0	0.000157993	0	3.95e-05	0
Pedomicrobium	2.4e-05	2.73e-05	0.878153	4.31e-05	2.52e-05	0.993595	2.57e-05	1.97e-05	0.000138244	7.9e-05	0	0	1.97e-05	5.92e-05	0	5.92e-05	1.97e-05	0.000217241	0	0	1.97e-05	0	3.95e-05	1.97e-05	0	0	1.97e-05
Aquicella	2.37e-05	3.39e-05	0.698648	4.31e-05	1.43e-05	0.991525	3.39e-05	0	0.00023699	0	1.97e-05	0	3.95e-05	1.97e-05	1.97e-05	1.97e-05	0.000157993	0.000335736	0	3.95e-05	9.87e-05	0	0	0	0	0	0
Chthoniobacter	3.27e-05	6.49e-05	0.503509	4.23e-05	3.65e-05	0.9812	8.82e-05	1.97e-05	0.000454231	0	0	1.97e-05	5.92e-05	1.97e-05	3.95e-05	0	0.000296238	0.000789967	1.97e-05	0	1.97e-05	0	0	0	0	0	0
hgcI_clade	0.000139913	0.000497741	0.281096	4.15e-05	0.000255752	0.91985	0.000677729	1.97e-05	1.97e-05	0	1.97e-05	0.000335736	0.000276489	0.000394984	0.00049373	0.00177743	0.00626049	0.000138244	0.000315987	0.000157993	0.000197492	0	0	0	1.97e-05	0	1.97e-05
Cellulosimicrobium	2.43e-05	2.45e-05	0.991825	4.15e-05	4.2e-05	0.993253	2.69e-05	1.97e-05	0	3.95e-05	9.87e-05	1.97e-05	0.000157993	0.000177743	7.9e-05	3.95e-05	7.9e-05	0.000118495	1.97e-05	0	0	1.97e-05	1.97e-05	7.9e-05	1.97e-05	1.97e-05	1.97e-05
Candidatus_Stoquefichus	2.21e-05	3.55e-05	0.621428	4.15e-05	1.09e-05	0.989791	4.04e-05	0.000138244	0	0.000157993	1.97e-05	3.95e-05	5.92e-05	3.95e-05	0.000118495	0	0	3.95e-05	5.92e-05	0	0	1.97e-05	1.97e-05	0.000217241	3.95e-05	3.95e-05	1.97e-05
Ketogulonicigenium	4.87e-05	8.32e-05	0.58547	4.11e-05	9.04e-05	0.976717	0.000115825	0.000197492	1.97e-05	0.000157993	0	1.97e-05	7.9e-05	1.97e-05	7.9e-05	9.87e-05	1.97e-05	0	0	3.95e-05	5.92e-05	7.9e-05	0	0	0	3.95e-05	0
Micromonospora	2.67e-05	4.04e-05	0.661845	4.11e-05	3.26e-05	0.987541	5.31e-05	5.92e-05	0.000296238	0	0	5.92e-05	0	0	5.92e-05	1.97e-05	0.000118495	0.00049373	0	0	7.9e-05	0	9.87e-05	0	1.97e-05	9.87e-05	0
Mucispirillum	2.29e-05	7.44e-05	0.307079	4.07e-05	1.09e-05	0.97706	0.000114224	0	5.92e-05	0.000276489	1.97e-05	1.97e-05	0	1.97e-05	3.95e-05	0	1.97e-05	0.000157993	0	1.97e-05	0	0	5.92e-05	1.97e-05	0	0	0
Desemzia	2.88e-05	3.52e-05	0.818709	4.03e-05	3.9e-05	0.990562	3.72e-05	0.000157993	9.87e-05	0.000197492	0.00023699	1.97e-05	9.87e-05	0.000177743	0.000157993	5.92e-05	1.97e-05	1.97e-05	1.97e-05	3.95e-05	0	0	0	3.95e-05	1.97e-05	7.9e-05	1.97e-05
Syntrophococcus	2.62e-05	2.64e-05	0.992311	3.99e-05	4.69e-05	0.992464	2.96e-05	0.000157993	0.000118495	0.000177743	0.000157993	3.95e-05	0.000276489	5.92e-05	0.000118495	3.95e-05	1.97e-05	1.97e-05	1.97e-05	5.92e-05	0	0.000177743	9.87e-05	7.9e-05	1.97e-05	5.92e-05	0
Thermomonas	2.78e-05	3.55e-05	0.782178	3.95e-05	3.46e-05	0.991034	3.58e-05	0	0	0	7.9e-05	0	1.97e-05	0.00023699	0	7.9e-05	0.000256739	0	1.97e-05	0	3.95e-05	0	1.97e-05	5.92e-05	1.97e-05	7.9e-05	0
Howardella	2.45e-05	2.03e-05	1.20584	3.95e-05	4.74e-05	0.995699	1.79e-05	3.95e-05	7.9e-05	9.87e-05	0.000157993	0	9.87e-05	0.000138244	0.000138244	1.97e-05	9.87e-05	0.000118495	0	9.87e-05	1.97e-05	0.000118495	0	0.000138244	1.97e-05	3.95e-05	0
Finegoldia	2.27e-05	2.51e-05	0.904667	3.95e-05	2.37e-05	0.99515	2e-05	0	9.87e-05	0.000197492	3.95e-05	9.87e-05	0	0	0	9.87e-05	9.87e-05	5.92e-05	1.97e-05	5.92e-05	0	0.000197492	0.000157993	7.9e-05	1.97e-05	0	0
Intestinimonas	1.99e-05	2.21e-05	0.903182	3.95e-05	2.47e-05	0.993491	2.59e-05	5.92e-05	1.97e-05	0.000177743	1.97e-05	1.97e-05	1.97e-05	0	1.97e-05	0	3.95e-05	3.95e-05	0	0	3.95e-05	0	0	9.87e-05	1.97e-05	1.97e-05	0
Buchnera	2.85e-05	8.56e-05	0.333522	3.87e-05	2.37e-05	0.976123	0.000123308	0	0	3.95e-05	0	0	1.97e-05	0	0	0	0	0	9.87e-05	7.9e-05	0	0	0	0	0	0	0
Sphingopyxis	2.36e-05	2.18e-05	1.08326	3.83e-05	4.1e-05	0.994821	2.12e-05	1.97e-05	7.9e-05	1.97e-05	0	0	1.97e-05	0	0.000118495	7.9e-05	9.87e-05	0.000118495	1.97e-05	3.95e-05	0	0	0	5.92e-05	0	1.97e-05	3.95e-05
Catellatospora	2.33e-05	6.54e-05	0.356804	3.83e-05	1.23e-05	0.980845	8.97e-05	0	0.00049373	0	3.95e-05	0	0	3.95e-05	1.97e-05	0	0.000197492	0.000789967	0	0	0	0	0	0	0	0	0
Holdemanella	1.97e-05	2.81e-05	0.702541	3.83e-05	1.38e-05	0.991979	3.13e-05	7.9e-05	1.97e-05	0.000118495	0	0	0	0	3.95e-05	1.97e-05	0	1.97e-05	0	0.000217241	1.97e-05	9.87e-05	5.92e-05	0	1.97e-05	0	0
Thermoactinomyces	2.3e-05	2.12e-05	1.08611	3.79e-05	4.3e-05	0.995345	1.93e-05	9.87e-05	0	3.95e-05	0	5.92e-05	0	1.97e-05	1.97e-05	0	0.000197492	0	7.9e-05	0	0	0	3.95e-05	5.92e-05	0	3.95e-05	5.92e-05
Sinobaca	3.95e-05	4.25e-05	0.930679	3.67e-05	7.46e-05	0.990031	3.95e-05	0	0	7.9e-05	0	0	3.95e-05	0	0.000118495	0	0	0	0	0	0	0	0	0	0	0	0
Castellaniella	2.41e-05	3.18e-05	0.759973	3.67e-05	3.7e-05	0.99179	3.22e-05	0.000118495	5.92e-05	1.97e-05	5.92e-05	1.97e-05	1.97e-05	1.97e-05	1.97e-05	0	3.95e-05	1.97e-05	0	0	1.97e-05	0	3.95e-05	7.9e-05	1.97e-05	0	0
Brumimicrobium	4.27e-05	6.26e-05	0.681177	3.59e-05	8.39e-05	0.983874	7.44e-05	7.9e-05	0	0.000138244	1.97e-05	7.9e-05	9.87e-05	5.92e-05	9.87e-05	0	0	0	0	5.92e-05	0	0	1.97e-05	3.95e-05	5.92e-05	0.000118495	5.92e-05
Rubellimicrobium	3.05e-05	3.23e-05	0.944488	3.59e-05	6.17e-05	0.991457	3.41e-05	0.000138244	3.95e-05	5.92e-05	0	3.95e-05	3.95e-05	0	0	0.000118495	5.92e-05	7.9e-05	0	3.95e-05	1.97e-05	1.97e-05	1.97e-05	7.9e-05	0	0	0
Actinophytocola	2.27e-05	7.95e-05	0.284937	3.59e-05	1.33e-05	0.976	0.000124239	7.9e-05	1.97e-05	0	0	3.95e-05	1.97e-05	3.95e-05	0	0	0.000315987	0.000177743	0	7.9e-05	1.97e-05	0	0	3.95e-05	1.97e-05	0	0
Nocardia	2.18e-05	3.5e-05	0.623181	3.55e-05	1.78e-05	0.989587	4.15e-05	0	0.000138244	0	0	3.95e-05	0	0	0	1.97e-05	0	0.000414733	0	0	0	0	1.97e-05	0	0	0	0
Sphaerotilus	2.34e-05	2.42e-05	0.965816	3.48e-05	3.85e-05	0.993226	2.71e-05	7.9e-05	7.9e-05	7.9e-05	0	0	9.87e-05	7.9e-05	0	1.97e-05	5.92e-05	5.92e-05	0	9.87e-05	1.97e-05	0.000118495	0	0	0	0	1.97e-05
Rhodoplanes	2.23e-05	4.02e-05	0.555932	3.48e-05	1.93e-05	0.988629	4.62e-05	9.87e-05	0.00023699	1.97e-05	0	0	7.9e-05	9.87e-05	1.97e-05	3.95e-05	0.000276489	0.000197492	0	0	3.95e-05	9.87e-05	1.97e-05	0	0	1.97e-05	1.97e-05
SM1A02	2.18e-05	8.31e-05	0.261794	3.44e-05	1.23e-05	0.974856	0.000130717	3.95e-05	0	7.9e-05	1.97e-05	0	0	1.97e-05	1.97e-05	0	0.000217241	0	0	5.92e-05	1.97e-05	0	0	1.97e-05	0	0	0
Paludibacter	7.52e-05	0.000318658	0.235912	3.4e-05	0.000137751	0.93859	0.00046637	9.87e-05	0	5.92e-05	0	1.97e-05	9.87e-05	5.92e-05	0	0	5.92e-05	0	1.97e-05	0	0	0	1.97e-05	0	0	0	1.97e-05
CHKCI001	2.2e-05	4.3e-05	0.512743	3.36e-05	1.93e-05	0.987058	5.42e-05	1.97e-05	0	0.000533228	7.9e-05	1.97e-05	0	0	0	7.9e-05	1.97e-05	0	9.87e-05	0	0	0	0	1.97e-05	0	1.97e-05	0
Alcanivorax	1.95e-05	2.03e-05	0.961778	3.36e-05	2.81e-05	0.994626	2.19e-05	1.97e-05	0	0	0	0	5.92e-05	1.97e-05	0	1.97e-05	3.95e-05	1.97e-05	3.95e-05	0.000118495	0	1.97e-05	3.95e-05	0	0	9.87e-05	0
Dinghuibacter	3.29e-05	5.53e-05	0.595494	3.32e-05	4.94e-05	0.984447	6.92e-05	0	0	5.92e-05	0	7.9e-05	1.97e-05	0	1.97e-05	0.000177743	0.000651723	0	3.95e-05	1.97e-05	1.97e-05	0	0	0	0	5.92e-05	0
Alkanibacter	2.61e-05	3.97e-05	0.656848	3.32e-05	2.86e-05	0.990337	3.78e-05	0	1.97e-05	0	0	0	0	0	0	0	0	0	0	0	0	0	0	0	0	0	0
Gemmata	2.14e-05	5.59e-05	0.383305	3.32e-05	1.63e-05	0.981463	8.71e-05	5.92e-05	3.95e-05	0	5.92e-05	0	3.95e-05	0	0	0	0.000197492	0.00023699	0	1.97e-05	0	0	0	1.97e-05	0	0	0
Dactylosporangium	2.02e-05	5.63e-05	0.359596	3.32e-05	9.87e-06	0.985113	6.4e-05	0	0.000454231	0	0	5.92e-05	1.97e-05	0	1.97e-05	0	0.000157993	0.000612225	0	0	0	0	0	0	0	1.97e-05	1.97e-05
Dysgonomonas	2.01e-05	4.86e-05	0.414668	3.28e-05	1.53e-05	0.984238	7.11e-05	3.95e-05	0	3.95e-05	7.9e-05	1.97e-05	1.97e-05	3.95e-05	1.97e-05	5.92e-05	1.97e-05	1.97e-05	0	7.9e-05	3.95e-05	0	5.92e-05	5.92e-05	0	3.95e-05	0
Marinilactibacillus	1.98e-05	2.56e-05	0.773451	3.28e-05	1.93e-05	0.993035	2.77e-05	1.97e-05	7.9e-05	0	0	1.97e-05	5.92e-05	0	0.000157993	1.97e-05	1.97e-05	0	0	0	0	0	0	0	0	0	0
Collinsella	2.25e-05	3.57e-05	0.629066	3.24e-05	2.37e-05	0.989546	4.16e-05	3.95e-05	0	5.92e-05	0	3.95e-05	0	3.95e-05	0	0	7.9e-05	1.97e-05	0	0	0	1.97e-05	0	0	0	0	0
Galbibacter	1.9e-05	2.74e-05	0.69271	3.24e-05	1.23e-05	0.994117	2.43e-05	1.97e-05	7.9e-05	0	0	5.92e-05	9.87e-05	5.92e-05	9.87e-05	0	5.92e-05	0.000157993	7.9e-05	0.000157993	1.97e-05	0.000177743	1.97e-05	0.000118495	3.95e-05	0.00023699	0.000157993
Nitrosomonas	2.28e-05	2.59e-05	0.878693	3.2e-05	3.36e-05	0.993569	2.59e-05	0	0	0	0.000256739	9.87e-05	5.92e-05	1.97e-05	9.87e-05	0.000138244	0.000118495	1.97e-05	3.95e-05	0.000217241	3.95e-05	9.87e-05	9.87e-05	7.9e-05	5.92e-05	0	0
Blastocatella	1.98e-05	5.74e-05	0.344886	3.2e-05	1.23e-05	0.980574	9.07e-05	5.92e-05	7.9e-05	7.9e-05	1.97e-05	0	1.97e-05	3.95e-05	0	0	0.000276489	0	7.9e-05	9.87e-05	0	0	0	1.97e-05	0	0	0
Porphyrobacter	2.65e-05	3.7e-05	0.715865	3.12e-05	4.2e-05	0.989292	4.28e-05	0.000138244	0	1.97e-05	0	0	0	1.97e-05	1.97e-05	0.000118495	0.000118495	0	0	1.97e-05	1.97e-05	7.9e-05	0	1.97e-05	1.97e-05	1.97e-05	0
Prevotellaceae_Ga6A1_group	2.51e-05	3.42e-05	0.732978	3.12e-05	3.65e-05	0.990636	3.69e-05	9.87e-05	0	0.000118495	0	0	0	0	0	0	1.97e-05	0	0	0	0	0	9.87e-05	3.95e-05	0	0	0
Pseudohongiella	2.09e-05	2.04e-05	1.02666	3.12e-05	3.6e-05	0.994425	2.3e-05	9.87e-05	0	5.92e-05	5.92e-05	3.95e-05	3.95e-05	1.97e-05	7.9e-05	5.92e-05	7.9e-05	0	0	0	0	5.92e-05	5.92e-05	7.9e-05	3.95e-05	0.000217241	0
Blastomonas	2.03e-05	2.48e-05	0.817056	3.12e-05	2.52e-05	0.992493	2.94e-05	0	0	0	5.92e-05	0	1.97e-05	0	0	0	0	1.97e-05	1.97e-05	0	0	0	0	7.9e-05	1.97e-05	0	1.97e-05
Inquilinus	1.91e-05	3.35e-05	0.570315	3.12e-05	1.48e-05	0.990854	3.6e-05	0	0.000315987	0	0	0	1.97e-05	0	0	0	0	0.000355485	0	0	0	0	0	0	0	0	0
Chujaibacter	1.76e-05	2.94e-05	0.601065	3.12e-05	1.38e-05	0.990962	3.59e-05	0	0.000197492	1.97e-05	3.95e-05	1.97e-05	1.97e-05	5.92e-05	0	0	3.95e-05	0.000177743	3.95e-05	1.97e-05	0	0	0	5.92e-05	7.9e-05	0	0
Lachnospiraceae_UCG-006	1.73e-05	1.98e-05	0.874189	3.12e-05	1.53e-05	0.995049	2.03e-05	0	0.000197492	0	0	0	1.97e-05	0	0	3.95e-05	0	0.000138244	0.000118495	7.9e-05	0	1.97e-05	0	5.92e-05	0	5.92e-05	0
Pygmaiobacter	1.88e-05	1.75e-05	1.07312	3.08e-05	3.41e-05	0.994778	2.15e-05	0.000197492	7.9e-05	7.9e-05	1.97e-05	3.95e-05	3.95e-05	1.97e-05	1.97e-05	7.9e-05	0	5.92e-05	0	5.92e-05	5.92e-05	3.95e-05	0	7.9e-05	0	1.97e-05	0
Qipengyuania	2.12e-05	2.33e-05	0.909533	3.04e-05	3.51e-05	0.995306	1.94e-05	5.92e-05	0.000197492	1.97e-05	0	1.97e-05	5.92e-05	0	0	5.92e-05	3.95e-05	0.000157993	0	1.97e-05	0	3.95e-05	0	1.97e-05	1.97e-05	1.97e-05	1.97e-05
Ferruginibacter	2.02e-05	2.68e-05	0.751812	3.04e-05	2.17e-05	0.994238	2.39e-05	3.95e-05	9.87e-05	3.95e-05	1.97e-05	1.97e-05	7.9e-05	1.97e-05	7.9e-05	3.95e-05	0.00023699	0.000138244	0.000118495	0	0	0	0	0	0.000118495	3.95e-05	1.97e-05
Lacunisphaera	1.94e-05	2.93e-05	0.663263	3.04e-05	1.63e-05	0.992375	2.99e-05	1.97e-05	9.87e-05	1.97e-05	0	0	0	0	0	5.92e-05	0	3.95e-05	0	0	0	0	0	0	1.97e-05	0	0
Nakamurella	1.91e-05	2.25e-05	0.851219	3.04e-05	2.07e-05	0.995403	1.91e-05	0	0.000138244	7.9e-05	0	5.92e-05	0	0.000197492	0	0	1.97e-05	0.000118495	9.87e-05	0	0	0	1.97e-05	0	0	0	0
Inhella	1.8e-05	2.36e-05	0.765722	3.04e-05	1.78e-05	0.993798	2.49e-05	1.97e-05	0.000118495	0	0	0	1.97e-05	7.9e-05	3.95e-05	1.97e-05	0.000157993	5.92e-05	0	0.000118495	0	0	3.95e-05	0	0	0	0
Snodgrassella	2.32e-05	2.93e-05	0.790851	3e-05	3.01e-05	0.992072	3.09e-05	1.97e-05	0	0.000118495	0.000118495	0	0	5.92e-05	9.87e-05	9.87e-05	0.000296238	0	5.92e-05	7.9e-05	3.95e-05	3.95e-05	0	1.97e-05	0	7.9e-05	0
Actinomadura	2.01e-05	3.87e-05	0.518771	3e-05	1.83e-05	0.988104	4.93e-05	0	0.000276489	0	0	0	5.92e-05	0	3.95e-05	5.92e-05	9.87e-05	0.00049373	0	0	0	0	0	0	0	0	1.97e-05
Paenarthrobacter	1.9e-05	2.87e-05	0.664234	3e-05	1.58e-05	0.993172	2.72e-05	1.97e-05	0.000197492	0	3.95e-05	0	0.000118495	0	1.97e-05	0	1.97e-05	0.000256739	0	5.92e-05	5.92e-05	7.9e-05	0	0.000197492	1.97e-05	0	0
Peredibacter	2.82e-05	4.39e-05	0.64291	2.96e-05	4.49e-05	0.987328	5.37e-05	7.9e-05	7.9e-05	1.97e-05	1.97e-05	1.97e-05	1.97e-05	0	0.000157993	3.95e-05	1.97e-05	5.92e-05	0	0.000197492	0	3.95e-05	9.87e-05	3.95e-05	1.97e-05	1.97e-05	5.92e-05
Defluviicoccus	2.11e-05	2.52e-05	0.835832	2.96e-05	3.11e-05	0.992952	2.81e-05	0	0	5.92e-05	0	0	1.97e-05	0	3.95e-05	0	7.9e-05	0	3.95e-05	0	0	1.97e-05	7.9e-05	0	1.97e-05	1.97e-05	1.97e-05
Lentilactobacillus	1.69e-05	2.87e-05	0.589415	2.96e-05	1.04e-05	0.991725	3.27e-05	0	0	0	1.97e-05	0	0	1.97e-05	0	9.87e-05	0	0	1.97e-05	0.000197492	7.9e-05	0	0	0	0	1.97e-05	1.97e-05
Endozoicomonas	1.97e-05	3.22e-05	0.610651	2.92e-05	1.68e-05	0.993748	2.53e-05	0	0	0.000217241	1.97e-05	1.97e-05	9.87e-05	5.92e-05	0	0.00023699	1.97e-05	0	1.97e-05	0.000177743	5.92e-05	7.9e-05	1.97e-05	0.00023699	1.97e-05	1.97e-05	0
Sphingorhabdus	1.88e-05	1.94e-05	0.97026	2.92e-05	2.57e-05	0.996613	1.39e-05	5.92e-05	1.97e-05	7.9e-05	0	1.97e-05	9.87e-05	3.95e-05	7.9e-05	0	3.95e-05	0	7.9e-05	1.97e-05	0	9.87e-05	0	0.000157993	1.97e-05	0.000118495	1.97e-05
Edwardsiella	1.6e-05	2.99e-05	0.534483	2.92e-05	5.92e-06	0.992782	2.84e-05	0	0	0.000276489	1.97e-05	3.95e-05	0	3.95e-05	1.97e-05	0	5.92e-05	0	0	7.9e-05	0	7.9e-05	0	0.00023699	0	5.92e-05	0
Amnipila	1.98e-05	2.27e-05	0.873326	2.88e-05	2.62e-05	0.995089	2.02e-05	0.000138244	0.000118495	0	0	7.9e-05	9.87e-05	5.92e-05	0.000177743	0	5.92e-05	0	1.97e-05	1.97e-05	3.95e-05	0	3.95e-05	1.97e-05	0	3.95e-05	0
Amycolatopsis	1.5e-05	6.58e-05	0.227672	2.88e-05	1.48e-06	0.980755	9.05e-05	0	0.000533228	0	0	0	0	0	0	0	0	0.000789967	0	0	0	0	0	0	0	0	0
Pseudarcobacter	3.16e-05	8.72e-05	0.362233	2.84e-05	4.89e-05	0.975625	0.000126156	3.95e-05	1.97e-05	0	0	0	0	0	3.95e-05	0	0	0	0	0	0	1.97e-05	0	0	0	0	1.97e-05
SWB02	1.86e-05	3.71e-05	0.501272	2.84e-05	1.93e-05	0.987488	5.32e-05	0	0	0	0	3.95e-05	5.92e-05	7.9e-05	1.97e-05	0	0.000157993	3.95e-05	0	0	1.97e-05	0	0	1.97e-05	0	1.97e-05	0
UCG-001	1.43e-05	1.79e-05	0.795196	2.84e-05	8.39e-06	0.996803	1.32e-05	0.000138244	0	1.97e-05	5.92e-05	3.95e-05	0	1.97e-05	0	0	3.95e-05	1.97e-05	0	0	0	1.97e-05	1.97e-05	7.9e-05	1.97e-05	0.000118495	1.97e-05
CL500-29_marine_group	4.62e-05	0.000144644	0.319358	2.8e-05	7.46e-05	0.965975	0.000177683	0	0.000138244	0.000138244	0	3.95e-05	0.000157993	9.87e-05	5.92e-05	0.000533228	0.00183667	5.92e-05	0.000138244	3.95e-05	1.97e-05	0	0	9.87e-05	0	3.95e-05	0
Timonella	2.32e-05	5.14e-05	0.452005	2.8e-05	2.72e-05	0.984584	6.83e-05	9.87e-05	0	5.92e-05	0	3.95e-05	7.9e-05	3.95e-05	0.000651723	0	5.92e-05	0	0	3.95e-05	0	0	0	9.87e-05	0	0.000118495	1.97e-05
unidentified_Bacteria	1.91e-05	4.08e-05	0.46746	2.8e-05	1.53e-05	0.988153	4.92e-05	0	3.95e-05	7.9e-05	0	0	0	1.97e-05	0	0	9.87e-05	0	1.97e-05	0	1.97e-05	0	0	5.92e-05	0	0	0
Candidatus_Omnitrophus	1.8e-05	5.96e-05	0.301653	2.8e-05	9.87e-06	0.980934	8.93e-05	1.97e-05	1.97e-05	9.87e-05	0	0	1.97e-05	1.97e-05	0	0	0.000315987	0	0	0	1.97e-05	1.97e-05	0	0	0	0	0
Quadrisphaera	2.47e-05	2.97e-05	0.833046	2.76e-05	3.8e-05	0.992195	3.04e-05	1.97e-05	7.9e-05	9.87e-05	0	0	9.87e-05	0.000296238	0.000138244	3.95e-05	0.000177743	7.9e-05	5.92e-05	0.000118495	0	3.95e-05	0	7.9e-05	7.9e-05	5.92e-05	1.97e-05
Aquamicrobium	1.81e-05	5.12e-05	0.35334	2.76e-05	1.43e-05	0.981979	8.47e-05	7.9e-05	3.95e-05	9.87e-05	0	1.97e-05	0	7.9e-05	3.95e-05	0	0	1.97e-05	0	1.97e-05	0	0	0	1.97e-05	0	0	0
Parvibacter	1.74e-05	1.55e-05	1.11844	2.76e-05	3.36e-05	0.996723	1.34e-05	3.95e-05	7.9e-05	1.97e-05	0	5.92e-05	0.000118495	7.9e-05	5.92e-05	0.000138244	7.9e-05	5.92e-05	0	1.97e-05	0	3.95e-05	3.95e-05	1.97e-05	0	3.95e-05	1.97e-05
Salinimicrobium	1.48e-05	2.07e-05	0.715826	2.76e-05	9.87e-06	0.994884	2.1e-05	3.95e-05	5.92e-05	0.000157993	7.9e-05	0	1.97e-05	7.9e-05	3.95e-05	1.97e-05	1.97e-05	7.9e-05	1.97e-05	0.000197492	0	1.97e-05	1.97e-05	5.92e-05	5.92e-05	5.92e-05	3.95e-05
Victivallis	1.94e-05	1.91e-05	1.01366	2.73e-05	3.16e-05	0.995287	1.94e-05	0.000197492	3.95e-05	0	7.9e-05	1.97e-05	1.97e-05	3.95e-05	0	0	0	0	7.9e-05	0	0	7.9e-05	0	5.92e-05	0	0.000138244	0
CAG-352	2.17e-05	2.22e-05	0.978645	2.69e-05	3.95e-05	0.995478	1.89e-05	0	3.95e-05	0	0	1.97e-05	7.9e-05	3.95e-05	3.95e-05	3.95e-05	9.87e-05	0	0	1.97e-05	0	0	0	0	0	0	0
Limnobacter	2.12e-05	2.28e-05	0.931539	2.69e-05	3.85e-05	0.993723	2.54e-05	3.95e-05	0	1.97e-05	0	0	1.97e-05	1.97e-05	0	0	1.97e-05	9.87e-05	0	0	0	5.92e-05	7.9e-05	0	1.97e-05	0	1.97e-05
Roseiarcus	2.1e-05	3.74e-05	0.560276	2.69e-05	2.17e-05	0.989462	4.24e-05	0	0.000157993	0	0	0	0	0	0	0	0	5.92e-05	0	0	0	0	0	0	0	0	0
Cytophaga	2.04e-05	2.82e-05	0.72379	2.69e-05	2.57e-05	0.992523	2.93e-05	0	0.000118495	1.97e-05	5.92e-05	0	0	0	0	0	0	3.95e-05	0	0	0	0	0	1.97e-05	0	1.97e-05	0
Antricoccus	1.86e-05	1.84e-05	1.00694	2.69e-05	2.86e-05	0.996186	1.6e-05	7.9e-05	0	7.9e-05	1.97e-05	0	1.97e-05	0	5.92e-05	0	0	0	0	1.97e-05	0	5.92e-05	0	5.92e-05	1.97e-05	9.87e-05	1.97e-05
Nocardiopsis	1.68e-05	1.93e-05	0.868896	2.65e-05	2.32e-05	0.994713	2.16e-05	7.9e-05	1.97e-05	1.97e-05	0	3.95e-05	1.97e-05	0	9.87e-05	5.92e-05	0	0	0	0	0	1.97e-05	1.97e-05	0	0	0	0
Advenella	1.66e-05	2.6e-05	0.636695	2.65e-05	1.53e-05	0.991853	3.16e-05	1.97e-05	0	0.000118495	7.9e-05	1.97e-05	0	0	0	0	1.97e-05	1.97e-05	0	0	0	1.97e-05	0.000315987	0	0	3.95e-05	3.95e-05
Peptococcus	3.15e-05	4.57e-05	0.688591	2.61e-05	5.58e-05	0.987646	5.26e-05	0	0	3.95e-05	0	1.97e-05	0	0	0	0	0	0	0	1.97e-05	0	0	1.97e-05	0	0	0	0
Tepidimicrobium	1.77e-05	2.13e-05	0.835037	2.61e-05	2.07e-05	0.995627	1.83e-05	0	0	0	0	0	0	0	0	0	0	0	0	0	0	0	0	0	1.97e-05	0	0
Ohtaekwangia	1.61e-05	3.27e-05	0.492955	2.61e-05	1.23e-05	0.989163	4.33e-05	7.9e-05	0.000118495	0	1.97e-05	1.97e-05	0	1.97e-05	0	0	7.9e-05	0.000118495	0	0	0	3.95e-05	0.000157993	1.97e-05	0	3.95e-05	0
Skermanella	1.54e-05	2.14e-05	0.71967	2.61e-05	1.48e-05	0.994799	2.14e-05	0	1.97e-05	0	0	0	0	1.97e-05	0	0	0.000157993	3.95e-05	0	0	0	5.92e-05	3.95e-05	0	0	0	0
Fournierella	1.62e-05	1.88e-05	0.861799	2.57e-05	1.97e-05	0.994604	2.2e-05	1.97e-05	9.87e-05	0.000197492	0	1.97e-05	7.9e-05	5.92e-05	5.92e-05	1.97e-05	7.9e-05	0	7.9e-05	1.97e-05	1.97e-05	3.95e-05	5.92e-05	0	1.97e-05	0	0
unidentified_Micropepsaceae	2.41e-05	4.83e-05	0.498678	2.53e-05	2.91e-05	0.988005	5e-05	0	0	0	0	0	0	0	0	0	0	0	0	0	0	0	0	3.95e-05	0	1.97e-05	0
Actinoplanes	1.62e-05	4.05e-05	0.400607	2.53e-05	9.38e-06	0.991141	3.55e-05	0	0.000296238	0	0	0	1.97e-05	0	0	7.9e-05	0.000197492	0.000355485	0	5.92e-05	1.97e-05	0	0	0	0	0	0
Vicinamibacter	1.55e-05	4.25e-05	0.365324	2.53e-05	8.89e-06	0.985795	6.1e-05	0	3.95e-05	0	0	0	9.87e-05	1.97e-05	0	3.95e-05	0.000138244	0.000118495	0	1.97e-05	0	0	0	9.87e-05	1.97e-05	0	1.97e-05
Caulobacter	1.51e-05	2.56e-05	0.59276	2.53e-05	1.33e-05	0.991559	3.39e-05	1.97e-05	0.000157993	1.97e-05	0	0	0	1.97e-05	0	0	1.97e-05	0.000315987	0	0	0	0	1.97e-05	0	0	3.95e-05	0
Aliihoeflea	2.26e-05	2.44e-05	0.927267	2.49e-05	3.95e-05	0.995384	1.92e-05	5.92e-05	0	1.97e-05	5.92e-05	0	0	0	1.97e-05	0	9.87e-05	1.97e-05	7.9e-05	0	9.87e-05	3.95e-05	3.95e-05	0	1.97e-05	0	7.9e-05
Proteus	1.86e-05	2.13e-05	0.875429	2.49e-05	2.62e-05	0.995516	1.88e-05	0	0	0	0	3.95e-05	0	9.87e-05	1.97e-05	0	0.000157993	0	0	0	0	1.97e-05	0	0	0	0	0
Chromohalobacter	1.68e-05	1.87e-05	0.896549	2.49e-05	2.12e-05	0.996944	1.24e-05	0	1.97e-05	0	0	7.9e-05	0.000118495	0	7.9e-05	1.97e-05	7.9e-05	9.87e-05	1.97e-05	7.9e-05	0	0	0	0	0	7.9e-05	9.87e-05
Sumerlaea	1.61e-05	3.25e-05	0.494283	2.49e-05	1.48e-05	0.9889	4.45e-05	0	3.95e-05	7.9e-05	0	0	1.97e-05	0	7.9e-05	0	7.9e-05	0.000118495	0	0	0	0	0	0	0	3.95e-05	0
Cerasicoccus	2.57e-05	4.83e-05	0.531383	2.45e-05	4.15e-05	0.985364	6.23e-05	3.95e-05	0	9.87e-05	0	0	0.000157993	1.97e-05	0	1.97e-05	0.000157993	0	1.97e-05	5.92e-05	0	3.95e-05	1.97e-05	0.000118495	0	1.97e-05	1.97e-05
Catenulispora	1.42e-05	5.78e-05	0.245861	2.45e-05	4.94e-06	0.981112	8.86e-05	0	0.000276489	0	0	0	0	0	0	0	1.97e-05	0.000789967	0	0	0	0	0	0	0	0	0
Lachnospiraceae_XPB1014_group	4.58e-05	0.000159914	0.28658	2.41e-05	8.74e-05	0.96369	0.000201474	9.87e-05	1.97e-05	5.92e-05	1.97e-05	1.97e-05	1.97e-05	1.97e-05	0.000118495	0	1.97e-05	0	0	5.92e-05	9.87e-05	3.95e-05	5.92e-05	5.92e-05	0	1.97e-05	1.97e-05
Macellibacteroides	2.76e-05	6.59e-05	0.419278	2.41e-05	4.05e-05	0.982315	8.38e-05	1.97e-05	0	0	0	3.95e-05	0	0	3.95e-05	0	0	0	0	0	0	1.97e-05	0	0	0	0	0
Stenotrophobacter	1.44e-05	4.16e-05	0.346106	2.41e-05	7.41e-06	0.986214	5.88e-05	0.000118495	5.92e-05	1.97e-05	1.97e-05	0	3.95e-05	3.95e-05	3.95e-05	0	9.87e-05	0	0	0	1.97e-05	0	0	0.000118495	0	1.97e-05	0
A2	1.41e-05	2.38e-05	0.594288	2.41e-05	8.89e-06	0.994692	2.17e-05	0	0	0	1.97e-05	0	0.000118495	0	1.97e-05	3.95e-05	0	9.87e-05	0	0	0	0	1.97e-05	0.000197492	1.97e-05	0	1.97e-05
Oryzihumus	1.29e-05	4.65e-05	0.278148	2.41e-05	2.47e-06	0.987803	5.18e-05	0	0.00049373	0	0	0	0	0	0	3.95e-05	0	0.000454231	0	0	0	0	0	0	0	0	0
Lachnospiraceae_UCG-003	2.02e-05	2.01e-05	1.00658	2.37e-05	3.55e-05	0.99631	1.51e-05	0	3.95e-05	1.97e-05	1.97e-05	0	0	0	0	1.97e-05	0	0	0	0	0	1.97e-05	0	0	0	1.97e-05	0
[Eubacterium]_fissicatena_group	2.01e-05	7.01e-05	0.286421	2.37e-05	1.83e-05	0.97993	9.38e-05	0	0	0	0	0	0	0	0	3.95e-05	1.97e-05	0	0	0	0	0	0	0	0	1.97e-05	0
Allisonella	1.91e-05	7.03e-05	0.271681	2.37e-05	1.58e-05	0.984094	7.29e-05	0	0	1.97e-05	0	0	0	0	0	0	0	0	0	0	0	0	0	0	0	0	0
Arcticibacter	1.8e-05	2.18e-05	0.82421	2.37e-05	2.42e-05	0.994735	2.16e-05	9.87e-05	0	9.87e-05	1.97e-05	0	0	0	1.97e-05	0	7.9e-05	1.97e-05	0	0.000197492	0	0.000118495	9.87e-05	5.92e-05	1.97e-05	3.95e-05	1.97e-05
Kaistia	1.64e-05	2.45e-05	0.669202	2.37e-05	1.83e-05	0.994355	2.34e-05	1.97e-05	1.97e-05	3.95e-05	3.95e-05	1.97e-05	0.000177743	7.9e-05	1.97e-05	0	5.92e-05	7.9e-05	0.000157993	1.97e-05	0	7.9e-05	1.97e-05	0	0	0	5.92e-05
Adhaeribacter	1.56e-05	2.73e-05	0.570069	2.37e-05	1.58e-05	0.99107	3.57e-05	3.95e-05	5.92e-05	0	0	5.92e-05	1.97e-05	1.97e-05	1.97e-05	0	9.87e-05	0.000355485	7.9e-05	0	1.97e-05	0	1.97e-05	0	0	0	0
Ornithinicoccus	1.51e-05	2.05e-05	0.736777	2.37e-05	1.23e-05	0.996501	1.43e-05	0.000157993	1.97e-05	0.000157993	0.000118495	1.97e-05	9.87e-05	5.92e-05	0	0	0.000118495	9.87e-05	0	0	1.97e-05	1.97e-05	0	3.95e-05	0	3.95e-05	1.97e-05
Marinomonas	1.57e-05	1.89e-05	0.83041	2.33e-05	1.88e-05	0.99589	1.7e-05	0	0	7.9e-05	0	0	0	0	0	1.97e-05	0	0	1.97e-05	1.97e-05	0	0	7.9e-05	0	0	0	0
Methylobacillus	1.37e-05	2.39e-05	0.574418	2.33e-05	7.9e-06	0.993307	2.67e-05	5.92e-05	1.97e-05	0	0	3.95e-05	0	0	1.97e-05	0	9.87e-05	7.9e-05	0	9.87e-05	0	0	0	3.95e-05	1.97e-05	0	0
Roseovarius	1.88e-05	2.19e-05	0.857762	2.29e-05	2.76e-05	0.995189	1.98e-05	9.87e-05	1.97e-05	0.000197492	7.9e-05	1.97e-05	9.87e-05	0	0.000118495	1.97e-05	1.97e-05	0	1.97e-05	1.97e-05	0	0	3.95e-05	9.87e-05	0	1.97e-05	5.92e-05
Ammoniphilus	1.59e-05	2.2e-05	0.722483	2.29e-05	1.68e-05	0.994756	2.16e-05	0	5.92e-05	0	0	0	3.95e-05	0	0	0	0	5.92e-05	0	0	0	0	1.97e-05	0	0	0	0
unidentified_Enterobacterales	1.78e-05	2.62e-05	0.679207	2.25e-05	2.12e-05	0.993386	2.66e-05	0.000118495	0	0	0.000118495	9.87e-05	0	9.87e-05	3.95e-05	0	0.000256739	0	7.9e-05	0	0	1.97e-05	0.000157993	1.97e-05	0	1.97e-05	1.97e-05
unidentified_Vicinamibacterales	1.53e-05	5.54e-05	0.275363	2.25e-05	9.38e-06	0.982644	8.1e-05	0	0	0	0	0	1.97e-05	1.97e-05	0	1.97e-05	0.000276489	0	0	0	0	0	0	0.000197492	1.97e-05	1.97e-05	0
Sulfurifustis	1.44e-05	3.64e-05	0.394656	2.25e-05	8.89e-06	0.988811	4.52e-05	1.97e-05	0	0	3.95e-05	0	1.97e-05	5.92e-05	0	1.97e-05	0.000177743	1.97e-05	0	5.92e-05	1.97e-05	0	0	0.000197492	1.97e-05	0	0
Sandaracinus	1.41e-05	3.43e-05	0.412843	2.25e-05	8.39e-06	0.989334	4.27e-05	0	5.92e-05	5.92e-05	0	0	0	1.97e-05	0	5.92e-05	0.000197492	0.000118495	0	1.97e-05	3.95e-05	1.97e-05	0	0	0	3.95e-05	0
Aestuariicella	2.83e-05	3.71e-05	0.762646	2.21e-05	5.13e-05	0.990109	3.85e-05	0	0	0	9.87e-05	5.92e-05	9.87e-05	0	0	0	1.97e-05	0	0	0	1.97e-05	9.87e-05	0	0	0	0	0
Desulfomicrobium	1.94e-05	5.66e-05	0.342411	2.21e-05	2.07e-05	0.986505	5.75e-05	7.9e-05	0	3.95e-05	0	0	0	0	3.95e-05	0	0	0	0	1.97e-05	0	0	0	1.97e-05	0	0	1.97e-05
Algoriphagus	1.87e-05	2.18e-05	0.855349	2.17e-05	3.01e-05	0.994378	2.34e-05	1.97e-05	0	0	0	9.87e-05	1.97e-05	0	5.92e-05	0	5.92e-05	0	1.97e-05	0	0	1.97e-05	0	1.97e-05	0.000138244	0	1.97e-05
GKS98_freshwater_group	1.31e-05	1.66e-05	0.790252	2.17e-05	1.23e-05	0.99724	1.13e-05	5.92e-05	0	0	1.97e-05	1.97e-05	9.87e-05	1.97e-05	5.92e-05	0	1.97e-05	0	0	0	0	3.95e-05	1.97e-05	0	0	0	0
Empedobacter	2.59e-05	4.84e-05	0.535542	2.13e-05	4.3e-05	0.985673	6.16e-05	0	0	1.97e-05	0	1.97e-05	1.97e-05	3.95e-05	0.000592476	3.95e-05	3.95e-05	0	0.000118495	0	0	1.97e-05	9.87e-05	1.97e-05	1.97e-05	0	0.000138244
Tessaracoccus	2.34e-05	4.25e-05	0.551217	2.13e-05	3.65e-05	0.98942	4.25e-05	1.97e-05	0	3.95e-05	0	0	0	0	1.97e-05	0	1.97e-05	0	1.97e-05	0	0	0	7.9e-05	0	0	0	0
Acetomicrobium	1.77e-05	3.3e-05	0.536051	2.13e-05	1.93e-05	0.991282	3.52e-05	0	0	0	0	0	0	0	0	0	0.000157993	0	0	0	0	0	0	0	0	0	0
Selenomonas	1.3e-05	1.71e-05	0.759493	2.13e-05	1.18e-05	0.996154	1.61e-05	1.97e-05	0	1.97e-05	1.97e-05	0	0	7.9e-05	7.9e-05	0	0	1.97e-05	9.87e-05	0	0	0	0	3.95e-05	0	0	5.92e-05
Quinella	1.29e-05	2.05e-05	0.631414	2.13e-05	9.87e-06	0.995553	1.87e-05	0	0	0	0	0	0	0	0	1.97e-05	0	0	0	0	0	0	7.9e-05	0	0	0	0
Cnuella	2.14e-05	2.55e-05	0.840615	2.09e-05	3.65e-05	0.993922	2.47e-05	0	7.9e-05	5.92e-05	9.87e-05	0	0	0	5.92e-05	1.97e-05	0	1.97e-05	0	0	0	0	0	0	0	3.95e-05	0
Porticoccus	1.65e-05	2.35e-05	0.70182	2.09e-05	1.93e-05	0.994842	2.12e-05	0	0	0	0	0	0	7.9e-05	0	0	0	5.92e-05	0	0	0	0	0	0	0	0	0
Ileibacterium	1.47e-05	2.13e-05	0.68881	2.09e-05	1.48e-05	0.994946	2.07e-05	0	0	3.95e-05	0	0	3.95e-05	0	1.97e-05	0	0	0	7.9e-05	0	0	0	0	0	0	1.97e-05	0
Gilliamella	1.45e-05	1.8e-05	0.802641	2.09e-05	1.63e-05	0.996443	1.45e-05	0	0	7.9e-05	0	0	0	3.95e-05	3.95e-05	1.97e-05	9.87e-05	0	7.9e-05	0	0	0	0	0	0	1.97e-05	0
Erysipelotrichaceae_UCG-008	1.29e-05	1.43e-05	0.903315	2.09e-05	1.83e-05	0.997229	1.13e-05	1.97e-05	3.95e-05	1.97e-05	5.92e-05	1.97e-05	1.97e-05	0	0	1.97e-05	0	0	1.97e-05	0.000118495	0	0	7.9e-05	1.97e-05	1.97e-05	3.95e-05	0
Acidipila-Silvibacterium	1.27e-05	1.76e-05	0.722884	2.09e-05	1.04e-05	0.996993	1.23e-05	1.97e-05	9.87e-05	0	0	0	0	0	0	0	0	3.95e-05	0	0	0	0	0	0	0	0	0
Planktomarina	1.66e-05	1.78e-05	0.931073	2.05e-05	2.81e-05	0.996487	1.44e-05	0	1.97e-05	0	7.9e-05	0	1.97e-05	7.9e-05	1.97e-05	1.97e-05	3.95e-05	3.95e-05	3.95e-05	0.000118495	0	0	5.92e-05	0.000157993	0	1.97e-05	1.97e-05
Elstera	1.35e-05	2.24e-05	0.602602	2.05e-05	1.04e-05	0.994967	2.06e-05	0	0	0	0	0	0	0	0	0	0	0	0	0	0	0	0	0	0	0	0
AKYG587	1.25e-05	5.15e-05	0.241757	2.05e-05	5.43e-06	0.982886	8.01e-05	3.95e-05	0	5.92e-05	0	0	1.97e-05	7.9e-05	0	0	9.87e-05	0	0	0	0	0	0	1.97e-05	0	9.87e-05	0
Thermomonospora	1.17e-05	1.87e-05	0.626856	2.05e-05	5.92e-06	0.996586	1.4e-05	0	0	0	0	0	0	0	0	0	0	0	0	0	0	0	0	0	0	0	0
Fluviicola	3.34e-05	8.79e-05	0.380174	2.01e-05	6.17e-05	0.975876	0.000124928	0	9.87e-05	1.97e-05	0	1.97e-05	5.92e-05	5.92e-05	3.95e-05	1.97e-05	0.000138244	3.95e-05	1.97e-05	1.97e-05	0	0	0	0	5.92e-05	0	0
Succinivibrionaceae_UCG-002	2.26e-05	6.07e-05	0.371728	2.01e-05	3.21e-05	0.980665	9.05e-05	0	0	9.87e-05	0	5.92e-05	1.97e-05	0	3.95e-05	0	0	0.000118495	0	0	0	0	9.87e-05	3.95e-05	0	1.97e-05	5.92e-05
Anaerocella	2.12e-05	2.86e-05	0.742006	2.01e-05	3.6e-05	0.992103	3.09e-05	9.87e-05	0	0	1.97e-05	0	0	1.97e-05	5.92e-05	3.95e-05	0	0	0	1.97e-05	0	0	1.97e-05	0	0	3.95e-05	0
Mizugakiibacter	1.5e-05	2.1e-05	0.711886	2.01e-05	1.73e-05	0.994471	2.28e-05	0	1.97e-05	0	0	0	0	0	0	0	0	7.9e-05	0	0	0	0	0	0	0	0	0
Enterorhabdus	1.37e-05	1.73e-05	0.796553	2.01e-05	1.48e-05	0.996682	1.37e-05	0	0	0	0	0	0	0	9.87e-05	0	0	1.97e-05	0	0	0	0	0	7.9e-05	0	0	0
Succiniclasticum	1.29e-05	1.96e-05	0.658922	2.01e-05	1.09e-05	0.996202	1.59e-05	0	0	0.000118495	0	0	9.87e-05	5.92e-05	0	0	0	0	0	1.97e-05	1.97e-05	9.87e-05	0	3.95e-05	0	3.95e-05	1.97e-05
unidentified_Alphaproteobacteria	1.14e-05	2.32e-05	0.489545	2.01e-05	4.94e-06	0.992668	2.88e-05	1.97e-05	0.000276489	0	1.97e-05	0	0	0	0	0	0	0.000118495	0	1.97e-05	0	7.9e-05	0	1.97e-05	0	0	0
Kineosporia	1.07e-05	4.3e-05	0.248907	2.01e-05	1.48e-06	0.988347	4.79e-05	0	0.000394984	0	0	0	0	0	0	0	5.92e-05	0.00047398	0	0	0	1.97e-05	0	0	0	0	0
Tellurimicrobium	1.04e-05	3.68e-05	0.282664	2.01e-05	9.87e-07	0.989669	4.1e-05	0	0.000118495	0	0	0	0	0	0	0	1.97e-05	0.000414733	0	0	0	0	0	7.9e-05	0	0	0
Kingella	2.15e-05	3.66e-05	0.586549	1.97e-05	3.16e-05	0.990413	3.76e-05	0	0	5.92e-05	0.000375235	5.92e-05	0	0.000197492	0.00023699	1.97e-05	7.9e-05	0	7.9e-05	3.95e-05	1.97e-05	0	0	0	0	1.97e-05	0.000157993
unidentified_Clostridia_vadinBB60_group	1.56e-05	1.73e-05	0.903807	1.97e-05	2.32e-05	0.997615	1e-05	0.000118495	5.92e-05	3.95e-05	1.97e-05	0	0.000118495	0	0	0	1.97e-05	0	0	0	0	0	0	1.97e-05	0	5.92e-05	1.97e-05
unidentified_Clostridia_UCG-014	1.52e-05	2.21e-05	0.688933	1.97e-05	1.83e-05	0.993872	2.48e-05	3.95e-05	0	0	9.87e-05	1.97e-05	0	1.97e-05	0.00023699	0	0.000118495	0	3.95e-05	3.95e-05	0	0	7.9e-05	0	0	0	1.97e-05
Dechloromonas	1.59e-05	2.57e-05	0.618092	1.94e-05	2.32e-05	0.99201	3.12e-05	0	0	0	0	3.95e-05	0	1.97e-05	3.95e-05	0	0	9.87e-05	0	0	0	0	0	0	0	0	0
Rummeliibacillus	1.41e-05	1.62e-05	0.870217	1.94e-05	1.93e-05	0.997555	1.03e-05	0	1.97e-05	1.97e-05	0	0	0	0	0	0	0	0	0	1.97e-05	0	0	0	0	0	0	0
Flexivirga	1.32e-05	1.87e-05	0.70621	1.94e-05	1.23e-05	0.996855	1.3e-05	7.9e-05	7.9e-05	7.9e-05	0	7.9e-05	1.97e-05	9.87e-05	5.92e-05	0	5.92e-05	0	0	1.97e-05	0	0	1.97e-05	5.92e-05	0	0.000118495	1.97e-05
possible_genus_04	1.24e-05	3.22e-05	0.38418	1.94e-05	8.39e-06	0.988988	4.41e-05	0	9.87e-05	0	3.95e-05	0	1.97e-05	0	0	0	0.000157993	3.95e-05	5.92e-05	0	0	0	0	5.92e-05	0	0	1.97e-05
Ercella	1.15e-05	1.74e-05	0.662458	1.94e-05	1.04e-05	0.994648	2.19e-05	1.97e-05	0	1.97e-05	0	0	0	0	0	0	0	0	0	0	0	0	0	0	0	1.97e-05	0
Syntrophobacter	1.96e-05	6.94e-05	0.282057	1.9e-05	2.17e-05	0.980393	9.18e-05	0	0	0	0	0	0	0	0	0	0	0	0	0	0	0	0	0	0	0	0
Arsenicicoccus	1.67e-05	2.07e-05	0.805875	1.9e-05	2.37e-05	0.995941	1.69e-05	7.9e-05	1.97e-05	0.000157993	0.000118495	1.97e-05	0.000118495	0.000118495	0	1.97e-05	0.000138244	3.95e-05	1.97e-05	9.87e-05	3.95e-05	9.87e-05	1.97e-05	1.97e-05	1.97e-05	0	0
Desulfobulbus	1.64e-05	4.45e-05	0.369152	1.9e-05	1.78e-05	0.987751	5.21e-05	0	1.97e-05	3.95e-05	0	0	0	1.97e-05	0	0	3.95e-05	0	0	0	0	0	3.95e-05	0	0	0	0
Sarcina	1.53e-05	5.22e-05	0.293793	1.9e-05	1.33e-05	0.985301	6.25e-05	0	0	1.97e-05	0	1.97e-05	0	0	0	0	0	1.97e-05	0	0	0	0	1.97e-05	1.97e-05	0	0	0
Pelagibacterium	1.35e-05	1.82e-05	0.74125	1.9e-05	1.68e-05	0.994308	2.35e-05	7.9e-05	5.92e-05	1.97e-05	1.97e-05	5.92e-05	1.97e-05	1.97e-05	1.97e-05	0	0	0	7.9e-05	0	1.97e-05	1.97e-05	0	0	0	1.97e-05	0
Caldicoprobacter	1.5e-05	1.95e-05	0.769085	1.86e-05	1.97e-05	0.99671	1.36e-05	1.97e-05	0	0	0	0	0	0	0	0	0	0	0	0	0	0	0	0	0	0	0
Marinobacterium	1.32e-05	2.83e-05	0.467535	1.86e-05	1.09e-05	0.992255	3.01e-05	0	0	1.97e-05	0	0	0	5.92e-05	0	0.00023699	0	0	3.95e-05	0.000118495	0	7.9e-05	1.97e-05	0	0	1.97e-05	3.95e-05
Parvibaculum	1.89e-05	3.85e-05	0.492445	1.82e-05	2.42e-05	0.991353	3.51e-05	0	0	0	0	0	0	0	0	0	0	0	0	0	0	0	0	0	0	0	0
Parviterribacter	1.66e-05	3.16e-05	0.527184	1.78e-05	2.37e-05	0.991692	3.33e-05	1.97e-05	7.9e-05	0	7.9e-05	1.97e-05	7.9e-05	0	3.95e-05	0	0.000315987	1.97e-05	1.97e-05	0	0	0	0	0	0	0	0
[Clostridium]_innocuum_group	1.57e-05	2.51e-05	0.624782	1.78e-05	1.97e-05	0.99402	2.44e-05	0	0	1.97e-05	0	1.97e-05	0	0	0	0	0	0	0	5.92e-05	0	0	0	0	0	0	1.97e-05
Pontibacter	1.52e-05	1.74e-05	0.872072	1.78e-05	2.47e-05	0.996122	1.61e-05	1.97e-05	0	0	5.92e-05	0	0.000118495	0	3.95e-05	0	3.95e-05	0	0	0.000118495	0	5.92e-05	1.97e-05	0	0	0	0
unidentified_Synergistaceae	1.49e-05	5.87e-05	0.253836	1.78e-05	1.28e-05	0.982725	8.06e-05	0	0	1.97e-05	0	0	0	0	0.000118495	0	0	0	0	0	0	0	0	7.9e-05	0	0	0
Candidatus_Actinomarina	1.44e-05	1.86e-05	0.771958	1.78e-05	2.07e-05	0.995609	1.83e-05	0	1.97e-05	0	0	0	0	5.92e-05	0	0	0	0	0	0	0	0	1.97e-05	1.97e-05	0	0	0
Chryseolinea	1.16e-05	1.76e-05	0.663078	1.78e-05	1.04e-05	0.997017	1.22e-05	0	7.9e-05	1.97e-05	0	1.97e-05	0	1.97e-05	0	5.92e-05	9.87e-05	7.9e-05	0	1.97e-05	0	7.9e-05	0	0	7.9e-05	0	0
Geobacter	1.04e-05	1.78e-05	0.581771	1.78e-05	5.92e-06	0.995822	1.71e-05	0	0	0	0	0	1.97e-05	0	5.92e-05	0	3.95e-05	1.97e-05	0	0	0	0	0	0	0	1.97e-05	1.97e-05
Photobacterium	1.38e-05	2.28e-05	0.604465	1.74e-05	1.43e-05	0.995109	2.01e-05	0	0	0	0	0	0	0	0	0	0	0	0	0	0	0	0	0	0	0	0
Acidicaldus	1.37e-05	2.76e-05	0.498921	1.74e-05	1.38e-05	0.992434	2.96e-05	0	0.000177743	0	0	0	0	3.95e-05	9.87e-05	0	0	0.000276489	0	0	0	0	1.97e-05	0	0	1.97e-05	0
unidentified_Acetothermiia	1.29e-05	3.59e-05	0.359379	1.74e-05	1.04e-05	0.988202	4.92e-05	0	0	0	0	0	0	0	0	0	0	0	0	0	9.87e-05	0	0	0	0	0	0
Arthrobacter	1.24e-05	2.72e-05	0.456546	1.74e-05	1.28e-05	0.991317	3.52e-05	3.95e-05	0	0	0	0	0.000197492	0	1.97e-05	0	0	1.97e-05	0	7.9e-05	1.97e-05	0	0	0.000335736	9.87e-05	1.97e-05	0
Gallibacterium	1.21e-05	2.29e-05	0.526993	1.74e-05	9.87e-06	0.99419	2.41e-05	0	0	0.00023699	5.92e-05	0	1.97e-05	1.97e-05	0.000118495	0	9.87e-05	0	9.87e-05	0.000118495	0	0	1.97e-05	5.92e-05	0	0	0
Virgisporangium	1.17e-05	4.05e-05	0.287531	1.74e-05	7.9e-06	0.985916	6.05e-05	0	3.95e-05	0	1.97e-05	0	1.97e-05	1.97e-05	0	0	0.000118495	0	0	0	1.97e-05	0	1.97e-05	0	0	0	0
Ellin516	1.08e-05	2.72e-05	0.395025	1.74e-05	5.92e-06	0.991948	3.14e-05	0	0.000315987	0	1.97e-05	5.92e-05	0	1.97e-05	0	1.97e-05	1.97e-05	0.000197492	0	0	0	0	0	0	0	0	0
Ellin517	1.07e-05	2.3e-05	0.463733	1.74e-05	5.92e-06	0.994538	2.22e-05	1.97e-05	1.97e-05	0	0	0	0	0	0	0	9.87e-05	0.000217241	1.97e-05	0	1.97e-05	0	5.92e-05	0	0	1.97e-05	0
Paenochrobactrum	1.06e-05	2.05e-05	0.517518	1.74e-05	8.89e-06	0.99261	2.9e-05	7.9e-05	0	0	0	0	1.97e-05	0	0	0	0	0	0	0	0	0	5.92e-05	0	0	0	0
Tepidiphilus	9.97e-06	1.53e-05	0.650045	1.74e-05	6.42e-06	0.995752	1.76e-05	1.97e-05	0	1.97e-05	0	0	1.97e-05	0	7.9e-05	1.97e-05	0	0	0	7.9e-05	0	1.97e-05	7.9e-05	7.9e-05	1.97e-05	1.97e-05	1.97e-05
Candidatus_Nitrosotalea	9.08e-06	4.05e-05	0.22443	1.74e-05	9.87e-07	0.987004	5.43e-05	0	0.00023699	0	0	0	0	0	0	0	0	0.000533228	0	0	0	0	0	0	1.97e-05	0	0
Lachnoanaerobaculum	1.59e-05	2.7e-05	0.588669	1.7e-05	2.12e-05	0.992225	3.03e-05	5.92e-05	0	0	9.87e-05	1.97e-05	7.9e-05	7.9e-05	0.000296238	3.95e-05	9.87e-05	0	0	7.9e-05	0	5.92e-05	0	1.97e-05	0	0	9.87e-05
Luedemannella	1.25e-05	3.12e-05	0.399592	1.7e-05	1.04e-05	0.99089	3.6e-05	0	5.92e-05	0	0	0	0	1.97e-05	1.97e-05	1.97e-05	0.00023699	0.000138244	1.97e-05	0	0	0	0	0	3.95e-05	0	0
Candidatus_Ovatusbacter	9.49e-06	1.6e-05	0.593279	1.7e-05	3.95e-06	0.996325	1.51e-05	5.92e-05	7.9e-05	0	0	0	0	0	0	0	3.95e-05	0.000157993	1.97e-05	0	0	0	3.95e-05	1.97e-05	0	0	0
unidentified_TK10	8.85e-06	3.48e-05	0.254166	1.7e-05	9.87e-07	0.989991	3.98e-05	1.97e-05	0.000375235	0	0	0	0	0	0	0	1.97e-05	0.000335736	0	0	0	0	0	0	0	0	0
Solimonas	1.5e-05	2.67e-05	0.560954	1.66e-05	1.83e-05	0.992315	3e-05	0	0	0	0	0	0	0	0	0	0	0	0	0	0	0	0	0	0	0	0
Clostridium_sensu_stricto_13	1.48e-05	1.82e-05	0.816173	1.66e-05	2.32e-05	0.996414	1.47e-05	0	0	1.97e-05	7.9e-05	0	1.97e-05	7.9e-05	1.97e-05	1.97e-05	0	0	0	3.95e-05	0	0	5.92e-05	3.95e-05	0	0	0
Shinella	1.28e-05	2.09e-05	0.613594	1.66e-05	1.58e-05	0.994141	2.43e-05	1.97e-05	1.97e-05	0	1.97e-05	0	0	5.92e-05	1.97e-05	0	1.97e-05	1.97e-05	7.9e-05	0	0	3.95e-05	0	1.97e-05	0	0	0
Thermovirga	1.03e-05	1.89e-05	0.546463	1.66e-05	7.9e-06	0.993995	2.44e-05	0	0	1.97e-05	0	0	1.97e-05	0	5.92e-05	0	0	0	0	0	0	0	0	3.95e-05	0	0	0
Nannocystis	1e-05	2.92e-05	0.344004	1.66e-05	4.94e-06	0.989952	4e-05	0	0	7.9e-05	3.95e-05	0	0	5.92e-05	0	0	7.9e-05	3.95e-05	0	9.87e-05	0	0	0	0	0	0	0
Yangia	1.6e-05	5.45e-05	0.292737	1.62e-05	1.73e-05	0.984378	6.92e-05	0	0	0	3.95e-05	0	0	0	0	0.000118495	0	0	0	0	0	0	0	0	0	0	0
Kineococcus	1.45e-05	2.06e-05	0.704616	1.62e-05	1.97e-05	0.995991	1.67e-05	0	7.9e-05	1.97e-05	0	0	0.000138244	0.000157993	1.97e-05	0	1.97e-05	9.87e-05	0	1.97e-05	0	0	3.95e-05	1.97e-05	3.95e-05	3.95e-05	0
Tannerella	1.4e-05	2.58e-05	0.544939	1.62e-05	1.58e-05	0.994402	2.33e-05	1.97e-05	0	0	0.000197492	0	0	3.95e-05	0.000217241	1.97e-05	7.9e-05	0	1.97e-05	7.9e-05	0	0	0	5.92e-05	1.97e-05	3.95e-05	0.000118495
Abditibacterium	1.3e-05	1.75e-05	0.740173	1.62e-05	1.78e-05	0.995572	1.86e-05	0	1.97e-05	0	0	0	7.9e-05	1.97e-05	5.92e-05	0	3.95e-05	0.000177743	0	0	0	0	0	0	0	0	1.97e-05
Nevskia	1.28e-05	1.69e-05	0.753629	1.62e-05	1.53e-05	0.99703	1.22e-05	1.97e-05	3.95e-05	0	0	0	0	0	7.9e-05	1.97e-05	1.97e-05	1.97e-05	0	1.97e-05	0	0	5.92e-05	1.97e-05	0	0	0
Ruegeria	1.08e-05	1.29e-05	0.839727	1.62e-05	1.33e-05	0.998235	7.32e-06	0	0	9.87e-05	5.92e-05	0	1.97e-05	0	3.95e-05	1.97e-05	7.9e-05	1.97e-05	0	0	3.95e-05	0	1.97e-05	3.95e-05	0	3.95e-05	0
Pir4_lineage	1e-05	3.37e-05	0.297252	1.62e-05	5.43e-06	0.988251	4.88e-05	0	0	0	1.97e-05	0	0	0	0	0	9.87e-05	0	0	0	0	0	0	3.95e-05	0	0	0
Saccharomonospora	9.91e-06	1.67e-05	0.593323	1.62e-05	7.41e-06	0.99467	2.17e-05	0	0	0	0	0	0	0	0	0	0	0	0	0	0	1.97e-05	0	0	0	0	0
Desulfatiglans	8.29e-06	1.7e-05	0.48792	1.62e-05	9.87e-07	0.996295	1.52e-05	9.87e-05	1.97e-05	3.95e-05	0	0	0	0	0	0	0	0	0	1.97e-05	0	0.000157993	0	0	0	0	0
Thermobacillus	1.32e-05	1.91e-05	0.688662	1.58e-05	1.68e-05	0.99637	1.48e-05	0	0	0	0	0	0	0	0	1.97e-05	1.97e-05	0	0	0	0	0	0	0	0	0	0
Luteolibacter	9.46e-06	1.65e-05	0.573167	1.58e-05	5.92e-06	0.99679	1.32e-05	1.97e-05	0.000138244	0	0	0	1.97e-05	0	0	0	0	0.000138244	0	0	0	3.95e-05	1.97e-05	0	0	0	0
Promicromonospora	8.87e-06	2.12e-05	0.418199	1.58e-05	3.46e-06	0.993063	2.75e-05	7.9e-05	7.9e-05	0	0	0	0	0	0	0	0	0.000256739	0	0	0	0	0	0	0	0	0
Actinomycetospora	1.24e-05	1.93e-05	0.643199	1.54e-05	1.53e-05	0.994261	2.36e-05	1.97e-05	0.000118495	0	0	1.97e-05	1.97e-05	1.97e-05	0	0	3.95e-05	0.000217241	0	0	0	0	0	0	0	0	1.97e-05
Marinococcus	1.21e-05	1.36e-05	0.89051	1.54e-05	1.83e-05	0.997172	1.16e-05	0	0	0	5.92e-05	1.97e-05	0	0	0	0	0.000118495	5.92e-05	0	0	0	0	0	0	0	1.97e-05	0
Eubacterium	1.18e-05	2.82e-05	0.416895	1.54e-05	1.09e-05	0.990673	3.68e-05	1.97e-05	0	0	0	0	0	0	9.87e-05	0	0	0	0	0	0	5.92e-05	0	0	0	0	0
Smithella	1.14e-05	1.86e-05	0.613166	1.54e-05	1.09e-05	0.99746	1.08e-05	0	0	0	0	0	0	0	0	0	0	0	0	0	0	0	0	0	0	1.97e-05	0
Rhodobacter	1.02e-05	1.64e-05	0.622622	1.54e-05	8.89e-06	0.995974	1.68e-05	9.87e-05	0	0	9.87e-05	0	0	0	0	0	0	0	0	9.87e-05	0	7.9e-05	0.000157993	1.97e-05	0	3.95e-05	1.97e-05
Cloacibacterium	3.09e-05	0.000104842	0.294706	1.5e-05	5.88e-05	0.972208	0.000145107	1.97e-05	0	0	1.97e-05	0	0	1.97e-05	0	0	0	0	5.92e-05	0	0	0	0	1.97e-05	0	0	1.97e-05
Pseudobutyrivibrio	2.79e-05	7.34e-05	0.37955	1.5e-05	4.74e-05	0.979455	9.65e-05	0	0	1.97e-05	0	1.97e-05	0	5.92e-05	0	5.92e-05	0	0	0	0	0	0	0	0	0	0	0
Ferribacterium	1.29e-05	2.21e-05	0.583269	1.5e-05	1.53e-05	0.995209	1.98e-05	0	0	1.97e-05	5.92e-05	3.95e-05	0	0.000118495	0	3.95e-05	0	0.000157993	0	3.95e-05	0	0	0	5.92e-05	0	1.97e-05	0
Ilumatobacter	1.27e-05	2.37e-05	0.534943	1.5e-05	1.53e-05	0.99513	2.01e-05	0	0	0	0	1.97e-05	1.97e-05	0	0	5.92e-05	0.000157993	1.97e-05	0	0	0	5.92e-05	0	0	0	0	0
OLB12	1.2e-05	2.78e-05	0.43189	1.5e-05	1.14e-05	0.993413	2.65e-05	1.97e-05	0.000256739	0	0	3.95e-05	5.92e-05	3.95e-05	0	1.97e-05	0.000256739	0.000138244	0	7.9e-05	0	9.87e-05	0	0	0	0	5.92e-05
Kribbella	8.61e-06	2.42e-05	0.355264	1.5e-05	2.96e-06	0.992697	2.87e-05	0	0.000177743	0	0	0	0	0	0	0	1.97e-05	0.000276489	0	0	0	0	0	0	0	0	0
IS-44	7.8e-06	2.83e-05	0.27531	1.5e-05	9.87e-07	0.991388	3.51e-05	3.95e-05	0.00023699	0	0	0	0	0	0	0	0	0.000335736	0	0	0	0	0	0	0	0	1.97e-05
Flexilinea	1.71e-05	2.83e-05	0.604535	1.46e-05	2.62e-05	0.992839	2.82e-05	0	0.000118495	0	1.97e-05	0	1.97e-05	0	0	0	3.95e-05	0	0	1.97e-05	0	0	0	0	0	1.97e-05	0
Nordella	1.51e-05	3.39e-05	0.444477	1.46e-05	1.97e-05	0.990525	3.73e-05	1.97e-05	3.95e-05	0	0	0	9.87e-05	0	5.92e-05	3.95e-05	0.000296238	0	0	0	0	0	0	7.9e-05	0	0	0
c__unidentified_Firmicutes;g__unidentified_Ruminococcaceae	1.34e-05	2.51e-05	0.534594	1.46e-05	1.58e-05	0.994516	2.26e-05	0	0	7.9e-05	1.97e-05	0	0	0	9.87e-05	0.000217241	1.97e-05	0	0	0.000177743	3.95e-05	0	0	0	0	0	1.97e-05
Robinsoniella	1.22e-05	4.79e-05	0.254308	1.46e-05	1.09e-05	0.984786	6.71e-05	0	0	0	0	0	0	0	0	0	0	0	0	0	0	0	0	0	0	0	0
Sellimonas	1.14e-05	1.9e-05	0.603469	1.46e-05	1.23e-05	0.99559	1.84e-05	0	0	1.97e-05	0	0	0	0	0	0	0	0	0	0	0	0	1.97e-05	9.87e-05	5.92e-05	0	0
Flavitalea	1.09e-05	2.74e-05	0.398511	1.46e-05	1.04e-05	0.990147	3.83e-05	0	7.9e-05	0	0	0	1.97e-05	1.97e-05	1.97e-05	0	9.87e-05	1.97e-05	0	0	0	0	0	0	0	0	0
Parablastomonas	9.9e-06	1.8e-05	0.551495	1.46e-05	6.91e-06	0.99577	1.74e-05	0	0	0	0	0	0	0	0	0	0	0	0	0	0	0	0	0	0	0	0
Companilactobacillus	9.78e-06	1.46e-05	0.670053	1.46e-05	9.38e-06	0.997713	9.59e-06	1.97e-05	0	9.87e-05	0	1.97e-05	0	0.000118495	1.97e-05	5.92e-05	0	0	3.95e-05	1.97e-05	0	0	0	0	1.97e-05	1.97e-05	0
Hamadaea	7.31e-06	2.93e-05	0.249499	1.46e-05	0	0.991626	3.35e-05	1.97e-05	0.000276489	0	0	0	0	0	0	0	0	0.000315987	0	0	0	0	0	0	0	0	0
Lactivibrio	1.25e-05	4.59e-05	0.272752	1.42e-05	1.18e-05	0.987594	5.3e-05	0	0	0	0	0	0	0	0	0	0	0	0	0	0	0	0	0	0	0	0
Ruminiclostridium	1.11e-05	1.97e-05	0.565066	1.42e-05	1.18e-05	0.995535	1.87e-05	0	0	0	0	0	0	0	5.92e-05	0	1.97e-05	3.95e-05	0	0	0	0	0	0	0	0	0
Kandleria	1.03e-05	1.59e-05	0.643904	1.42e-05	1.04e-05	0.996057	1.64e-05	0	0	9.87e-05	0	5.92e-05	3.95e-05	0	0	1.97e-05	3.95e-05	0	1.97e-05	0	0	7.9e-05	1.97e-05	0.000157993	1.97e-05	1.97e-05	1.97e-05
Phaeodactylibacter	9.88e-06	1.49e-05	0.662908	1.42e-05	9.38e-06	0.997674	9.7e-06	0	0	1.97e-05	0	1.97e-05	1.97e-05	1.97e-05	3.95e-05	5.92e-05	0	3.95e-05	0	7.9e-05	1.97e-05	3.95e-05	0	0	1.97e-05	0	0
[Polyangium]_brachysporum_group	9.73e-06	1.87e-05	0.518811	1.42e-05	8.39e-06	0.995229	1.96e-05	0	0.000197492	0	0	0	0	1.97e-05	0	1.97e-05	0	0.000157993	0	0	0	0	0	0	0	0	0
Candidatus_Arthromitus	9.57e-06	1.82e-05	0.525689	1.42e-05	7.41e-06	0.995008	2.06e-05	3.95e-05	0	9.87e-05	3.95e-05	0	3.95e-05	0	0	0	0	0	5.92e-05	1.97e-05	1.97e-05	7.9e-05	0	0.000197492	0	0	0
unidentified_mle1-27	9.09e-06	2.84e-05	0.319956	1.42e-05	4.94e-06	0.990599	3.71e-05	1.97e-05	7.9e-05	0	0	0	7.9e-05	0	1.97e-05	0	9.87e-05	0	0	0	0	0	0	9.87e-05	0	5.92e-05	0
Nonomuraea	7.41e-06	1.9e-05	0.390046	1.42e-05	9.87e-07	0.995364	1.93e-05	0	0.000157993	0	0	0	0	0	0	0	0	0.000197492	5.92e-05	0	0	0	0	1.97e-05	0	0	1.97e-05
Oribacterium	1.56e-05	3.6e-05	0.432587	1.38e-05	2.22e-05	0.98872	4.55e-05	0	1.97e-05	1.97e-05	0	0	0	0	0	0	0	0	0	0	0	5.92e-05	0	0	0	0	1.97e-05
Sediminibacterium	1.39e-05	2.01e-05	0.691519	1.38e-05	2.07e-05	0.995681	1.8e-05	0	0	0	0	0	1.97e-05	1.97e-05	0	9.87e-05	0.000118495	0	0	0	0	0	0	0	1.97e-05	0	0
Tepidimonas	1.18e-05	1.56e-05	0.752325	1.38e-05	1.53e-05	0.998327	6.92e-06	7.9e-05	0	1.97e-05	0	1.97e-05	0	0	7.9e-05	0	9.87e-05	5.92e-05	0	0	0	0	0	0	0	0	0
unidentified_Actinomarinales	1.13e-05	1.86e-05	0.605717	1.38e-05	1.28e-05	0.9966	1.4e-05	0	0	1.97e-05	5.92e-05	0	0	0	0	1.97e-05	0.000157993	0	0	9.87e-05	5.92e-05	5.92e-05	0	0	0	0	0
Spirochaeta_2	1.11e-05	2.22e-05	0.500955	1.38e-05	1.09e-05	0.995248	1.95e-05	0	0	0	0	0	0	0	0	0	3.95e-05	0	0	0	0	0	0	0	0	0	0
Peptoclostridium	1.02e-05	2.09e-05	0.490619	1.38e-05	8.89e-06	0.994493	2.28e-05	0	0	3.95e-05	0	0	0	0	0	0	0	0	0	1.97e-05	0	0	1.97e-05	1.97e-05	0	0	0
Salana	1.01e-05	1.34e-05	0.747519	1.38e-05	1.14e-05	0.997544	1.03e-05	0	1.97e-05	1.97e-05	0	1.97e-05	0	0	1.97e-05	0	0	5.92e-05	1.97e-05	9.87e-05	0	7.9e-05	0	1.97e-05	0	0	0
Prauserella	8.62e-06	1.36e-05	0.635213	1.38e-05	6.42e-06	0.998314	6.98e-06	7.9e-05	0	0	0	0	0	0	1.97e-05	0	0	0	0	1.97e-05	1.97e-05	1.97e-05	0	0	0	0	0
Sporocytophaga	8.46e-06	1.43e-05	0.591866	1.38e-05	5.92e-06	0.996919	1.26e-05	0	0	0	0	0	0	0	0	0	0	3.95e-05	0	0	0	0	0	0	0	0	0
Nitrincola	7.85e-06	2.62e-05	0.299595	1.38e-05	2.47e-06	0.990782	3.65e-05	0	0	0	0	0	0	0	0	0	0	0	0	3.95e-05	0	1.97e-05	0	0	0	1.97e-05	0
Actinospica	7.53e-06	2.83e-05	0.26642	1.38e-05	1.48e-06	0.991659	3.33e-05	0	0.000256739	0	0	0	0	0	0	0	0	0.000315987	0	0	0	0	0	0	0	0	0
MM2	7.35e-06	3.28e-05	0.224202	1.38e-05	9.87e-07	0.991176	3.55e-05	0	0.000335736	0	0	0	0	0	0	0	0	0.000335736	0	0	0	0	0	0	0	0	0
Chishuiella	1.9e-05	2.72e-05	0.698332	1.3e-05	3.31e-05	0.992924	2.82e-05	0	0	0	0	7.9e-05	1.97e-05	1.97e-05	0	0	3.95e-05	0	0	0	0	7.9e-05	0	0	0	0	0
Aquimonas	1.12e-05	2.16e-05	0.519237	1.3e-05	1.33e-05	0.994068	2.44e-05	7.9e-05	0	0	0	0	0	0	0	0	0	1.97e-05	0	0	0	0	0	0	0	0	0
S5-A14a	1.35e-05	2.4e-05	0.564816	1.26e-05	1.97e-05	0.992552	2.93e-05	0	0	0	0	0	3.95e-05	0	0	0	0	0	0	0	0	0	0	0	0	0	0
unidentified_Lachnospiraceae	1.32e-05	2.86e-05	0.460448	1.26e-05	1.63e-05	0.991247	3.54e-05	0	0	0	1.97e-05	0	0	0	1.97e-05	9.87e-05	0	0	0	0	0	0	0	0	0	0	0
Erythrobacter	1.1e-05	1.69e-05	0.65031	1.26e-05	1.38e-05	0.996355	1.5e-05	0	0	0	0	0	0	0	1.97e-05	0	0.000157993	5.92e-05	5.92e-05	7.9e-05	0	7.9e-05	1.97e-05	0	0	0	0
Proteocatella	1.02e-05	1.72e-05	0.591476	1.26e-05	1.09e-05	0.995717	1.78e-05	0	1.97e-05	0	0.000157993	0	0.000118495	0	0	0	5.92e-05	0	0	0	0	1.97e-05	1.97e-05	0	0	0	0
IMCC26207	8.42e-06	1.32e-05	0.638404	1.26e-05	6.91e-06	0.998099	7.93e-06	0	0	3.95e-05	0	0	7.9e-05	0	1.97e-05	0	0	0	0	0	0	0	0	5.92e-05	0	0	0
Terracidiphilus	7.48e-06	1.94e-05	0.38596	1.26e-05	2.96e-06	0.996458	1.44e-05	0	0.000138244	0	0	1.97e-05	0	0	0	0	0	0.000157993	0	0	0	0	0	0.000157993	0	0	0
Centipeda	1.24e-05	2.4e-05	0.517021	1.22e-05	1.58e-05	0.993946	2.46e-05	0	0	1.97e-05	0.000157993	1.97e-05	0	0	0.00023699	1.97e-05	9.87e-05	0	7.9e-05	3.95e-05	0	0	0	3.95e-05	0	0	0.000118495
Cohnella	1.03e-05	1.95e-05	0.526089	1.22e-05	1.09e-05	0.996218	1.59e-05	1.97e-05	5.92e-05	0	0	0	0	0	5.92e-05	0	0	0.000118495	0	0	0	0	0	1.97e-05	0	1.97e-05	0
Morganella	7.94e-06	1.2e-05	0.660812	1.22e-05	6.91e-06	0.998436	6.65e-06	0	0	0	0	0	0	1.97e-05	0	1.97e-05	9.87e-05	0	0	0	0	0	0	0	0	0	0
Desulfoglaeba	7.79e-06	1.6e-05	0.487001	1.22e-05	4.44e-06	0.997318	1.11e-05	0	0	0	0	0	0	0	0	0	0	0	0	0	0	0	0	0	0	0	0
Chthonomonas	7.4e-06	2.92e-05	0.252957	1.22e-05	2.96e-06	0.989751	4.05e-05	0	1.97e-05	0	0	0	0	0	0	0	9.87e-05	0.000394984	0	0	1.97e-05	0	0	0	0	0	0
Lentimicrobium	1.3e-05	5e-05	0.260919	1.18e-05	1.53e-05	0.987112	5.4e-05	0	0	0	0	0	0	0	0	0	0	0	0	0	0	0	0	0	0	0	0
Thermoflavimicrobium	1.03e-05	2.29e-05	0.450923	1.18e-05	1.09e-05	0.99298	2.8e-05	0	0	0	0	0	0	0	0	0	0	0	0	0	0	0	0	0	0	0	0
OM60(NOR5)_clade	8.7e-06	1.41e-05	0.615338	1.18e-05	9.38e-06	0.996264	1.54e-05	0	0	0	1.97e-05	0	0	0	0	0	5.92e-05	1.97e-05	0	0	0	0	0	1.97e-05	1.97e-05	0	0
Haloplasma	7.8e-06	1.21e-05	0.646836	1.18e-05	7.41e-06	0.99709	1.19e-05	3.95e-05	0	0	0	0	0	0	0	0	0	0	0	0	0	0	0	0	0	0	0
Dechlorobacter	1.41e-05	2.66e-05	0.530039	1.15e-05	2.22e-05	0.991758	3.26e-05	0	0	1.97e-05	0	0	3.95e-05	0	0	0	0	0	0	0	1.97e-05	0	0	0	0	0	0
Woeseia	1.15e-05	2.37e-05	0.48415	1.15e-05	1.48e-05	0.992867	2.82e-05	5.92e-05	0	0	0	0	1.97e-05	0	0	0	7.9e-05	0	0	0	3.95e-05	9.87e-05	7.9e-05	0	0	0	0
unidentified_Rhodospirillales	8.99e-06	1.91e-05	0.470438	1.15e-05	8.89e-06	0.993823	2.49e-05	3.95e-05	0	0.00023699	0	0	0	7.9e-05	5.92e-05	0	1.97e-05	0	0	0	0	0	0	0	1.97e-05	0	0
Candidatus_Aquiluna	8.54e-06	1.33e-05	0.643897	1.15e-05	8.39e-06	0.997941	8.6e-06	0	0	0	0	1.97e-05	0	9.87e-05	5.92e-05	0	9.87e-05	0	7.9e-05	1.97e-05	5.92e-05	1.97e-05	1.97e-05	0	1.97e-05	3.95e-05	1.97e-05
Rhizocola	7.65e-06	3.01e-05	0.254571	1.15e-05	4.44e-06	0.98971	4.1e-05	0	0	0	1.97e-05	0	3.95e-05	0	0	0	0.000118495	0	0	0	0	0	0	1.97e-05	0	0	0
Nodosilinea_PCC-7104	6.7e-06	1.23e-05	0.543332	1.15e-05	3.46e-06	0.997807	9.25e-06	7.9e-05	0	0	0	0	0	1.97e-05	0	0	0	0	0	0	0	0	0	0	5.92e-05	1.97e-05	0
JGI_0001001-H03	6.34e-06	2.44e-05	0.260175	1.15e-05	1.48e-06	0.991916	3.14e-05	1.97e-05	0.000138244	0	0	0	1.97e-05	0	0	0	0	0.000315987	0	0	0	0	0	0	0	0	0
Parafilimonas	6.31e-06	1.8e-05	0.351155	1.15e-05	1.48e-06	0.995459	1.89e-05	0	0.000177743	0	0	0	0	0	0	0	0	0.000138244	0	0	0	0	0	0	0	0	0
Virgibacillus	1.09e-05	1.48e-05	0.736792	1.11e-05	1.68e-05	0.998334	6.92e-06	0	0	0	0	0	1.97e-05	1.97e-05	0	0	1.97e-05	0	0	0	0	0	0	0	0	0	0
Clostridium_sensu_stricto_12	9.69e-06	1.67e-05	0.581088	1.11e-05	1.14e-05	0.995873	1.71e-05	0	5.92e-05	0	1.97e-05	1.97e-05	0	1.97e-05	0	1.97e-05	7.9e-05	3.95e-05	0	1.97e-05	0	0	1.97e-05	7.9e-05	1.97e-05	0	0
Suttonella	9.16e-06	1.55e-05	0.589631	1.11e-05	1.04e-05	0.996429	1.47e-05	0	0	0	0	0	0	0	0	0	0	0	0	0	0	0	0	1.97e-05	0	0	0
Alkalibacter	8.01e-06	1.41e-05	0.566662	1.11e-05	7.41e-06	0.99688	1.28e-05	0	1.97e-05	0	0	0	1.97e-05	0	0	0	0	0	0	0	0	0	0	0	0	0	0
Cavicella	7.78e-06	1.71e-05	0.456358	1.11e-05	6.42e-06	0.995069	2.03e-05	0	0	0	0	0	0	0	0	0	0	0	0	0	0	0	0	0	0	0	0
Thermicanus	6.36e-06	1.45e-05	0.43805	1.11e-05	2.47e-06	0.996024	1.67e-05	0	0	0	0	0	1.97e-05	5.92e-05	0	0	0	0	0	0	0	0	0	0	0	0	0
Thiobacillus	6.2e-06	1.09e-05	0.570621	1.11e-05	2.47e-06	0.998462	6.59e-06	0	1.97e-05	7.9e-05	0	0	0	0	0	0	3.95e-05	1.97e-05	0	0	0	9.87e-05	0	0	0	0	0
Alteromonas	1.15e-05	1.5e-05	0.766145	1.07e-05	1.93e-05	0.997078	1.2e-05	1.97e-05	0	0	0	0	1.97e-05	0	0	0	0	0	0	0	0	0	0	0	0	0	0
Shuttleworthia	1.07e-05	1.82e-05	0.587367	1.07e-05	1.38e-05	0.996543	1.41e-05	1.97e-05	0	9.87e-05	0	0.000157993	5.92e-05	0	1.97e-05	0	0	0	0	1.97e-05	0	1.97e-05	0	0	0	0	0
Gryllotalpicola	1.02e-05	1.92e-05	0.530452	1.07e-05	1.23e-05	0.996234	1.56e-05	0	0	0	0	0	0	0	0	0	0	0	0	0	0	0	0	0	0	0	0
Leadbetterella	1e-05	2.48e-05	0.404742	1.07e-05	1.09e-05	0.992896	2.82e-05	1.97e-05	0	0	0.000276489	1.97e-05	0	0	0.000118495	0	0	0	3.95e-05	7.9e-05	7.9e-05	0	0	0	0	1.97e-05	3.95e-05
Aeriscardovia	9.06e-06	1.09e-05	0.828949	1.07e-05	1.38e-05	0.998501	6.35e-06	0	5.92e-05	1.97e-05	0	1.97e-05	3.95e-05	1.97e-05	9.87e-05	5.92e-05	3.95e-05	0	0	0	0	0	0	0	0	1.97e-05	1.97e-05
Aliterella	8.9e-06	1.85e-05	0.480101	1.07e-05	9.38e-06	0.993773	2.5e-05	0.00023699	0	0	5.92e-05	0	0	0	0	1.97e-05	0	0	0	0	0	0	0	0	1.97e-05	0	0
Anaerotruncus	8.16e-06	1.59e-05	0.513547	1.07e-05	7.9e-06	0.995497	1.88e-05	0	0	1.97e-05	0	0	3.95e-05	0	0	0	0	1.97e-05	0	0	0	0	0	9.87e-05	0	0	0
Anaerofilum	8.13e-06	1.85e-05	0.438883	1.07e-05	6.91e-06	0.996041	1.64e-05	0	5.92e-05	3.95e-05	3.95e-05	0	7.9e-05	0	0	0	1.97e-05	0	1.97e-05	1.97e-05	0	0	0	0	0	0	0
UBA1819	6e-06	1.25e-05	0.479001	1.07e-05	2.47e-06	0.996968	1.24e-05	0	0	3.95e-05	1.97e-05	0	0	0	1.97e-05	1.97e-05	0	0	0	0	1.97e-05	0	0	0	0	0	0
Terriglobus	5.82e-06	1.22e-05	0.478082	1.07e-05	1.48e-06	0.999374	3.35e-06	0	7.9e-05	3.95e-05	0	0	1.97e-05	0	0	0	0	7.9e-05	3.95e-05	5.92e-05	0	7.9e-05	0	0	0	0	0
Meiothermus	5.59e-06	1.24e-05	0.450795	1.07e-05	9.87e-07	0.997373	1.1e-05	0	1.97e-05	7.9e-05	0	0	0	0	0	0	1.97e-05	1.97e-05	0	0	0	0	1.97e-05	0	0	0	1.97e-05
Myroides	1.36e-05	1.81e-05	0.752403	1.03e-05	2.37e-05	0.995958	1.68e-05	0	0	0	0	0	0	7.9e-05	0	0	0	0	0	0	0	0	0	1.97e-05	0	0	0
Coxiella	9.95e-06	2.16e-05	0.461468	1.03e-05	1.23e-05	0.993118	2.74e-05	0	0	0	0	0	0	0	0	1.97e-05	3.95e-05	1.97e-05	0	0	0	0	0	0	0	0	0
Sulfitobacter	9.63e-06	1.44e-05	0.667676	1.03e-05	1.38e-05	0.995804	1.73e-05	0	0	0	0	0	3.95e-05	3.95e-05	0	0	1.97e-05	0	5.92e-05	5.92e-05	1.97e-05	0	1.97e-05	0	1.97e-05	1.97e-05	1.97e-05
Caloramator	9.33e-06	3.83e-05	0.243783	1.03e-05	8.89e-06	0.989032	4.4e-05	0	0	0	0	0	0	0	0	0	0	0	0	0	0	0	0	0	0	0	0
Holdemania	8.24e-06	1.48e-05	0.557418	1.03e-05	8.39e-06	0.997296	1.11e-05	0	1.97e-05	0	0	0	0	0	3.95e-05	5.92e-05	0	0	0	0	0	0	0	0	0	0	0
unidentified_67-14	7.68e-06	1.09e-05	0.705432	1.03e-05	9.38e-06	0.998863	5.04e-06	3.95e-05	0	0	0	0	0	0	0	0	1.97e-05	0	0	0	0	0	0	1.97e-05	0	0	0
Slackia	7.01e-06	1.21e-05	0.578816	1.03e-05	5.92e-06	0.997195	1.14e-05	0	1.97e-05	1.97e-05	0	5.92e-05	7.9e-05	1.97e-05	1.97e-05	0	0	0	0	0	0	1.97e-05	0	5.92e-05	0	1.97e-05	0
Tuzzerella	6.88e-06	1.13e-05	0.608311	1.03e-05	5.92e-06	0.998482	6.44e-06	0	0	9.87e-05	0	0	0	0	0	0	0	0	0	0	0	0	0	0	0	0	0
Membranicola	6.75e-06	1.42e-05	0.474933	1.03e-05	4.44e-06	0.998199	7.45e-06	9.87e-05	0	7.9e-05	0	0	0	3.95e-05	0	0	0	9.87e-05	0	1.97e-05	0	0	0	0	1.97e-05	1.97e-05	1.97e-05
Holophaga	6.49e-06	9.76e-06	0.664403	1.03e-05	5.43e-06	0.998618	5.96e-06	0	0	0	0	0	0	0	0	0	0	0	0	0	0	0	0	0	0	0	0
Asaia	6.29e-06	1.27e-05	0.496196	1.03e-05	3.46e-06	0.998285	7.07e-06	7.9e-05	0	0	0	0	7.9e-05	1.97e-05	0	1.97e-05	0	0	9.87e-05	0	1.97e-05	0	1.97e-05	5.92e-05	1.97e-05	1.97e-05	0
Sporichthya	5.13e-06	1.99e-05	0.258338	1.03e-05	0	0.994044	2.44e-05	0	0.00023699	0	0	0	0	0	0	0	0	0.000157993	0	0	0	0	0	0	0	0	0
Chlamydia	1.88e-05	3.14e-05	0.59826	9.87e-06	3.16e-05	0.992639	2.89e-05	7.9e-05	0	0	0	0	0	0	0	0	0	0	0	0	0	0	0	0	0	0	0
ZOR0006	1.46e-05	4.04e-05	0.36097	9.87e-06	2.17e-05	0.987955	5.04e-05	1.97e-05	0	7.9e-05	0.00049373	7.9e-05	3.95e-05	0	0.000157993	0	0	0	0.000157993	0	1.97e-05	0	0	0	0	0	1.97e-05
Pseudofulvimonas	1.05e-05	1.92e-05	0.549285	9.87e-06	1.53e-05	0.995268	1.95e-05	0	0	0	0	1.97e-05	0	0	0	0	0	1.97e-05	0	1.97e-05	0	5.92e-05	0	0	0.000118495	0	1.97e-05
Coriobacteriaceae_UCG-002	7.02e-06	1.05e-05	0.667364	9.87e-06	7.41e-06	0.998017	8.34e-06	0	0	5.92e-05	0	1.97e-05	0	1.97e-05	0	3.95e-05	0	0	1.97e-05	0	0	0	0	3.95e-05	0	0	0
Succinatimonas	6.44e-06	2.11e-05	0.305757	9.87e-06	3.46e-06	0.99362	2.56e-05	0	0	0	0	0	0	1.97e-05	0	0	0	0	1.97e-05	0	0	0	0	0	0	0	0
DMER64	5.96e-06	9.65e-06	0.617853	9.87e-06	3.95e-06	0.998551	6.22e-06	0	0	0	0	1.97e-05	0	1.97e-05	0	3.95e-05	0	0	0	1.97e-05	0	3.95e-05	1.97e-05	0	0	1.97e-05	0
Coprothermobacter	5.57e-06	1.24e-05	0.448312	9.87e-06	1.97e-06	0.997585	1.01e-05	0	0	1.97e-05	0	0	0	0	0	0	1.97e-05	0	0	0	0	0	0	0	0	0	0
Cyanobium_PCC-6307	3.07e-05	0.000101174	0.303146	9.48e-06	5.58e-05	0.974986	0.000129432	0	0	0	0	3.95e-05	5.92e-05	7.9e-05	3.95e-05	0.000612225	0.00118495	3.95e-05	7.9e-05	5.92e-05	0	0	1.97e-05	0	0	0	0
Jeotgalibacillus	1.33e-05	2.19e-05	0.605976	9.48e-06	2.12e-05	0.994332	2.34e-05	0	0	0	0	0	1.97e-05	0	0	0	0	0	0	0	0	0	0	3.95e-05	0	9.87e-05	0
Candidatus_Alysiosphaera	1.31e-05	2.63e-05	0.496637	9.48e-06	1.97e-05	0.99328	2.68e-05	0	5.92e-05	0	3.95e-05	5.92e-05	3.95e-05	9.87e-05	0	0	0.000256739	7.9e-05	0	0	0	0	0	0	0	1.97e-05	0
C1-B045	1.09e-05	1.73e-05	0.631789	9.48e-06	1.68e-05	0.996529	1.42e-05	1.97e-05	0	1.97e-05	5.92e-05	0	0	0	1.97e-05	1.97e-05	0.000157993	0	0	0	0	7.9e-05	0	0	0	0	3.95e-05
unidentified_SAR324_clade(Marine_group_B)	8.87e-06	2.21e-05	0.400913	9.48e-06	1.04e-05	0.992405	2.98e-05	0	1.97e-05	0	0	0	1.97e-05	0	0	0	0.000138244	1.97e-05	0	0	0	0	0	3.95e-05	0	1.97e-05	0
Coprobacter	8.54e-06	2.6e-05	0.329008	9.48e-06	8.39e-06	0.994166	2.42e-05	0	0	0	0	0	9.87e-05	0	0	0	0	0	0	1.97e-05	0	1.97e-05	0	0	0	0	0
unidentified_Spirochaetaceae	7.49e-06	1.78e-05	0.4204	9.48e-06	6.91e-06	0.994448	2.3e-05	5.92e-05	0	0	0	7.9e-05	0	0	0	0	0	0	0	0	0	0	0	0	0	0	0
Thermobifida	7.27e-06	1.15e-05	0.632516	9.48e-06	7.41e-06	0.998545	6.24e-06	0	0	0	0	0	0	0	0	0	0	0	0	0	0	0	0	0	0	0	0
unidentified_0319-6G20	7e-06	2.05e-05	0.34229	9.48e-06	5.43e-06	0.993465	2.62e-05	0	3.95e-05	0	0	0	0	0	0	1.97e-05	0.000118495	1.97e-05	0	0	0	0	0	0	0	0	0
Luteitalea	6.96e-06	1.25e-05	0.556175	9.48e-06	6.42e-06	0.997635	9.88e-06	0	0	0	0	0	0	0	0	0	1.97e-05	5.92e-05	3.95e-05	0	0	0	0	0	0	0	1.97e-05
Vagococcus	6.79e-06	1.09e-05	0.622563	9.48e-06	6.91e-06	0.997262	1.12e-05	0	0	0	3.95e-05	0	0	0.000118495	1.97e-05	0	0	0	0	1.97e-05	0	0	0	0	0	0	3.95e-05
Polycyclovorans	6.44e-06	1.32e-05	0.489274	9.48e-06	4.94e-06	0.996763	1.33e-05	1.97e-05	1.97e-05	3.95e-05	0	0	1.97e-05	0	0	1.97e-05	9.87e-05	0.000138244	0	0	0	0	0	0	0	0	0
BIyi10	6.15e-06	1.09e-05	0.563695	9.48e-06	4.44e-06	0.998654	5.94e-06	1.97e-05	0	0	0	1.97e-05	0	0	0	1.97e-05	3.95e-05	0	0	0	0	0	0	7.9e-05	0	0	0
Edaphobacter	6.09e-06	1.14e-05	0.535213	9.48e-06	4.44e-06	0.998001	8.41e-06	0	7.9e-05	1.97e-05	0	0	0	0	1.97e-05	0	0	3.95e-05	0	0	0	0	0	0	0	0	0
Candidatus_Nitrososphaera	5.9e-06	1.42e-05	0.415786	9.48e-06	3.46e-06	0.995663	1.81e-05	0	1.97e-05	0	0	0	0	0	0	0	1.97e-05	0.000157993	0	0	0	0	1.97e-05	0	0	0	0
Ruminofilibacter	5.06e-06	1.02e-05	0.494879	9.48e-06	9.87e-07	0.999052	4.45e-06	0	0	0	0	0	0	0	0	0	0	0	1.97e-05	0	0	0	0	0	0	0	0
Acidiphilium	4.96e-06	2e-05	0.247587	9.48e-06	4.94e-07	0.99456	2.22e-05	0	0.000217241	0	0	0	0	0	0	0	0	0.000177743	0	0	0	0	0	0	0	0	0
Sphaerochaeta	1.22e-05	5.26e-05	0.231622	9.08e-06	1.58e-05	0.986895	5.45e-05	0	0	0	0	0	0	0	0	0	0	0	0	0	0	0	0	0	0	0	0
Haoranjiania	8.99e-06	1.59e-05	0.56663	9.08e-06	1.14e-05	0.997125	1.17e-05	0	0	0	0	0	0	0	0	0	7.9e-05	0	0	0	0	0	0	0	0	1.97e-05	0
unidentified_Pseudonocardiaceae	8.54e-06	1.55e-05	0.55184	9.08e-06	1.09e-05	0.996558	1.41e-05	1.97e-05	0	0	0	0	0	1.97e-05	1.97e-05	0	0	0	0	0	0	0	0	0	0	1.97e-05	0
Haliea	7.42e-06	1.37e-05	0.542135	9.08e-06	7.9e-06	0.996906	1.27e-05	3.95e-05	0	5.92e-05	0	3.95e-05	0	0	1.97e-05	1.97e-05	7.9e-05	0	0	9.87e-05	0	0	0	1.97e-05	3.95e-05	0	1.97e-05
Vampirovibrio	6.56e-06	1.05e-05	0.62584	9.08e-06	6.42e-06	0.999272	3.72e-06	1.97e-05	1.97e-05	0	0	0	1.97e-05	1.97e-05	0	0	0	0	0	0	0	0	0	7.9e-05	0	0	0
Globicatella	6.46e-06	1.5e-05	0.431852	9.08e-06	4.94e-06	0.995735	1.78e-05	3.95e-05	0	0	0	1.97e-05	0	0	0	7.9e-05	0	0	0	0	0	0.000157993	0	7.9e-05	0	1.97e-05	0
Soehngenia	5.91e-06	1.31e-05	0.452399	9.08e-06	3.46e-06	0.997645	9.83e-06	1.97e-05	1.97e-05	0	0	0	0	0	0	0	0	1.97e-05	0	0	0	0	0	0	0	0	0
Filomicrobium	5.7e-06	1.09e-05	0.522032	9.08e-06	3.46e-06	0.999344	3.44e-06	0	0	0	0	0	0	0	0	0	0	0	0	0	0	0	0	0	0	0	0
C39	1.87e-05	3.27e-05	0.570079	8.69e-06	3.26e-05	0.991885	3.16e-05	0	0	0	0	0	0	0	0	0	0	0	0	0	0	0	0	0	0	0	0
Polynucleobacter	1.58e-05	4.4e-05	0.359139	8.69e-06	2.57e-05	0.988536	4.67e-05	0	0	0	0	0	0	5.92e-05	1.97e-05	0.000355485	0.000454231	0	0	1.97e-05	1.97e-05	5.92e-05	0	0	0	0	0
Levilactobacillus	9.67e-06	1.53e-05	0.63066	8.69e-06	1.43e-05	0.997575	1.02e-05	0	0	0	0	0	0	9.87e-05	0	0	0	0	0	0	0	0	0	0	0	0	0
Hyphomonas	7.34e-06	1.35e-05	0.542337	8.69e-06	7.9e-06	0.99788	9.03e-06	0	0	0	7.9e-05	0	0	9.87e-05	0	1.97e-05	7.9e-05	0	0	0	0	1.97e-05	0	5.92e-05	0	0	0
unidentified_Cellvibrionaceae	6.75e-06	1.28e-05	0.526936	8.69e-06	6.91e-06	0.997362	1.1e-05	3.95e-05	0	0	0	0	0	1.97e-05	0	0	0	0	3.95e-05	0	0	0	0	1.97e-05	0	0	0
Prosthecobacter	5.91e-06	1e-05	0.588396	8.69e-06	4.94e-06	0.999003	4.54e-06	0	1.97e-05	0	0	0	0	3.95e-05	0	0	0	5.92e-05	0	0	0	0	0	0	0	0	0
Verrucomicrobium	4.85e-06	1.16e-05	0.419704	8.69e-06	1.48e-06	0.998362	6.83e-06	1.97e-05	1.97e-05	0	0	0	0	0	0	0	1.97e-05	0	0	0	0	7.9e-05	0	0	9.87e-05	0	0
Gemmatirosa	4.34e-06	2.17e-05	0.200648	8.69e-06	0	0.993199	2.71e-05	0	0.000256739	0	0	0	0	0	0	0	0	0.000177743	0	0	0	0	0	0	0	0	0
Brochothrix	1.16e-05	1.98e-05	0.586925	8.29e-06	1.78e-05	0.995326	1.93e-05	0	0	0	0	0	1.97e-05	3.95e-05	0	0	0	0	0	0	0	0	0	0	0	0	0
Patulibacter	1.08e-05	1.7e-05	0.638908	8.29e-06	1.73e-05	0.99675	1.33e-05	0	0	0.000118495	9.87e-05	0	1.97e-05	0.000118495	1.97e-05	0	0	0	0	0	0	0	0	0	1.97e-05	1.97e-05	0
Jonesia	9.25e-06	1.45e-05	0.635913	8.29e-06	1.33e-05	0.997967	8.56e-06	9.87e-05	0	0	0	9.87e-05	0	0	0	0	3.95e-05	3.95e-05	0	0	0	5.92e-05	0	0	0	0	0
Labrenzia	8.03e-06	1.65e-05	0.487919	8.29e-06	9.38e-06	0.99617	1.61e-05	0	1.97e-05	0	0	0	0	0	0	7.9e-05	7.9e-05	0	0	5.92e-05	0	0	0	0	0	0	0
Anaerolinea	7.46e-06	1.48e-05	0.505235	8.29e-06	8.89e-06	0.996868	1.28e-05	0	1.97e-05	0	0	0	0	0	1.97e-05	0	0.000138244	3.95e-05	0	0	1.97e-05	0.000138244	0	0	0	0	0
unidentified_Diplorickettsiaceae	7.19e-06	1.38e-05	0.520665	8.29e-06	7.9e-06	0.997788	9.31e-06	0	1.97e-05	0	0	0	0	0	0	0	1.97e-05	0	0	0	0	0	0	0	0	0	0
Symbiobacterium	6.2e-06	1.06e-05	0.584548	8.29e-06	5.92e-06	0.999323	3.54e-06	0	0	0	0	0	0	0	0	0	0	0	0	0	0	0	0	0	0	0	0
Apilactobacillus	5.84e-06	2.04e-05	0.286514	8.29e-06	3.95e-06	0.992581	2.93e-05	0	0	0	0	0	0	0	0	0	0	0	0	0	0	0	0	0	0	0	0
Adlercreutzia	5.84e-06	1.05e-05	0.558124	8.29e-06	4.94e-06	0.998998	4.56e-06	0	0	0	0	5.92e-05	0	0	0	0	0	0	0	7.9e-05	0	0	0	0	1.97e-05	0	0
Angustibacter	5.65e-06	1.88e-05	0.300113	8.29e-06	3.46e-06	0.993672	2.55e-05	0	9.87e-05	0	0	0	0	0	0	0	0	0.00023699	0	0	0	0	0	0	0	0	0
Bombella	4.56e-06	1.43e-05	0.318385	8.29e-06	9.87e-07	0.997625	9.88e-06	0	0	9.87e-05	0	0	0	3.95e-05	0	0	0	0	0.000118495	0	0	0	0	0	0	0	0
unidentified_F082	1.9e-05	5.8e-05	0.327159	7.9e-06	3.36e-05	0.982398	8.37e-05	0	0	1.97e-05	0	0	0	1.97e-05	9.87e-05	0	0	0	0	0	0	0	0	0	1.97e-05	1.97e-05	3.95e-05
Vitreoscilla	9.46e-06	1.56e-05	0.60547	7.9e-06	1.38e-05	0.997428	1.08e-05	0	0	1.97e-05	0	1.97e-05	7.9e-05	0	7.9e-05	7.9e-05	0	0	0	7.9e-05	0	1.97e-05	0.000118495	0	1.97e-05	0	1.97e-05
Catenisphaera	7.61e-06	1.24e-05	0.614085	7.9e-06	9.87e-06	0.998083	8.06e-06	5.92e-05	0	0	0	0	1.97e-05	1.97e-05	0	5.92e-05	5.92e-05	0	0	5.92e-05	0	0	0	9.87e-05	1.97e-05	0	1.97e-05
Candidatus_Caldatribacterium	7.04e-06	2.32e-05	0.303627	7.9e-06	6.91e-06	0.993971	2.45e-05	0	0	0	0	0	0	0	0	0	0	0	0	0	0	0	0	0	0	0	0
Trichlorobacter	7.03e-06	1.09e-05	0.643648	7.9e-06	8.89e-06	0.998114	7.91e-06	0	0	0	0	1.97e-05	0	0	5.92e-05	0	1.97e-05	0	0	0	0	0	1.97e-05	0	0	0	1.97e-05
Acetanaerobacterium	6.88e-06	1.14e-05	0.604408	7.9e-06	8.39e-06	0.998169	7.56e-06	1.97e-05	0	3.95e-05	3.95e-05	0	0	0	0	1.97e-05	0	0	1.97e-05	0	0	7.9e-05	0	0	0	0	0
Fimbriimonas	6.69e-06	1.36e-05	0.491709	7.9e-06	6.91e-06	0.997438	1.08e-05	0	0	0	0	0	0	0	0	0	0	0	0	0	0	0	0	0	0	0	0
unidentified_Chitinophagaceae	6.06e-06	1.31e-05	0.462967	7.9e-06	5.43e-06	0.997797	9.27e-06	0	0.000118495	0	0	0	0	0	0	7.9e-05	0	1.97e-05	0	0	0	0	0	0	0	0	0
Candidatus_Entotheonella	5.92e-06	1.49e-05	0.39726	7.9e-06	4.94e-06	0.995787	1.73e-05	3.95e-05	0	0	0	1.97e-05	0	1.97e-05	0	0	0.000118495	0	1.97e-05	1.97e-05	3.95e-05	0	0	0	0	1.97e-05	0
Ahniella	5.8e-06	1.8e-05	0.321573	7.9e-06	4.44e-06	0.993897	2.48e-05	0	0	0	0	0	0	0	0	0	1.97e-05	0	0	0	0	0	0	0	1.97e-05	0	0
Ancylobacter	5.06e-06	9.33e-06	0.541715	7.9e-06	3.46e-06	0.998718	5.73e-06	1.97e-05	3.95e-05	0	0	0	0	0	0	1.97e-05	1.97e-05	1.97e-05	5.92e-05	0	1.97e-05	0	0	0	0	0	0
CAG-56	4.86e-06	1.21e-05	0.399895	7.9e-06	2.47e-06	0.996981	1.23e-05	0	0	0	0	1.97e-05	0	1.97e-05	0	0	0	0	0	0	0	3.95e-05	0	0	0	7.9e-05	0
KD3-10	4.79e-06	1.1e-05	0.435473	7.9e-06	2.47e-06	0.997843	9.16e-06	0	1.97e-05	0	1.97e-05	0	1.97e-05	0	0	3.95e-05	1.97e-05	1.97e-05	0	0	1.97e-05	0	0	7.9e-05	5.92e-05	0	0
Thioalbus	4.72e-06	1.19e-05	0.395292	7.9e-06	1.97e-06	0.998067	8.12e-06	0	0	0	0	0	0	0	0	0	0	0	0	0	0	0	0	0	0	0	0
Psychroglaciecola	4.42e-06	1.01e-05	0.436202	7.9e-06	1.48e-06	0.999034	4.47e-06	0	1.97e-05	5.92e-05	0	0	0	0	0	0	0	0	0	0	7.9e-05	0	0	0	0	0	0
Candidatus_Paenicardinium	3.95e-06	1.94e-05	0.204073	7.9e-06	0	0.994987	2.06e-05	0	0.000197492	0	0	0	0	0	0	0	0	0.000197492	0	0	0	0	0	0	0	0	0
Desulfitobacterium	1.12e-05	1.96e-05	0.573162	7.5e-06	1.78e-05	0.995839	1.71e-05	0	0	0	0	0	0	0	0	0	0	0	0	0	0	0	0	0	0	0	0
SP3-e08	1.05e-05	3.06e-05	0.34422	7.5e-06	1.58e-05	0.990185	3.81e-05	0	0	0	0	0	1.97e-05	0	0	1.97e-05	0	0	0	0	0	0	0	1.97e-05	0	0	0
Acetoanaerobium	8.99e-06	1.29e-05	0.696556	7.5e-06	1.43e-05	0.997984	8.56e-06	0	0	0	0	5.92e-05	0	0	7.9e-05	0	3.95e-05	0	0	0	0	0	0	1.97e-05	0	0	0
Candidatus_Brocadia	8.94e-06	2.65e-05	0.337448	7.5e-06	1.14e-05	0.991592	3.36e-05	0	0	0	7.9e-05	5.92e-05	0	0	0	0	0.000315987	1.97e-05	5.92e-05	1.97e-05	0	0	0	3.95e-05	0	1.97e-05	1.97e-05
Methylobacter	8.42e-06	2.26e-05	0.373455	7.5e-06	1.09e-05	0.993008	2.79e-05	0	3.95e-05	0	0	3.95e-05	0	0	0	1.97e-05	0.000276489	3.95e-05	0	0	0	7.9e-05	0	0	0	0	0
unidentified_Bradymonadaceae	7.59e-06	1.39e-05	0.54518	7.5e-06	9.87e-06	0.997148	1.17e-05	0	0	1.97e-05	0	1.97e-05	0	0	0.000118495	7.9e-05	0	0	0	1.97e-05	0	5.92e-05	0	0	0	0	0
Oligoflexus	6.58e-06	1.09e-05	0.602214	7.5e-06	7.9e-06	0.999391	3.31e-06	0	7.9e-05	0	0	0	0	1.97e-05	0	0	0	5.92e-05	1.97e-05	0	0	0	0	0	0	0	0
Rikenella	6.47e-06	1.26e-05	0.515288	7.5e-06	6.91e-06	0.998942	4.8e-06	0	0	5.92e-05	0	0	0	7.9e-05	7.9e-05	0	7.9e-05	0	0	3.95e-05	0	0	3.95e-05	0	7.9e-05	0	0
Herbinix	6.18e-06	8.83e-06	0.69966	7.5e-06	8.39e-06	0.999012	4.52e-06	0	0	0	0	0	1.97e-05	7.9e-05	0	0	0	0	0	3.95e-05	0	0	0	0	0	0	0
Bradymonas	6.03e-06	1.08e-05	0.558865	7.5e-06	6.42e-06	0.998243	7.32e-06	0	1.97e-05	1.97e-05	9.87e-05	1.97e-05	1.97e-05	0	3.95e-05	1.97e-05	1.97e-05	0	1.97e-05	0	1.97e-05	0	0	5.92e-05	0	7.9e-05	5.92e-05
Candidatus_Xiphinematobacter	5.82e-06	1.01e-05	0.576013	7.5e-06	5.92e-06	0.999061	4.45e-06	0	0	0	0	0	1.97e-05	1.97e-05	1.97e-05	0	0	0	5.92e-05	5.92e-05	0	0	0	0	0	0	0
Nitrolancea	4.59e-06	1.3e-05	0.353672	7.5e-06	1.97e-06	0.996893	1.27e-05	0	9.87e-05	0	0	0	0	0	0	0	0	0.000138244	0	0	0	0	0	0	1.97e-05	0	0
Silanimonas	4.54e-06	8.88e-06	0.511489	7.5e-06	2.47e-06	0.998838	5.14e-06	0	3.95e-05	0	0	0	0	0	0	0	0	0	0	0	0	0	0	0	0	0	0
Sedimenticola	4.23e-06	9.55e-06	0.44256	7.5e-06	1.48e-06	0.997932	8.64e-06	0	0	0	1.97e-05	0	0	0	1.97e-05	0	0	0	1.97e-05	5.92e-05	0	0	1.97e-05	5.92e-05	0	3.95e-05	0
Pseudoflavitalea	3.75e-06	1.97e-05	0.190057	7.5e-06	0	0.992754	2.86e-05	0	0	0	0	0	0	0	0	0	0	1.97e-05	0	0	0	0	0	0	0	0	0
H1	8.69e-06	1.71e-05	0.508739	7.11e-06	1.23e-05	0.996627	1.39e-05	0	0	0	0	0	0	1.97e-05	0	0	0	0	0	0	0	0	0	0	0	0	0
Clade_Ia	7.13e-06	1.21e-05	0.587075	7.11e-06	9.38e-06	0.999151	4.1e-06	0	0	0	0	0	0	0	0	0	0	7.9e-05	0	0	0	0	0	1.97e-05	0	0	0
Novibacillus	6.53e-06	1.29e-05	0.507124	7.11e-06	7.41e-06	0.997274	1.11e-05	0	0	0	0	0	0	0	0	0	0	0	0	0	0	0	0	0	0	0	0
Providencia	6.52e-06	1.08e-05	0.604007	7.11e-06	8.39e-06	0.998278	7.07e-06	0	0	0	0	0	0	0	0	9.87e-05	0	0	0	0	0	0	0	0	0	1.97e-05	0
Tistrella	6.01e-06	1.22e-05	0.492205	7.11e-06	6.42e-06	0.997183	1.15e-05	0	0	0	0	0	0	0	0	0	0	0	0	0	0	0	0	0	0	0	0
Johnsonella	5.9e-06	1.32e-05	0.446408	7.11e-06	5.92e-06	0.996106	1.61e-05	0	0	0	5.92e-05	3.95e-05	0	3.95e-05	1.97e-05	0	3.95e-05	0	0.000157993	0	0	0	0	0	0	0	7.9e-05
Flavihumibacter	5.88e-06	1e-05	0.586987	7.11e-06	6.42e-06	0.998879	5.01e-06	0	0	0	0	5.92e-05	0	0	0	0	1.97e-05	0	0	0	0	0	0	0	0	0	0
Roseimarinus	5.37e-06	1.22e-05	0.44011	7.11e-06	4.44e-06	0.998526	6.33e-06	0	0	5.92e-05	0	0	7.9e-05	0	0	0	0	0	0	0	0	0	0	0	0	0	1.97e-05
Candidatus_Berkiella	4.9e-06	1.08e-05	0.454	7.11e-06	3.46e-06	0.998026	8.32e-06	0	1.97e-05	0	0	0	0	0	0	1.97e-05	0	9.87e-05	0	0	0	0	0	0	0	1.97e-05	0
Alkaliphilus	4.88e-06	1.11e-05	0.439116	7.11e-06	3.46e-06	0.998389	6.74e-06	0	0	0	0	0	0	0	0	0	0	0	0	0	0	0	0	0	0	0	0
unidentified_Rhodanobacteraceae	4.2e-06	8.48e-06	0.494807	7.11e-06	1.97e-06	0.999283	3.72e-06	0	5.92e-05	0	0	0	0	0	0	0	1.97e-05	7.9e-05	0	0	0	0	1.97e-05	0	0	0	0
Acidisoma	3.93e-06	1.19e-05	0.329803	7.11e-06	9.87e-07	0.997005	1.22e-05	0	7.9e-05	0	0	0	0	0	0	0	0	0.000138244	0	0	0	0	0	0	0	0	0
Larkinella	1.36e-05	3.3e-05	0.411375	6.71e-06	2.32e-05	0.990746	3.65e-05	1.97e-05	0	5.92e-05	0	7.9e-05	7.9e-05	0.000355485	1.97e-05	1.97e-05	0.00023699	0.000118495	3.95e-05	0	0	1.97e-05	0	0	0	0	0
Longispora	8.53e-06	1.33e-05	0.640015	6.71e-06	1.28e-05	0.996931	1.26e-05	0	0	0	0	0	0	0	0	0	0	0	0	0	0	0	0	0	0	0	0
Sva0081_sediment_group	7.36e-06	1.36e-05	0.539639	6.71e-06	9.87e-06	0.997992	8.49e-06	0	0	0	0	3.95e-05	0	7.9e-05	0	0	7.9e-05	0	0	0	0	0	0	0	0	0	0
Verminephrobacter	5.84e-06	1.27e-05	0.460716	6.71e-06	6.42e-06	0.996816	1.31e-05	0	0	0	0	0	0	0	0	0	1.97e-05	0	0	0	0	0	0	0	1.97e-05	0	0
Ignatzschineria	5.74e-06	1.08e-05	0.533267	6.71e-06	6.42e-06	0.997693	9.68e-06	0	0	0	0	0	3.95e-05	0	0	0	1.97e-05	0	0	0	0	0	0	0	0	0	0
[Eubacterium]_saphenum_group	5.65e-06	1.03e-05	0.548541	6.71e-06	6.42e-06	0.998355	6.85e-06	1.97e-05	0	1.97e-05	0	9.87e-05	5.92e-05	0	0	1.97e-05	0	1.97e-05	0	0	0	1.97e-05	0	0	0	1.97e-05	0
unidentified_Gemmataceae	5.39e-06	2.05e-05	0.262511	6.71e-06	4.44e-06	0.993517	2.59e-05	0	0	1.97e-05	0	0	1.97e-05	0	0	0	0.000138244	3.95e-05	0	0	0	0	0	0	0	0	0
Parapedobacter	5.32e-06	1.16e-05	0.458799	6.71e-06	4.94e-06	0.998091	7.97e-06	0	1.97e-05	0	0	1.97e-05	0	5.92e-05	7.9e-05	0	0	0	0	0	0	0	0	0	0	9.87e-05	0
Thermus	5.24e-06	1.11e-05	0.473303	6.71e-06	4.94e-06	0.997513	1.05e-05	0	0	1.97e-05	0	0	0	0	0	0	0	0	0	0	0	0	1.97e-05	0	0	0	0
Sorangium	5.14e-06	1.69e-05	0.304266	6.71e-06	4.44e-06	0.994093	2.43e-05	0	0	0	0	0	0	0	1.97e-05	0	5.92e-05	0	0	0	0	0	0	0	1.97e-05	0	1.97e-05
HN-HF0106	4.99e-06	1.26e-05	0.396792	6.71e-06	3.95e-06	0.997816	9.23e-06	0	0	1.97e-05	0	0	0	0	0	0	0	0	0	0	0	0	1.97e-05	0	0	0	0
Dermabacter	4.91e-06	9.55e-06	0.513859	6.71e-06	4.44e-06	0.99795	8.6e-06	1.97e-05	0	0	3.95e-05	0	0	1.97e-05	1.97e-05	1.97e-05	0	0	0	1.97e-05	0	7.9e-05	0	1.97e-05	0	0	0
Gluconobacter	4.35e-06	1.27e-05	0.343699	6.71e-06	2.47e-06	0.995907	1.69e-05	1.97e-05	0	5.92e-05	0	0	1.97e-05	0	0	0	0	0	0.000157993	0	0	0	0	0	0	0	1.97e-05
Diplosphaera	4.15e-06	9.28e-06	0.446697	6.71e-06	2.47e-06	0.998293	7.04e-06	1.97e-05	0	0	0	0	1.97e-05	0	0	0	0	0	0	0	0	0	0	0	0	0	0
Vogesella	3.88e-06	9.37e-06	0.414258	6.71e-06	1.48e-06	0.99832	6.96e-06	0	0	1.97e-05	0	0	0	0	3.95e-05	1.97e-05	0	0	0	0	0	0	0	0	1.97e-05	0	0
unidentified_WPS-2	3.75e-06	1.28e-05	0.292096	6.71e-06	9.87e-07	0.996515	1.42e-05	0	0	0	0	0	0	0	0	0	1.97e-05	0	0	0	5.92e-05	0	0	0	0	1.97e-05	0
Candidatus_Protochlamydia	3.67e-06	1.02e-05	0.361635	6.71e-06	9.87e-07	0.997684	9.7e-06	0	0	0	0	0	0	0	0	0	0	0	0	0	0	0	0	0	0	0	0
Paraprevotella	3.67e-06	8.71e-06	0.421747	6.71e-06	9.87e-07	0.998898	4.95e-06	0	1.97e-05	0	0	0	0	0	0	0	0	0	0	0	0	0	0	0	0	0	0
SCADC1-2-3	3.54e-06	1.05e-05	0.335238	6.71e-06	4.94e-07	0.997898	8.9e-06	0	0	0	0	0	0	0	0	0	0	0	0	0	0	0	0	0	0	0	0
probable_genus_10	1.46e-05	5.38e-05	0.270369	6.32e-06	2.47e-05	0.983575	7.52e-05	0	0	5.92e-05	0	0	1.97e-05	0	0	0	0	0	0	0.000118495	0	0	0	0	0	0	0
Candidatus_Kuenenia	6.92e-06	2.86e-05	0.242058	6.32e-06	7.9e-06	0.992134	3.06e-05	0	0	0	0	0	0	0	0	0	0	0	0	0	0	0	0	0	0	0	0
Sanguibacteroides	5.99e-06	9.45e-06	0.634218	6.32e-06	7.9e-06	0.999079	4.39e-06	1.97e-05	7.9e-05	3.95e-05	0	3.95e-05	0	0	0	3.95e-05	0	0	0	0	0	1.97e-05	0	1.97e-05	0	0	0
Catenibacterium	5.89e-06	1e-05	0.587171	6.32e-06	7.41e-06	0.999337	3.48e-06	0	0	0	0	0	0	0	0	0	0	0	0	0	0	1.97e-05	1.97e-05	0	0	0	0
Desulfosarcina	5.24e-06	1.2e-05	0.43519	6.32e-06	4.94e-06	0.998154	7.71e-06	0	0	0	0	0	0	0	0	0	0	0	0	0	0	0	0	0	0	0	0
Arsenicitalea	5.01e-06	9.39e-06	0.533418	6.32e-06	4.94e-06	0.999364	3.41e-06	0	0	0	0	0	0	0	0	0	0	0	0	0	0	0	0	0	0	0	0
Sulfurovum	5e-06	1.04e-05	0.479299	6.32e-06	4.94e-06	0.997251	1.12e-05	0	0	1.97e-05	0	0	0	0	0	0	0	0	0	0	0	0	0.000118495	0	0	0	0
Shimazuella	4.58e-06	1.05e-05	0.434905	6.32e-06	3.46e-06	0.998918	4.86e-06	0	5.92e-05	5.92e-05	0	0	0	0	0	0	0	7.9e-05	1.97e-05	0	0	0	0	0	0	0	0
Succinimonas	4.42e-06	9.12e-06	0.485148	6.32e-06	3.46e-06	0.999048	4.47e-06	0	0	0	5.92e-05	0	0	0	0	1.97e-05	0	0	0	0	0	0	0	0	0	0	0
Syntrophomonas	4.38e-06	1.21e-05	0.362813	6.32e-06	2.96e-06	0.996829	1.3e-05	0	0	7.9e-05	0	0	0	0	0	0	0	0	0	0	0	0	0	0	0	0	0
Hahella	4.01e-06	1.24e-05	0.322797	6.32e-06	1.97e-06	0.997751	9.42e-06	0	1.97e-05	0	0	0	0	0	0	1.97e-05	0	0	0	0.000118495	0	0	0	0	7.9e-05	0	0
Petrotoga	3.39e-06	2.07e-05	0.163267	6.32e-06	4.94e-07	0.992345	3e-05	0	0	0	0	0	0	0	0	0	0	0	0	0	0	0	0	0	0	0	0
Zavarzinella	3.37e-06	1.8e-05	0.186744	6.32e-06	4.94e-07	0.993439	2.65e-05	1.97e-05	0	0	0	0	0	0	0	0	1.97e-05	1.97e-05	0	0	0	0	0	0	0	0	0
Methanothermobacter	3.37e-06	1.29e-05	0.262031	6.32e-06	4.94e-07	0.996669	1.38e-05	0	0	0	0	0	0	0	0	0	0	0	0	0	0	0	0	0	0	0	0
Stomatobaculum	3.16e-06	8.93e-06	0.353811	6.32e-06	0	0.997975	8.56e-06	0	0	0	0	0	0	0	0	0	0	0	0	0	0	0	0	0	0	0	0
Arcanobacterium	9.19e-06	1.52e-05	0.602917	5.92e-06	1.53e-05	0.997384	1.1e-05	0	0	1.97e-05	0	3.95e-05	1.97e-05	0	1.97e-05	0	0	0	0	0	0	0	0	9.87e-05	0	0	0
Saccharibacillus	6.77e-06	1.26e-05	0.537281	5.92e-06	9.38e-06	0.997471	1.07e-05	7.9e-05	3.95e-05	1.97e-05	0	0	1.97e-05	0.000118495	3.95e-05	0	1.97e-05	1.97e-05	0	0	0	0	7.9e-05	0	0	0	0
Herpetosiphon	5.6e-06	1.48e-05	0.377193	5.92e-06	6.42e-06	0.994905	2.1e-05	0	1.97e-05	1.97e-05	1.97e-05	0	0	0	0	0	0	0.000197492	0	0	0	0	0	1.97e-05	0	0	0
Rhodomicrobium	5.48e-06	1.03e-05	0.533428	5.92e-06	6.42e-06	0.998588	6.11e-06	0	7.9e-05	1.97e-05	0	0	0	0	0	1.97e-05	0	3.95e-05	0	0	0	0	0	0	0	0	0
Prevotellaceae_NK3B31_group	5.41e-06	1.21e-05	0.448873	5.92e-06	5.92e-06	0.997113	1.19e-05	0	0	1.97e-05	0	0	0	7.9e-05	0	0	0	0	0	0	0	0	0	0	1.97e-05	0	0
1174-901-12	5.34e-06	1.4e-05	0.381751	5.92e-06	5.43e-06	0.997503	1.06e-05	0	1.97e-05	5.92e-05	0.000118495	0	1.97e-05	7.9e-05	0	0	0	1.97e-05	0.000118495	0	0	0	0	0	0	0	0
Ammoniibacillus	4.74e-06	9.47e-06	0.500418	5.92e-06	4.94e-06	0.998075	8.08e-06	0	0	0	0	0	0	0	0	0	0	0	0	0	0	0	0	0	0	0	0
Clostridium_sensu_stricto_7	3.92e-06	7.21e-06	0.543959	5.92e-06	2.96e-06	0.999655	2.31e-06	0	0	0	0	0	0	0	0	0	0	0	0	0	0	0	0	0	0	0	0
JGI-0000079-D21	3.75e-06	1.2e-05	0.311691	5.92e-06	1.97e-06	0.995924	1.69e-05	0	0	0	0	0	0	0	0	0	0	0	0	0	0	0	0	0	0	0	0
Hypnocyclicus	3.59e-06	1.11e-05	0.323235	5.92e-06	1.48e-06	0.998034	8.27e-06	0	0	0	0	0	0	0	0	0	0	0	0	9.87e-05	0	0	0	0	0	0	1.97e-05
oc32	3.36e-06	1.2e-05	0.278994	5.92e-06	9.87e-07	0.996472	1.44e-05	0	0	5.92e-05	0	0	1.97e-05	1.97e-05	0	0	0	0	1.97e-05	0	0	0	0	0	0	0	0
unidentified_Saprospiraceae	3.36e-06	1.07e-05	0.315006	5.92e-06	9.87e-07	0.99716	1.17e-05	0	7.9e-05	0	0	0	0	1.97e-05	0	0	0	0	0	0	0	0	0	0	0	0	0
Syntrophorhabdus	3.36e-06	1.01e-05	0.33103	5.92e-06	9.87e-07	0.997834	9.2e-06	0	0	0	0	0	0	0	0	0	0	0	0	0	0	0	0	0	0	0	0
Polaribacter	3.3e-06	9.31e-06	0.354261	5.92e-06	9.87e-07	0.997595	1.01e-05	0	0	0	0	0	0	0	0	0	0	0	0	0	0	0	0	0	0	0	0
Pedosphaera	3.16e-06	1.1e-05	0.28642	5.92e-06	4.94e-07	0.997769	9.38e-06	3.95e-05	0.000118495	0	1.97e-05	0	0	0	0	0	0	1.97e-05	0	0	0	0	0	0	0	0	0
Methanosphaera	8.08e-06	1.36e-05	0.59378	5.53e-06	1.28e-05	0.998469	6.55e-06	1.97e-05	3.95e-05	0	0	0	1.97e-05	0	0	0	5.92e-05	0	0	0	0	0	0	0	0	0	0
Halioglobus	5.84e-06	1.14e-05	0.511236	5.53e-06	7.41e-06	0.998206	7.43e-06	0	0	0	0	0	0	0	0	0	0	0	0	0	0	1.97e-05	0	1.97e-05	0	0	0
Flaviaesturariibacter	5.71e-06	1.14e-05	0.500892	5.53e-06	7.41e-06	0.997406	1.09e-05	1.97e-05	3.95e-05	0	0	0	0	0	0	0	0	7.9e-05	0	0	0	0	0	0	0	0	0
Kangiella	4.92e-06	1.38e-05	0.356354	5.53e-06	4.94e-06	0.996385	1.47e-05	0	0	0	0	0	1.97e-05	5.92e-05	0	0	9.87e-05	0	1.97e-05	0	0	0	0	0	0	0	3.95e-05
Aneurinibacillus	4.89e-06	9.3e-06	0.525758	5.53e-06	5.43e-06	0.999092	4.32e-06	0	0	0	0	0	0	0	0	0	7.9e-05	0	0	0	0	0	0	0	0	0	0
Turneriella	4.54e-06	9.46e-06	0.480142	5.53e-06	4.44e-06	0.999096	4.3e-06	0	0	0	0	0	0	0	0	0	5.92e-05	0	0	7.9e-05	0	0	0	0	0	0	0
Aquisphaera	4.2e-06	1.14e-05	0.368933	5.53e-06	3.46e-06	0.996776	1.32e-05	0	3.95e-05	0	0	0	0	0	0	0	0	0.000138244	0	0	0	0	0	0	0	0	0
Syntrophotalea	3.3e-06	8.62e-06	0.382665	5.53e-06	1.48e-06	0.998138	7.82e-06	0	0	1.97e-05	0	0	0	1.97e-05	1.97e-05	0	0	0	0	0	0	0	0	5.92e-05	0	0	0
unidentified_NS9_marine_group	3.16e-06	1.08e-05	0.292094	5.53e-06	9.87e-07	0.997417	1.09e-05	0	0	0	1.97e-05	1.97e-05	0	0	0	0	0	1.97e-05	0	0	1.97e-05	0	1.97e-05	0	0	0	0
UTBCD1	3.16e-06	9.47e-06	0.333612	5.53e-06	9.87e-07	0.998507	6.35e-06	1.97e-05	7.9e-05	0	0	0	0	0	1.97e-05	0	0	3.95e-05	0	0	0	0	0	0	0	0	0
unidentified_SJA-28	3.14e-06	9.88e-06	0.317781	5.53e-06	9.87e-07	0.997871	9.03e-06	0	0	0	0	0	0	1.97e-05	0	0	1.97e-05	0	0	0	0	0	0	0	0	0	0
Psychromonas	1.1e-05	1.86e-05	0.59087	5.13e-06	1.93e-05	0.996641	1.38e-05	0	0	0	0	0	0	0	0	0	9.87e-05	0	0	0	0	0	0	0	0	0	0
Thermoanaerobacterium	6.6e-06	1.47e-05	0.448041	5.13e-06	9.38e-06	0.99609	1.62e-05	0	0	1.97e-05	0	0	0	0	0	0	0	0	1.97e-05	0	0	0	0	0	0	0	0
Succinivibrionaceae_UCG-001	6.29e-06	1.45e-05	0.433493	5.13e-06	8.39e-06	0.997565	1.02e-05	0	0	0	9.87e-05	1.97e-05	0	1.97e-05	7.9e-05	0	7.9e-05	0	0	9.87e-05	0	0	0	0	0	0	0
Fonticella	5.81e-06	1.34e-05	0.434049	5.13e-06	7.41e-06	0.995856	1.71e-05	0	0	0.000157993	0	0	0	1.97e-05	0	0	0	0	0	0	0	0	0	0	0	0	0
Glycomyces	5.73e-06	1.45e-05	0.396048	5.13e-06	7.41e-06	0.996572	1.41e-05	0	0	0	0	0	0	0	1.97e-05	0	0	0	0	0	0	0	0	0	0	0	0
Cardiobacterium	5.21e-06	1.02e-05	0.510974	5.13e-06	6.42e-06	0.999394	3.28e-06	0	0	0	7.9e-05	0	0	0	5.92e-05	5.92e-05	1.97e-05	0	0	0	1.97e-05	0	0	3.95e-05	1.97e-05	0	1.97e-05
Wohlfahrtiimonas	5.14e-06	1.22e-05	0.422126	5.13e-06	5.92e-06	0.997206	1.14e-05	0	0	1.97e-05	0	0	0	1.97e-05	0	0	0	0	0	0	0	0	0.000118495	0	0	0	1.97e-05
Alicyclobacillus	4.98e-06	1.08e-05	0.461904	5.13e-06	5.92e-06	0.998307	6.98e-06	0	0	0	0	1.97e-05	0	7.9e-05	0	1.97e-05	9.87e-05	0	0	0	0	0	0	1.97e-05	0	0	0
Eggerthella	4.84e-06	8.4e-06	0.575769	5.13e-06	5.92e-06	0.999669	2.23e-06	0	0	1.97e-05	1.97e-05	0	0	0	0	0	0	0	0	0	0	0	0	1.97e-05	0	0	0
Silvanigrella	4.41e-06	9.15e-06	0.4824	5.13e-06	4.44e-06	0.998146	7.78e-06	0	1.97e-05	0	0	0	0	0	0	0	0	1.97e-05	0	0	0	0	0	1.97e-05	0	0	0
unidentified_Candidatus_Jorgensenbacteria	4.29e-06	1.03e-05	0.416043	5.13e-06	3.95e-06	0.998874	5.03e-06	0	0	0	0	0	0	0	0	0	0	0	1.97e-05	0	0	0	0	0	0	0	0
Chiayiivirga	4.2e-06	9.9e-06	0.423756	5.13e-06	3.95e-06	0.99852	6.33e-06	0	0	0	0	0	0	0	0	0	0	0	0	0	0	0	0	0	0	0	0
Wandonia	4.04e-06	1.04e-05	0.386939	5.13e-06	3.46e-06	0.998257	7.11e-06	0	0	0	0	0	0	0	0	0	0	0	0	0	0	0	0	0	0	0	0
unidentified_IMCC26256	3.94e-06	8.69e-06	0.453179	5.13e-06	3.46e-06	0.999183	4.06e-06	0	0	0	0	0	0	1.97e-05	1.97e-05	0	1.97e-05	3.95e-05	0	0	0	7.9e-05	5.92e-05	0	0	0	0
unidentified_Sericytochromatia	3.77e-06	7.04e-06	0.535785	5.13e-06	3.46e-06	0.999514	2.92e-06	3.95e-05	1.97e-05	1.97e-05	1.97e-05	0	0	5.92e-05	1.97e-05	0	0	0	0	0	0	0	0	0	1.97e-05	0	0
Pediococcus	3.73e-06	6.63e-06	0.562651	5.13e-06	3.46e-06	0.999436	3.13e-06	1.97e-05	0	0	0	0	0	1.97e-05	0	0	0	0	0	0	0	0	0	0	0	0	0
Tuberibacillus	3.62e-06	1.05e-05	0.345877	5.13e-06	2.47e-06	0.997054	1.21e-05	0	1.97e-05	0.000118495	0	0	0	0	0	0	0	0	0	0	0	0	0	0	0	0	0
Thermasporomyces	3.59e-06	9.72e-06	0.36997	5.13e-06	2.47e-06	0.998369	6.83e-06	0	0	0	0	0	0	0	0	0	0	0	0	0	0	0	0	0	0	0	0
Trichloromonas	3.54e-06	8.39e-06	0.421265	5.13e-06	2.47e-06	0.999261	3.76e-06	0	0	0	0	0	1.97e-05	0	0	0	0	0	0	0	0	0	0	1.97e-05	0	0	0
Sporanaerobacter	3.54e-06	8.5e-06	0.41691	5.13e-06	2.47e-06	0.999305	3.59e-06	0	0	0	0	0	0	0	0	0	0	0	0	0	0	0	0	0	0	0	0
Epulopiscium	3.53e-06	8.28e-06	0.425815	5.13e-06	2.47e-06	0.999101	4.28e-06	1.97e-05	0	7.9e-05	0	0	0	0	0	0	0	0	0	0	0	0	0	0	0	0	0
Hassallia	3.51e-06	8.63e-06	0.406051	5.13e-06	2.47e-06	0.998494	6.35e-06	5.92e-05	9.87e-05	0	0	0	1.97e-05	0	0	0	0	1.97e-05	0	0	0	0	0	0	0	0	0
Bacteriovorax	3.16e-06	8.4e-06	0.37609	5.13e-06	1.48e-06	0.998612	5.99e-06	0	1.97e-05	5.92e-05	0	0	0	0	0	0	0	1.97e-05	0	0	0	0	0	0	0	7.9e-05	0
Ezakiella	3.16e-06	8.63e-06	0.366107	5.13e-06	1.48e-06	0.999134	4.15e-06	0	0	0	0	0	0	0	0	0	0	0	0	0	0	0	0	7.9e-05	0	0	0
Moryella	3.11e-06	7.17e-06	0.4339	5.13e-06	1.48e-06	0.999294	3.65e-06	0	0	0	0	0	0	0	0	0	0	7.9e-05	0	3.95e-05	0	0	0	0	0	0	0
Aquipuribacter	2.77e-06	9.01e-06	0.307797	5.13e-06	4.94e-07	0.998785	5.47e-06	7.9e-05	0	0	0	1.97e-05	0	0	0	0	0	0	0	0	0	0	0	0	5.92e-05	0	0
Lachnospiraceae_FCS020_group	4.79e-06	8.11e-06	0.590712	4.74e-06	6.42e-06	0.999482	3e-06	0	0	0	0	0	1.97e-05	0	0	1.97e-05	5.92e-05	0	0	3.95e-05	0	0	1.97e-05	0	3.95e-05	5.92e-05	0
Belnapia	4.62e-06	9.8e-06	0.471677	4.74e-06	5.43e-06	0.999268	3.74e-06	1.97e-05	1.97e-05	0	0	0	1.97e-05	7.9e-05	0	0	3.95e-05	0	0	0	0	7.9e-05	0	0	0	0	0
Fenollaria	4.28e-06	7.49e-06	0.570627	4.74e-06	5.43e-06	0.998747	5.66e-06	0	0	1.97e-05	0	0	0	1.97e-05	0	1.97e-05	1.97e-05	0	0	0	0	0	3.95e-05	0	0	0	0
Segetibacter	4.18e-06	1.41e-05	0.295718	4.74e-06	3.95e-06	0.995645	1.82e-05	0	3.95e-05	0	0	0	3.95e-05	0	7.9e-05	0	0	0.000177743	0	0	0	0	0	0	0	0	0
unidentified_Sandaracinaceae	4.13e-06	1.11e-05	0.372398	4.74e-06	3.95e-06	0.997862	9.12e-06	0	0	0	0	0	0	0	0	0	0	0	0	1.97e-05	0	0	0	0	0	0	0
Laceyella	3.84e-06	9.73e-06	0.394936	4.74e-06	3.46e-06	0.998648	5.96e-06	0	0	0	0	0	0	0	0	0	0	0	0	0	0	0	0	0	0	0	0
Pyramidobacter	3.57e-06	8.93e-06	0.400406	4.74e-06	2.96e-06	0.998606	6.07e-06	0	0	0	0	0	0	0	0	0	0	0	0	0	0	0	0	0	0	0	0
Fibrella	3.42e-06	9.13e-06	0.374035	4.74e-06	2.47e-06	0.998594	6.11e-06	0	0	0	0	0	0	0	0	0	0	5.92e-05	0	7.9e-05	0	0	0	0	0	0	0
Christensenella	3.18e-06	8.25e-06	0.385231	4.74e-06	1.97e-06	0.99907	4.43e-06	0	1.97e-05	1.97e-05	5.92e-05	0	0	0	0	0	0	0	0	0	0	0	0	0	0	0	0
PMMR1	2.9e-06	7.07e-06	0.410549	4.74e-06	1.48e-06	0.99866	5.92e-06	0	0	0	0	0	0	0	0	0	0	0	0	0	0	0	0	7.9e-05	1.97e-05	0	1.97e-05
Amylibacter	2.9e-06	6.79e-06	0.427571	4.74e-06	1.48e-06	0.999457	3.09e-06	0	0	1.97e-05	0	0	0	0	0	0	0	0	0	0	0	0	0	0	0	0	0
Huakuichenia	2.76e-06	8.07e-06	0.342603	4.74e-06	9.87e-07	0.999039	4.47e-06	1.97e-05	0	0	0	0	0	0	0	0	0	0	0	0	0	0	0	0	0	0	0
Streptosporangium	2.58e-06	1.15e-05	0.225004	4.74e-06	4.94e-07	0.99628	1.53e-05	0	0	0	0	0	0	0	0	0	0	0.000157993	0	0	0	0	1.97e-05	0	0	0	0
Planktosalinus	2.37e-06	1.04e-05	0.228525	4.74e-06	0	0.996737	1.34e-05	0	0	0	0	0	0	0	0	0	0	0	0	0	0	3.95e-05	0	0	0	0	0
SH3-11	1.36e-05	5.04e-05	0.269482	4.34e-06	2.37e-05	0.984652	6.75e-05	0	0	0	0	1.97e-05	1.97e-05	3.95e-05	9.87e-05	9.87e-05	0.000631974	0	1.97e-05	0	0	0	0	0	0	0	0
Caviibacter	8.53e-06	3.55e-05	0.240483	4.34e-06	1.33e-05	0.988442	4.73e-05	0	0	1.97e-05	0	0.000454231	0	1.97e-05	1.97e-05	0	0	0	0	7.9e-05	0	0	0	0	0	0	0
Pandoraea	8.03e-06	1.42e-05	0.566711	4.34e-06	1.33e-05	0.998228	7.37e-06	0	0	0	0	0	0	0	0	0	0	0	0	0	0	9.87e-05	0	0	0	0	0
Acetobacterium	7.65e-06	2.23e-05	0.343246	4.34e-06	1.18e-05	0.993333	2.66e-05	0	0	1.97e-05	0	0	0	0	0	0	0	0	0	0	0	0	0	0	0	0	0
unidentified_Saccharimonadales	7.52e-06	2.02e-05	0.373268	4.34e-06	1.18e-05	0.993646	2.56e-05	0	0	0	0	0	0	0	0	0	0	0.000118495	0	0	0	0	0	0	0	0	0
Emticicia	6.21e-06	1.54e-05	0.402876	4.34e-06	8.89e-06	0.9964	1.47e-05	0	0	0	0	0	0	0	0	0	0	0	0	0	0	0	0	0	0	0	0
Tychonema_CCAP_1459-11B	4.54e-06	1.1e-05	0.41426	4.34e-06	5.43e-06	0.997066	1.2e-05	0	0	0	0	0	0	0	0	0	0	0	0	0	0	0	0	0	0	0	0
Catonella	4.46e-06	9.47e-06	0.471203	4.34e-06	5.43e-06	0.999017	4.5e-06	0	0	7.9e-05	0	0	0	0	0	0	0	0	0	0	0	0	0	0	0	0	0
Propioniciclava	4.21e-06	9.1e-06	0.462348	4.34e-06	4.94e-06	0.999043	4.47e-06	0	0	0	7.9e-05	0	0	0	0	0	0	0	0	0	0	0	0	0	0	0	0
Hydrogenispora	3.77e-06	7.94e-06	0.475131	4.34e-06	3.95e-06	0.999423	3.15e-06	0	0	0	5.92e-05	0	5.92e-05	0	0	0	1.97e-05	0	0	0	1.97e-05	0	0	0	0	0	0
Terrimicrobium	3.73e-06	1.15e-05	0.323443	4.34e-06	3.46e-06	0.997449	1.08e-05	0	0	0	0	0	0	0	0	0	0	7.9e-05	0	0	0	0	0	0	0	0	0
Filifactor	3.25e-06	9.17e-06	0.354319	4.34e-06	2.47e-06	0.998994	4.58e-06	0	0	7.9e-05	0	0	0	0	0	0	0	0	0	0	0	0	0	0	0	0	0
Rubribacterium	3.24e-06	8.62e-06	0.375551	4.34e-06	2.47e-06	0.999242	3.82e-06	0	0	0	0	0	0	0	0	0	0	0	0	0	0	0	0	0	0	0	0
Amphritea	3.11e-06	7.33e-06	0.424341	4.34e-06	2.47e-06	0.998966	4.73e-06	0	0	0	0	0	0	0	0	0	0	0	0	0	0	0	0	0	0	0	0
Aquaspirillum	3.05e-06	1.16e-05	0.261976	4.34e-06	1.97e-06	0.996074	1.63e-05	0	0	0	0	1.97e-05	0	1.97e-05	0	3.95e-05	0	0	0	0	0	0	0	0	0	0	3.95e-05
Blvii28_wastewater-sludge_group	3.04e-06	5.97e-06	0.509583	4.34e-06	2.47e-06	0.999704	2.1e-06	0	0	0	0	0	0	0	0	0	0	0	0	0	0	0	0	0	0	0	0
Thiovirga	2.68e-06	5.83e-06	0.458905	4.34e-06	1.48e-06	0.999619	2.53e-06	0	0	0	0	0	0	0	0	0	0	0	0	0	0	0	0	0	0	0	0
Halochromatium	2.51e-06	5.79e-06	0.433283	4.34e-06	9.87e-07	0.99973	1.94e-06	0	0	0	0	0	0	0	0	0	0	0	1.97e-05	0	0	0	0	0	0	1.97e-05	0
Hathewaya	2.37e-06	8e-06	0.296155	4.34e-06	4.94e-07	0.998828	5.21e-06	0	0	0	0	0	0	0	0	0	0	0	0	0	0	0	0	0	0	1.97e-05	0
Negativicoccus	2.36e-06	6.96e-06	0.338972	4.34e-06	4.94e-07	0.998869	5.04e-06	0	0	1.97e-05	0	0	0	0	0	0	0	0	0	0	0	0	3.95e-05	0	0	0	0
Thermosporothrix	2.17e-06	1.39e-05	0.156641	4.34e-06	0	0.995422	1.9e-05	0	0	0	0	0	0	0	0	0	0	0.000197492	0	0	0	0	0	0	0	0	0
marine_group	9e-06	2.45e-05	0.367855	3.95e-06	1.48e-05	0.993848	2.48e-05	0	0	0	0	0	0	0	7.9e-05	0.000157993	0.00023699	0	3.95e-05	0	0	0	0	0	0	0	0
Savagea	7.27e-06	1.41e-05	0.514129	3.95e-06	1.18e-05	0.997655	9.81e-06	0	0	0	0	0	0	0	0	0	0	0	0	0	0	0	0	0	0	0	0
Roseisolibacter	5.12e-06	7.09e-06	0.72258	3.95e-06	8.39e-06	0.999903	1.17e-06	0	0	0	0	0	0	0	0	0	0	3.95e-05	0	0	0	0	0	0	0	3.95e-05	0
Singulisphaera	4.56e-06	1.11e-05	0.412043	3.95e-06	5.92e-06	0.997534	1.04e-05	0	1.97e-05	0	0	0	1.97e-05	0	0	0	0	3.95e-05	0	0	0	0	0	0	0	0	0
Siphonobacter	4.09e-06	9.1e-06	0.449303	3.95e-06	4.94e-06	0.99873	5.73e-06	0	0	0	0	1.97e-05	0	5.92e-05	0	0	0	0	0	0	0	0	0	0	0	0	1.97e-05
Polyangium	3.88e-06	9.32e-06	0.416346	3.95e-06	4.44e-06	0.998058	8.13e-06	3.95e-05	0	0	0	0	1.97e-05	0	1.97e-05	0	9.87e-05	1.97e-05	0	3.95e-05	0	0	0	0	0	0	0
Rivicola	3.63e-06	8.41e-06	0.432212	3.95e-06	3.95e-06	0.998769	5.49e-06	0	0	0	0	0	0	0	0	0	0	0	0	0	0	0	0	0	0	0	0
Lachnospiraceae_FE2018_group	3.56e-06	6.21e-06	0.574482	3.95e-06	4.44e-06	0.999537	2.79e-06	1.97e-05	0	1.97e-05	0	0	0	0	0	0	0	0	0	0	0	0	0	0	0	0	0
Clostridium_sensu_stricto_18	3.51e-06	7.01e-06	0.499937	3.95e-06	3.95e-06	0.999548	2.77e-06	0	0	0	0	0	0	0	0	0	0	0	0	0	0	0	5.92e-05	0	0	0	0
Agromyces	3.36e-06	1.07e-05	0.315006	3.95e-06	2.96e-06	0.997329	1.11e-05	0	1.97e-05	0	0	0	0	0	0	0	0.000118495	0	0	0	0	0	0	5.92e-05	0	1.97e-05	0
V9D2013_group	3.35e-06	6.91e-06	0.484126	3.95e-06	3.46e-06	0.999673	2.23e-06	0	1.97e-05	1.97e-05	0	0	0	3.95e-05	1.97e-05	3.95e-05	0	0	0	0	3.95e-05	0	0	5.92e-05	0	0	0
BSV13	3.02e-06	8.21e-06	0.367925	3.95e-06	2.47e-06	0.999211	3.91e-06	0	1.97e-05	7.9e-05	0	0	0	0	0	0	0	0	1.97e-05	0	0	0	0	0	0	0	0
unidentified_Halothiobacillaceae	2.99e-06	7.61e-06	0.393312	3.95e-06	2.47e-06	0.998807	5.31e-06	0	0	0	0	0	0	0	0	0	0	0	0	0	0	0	0	0	0	0	0
Gardnerella	2.79e-06	8.08e-06	0.345676	3.95e-06	1.97e-06	0.998009	8.34e-06	0	0	0	0	0	0	0	0	0	0	0	0	9.87e-05	0	0	0	0	1.97e-05	0	0
Solitalea	2.42e-06	9.58e-06	0.252638	3.95e-06	9.87e-07	0.997703	9.66e-06	0	0	0	0	0	0	0	0	0	3.95e-05	0	0	0	0	0	0	0	0	0	0
Olivibacter	2.39e-06	6.92e-06	0.345123	3.95e-06	9.87e-07	0.999556	2.68e-06	0	0	0	0	0	0	0	0	0	0	0	0	0	0	0	0	0	0	0	0
FCPS473	2.35e-06	6.65e-06	0.353385	3.95e-06	9.87e-07	0.999226	3.85e-06	0	0	0	0	0	0	0	0	0	0	0	0	0	0	7.9e-05	1.97e-05	0	0	0	1.97e-05
ASF356	2.35e-06	6.65e-06	0.353385	3.95e-06	9.87e-07	0.999388	3.33e-06	0	0	1.97e-05	0	0	0	0	0	0	0	0	0	0	0	0	0	0	0	1.97e-05	0
unidentified_Acidobacteriales	2.18e-06	7.94e-06	0.274862	3.95e-06	4.94e-07	0.998624	5.96e-06	0	0	0	0	0	0	0	0	0	0	1.97e-05	0	0	0	0	7.9e-05	0	1.97e-05	0	0
Candidatus_Planktoluna	2.16e-06	6.3e-06	0.343176	3.95e-06	4.94e-07	0.999407	3.28e-06	0	0	0	0	0	0	0	0	0	1.97e-05	0	0	0	0	0	0	0	0	0	0
Roseimaritima	2.15e-06	5.65e-06	0.380854	3.95e-06	4.94e-07	0.999596	2.61e-06	1.97e-05	0	0	0	0	0	0	0	0	0	1.97e-05	0	0	0	0	0	0	0	5.92e-05	0
Acetatifactor	1.97e-06	9.88e-06	0.19995	3.95e-06	0	0.996842	1.3e-05	0	0	0	0	0	0	0	0	0	0	0	0	0	0	0	0	0	0	0	0
Actinobacillus	1.4e-05	3.63e-05	0.386981	3.55e-06	2.62e-05	0.989504	4.21e-05	0	0	0	0	0	0	0	0	0	0	0	0	0	0	0	0	0	0	0	0
Clostridium_sensu_stricto_8	3.67e-06	7.75e-06	0.474001	3.55e-06	4.44e-06	0.999473	3.02e-06	0	0	0	0	0	0	0	0	0	0	0	0	0	0	0	0	0	0	0	0
Ethanoligenens	3.62e-06	8.02e-06	0.451869	3.55e-06	4.44e-06	0.999199	3.98e-06	0	0	0	0	0	0	0	0	0	0	0	0	0	0	0	1.97e-05	5.92e-05	0	0	0
Candidatus_Accumulibacter	3.29e-06	9.27e-06	0.354667	3.55e-06	3.46e-06	0.997524	1.05e-05	0	0	0	0	0	1.97e-05	1.97e-05	0	3.95e-05	0	0	0	0	0	0	0	0	0.000118495	0	0
Candidatus_Paracaedibacter	3.24e-06	7.55e-06	0.428948	3.55e-06	3.46e-06	0.999609	2.61e-06	1.97e-05	3.95e-05	0	0	1.97e-05	0	0	0	0	3.95e-05	0	0	0	0	0	0	3.95e-05	0	0	0
Subgroup_23	3.22e-06	7.49e-06	0.429538	3.55e-06	3.46e-06	0.999429	3.15e-06	0	0	0	0	0	1.97e-05	0	0	0	0	0	0	0	0	0	5.92e-05	0	1.97e-05	0	0
unidentified_Cyclobacteriaceae	3.22e-06	7.49e-06	0.429538	3.55e-06	3.46e-06	0.999712	2.07e-06	0	0	0	0	0	0	0	0	0	0	0	0	0	0	0	0	0	1.97e-05	0	0
GOUTA6	3.14e-06	1.04e-05	0.301096	3.55e-06	2.96e-06	0.997741	9.44e-06	0	0	0	0	0	0	0	0	0	0	0.000118495	0	0	0	0	0	0	0	0	0
GCA-900066575	3.05e-06	7.46e-06	0.408992	3.55e-06	2.96e-06	0.999657	2.31e-06	0	0	3.95e-05	1.97e-05	0	1.97e-05	0	0	0	1.97e-05	0	0	5.92e-05	0	0	0	3.95e-05	0	0	0
Chroococcidiopsis_PCC_7203	3.04e-06	7.59e-06	0.400496	3.55e-06	2.96e-06	0.998557	6.22e-06	1.97e-05	0	0	0	0	0	0	0	0	0	0	0	0	0	0	0	0	7.9e-05	0	0
unidentified_Beijerinckiaceae	3.04e-06	7.59e-06	0.400496	3.55e-06	2.96e-06	0.998763	5.58e-06	0	0	0	0	0	0	0	0	0	0	0	0	1.97e-05	0	0	0	1.97e-05	0	0	0
Tetragenococcus	2.76e-06	6.78e-06	0.407627	3.55e-06	2.47e-06	0.998707	5.75e-06	0	1.97e-05	0	0	0	0	0	0	0	1.97e-05	0	0	0	1.97e-05	0	0	0	0	0	0
Synergistes	2.71e-06	1.16e-05	0.232436	3.55e-06	1.97e-06	0.996138	1.61e-05	0	0	0	0	0	0	0	0	0	0	0	0	0	0	0	0	0	0	0	0
Mitsuokella	2.66e-06	4.81e-06	0.551677	3.55e-06	2.47e-06	0.99983	1.56e-06	0	0	0	0	0	0	0	0	0	1.97e-05	0	0	0	0	0	1.97e-05	1.97e-05	0	1.97e-05	0
Desulfuromonas	2.65e-06	8.16e-06	0.324398	3.55e-06	1.97e-06	0.998913	4.93e-06	0	0	0	0	0	0	0	0	0	5.92e-05	0	0	0	0	0	0	0	0	0	0
Thiomicrorhabdus	2.43e-06	6.23e-06	0.390092	3.55e-06	1.48e-06	0.99942	3.15e-06	0	0	0	0	0	0	0	0	0	0	0	0	0	0	0	0	0	0	0	0
Afipia	2.37e-06	6.01e-06	0.394246	3.55e-06	1.48e-06	0.999675	2.23e-06	0	3.95e-05	0	0	0	0	0	0	0	0	0	0	0	0	0	0	0	0	0	0
SH-PL14	2.37e-06	5.76e-06	0.411252	3.55e-06	1.48e-06	0.999762	1.86e-06	0	0	0	0	0	0	0	0	0	0	3.95e-05	0	0	0	0	0	0	0	0	0
Loigolactobacillus	2.21e-06	7.47e-06	0.296148	3.55e-06	9.87e-07	0.998928	4.82e-06	0	0	0	0	3.95e-05	0	0	0	0	0	0	0	0	0	0	0	0	0	0	0
Actinoallomurus	2.21e-06	7.4e-06	0.298772	3.55e-06	9.87e-07	0.999057	4.45e-06	0	5.92e-05	0	0	0	0	0	0	0	0	7.9e-05	0	0	0	0	0	0	0	0	0
Planctomicrobium	2.19e-06	7.14e-06	0.306981	3.55e-06	9.87e-07	0.99935	3.43e-06	0	0	1.97e-05	0	0	0	0	0	0	0	0	0	0	0	0	0	1.97e-05	0	0	0
Persicitalea	2.17e-06	7.42e-06	0.292974	3.55e-06	9.87e-07	0.998221	7.39e-06	9.87e-05	0	0	0	1.97e-05	0	0	0	0	0	0	0	0	0	0	0	0	1.97e-05	0	0
Candidatus_Thiobios	2.13e-06	5.28e-06	0.40426	3.55e-06	9.87e-07	0.999529	2.83e-06	0	0	0	0	0	0	0	0	0	0	0	0	0	0	0	0	0	0	0	0
unidentified_Marinifilaceae	2.11e-06	4.49e-06	0.471147	3.55e-06	9.87e-07	0.999821	1.6e-06	0	0	0	0	1.97e-05	0	0	0	0	0	0	0	0	0	0	0	0	0	0	0
Melioribacter	1.99e-06	8.81e-06	0.226467	3.55e-06	4.94e-07	0.997102	1.19e-05	0	0	0	0	0	0	0	0	0	0	0	0	0	0	0	0	0	0	0	0
Varibaculum	1.98e-06	7.09e-06	0.279854	3.55e-06	4.94e-07	0.999105	4.28e-06	0	0	0	0	0	0	0	0	0	0	0	0	0	0	0	0	0	0	0	0
Erysipelotrichaceae_UCG-006	1.78e-06	6.46e-06	0.275198	3.55e-06	0	0.998989	4.58e-06	0	0	1.97e-05	0	0	0	0	0	0	0	0	0	0	0	0	0	0	0	0	0
Candidatus_Methylopumilus	2.5e-05	9.98e-05	0.250528	3.16e-06	4.79e-05	0.974321	0.000137065	0	0	0	0	1.97e-05	1.97e-05	1.97e-05	0.000157993	0.000414733	0.00122445	0	3.95e-05	0	5.92e-05	0	0	0	0	0	0
Propionivibrio	9.09e-06	3.02e-05	0.301031	3.16e-06	1.58e-05	0.990375	3.78e-05	0	0	0	0	0	0	0	0	0	1.97e-05	0	0	0	0	0	0	0	0	0	0
Breznakia	5.73e-06	1.14e-05	0.501555	3.16e-06	9.38e-06	0.999147	4.11e-06	0	7.9e-05	1.97e-05	3.95e-05	0	7.9e-05	7.9e-05	1.97e-05	1.97e-05	7.9e-05	0	0	0	0	0	0	0	0	0	0
U29-B03	5.2e-06	2.39e-05	0.217512	3.16e-06	7.41e-06	0.992164	3.06e-05	0	0	7.9e-05	0	0	0	0	0	0	0	0	0	0	0	0	0	0	0	0	0
Plasticicumulans	4.67e-06	1.01e-05	0.46055	3.16e-06	6.91e-06	0.998833	5.18e-06	1.97e-05	0	0	0	0	1.97e-05	7.9e-05	3.95e-05	3.95e-05	0	0	0	7.9e-05	3.95e-05	0	0	0	0	0	0
Williamsia	4.32e-06	9.11e-06	0.473866	3.16e-06	6.42e-06	0.997924	8.66e-06	1.97e-05	0	5.92e-05	0	0	1.97e-05	1.97e-05	0	1.97e-05	0	0	0	0	0	0	0	0	0	0	0
Coprobacillus	3.99e-06	9.49e-06	0.42023	3.16e-06	5.43e-06	0.999195	3.98e-06	0	0	7.9e-05	0	3.95e-05	7.9e-05	0	1.97e-05	0	5.92e-05	0	0	0	0	0	0	0	0	0	0
Allokutzneria	3.95e-06	8.13e-06	0.486023	3.16e-06	5.43e-06	0.999264	3.76e-06	0	0	0	0	0	3.95e-05	0	0	0	3.95e-05	0	0	0	0	0	0	0	0	0	0
UCG-008	3.95e-06	8.98e-06	0.439743	3.16e-06	5.43e-06	0.99933	3.52e-06	0	0	0	0	3.95e-05	0	0	0	0	0	0	0	0	0	0	0	1.97e-05	0	0	0
Fusibacter	3.69e-06	7.78e-06	0.474814	3.16e-06	4.94e-06	0.999588	2.62e-06	0	0	0	0	0	0	0	0	0	0	0	0	0	0	0	0	0	0	0	0
Geothermobacter	3.65e-06	7.35e-06	0.497383	3.16e-06	4.94e-06	0.999586	2.64e-06	0	1.97e-05	0	0	1.97e-05	0	3.95e-05	0	1.97e-05	1.97e-05	0	0	0	0	5.92e-05	3.95e-05	0	1.97e-05	0	1.97e-05
Clostridium_sensu_stricto_10	3.56e-06	8.4e-06	0.424547	3.16e-06	4.44e-06	0.99903	4.47e-06	0	1.97e-05	0	0	0	0	0	0	0	0	1.97e-05	0	0	0	0	0	0	0	0	0
Zobellella	3.53e-06	8.18e-06	0.431062	3.16e-06	4.44e-06	0.999163	4.08e-06	0	0	0	0	1.97e-05	7.9e-05	0	0	0	1.97e-05	0	0	0	0	0	0	0	0	0	0
Geminicoccus	3.52e-06	8.12e-06	0.432796	3.16e-06	4.44e-06	0.999333	3.48e-06	0	0	0	0	0	0	5.92e-05	0	0	3.95e-05	0	1.97e-05	0	0	0	0	0	0	1.97e-05	0
Clostridium	3.48e-06	1.46e-05	0.238778	3.16e-06	3.95e-06	0.99634	1.51e-05	0	0	0	0	0	0	0	0	0	0	0	0	0	0	0	0	0	0	0	0
Caldibacillus	3.37e-06	6.53e-06	0.515875	3.16e-06	4.44e-06	0.999591	2.61e-06	0	1.97e-05	0	1.97e-05	1.97e-05	0	0	0	0	0	0	0	0	0	0	1.97e-05	0	0	0	0
Candidatus_Megaira	3.31e-06	8.05e-06	0.411079	3.16e-06	3.95e-06	0.998822	5.21e-06	0	0	0	0	0	0	0	0	0	3.95e-05	0	0	0	0	0	0	0	0	0	0
Actinocorallia	3.06e-06	7.28e-06	0.420623	3.16e-06	3.46e-06	0.999526	2.9e-06	0	0	0	0	0	0	1.97e-05	0	0	5.92e-05	0	0	0	0	0	0	0	0	0	0
Gelidibacter	3e-06	6.82e-06	0.440246	3.16e-06	3.46e-06	0.998957	4.78e-06	0	0	0	0	0	0	0	0	0	0	0	0	1.97e-05	0	0	0	0	0	0	0
Frischella	2.9e-06	8.59e-06	0.338145	3.16e-06	2.96e-06	0.998741	5.7e-06	0	0	3.95e-05	1.97e-05	0	0	0	0	0	7.9e-05	0	0	0	0	0	0	0	0	0	0
Leptolyngbya_PCC-6306	2.84e-06	7.45e-06	0.381686	3.16e-06	2.96e-06	0.999191	3.98e-06	1.97e-05	0	0	0	0	0	0	0	0	0	0	0	0	0	0	1.97e-05	1.97e-05	0	0	0
unidentified_Subgroup_2	2.71e-06	9.21e-06	0.293698	3.16e-06	2.47e-06	0.998456	6.61e-06	0	1.97e-05	0	0	0	0	0	0	0	0	9.87e-05	0	0	0	0	0	0	0	0	0
IheB3-7	2.64e-06	6.8e-06	0.387834	3.16e-06	2.47e-06	0.999607	2.61e-06	0	0	0	3.95e-05	0	0	0	1.97e-05	0	3.95e-05	0	1.97e-05	0	0	0	0	0	0	0	0
Eisenbergiella	2.43e-06	6.53e-06	0.371831	3.16e-06	1.97e-06	0.999445	3.09e-06	0	0	0	0	1.97e-05	0	0	0	5.92e-05	0	0	0	0	0	0	5.92e-05	0	0	0	0
Anaerostignum	2.4e-06	6.08e-06	0.394645	3.16e-06	1.97e-06	0.999716	2.03e-06	0	0	0	0	0	1.97e-05	0	0	0	0	0	0	0	0	0	0	0	0	0	0
Synechococcus_CC9902	2.33e-06	4.96e-06	0.469722	3.16e-06	1.97e-06	0.999835	1.55e-06	0	0	0	0	0	0	0	0	0	0	0	0	0	0	0	0	0	0	0	0
Schleiferilactobacillus	2.2e-06	6.56e-06	0.335617	3.16e-06	1.48e-06	0.998796	5.36e-06	0	0	0	0	0	0	0	0	0	0	7.9e-05	0	0	0	0	0	0	0	0	0
unidentified_Solirubrobacteraceae	2.2e-06	6.26e-06	0.351947	3.16e-06	1.48e-06	0.999467	3.03e-06	0	1.97e-05	5.92e-05	0	0	1.97e-05	0	0	0	0	0	0	0	0	0	0	0	0	0	0
Verruc-01	2.16e-06	4.56e-06	0.474358	3.16e-06	1.48e-06	0.999813	1.64e-06	0	0	0	0	0	0	0	0	0	0	1.97e-05	0	0	0	0	0	0	0	0	0
unidentified_Pleomorphomonadaceae	2.01e-06	6.57e-06	0.306635	3.16e-06	9.87e-07	0.999662	2.29e-06	0	0	0	0	0	0	0	3.95e-05	0	0	0	0	0	0	1.97e-05	0	0	0	0	0
Uliginosibacterium	1.99e-06	7.35e-06	0.271521	3.16e-06	9.87e-07	0.998271	7.07e-06	0	0	0	0	0	0	0	0	0	0	0	0	0	0	0	0	0	0	0	0
Neochlamydia	1.99e-06	5.26e-06	0.379489	3.16e-06	9.87e-07	0.999897	1.17e-06	0	1.97e-05	0	0	0	0	0	0	0	0	0	0	0	0	0	0	0	0	0	0
Pseudothermotoga	1.81e-06	8.74e-06	0.20669	3.16e-06	4.94e-07	0.997779	9.34e-06	0	0	0	0	0	0	0	0	0	0	0	0	0	0	0	0	0	0	0	0
Thermosipho	1.58e-06	6.04e-06	0.261423	3.16e-06	0	0.998758	5.64e-06	0	0	0	0	0	0	0	0	0	0	0	0	0	0	0	0	0	0	0	0
Taonella	1.58e-06	6.04e-06	0.261423	3.16e-06	0	0.999109	4.28e-06	0	0	0	0	0	0	0	0	0	0	0	0	0	0	0	0	1.97e-05	0	0	0
unidentified_Aminicenantales	1.58e-06	6.36e-06	0.248486	3.16e-06	0	0.999319	3.54e-06	0	0	0	0	0	0	0	0	0	0	0	0	0	0	0	0	0	0	0	0
WCHB1-32	5.49e-06	1.65e-05	0.333092	2.76e-06	8.89e-06	0.994926	2.07e-05	1.97e-05	0	3.95e-05	7.9e-05	0	1.97e-05	0	0	0	1.97e-05	0	0	0	0	0	0	1.97e-05	0	0	0
Xanthobacter	5.44e-06	1.14e-05	0.475802	2.76e-06	8.89e-06	0.997915	8.71e-06	0	0	0	0	0	0	0	0	0	0	0	0	0	0	0	0	0	0	0	0
Rhodocytophaga	5.09e-06	9.22e-06	0.551754	2.76e-06	8.39e-06	0.999171	4.06e-06	0	0	0	0	0	0	0	5.92e-05	0	1.97e-05	0	0	0	0	0	0	0	0	0	0
Fimbriiglobus	3.45e-06	1.04e-05	0.331144	2.76e-06	4.44e-06	0.998107	7.91e-06	0	0	0	0	0	1.97e-05	0	0	0	0	0	0	0	0	0	0	0	0	0	0
Rickettsiella	3.25e-06	1.12e-05	0.290073	2.76e-06	3.95e-06	0.997664	9.7e-06	0	5.92e-05	0	1.97e-05	0	0	0	0	0	0	0	0	0	0	0	0	0	0	0	0
Alkalibaculum	2.75e-06	8.56e-06	0.320773	2.76e-06	2.96e-06	0.998184	7.45e-06	0	0	0	0	0	0	0	0	0	9.87e-05	0	0	0	0	0	0	0	0	0	0
Aurantisolimonas	2.68e-06	6.66e-06	0.401851	2.76e-06	2.96e-06	0.999604	2.61e-06	0	1.97e-05	0	0	0	0	1.97e-05	0	0	0	3.95e-05	0	0	0	0	0	0	1.97e-05	0	0
Caldalkalibacillus	2.51e-06	7.81e-06	0.321083	2.76e-06	2.47e-06	0.999075	4.39e-06	0	0	0	0	0	0	0	0	0	0	0	0	0	0	0	0	0	0	0	0
Haliscomenobacter	2.27e-06	7.71e-06	0.294629	2.76e-06	1.97e-06	0.998402	6.72e-06	0	0	0	0	0	0	0	0	0	0	0	0	0	0	0	0	0	0	0	0
Phocea	2.27e-06	7.32e-06	0.310308	2.76e-06	1.97e-06	0.999021	4.5e-06	1.97e-05	0	0	0	0	0	0	0	5.92e-05	0	0	0	1.97e-05	0	0	0	0	0	0	0
Faecalicoccus	2.05e-06	6.41e-06	0.32059	2.76e-06	1.48e-06	0.999543	2.79e-06	0	0	0	0	0	0	0	0	0	0	0	0	0	0	1.97e-05	0	0	1.97e-05	0	0
Methanimicrococcus	2.04e-06	6.85e-06	0.298347	2.76e-06	1.48e-06	0.99929	3.65e-06	0	0	0	0	0	0	0	0	0	0	0	0	0	0	1.97e-05	0	0	0	0	0
Rhizorhapis	2.04e-06	6.56e-06	0.311579	2.76e-06	1.48e-06	0.999464	3.05e-06	1.97e-05	0	0	0	0	0	0	0	3.95e-05	0	0	0	5.92e-05	0	0	0	0	0	0	0
Desulfitibacter	2.03e-06	6.56e-06	0.309929	2.76e-06	1.48e-06	0.998695	5.77e-06	0	0	0	0	0	0	0	0	0	0	0	0	0	0	0	0	0	0	0	0
Reinekea	1.97e-06	5.17e-06	0.381985	2.76e-06	1.48e-06	0.999523	2.92e-06	0	0	0	0	0	0	0	0	0	0	0	0	0	0	5.92e-05	0	0	0	0	0
Streptobacillus	1.85e-06	8.78e-06	0.210202	2.76e-06	9.87e-07	0.997217	1.13e-05	0	0.000118495	0	0	0	0	0	3.95e-05	0	0	0	0	0	0	0	0	0	0	0	0
unidentified_Rikenellaceae	1.85e-06	8.78e-06	0.210202	2.76e-06	9.87e-07	0.997307	1.11e-05	0	0	0	0	0	0	0	0	0	0	0	0	0	0	0	0	0	0	0	0
Candidatus_Hamiltonella	1.83e-06	6.49e-06	0.281471	2.76e-06	9.87e-07	0.999008	4.52e-06	0	0	7.9e-05	0	0	3.95e-05	0	0	0	0	0	1.97e-05	0	0	0	0	0	0	1.97e-05	0
Vitellibacter	1.83e-06	6.78e-06	0.269275	2.76e-06	9.87e-07	0.999159	4.1e-06	0	0	0	0	0	0	0	0	0	0	0	0	7.9e-05	0	0	0	3.95e-05	0	0	1.97e-05
Thermobispora	1.82e-06	6.19e-06	0.293756	2.76e-06	9.87e-07	0.999686	2.23e-06	0	0	0	0	0	0	0	0	0	0	0	0	0	0	0	0	0	0	0	0
Qingshengfania	1.8e-06	5.44e-06	0.330621	2.76e-06	9.87e-07	0.99941	3.26e-06	0	0	1.97e-05	1.97e-05	0	0	0	0	1.97e-05	0	0	5.92e-05	0	0	0	0	0	0	0	0
unidentified_Xanthobacteraceae	1.6e-06	7.2e-06	0.222101	2.76e-06	4.94e-07	0.998513	6.33e-06	0	0	0	0	0	0	0	0	0	0	0	0	0	0	0	0	0	0	0	0
Scardovia	1.59e-06	6.02e-06	0.263876	2.76e-06	4.94e-07	0.998712	5.75e-06	0	0	0	0	0	0	0	0	0	0	0	0	0	0	0	0	0	0	0	0
Desulfosporosinus	1.59e-06	6.02e-06	0.263876	2.76e-06	4.94e-07	0.999279	3.72e-06	0	0	1.97e-05	0	0	0	0	0	0	1.97e-05	0	0	0	0	0	0	0	0	0	0
Thermincola	1.59e-06	5.34e-06	0.297829	2.76e-06	4.94e-07	0.999732	1.94e-06	0	0	0	0	0	0	0	0	0	0	0	0	0	0	0	0	0	0	0	0
Constrictibacter	1.38e-06	8.38e-06	0.164905	2.76e-06	0	0.99776	9.4e-06	0	0	0	0	0	0	0	0	0	0	0	0	0	0	0	0	0	0	0	0
Hazenella	1.38e-06	7.13e-06	0.194022	2.76e-06	0	0.997889	8.94e-06	0	0	0	0	0	0	0	0	0	0	0	0	0	0	0	0	0	0	0	0
Pelolinea	1.38e-06	7.13e-06	0.194022	2.76e-06	0	0.9983	7.04e-06	0	0	1.97e-05	0	0	0	0	0	0	0	0	0	0	0	0	0	0	0	0	0
Leptolyngbya_ANT.L52.2	1.38e-06	4.84e-06	0.285465	2.76e-06	0	0.999648	2.33e-06	1.97e-05	0	0	0	0	0	0	0	0	0	0	0	0	0	0	0	0	1.97e-05	0	0
TC1	1.38e-06	4.84e-06	0.285465	2.76e-06	0	0.999678	2.23e-06	0	0	0	0	0	0	0	0	0	0	0	0	0	0	0	0	0	0	0	0
Pseudahrensia	1.38e-06	5.23e-06	0.26432	2.76e-06	0	0.99972	1.97e-06	0	0	0	0	0	0	0	0	0	0	0	0	0	0	0	0	0	0	0	0
Roseococcus	1.38e-06	4.42e-06	0.312659	2.76e-06	0	0.999764	1.86e-06	0	0	0	0	0	0	0	0	0	0	0	0	0	0	0	0	0	0	0	0
CL500-3	1.15e-05	4.39e-05	0.261385	2.37e-06	2.12e-05	0.986786	5.49e-05	0	0	0	0	1.97e-05	0	0	7.9e-05	0.000118495	0.000552977	1.97e-05	3.95e-05	0	0	0	0	0	0	0	0
Sva0996_marine_group	3.5e-06	1.04e-05	0.336725	2.37e-06	4.94e-06	0.998442	6.63e-06	0	0	0	0	0	0	0	0	0	0	0	0	0	0	0	0	0	0	0	0
Tepidanaerobacter	3e-06	9.73e-06	0.308654	2.37e-06	3.95e-06	0.997492	1.06e-05	0	0	0	0	0	0	0	0	0	0	0	0	0	1.97e-05	0	0	0	0	0	0
Pleurocapsa_PCC-7319	2.96e-06	7.66e-06	0.386558	2.37e-06	3.95e-06	0.99971	2.07e-06	0	0	5.92e-05	0	0	0	5.92e-05	1.97e-05	0	1.97e-05	0	0	0	0	0	0	0	0	0	0
Z20	2.81e-06	1.01e-05	0.279157	2.37e-06	3.46e-06	0.997732	9.53e-06	0	0	0	0	0	0	0	0	0	0	0	0	0	0	0	0	0	0	0	0
Demequina	2.7e-06	6.39e-06	0.421911	2.37e-06	3.46e-06	0.999479	3e-06	0	0	0	0	0	0	0	0	0	0	0	0	0	0	0	0	0	0	0	0
Acidisphaera	2.67e-06	5.84e-06	0.456204	2.37e-06	3.46e-06	0.9995	2.98e-06	0	1.97e-05	0	0	0	0	0	0	0	0	5.92e-05	0	0	0	0	0	0	0	0	0
Prochlorococcus_MIT9313	2.62e-06	5.7e-06	0.459263	2.37e-06	3.46e-06	0.999491	3e-06	0	0	0	0	0	0	0	0	0	0	0	0	0	0	0	0	0	0	0	0
unidentified_Anaerolineaceae	2.55e-06	8.31e-06	0.306667	2.37e-06	2.96e-06	0.999179	4.06e-06	0	0	0	0	0	0	0	0	0	0	0	0	0	0	0	0	0	0	0	0
SEEP-SRB1	2.55e-06	7.37e-06	0.345473	2.37e-06	2.96e-06	0.999257	3.76e-06	0	0	3.95e-05	0	0	0	0	0	0	0	0	0	0	0	0	0	0	0	0	0
Limibaculum	2.49e-06	6.25e-06	0.398101	2.37e-06	2.96e-06	0.999622	2.53e-06	0	0	0	0	0	0	0	0	0	0	0	0	0	0	0	0	3.95e-05	0	0	0
Thermosyntropha	2.28e-06	6.49e-06	0.351514	2.37e-06	2.47e-06	0.999564	2.66e-06	0	0	0	0	0	0	0	0	0	0	0	0	0	0	0	0	0	0	0	0
Geodermatophilus	2.25e-06	5.7e-06	0.394997	2.37e-06	2.47e-06	0.999559	2.68e-06	1.97e-05	1.97e-05	0	0	0	0	0	0	0	0	0	0	0	0	0	0	0	0	0	0
Desulfatitalea	2.11e-06	8.44e-06	0.25037	2.37e-06	1.97e-06	0.998539	6.31e-06	0	0	3.95e-05	0	7.9e-05	0	0	0	0	0	0	0	0	0	7.9e-05	0	0	0	0	0
LNR_A2-18	2.11e-06	8.21e-06	0.257523	2.37e-06	1.97e-06	0.99934	3.46e-06	0	0	1.97e-05	0	0	0	0	0	7.9e-05	0	0	0	0	0	0	0	0	0	0	0
HSB_OF53-F07	2.07e-06	6.57e-06	0.315827	2.37e-06	1.97e-06	0.99913	4.15e-06	0	0	0	0	0	1.97e-05	0	0	0	0	1.97e-05	0	0	0	0	0	0	0	0	0
LD29	2.03e-06	5.26e-06	0.386752	2.37e-06	1.97e-06	0.999881	1.28e-06	0	0	0	0	0	0	0	0	0	0	0	0	0	0	0	0	0	1.97e-05	0	0
G12-WMSP1	1.9e-06	9.32e-06	0.203453	2.37e-06	1.48e-06	0.997285	1.11e-05	0	0	0	0	0	0	0	0	0	0	0.000118495	0	0	0	0	0	0	0	0	0
Gracilimonas	1.89e-06	8.21e-06	0.229793	2.37e-06	1.48e-06	0.998422	6.66e-06	0	0	0	0	0	5.92e-05	0	0	0	0	0	0	0	0	0	0	9.87e-05	0	0	0
Enorma	1.87e-06	6.78e-06	0.275242	2.37e-06	1.48e-06	0.999026	4.5e-06	0	0	0	0	0	0	0	0	0	0	0	0	0	0	0	0	0	0	0	0
OLB13	1.87e-06	6.33e-06	0.294635	2.37e-06	1.48e-06	0.99954	2.79e-06	0	0	0	0	0	0	0	0	0	5.92e-05	0	0	0	0	0	0	0	0	0	0
Candidatus_Bacilloplasma	1.78e-06	4.24e-06	0.41884	2.37e-06	1.48e-06	0.999781	1.86e-06	0	0	0	0	0	0	0	0	0	0	0	0	0	0	0	0	0	0	0	0
unidentified_Prevotellaceae	1.64e-06	7.19e-06	0.227866	2.37e-06	9.87e-07	0.998176	7.52e-06	0	0	0	0	0	1.97e-05	0	0	0	0	0	0	1.97e-05	0	0	0	0	0	0	0
Psychrilyobacter	1.6e-06	4.55e-06	0.351956	2.37e-06	9.87e-07	0.999816	1.64e-06	0	0	1.97e-05	0	0	0	0	0	0	0	0	3.95e-05	0	0	0	0	0	0	0	0
Candidatus_Scalindua	1.41e-06	5.91e-06	0.238755	2.37e-06	4.94e-07	0.999562	2.66e-06	0	0	0	0	0	0	0	0	1.97e-05	0	0	0	5.92e-05	0	0	0	0	0	0	0
Friedmanniella	1.4e-06	5.92e-06	0.236991	2.37e-06	4.94e-07	0.99863	5.96e-06	0	1.97e-05	0	0	0	0	0	0	0	0	0	0	0	0	0	0	0	0	0	7.9e-05
Longivirga	1.4e-06	5.92e-06	0.236991	2.37e-06	4.94e-07	0.998801	5.34e-06	0	0	0	0	0	0	0	0	0	0	1.97e-05	0	0	0	0	0	0	0	0	0
unidentified_Azospirillaceae	1.39e-06	4.83e-06	0.288273	2.37e-06	4.94e-07	0.999551	2.74e-06	0	0	0	0	0	0	0	0	0	0	0	0	0	0	0	0	0	0	0	0
Tsukamurella	1.38e-06	3.94e-06	0.35057	2.37e-06	4.94e-07	0.999806	1.73e-06	0	0	0	0	0	0	1.97e-05	0	0	0	0	0	0	0	0	0	0	0	0	0
Seinonella	1.18e-06	8.3e-06	0.142821	2.37e-06	0	0.997042	1.21e-05	0	0	0	0	0	0	0	0	0	0	0	0	0	0	0	0	0	0	0	0
Ectothiorhodospira	1.18e-06	8.3e-06	0.142821	2.37e-06	0	0.997395	1.1e-05	0	0	0	0	0	0	0	0	0	0	0	0	0	0	0	0	0	0	0	0
Methyloglobulus	1.18e-06	7.02e-06	0.168721	2.37e-06	0	0.998264	7.11e-06	0	0	9.87e-05	0	0	0	0	0	0	0	0	0	0	0	0	0	0	0	0	0
f__Thiomicrospiraceae;g__endosymbionts	1.18e-06	7.02e-06	0.168721	2.37e-06	0	0.998375	6.78e-06	0	0	0	0	0	0	0	0	0	0	0	0	0	0	0	0	0	9.87e-05	0	0
Methanosaeta	1.18e-06	5.81e-06	0.204073	2.37e-06	0	0.998812	5.27e-06	0	0	0	0	0	0	0	0	0	0	0	0	0	0	0	0	0	0	0	0
Gilvibacter	1.18e-06	5.81e-06	0.204073	2.37e-06	0	0.999276	3.72e-06	0	0	0	0	0	0	0	0	0	0	0	0	0	0	0	0	1.97e-05	0	1.97e-05	0
I-8	1.18e-06	5.81e-06	0.204073	2.37e-06	0	0.999298	3.63e-06	0	0	0	0	0	0	0	0	0	0	0	0	0	0	0	0	0	0	0	0
Chloronema	1.18e-06	5.09e-06	0.232787	2.37e-06	0	0.999485	3e-06	0	0	0	0	0	0	0	0	0	0	0	0	0	0	0	0	0	0	0	0
Tagaea	1.18e-06	5.09e-06	0.232787	2.37e-06	0	0.999726	1.94e-06	0	0	0	0	0	0	0	0	0	0	0	0	0	0	0	0	0	0	0	0
Microlunatus	1.18e-06	4.26e-06	0.278473	2.37e-06	0	0.999879	1.28e-06	0	0	0	0	0	0	0	0	0	0	0	0	0	0	0	0	0	0	0	0
[Eubacterium]_cellulosolvens_group	1.18e-06	3.21e-06	0.369182	2.37e-06	0	0.999981	4.65e-07	0	0	0	0	0	0	0	0	0	0	0	0	0	1.97e-05	1.97e-05	0	0	0	0	0
Candidatus_Aquirestis	1.05e-05	3.5e-05	0.300363	1.97e-06	1.97e-05	0.988944	4.41e-05	0	0	0	0	0	5.92e-05	1.97e-05	0	0.000118495	0.000434482	0	0	1.97e-05	1.97e-05	0	0	0	0	0	0
Perlucidibaca	5.33e-06	1.18e-05	0.450138	1.97e-06	9.38e-06	0.997137	1.17e-05	1.97e-05	0	1.97e-05	0	0	0	0	5.92e-05	0	3.95e-05	0	0	0	1.97e-05	0	0	0	0	0	0
Pseudarcicella	4.5e-06	1.39e-05	0.323815	1.97e-06	7.41e-06	0.996655	1.38e-05	0	0	0	0	0	0	0	1.97e-05	3.95e-05	0.000157993	0	0	0	1.97e-05	0	0	0	0	0	0
Bombilactobacillus	3.1e-06	1.02e-05	0.30328	1.97e-06	4.44e-06	0.998042	8.21e-06	0	0	0	0	0	0	9.87e-05	0	0	0	0	0	0	0	0	0	0	0	0	0
unidentified_Microscillaceae	3.05e-06	8.58e-06	0.355643	1.97e-06	4.44e-06	0.998701	5.75e-06	0	0	0	0	0	0	0	0	0	0	0	0	0	0	0	0	0	0	0	0
Sulfurospirillum	2.91e-06	6.93e-06	0.42005	1.97e-06	4.44e-06	0.999381	3.35e-06	0	0	1.97e-05	0	0	0	0	0	0	0	0	0	0	0	0	0	0	0	0	0
unidentified_D05-2	2.83e-06	8.54e-06	0.331841	1.97e-06	3.95e-06	0.998582	6.12e-06	0	0	0	0	0	0	0	0	0	0	0	1.97e-05	0	0	0	0	0	0	0	0
Terribacillus	2.72e-06	6.12e-06	0.443452	1.97e-06	3.95e-06	0.999532	2.81e-06	0	1.97e-05	0	0	0	0	0	0	3.95e-05	0	0	0	0	0	0	1.97e-05	0	0	0	0
Fretibacterium	2.62e-06	8.61e-06	0.303945	1.97e-06	3.46e-06	0.99878	5.47e-06	0	0	0	0	0	1.97e-05	0	0	0	7.9e-05	0	0	0	0	0	0	0	0	0	0
Desulfofustis	2.58e-06	7.07e-06	0.36471	1.97e-06	3.46e-06	0.999682	2.23e-06	0	0	0	0	0	0	5.92e-05	0	0	0	0	0	0	1.97e-05	0	0	0	0	0	0
CPla-4_termite_group	2.55e-06	7.08e-06	0.359971	1.97e-06	3.46e-06	0.999219	3.87e-06	0	3.95e-05	1.97e-05	0	0	0	0	7.9e-05	0	0	0	0	0	0	1.97e-05	0	0	0	1.97e-05	0
Ferrovibrio	2.41e-06	9.16e-06	0.262975	1.97e-06	2.96e-06	0.998409	6.68e-06	0	0	0	0	0	0	1.97e-05	0	1.97e-05	7.9e-05	0	0	0	0	0	0	0	0	0	0
Roseimicrobium	2.39e-06	8.56e-06	0.279101	1.97e-06	2.96e-06	0.999384	3.33e-06	0	0	0	0	0	0	3.95e-05	0	0	0	7.9e-05	0	0	0	0	0	0	0	0	0
unidentified_Hungateiclostridiaceae	2.36e-06	7.54e-06	0.312968	1.97e-06	2.96e-06	0.999083	4.39e-06	0	0	0	0	0	0	0	0	0	0	0	0	0	0	0	0	0	0	0	0
unidentified_Cardiobacteriaceae	2.36e-06	6.65e-06	0.355057	1.97e-06	2.96e-06	0.999371	3.35e-06	0	0	0	0	0	0	0	0	0	1.97e-05	0	0	0	1.97e-05	0	0	0	0	0	0
Desulforhabdus	2.15e-06	8.22e-06	0.261906	1.97e-06	2.47e-06	0.998908	4.93e-06	0	0	0	0	0	0	0	0	0	0	0	0	0	0	0	0	0	0	0	0
CHKCI002	2.15e-06	7.6e-06	0.283147	1.97e-06	2.47e-06	0.999378	3.35e-06	0	0	0	0	0	0	0	0	0	0	0	0	0	0	0	0	0	0	0	0
Thermopolyspora	2.09e-06	5.8e-06	0.360813	1.97e-06	2.47e-06	0.999414	3.22e-06	0	0	0	0	0	0	0	0	0	0	0	0	0	0	0	0	0	0	0	0
Vulgatibacter	2.02e-06	4.5e-06	0.449407	1.97e-06	2.47e-06	0.999827	1.56e-06	0	0	1.97e-05	0	0	0	0	0	1.97e-05	0	0	0	0	0	0	0	0	0	0	0
Amylolactobacillus	1.94e-06	7.6e-06	0.254765	1.97e-06	1.97e-06	0.998341	6.92e-06	0	0	0	0	0	0	0	3.95e-05	0	0	0	0	0	0	0	0	0	0	0	0
Anaeromusa-Anaeroarcus	1.94e-06	9.06e-06	0.213599	1.97e-06	1.97e-06	0.998348	6.89e-06	0	0	0	0	0	0	0	0	0	0	0	0	0	0	0	0	0	0	0	0
Balneola	1.93e-06	7.4e-06	0.260056	1.97e-06	1.97e-06	0.999138	4.13e-06	0	1.97e-05	0	7.9e-05	0	0	0	0	0	0	0	0	1.97e-05	0	0	0	0	0	0	0
Nitriliruptor	1.9e-06	6.35e-06	0.298639	1.97e-06	1.97e-06	0.999666	2.25e-06	0	0	0	0	0	0	0	0	0	0	0	0	0	0	0	5.92e-05	0	0	0	0
unidentified_SBR1031	1.88e-06	5.53e-06	0.339039	1.97e-06	1.97e-06	0.999736	1.92e-06	0	0	0	0	0	0	0	0	0	0	0	0	0	0	0	0	0	0	0	0
unidentified_Hydrogenedensaceae	1.69e-06	7.13e-06	0.236902	1.97e-06	1.48e-06	0.998952	4.78e-06	0	0	0	0	0	0	0	0	0	0	0	0	0	0	0	0	0	0	0	0
Microcystis_PCC-7914	1.67e-06	6.02e-06	0.277226	1.97e-06	1.48e-06	0.998893	4.97e-06	0	0	0	0	0	0	1.97e-05	0	0	0	1.97e-05	0	0	0	0	0	0	7.9e-05	0	0
KCM-B-112	1.67e-06	6.02e-06	0.277226	1.97e-06	1.48e-06	0.999118	4.17e-06	0	0	0	0	0	0	0	0	0	0	0	0	0	0	0	0	0	1.97e-05	0	0
Marinicella	1.66e-06	5.43e-06	0.305744	1.97e-06	1.48e-06	0.999632	2.4e-06	0	0	0	1.97e-05	0	0	0	3.95e-05	0	0	0	0	0	0	0	1.97e-05	1.97e-05	0	0	0
SUP05_cluster	1.64e-06	4.96e-06	0.330306	1.97e-06	1.48e-06	0.999454	3.09e-06	0	0	0	0	0	0	0	0	0	0	0	0	0	0	0	0	0	0	0	0
Cerasibacillus	1.64e-06	4.96e-06	0.330306	1.97e-06	1.48e-06	0.99957	2.66e-06	0	0	0	0	0	0	0	0	0	0	0	0	0	0	0	0	0	0	0	0
Thalassolituus	1.64e-06	4.96e-06	0.330306	1.97e-06	1.48e-06	0.999718	2.01e-06	0	0	0	0	0	0	1.97e-05	0	0	0	0	5.92e-05	0	0	0	0	0	0	0	0
Elizabethkingia	1.64e-06	4.66e-06	0.351876	1.97e-06	1.48e-06	0.999832	1.56e-06	0	0	0	0	1.97e-05	0	0	0	0	0	0	0	0	0	0	0	0	0	0	0
Actibacter	1.64e-06	4.66e-06	0.351876	1.97e-06	1.48e-06	0.999839	1.53e-06	0	0	0	0	0	0	0	0	0	0	0	0	0	0	0	0	0	0	0	0
Arenibacter	1.64e-06	4.66e-06	0.351876	1.97e-06	1.48e-06	0.999856	1.49e-06	0	0	0	0	0	0	0	0	1.97e-05	3.95e-05	0	0	0	3.95e-05	0	0	0	0	1.97e-05	0
Rhodopirellula	1.61e-06	4.11e-06	0.391305	1.97e-06	1.48e-06	0.999894	1.17e-06	0	0	0	0	0	0	0	0	0	0	0	0	3.95e-05	0	0	0	0	0	0	0
Ktedonobacter	1.44e-06	5.92e-06	0.243718	1.97e-06	9.87e-07	0.998961	4.73e-06	0	7.9e-05	0	0	0	0	0	0	0	1.97e-05	1.97e-05	0	0	0	0	0	0	0	0	0
Chitinivorax	1.42e-06	4.83e-06	0.294317	1.97e-06	9.87e-07	0.999617	2.53e-06	0	0	5.92e-05	0	0	0	1.97e-05	0	0	0	1.97e-05	0	0	0	0	0	0	0	0	0
Conchiformibius	1.4e-06	3.95e-06	0.355093	1.97e-06	9.87e-07	0.999863	1.49e-06	0	0	0	0	0	0	0	1.97e-05	0	0	0	0	0	3.95e-05	1.97e-05	1.97e-05	0	0	0	1.97e-05
Muricoccus	1.22e-06	7.02e-06	0.174514	1.97e-06	4.94e-07	0.997958	8.56e-06	0	0	0	0	0	0	0	0	0	0	0	0	0	0	0	0	0	0	0	0
Hydrocarboniphaga	1.22e-06	7.02e-06	0.174514	1.97e-06	4.94e-07	0.998122	7.91e-06	0	0	0	0	0	0	0	0	0	0	0	0	0	0	0	0	0	0	0	0
Spirochaeta	1.22e-06	7.02e-06	0.174514	1.97e-06	4.94e-07	0.998191	7.45e-06	0	0	0	0	0	0	0	0	0	0	0	0	0	0	0	0	0	0	0	0
wb1-P19	1.21e-06	5.08e-06	0.238935	1.97e-06	4.94e-07	0.99968	2.23e-06	0	0	0	0	0	0	0	1.97e-05	0	0	0	0	0	0	0	0	0	0	0	0
Puniceicoccus	1.21e-06	5.08e-06	0.238935	1.97e-06	4.94e-07	0.999722	1.97e-06	0	0	3.95e-05	0	1.97e-05	0	0	0	0	0	0	0	0	0	5.92e-05	0	0	0	0	0
Chitinibacter	1.2e-06	4.69e-06	0.257068	1.97e-06	4.94e-07	0.999689	2.23e-06	0	0	5.92e-05	0	0	0	0	0	0	1.97e-05	0	0	0	0	0	1.97e-05	0	0	0	0
Rubrivirga	1.19e-06	3.77e-06	0.31729	1.97e-06	4.94e-07	0.999801	1.75e-06	1.97e-05	0	1.97e-05	0	0	0	1.97e-05	0	0	0	0	0	0	0	0	0	0	0	0	0
Mesotoga	1.18e-06	3.21e-06	0.369182	1.97e-06	4.94e-07	0.99998	4.65e-07	0	0	0	0	0	0	0	0	0	0	0	0	0	0	0	0	0	0	0	0
unidentified_JG30-KF-AS9	9.87e-07	6.91e-06	0.142821	1.97e-06	0	0.99813	7.87e-06	0	0	0	0	0	0	0	0	0	0	9.87e-05	0	0	0	0	0	0	0	0	0
DEV008	9.87e-07	6.91e-06	0.142821	1.97e-06	0	0.998382	6.78e-06	0	0	0	0	0	0	0	0	0	0	9.87e-05	0	0	0	0	0	0	0	0	0
Croceicoccus	9.87e-07	6.91e-06	0.142821	1.97e-06	0	0.998475	6.5e-06	0	0	0	0	0	0	0	0	0	0	0	0	0	0	0	0	0	0	0	0
Robbsia	9.87e-07	5.67e-06	0.174034	1.97e-06	0	0.998576	6.12e-06	0	0	0	0	0	0	0	0	0	0	1.97e-05	7.9e-05	0	0	0	0	0	0	0	0
Crenobacter	9.87e-07	5.67e-06	0.174034	1.97e-06	0	0.998666	5.92e-06	0	1.97e-05	0	0	0	0	0	0	0	0	7.9e-05	0	0	0	0	0	0	0	0	0
Egicoccus	9.87e-07	5.67e-06	0.174034	1.97e-06	0	0.998735	5.71e-06	0	0	0	0	0	0	0	0	0	0	0	0	0	0	0	0	1.97e-05	0	0	0
JTB255_marine_benthic_group	9.87e-07	5.67e-06	0.174034	1.97e-06	0	0.998774	5.47e-06	0	0	0	0	0	0	0	0	0	0	0	0	0	0	0	0	0	0	0	0
Moorella	9.87e-07	5.67e-06	0.174034	1.97e-06	0	0.998848	5.1e-06	0	0	0	0	0	0	0	0	0	0	0	0	0	0	0	0	0	0	0	0
unidentified_Peptostreptococcaceae	9.87e-07	5.67e-06	0.174034	1.97e-06	0	0.998884	4.99e-06	0	0	0	0	0	0	0	0	0	0	0	0	0	0	0	0	0	0	0	0
Minicystis	9.87e-07	5.67e-06	0.174034	1.97e-06	0	0.998933	4.82e-06	0	1.97e-05	0	0	0	0	0	0	0	0	7.9e-05	0	0	0	0	0	0	0	0	0
unidentified_Candidatus_Kaiserbacteria	9.87e-07	5.67e-06	0.174034	1.97e-06	0	0.999113	4.24e-06	0	0	0	0	0	0	0	0	0	0	0	0	0	0	0	0	0	0	0	0
unidentified_MSB-5E12	9.87e-07	5.67e-06	0.174034	1.97e-06	0	0.999215	3.89e-06	0	0	0	0	0	0	0	0	0	0	0	0	0	0	0	0	0	0	0	0
FFCH7168	9.87e-07	4.94e-06	0.19995	1.97e-06	0	0.999433	3.13e-06	0	3.95e-05	0	0	0	0	0	0	0	0	5.92e-05	0	0	0	0	0	0	0	0	0
unidentified_KD4-96	9.87e-07	4.94e-06	0.19995	1.97e-06	0	0.999572	2.66e-06	0	5.92e-05	0	0	0	0	0	0	0	0	3.95e-05	0	0	0	0	0	0	0	0	0
Endomicrobium	5.14e-06	2.12e-05	0.242159	1.58e-06	8.89e-06	0.99309	2.74e-05	0	0	0	0	0	0	0	0	0	0	0	0	0	0	0	0	0	0	0	0
Paludibaculum	4.54e-06	1.58e-05	0.288308	1.58e-06	7.9e-06	0.995441	1.89e-05	3.95e-05	1.97e-05	1.97e-05	0	0	1.97e-05	1.97e-05	1.97e-05	0	0.000197492	0	0	0	0	0	0	0	0	0	0
DEV114	3.91e-06	1.41e-05	0.277446	1.58e-06	6.42e-06	0.996008	1.67e-05	0	0	0	0	0	0	0	0	0	0	0	0	0	0	0	0	0	0	0	0
Luteococcus	3.1e-06	8.79e-06	0.352876	1.58e-06	4.94e-06	0.998532	6.33e-06	0	0	0	0	0	0	0	0	0	7.9e-05	0	0	0	0	0	1.97e-05	0	0	0	0
unidentified_Barnesiellaceae	2.45e-06	8.3e-06	0.295186	1.58e-06	3.46e-06	0.998636	5.96e-06	0	0	0	0	7.9e-05	0	0	1.97e-05	0	0	0	0	0	0	0	0	0	0	0	0
Erysipelotrichaceae_UCG-002	2.4e-06	8.07e-06	0.297252	1.58e-06	3.46e-06	0.99825	7.24e-06	0	0	0	0	0	9.87e-05	0	0	0	0	0	0	0	0	0	0	1.97e-05	1.97e-05	1.97e-05	0
BBMC-4	2.39e-06	7.04e-06	0.339304	1.58e-06	3.46e-06	0.998975	4.69e-06	0	0	0	0	0	0	0	0	0	0	0	0	0	0	0	0	0	0	0	0
horsej-a03	2.32e-06	5.6e-06	0.414174	1.58e-06	3.46e-06	0.999426	3.15e-06	0	0	0	1.97e-05	0	0	0	0	0	0	0	0	0	0	0	0	0	0	0	0
TM7x	2.19e-06	7.03e-06	0.31179	1.58e-06	2.96e-06	0.998985	4.62e-06	0	0	1.97e-05	0	0	0	0	0	7.9e-05	0	0	0	0	0	0	0	0	0	0	0
Helcobacillus	2.15e-06	6.69e-06	0.321877	1.58e-06	2.96e-06	0.998923	4.86e-06	0	0	0	0	0	0	0	0	0	0	0	0	0	0	0	0	0	0	0	0
Clostridium_sensu_stricto_2	2.11e-06	5.5e-06	0.384133	1.58e-06	2.96e-06	0.999494	3e-06	0	0	0	0	0	0	0	1.97e-05	0	5.92e-05	0	0	0	0	0	0	0	0	0	0
Blastopirellula	1.97e-06	7.22e-06	0.273366	1.58e-06	2.47e-06	0.999122	4.17e-06	0	0	0	0	5.92e-05	0	0	0	0	0	0	0	0	0	0	0	0	0	0	0
Psychroflexus	1.96e-06	6.88e-06	0.284007	1.58e-06	2.47e-06	0.999175	4.06e-06	0	0	1.97e-05	0	0	0	0	0	0	0	0	0	3.95e-05	0	0	0	0	0	0	0
Microbispora	1.91e-06	5.39e-06	0.353608	1.58e-06	2.47e-06	0.999629	2.4e-06	0	0	0	0	0	0	0	0	0	0	0	0	0	0	0	0	0	1.97e-05	0	0
Sulfurimonas	1.74e-06	6.5e-06	0.267392	1.58e-06	1.97e-06	0.999142	4.13e-06	0	0	0	0	0	0	0	0	0	0	0	0	0	0	0	0	0	0	0	0
Neoscardovia	1.74e-06	8.1e-06	0.214481	1.58e-06	1.97e-06	0.999234	3.83e-06	0	0	0	0	0	0	0	7.9e-05	0	0	0	0	0	0	0	0	0	0	0	0
Halarcobacter	1.74e-06	7.07e-06	0.24566	1.58e-06	1.97e-06	0.999401	3.28e-06	0	0	0	0	0	0	0	0	0	0	0	0	0	0	0	0	0	0	0	0
Sphingosinicella	1.62e-06	3.66e-06	0.442803	1.58e-06	1.97e-06	0.999976	4.65e-07	0	0	0	0	0	0	0	0	0	1.97e-05	0	0	0	0	0	0	0	0	1.97e-05	0
unidentified_Paracaedibacteraceae	1.5e-06	7.05e-06	0.212811	1.58e-06	1.48e-06	0.99857	6.2e-06	0	0	0	0	0	0	0	0	0	5.92e-05	0	0	0	0	0	0	0	0	0	0
Gillisia	1.48e-06	5.32e-06	0.278234	1.58e-06	1.48e-06	0.999442	3.09e-06	0	0	0	0	0	0	0	0	1.97e-05	3.95e-05	0	0	1.97e-05	0	0	0	0	0	0	0
Dehalobacterium	1.48e-06	5.32e-06	0.278234	1.58e-06	1.48e-06	0.999693	2.23e-06	0	0	0	0	0	0	0	1.97e-05	0	0	0	0	0	0	0	0	0	0	0	0
Desulfococcus	1.47e-06	4.85e-06	0.303564	1.58e-06	1.48e-06	0.999439	3.11e-06	0	0	0	0	0	0	0	0	0	0	0	0	0	0	0	0	0	0	0	0
Confluentibacter	1.45e-06	4.09e-06	0.354989	1.58e-06	1.48e-06	0.999822	1.6e-06	0	0	0	0	0	1.97e-05	0	0	0	0	0	0	0	0	0	0	0	0	0	0
Crenothrix	1.24e-06	4.7e-06	0.264904	1.58e-06	9.87e-07	0.999508	2.92e-06	0	0	0	1.97e-05	1.97e-05	0	0	0	0	0	0	0	0	0	0	0	0	0	0	0
Ignavibacterium	1.24e-06	4.7e-06	0.264904	1.58e-06	9.87e-07	0.999546	2.79e-06	0	0	0	0	0	0	1.97e-05	0	0	1.97e-05	0	0	0	0	0	0	0	0	0	0
Magnetospirillum	1.24e-06	4.7e-06	0.264904	1.58e-06	9.87e-07	0.999634	2.4e-06	0	0	0	0	0	0	0	0	0	0	0	0	0	0	0	0	0	0	0	0
Sporolactobacillus	1.24e-06	4.7e-06	0.264904	1.58e-06	9.87e-07	0.99965	2.31e-06	0	0	0	0	0	0	0	0	0	1.97e-05	0	0	0	0	0	0	0	0	0	0
RS62_marine_group	1.24e-06	4.7e-06	0.264904	1.58e-06	9.87e-07	0.999728	1.94e-06	0	5.92e-05	0	0	0	0	0	0	0	0	0	0	0	0	0	0	0	0	0	0
Tahibacter	1.22e-06	3.78e-06	0.323751	1.58e-06	9.87e-07	0.999842	1.53e-06	0	0	1.97e-05	0	0	0	0	0	0	0	0	0	0	0	0	0	0	0	0	0
unidentified_Pseudomonadales	1.03e-06	5.68e-06	0.180945	1.58e-06	4.94e-07	0.998678	5.86e-06	0	0	0	1.97e-05	0	0	0	0	0	0	0	0	7.9e-05	0	0	0	0	0	0	0
Acidaminobacter	1.03e-06	5.68e-06	0.180945	1.58e-06	4.94e-07	0.998683	5.85e-06	0	0	0	0	0	0	0	0	0	0	0	0	0	0	0	0	0	0	0	0
Acidithiobacillus	1.03e-06	5.68e-06	0.180945	1.58e-06	4.94e-07	0.999246	3.8e-06	0	0	0	0	0	0	0	0	0	0	0	0	0	0	0	0	0	0	0	0
unidentified_vadinHA49	1.03e-06	5.68e-06	0.180945	1.58e-06	4.94e-07	0.999249	3.76e-06	0	0	0	0	0	0	0	0	0	1.97e-05	0	0	0	0	0	0	0	0	0	0
1959-01-01	1.02e-06	4.53e-06	0.224499	1.58e-06	4.94e-07	0.999488	3e-06	0	0	0	0	0	0	0	0	0	0	0	0	0	0	0	0	1.97e-05	0	0	0
Cryomorpha	1.02e-06	4.53e-06	0.224499	1.58e-06	4.94e-07	0.99958	2.64e-06	5.92e-05	0	0	0	0	0	0	0	0	0	0	0	0	0	0	0	0	0	0	0
unidentified_Steroidobacteraceae	1.02e-06	4.08e-06	0.249463	1.58e-06	4.94e-07	0.999799	1.75e-06	0	0	0	0	0	0	0	0	0	0	0	0	0	0	0	0	0	0	0	0
Ensifer	1.01e-06	3.57e-06	0.28218	1.58e-06	4.94e-07	0.999868	1.49e-06	0	0	0	0	0	0	0	0	1.97e-05	0	0	0	1.97e-05	0	0	0	3.95e-05	0	0	0
Amphiplicatus	9.97e-07	2.98e-06	0.335098	1.58e-06	4.94e-07	0.999908	1.12e-06	0	0	0	0	0	0	0	0	0	0	0	0	0	0	0	0	0	0	0	0
Levilinea	7.9e-07	5.53e-06	0.142821	1.58e-06	0	0.998843	5.12e-06	0	0	0	0	0	0	0	0	0	0	0	0	0	0	0	0	0	0	0	0
Leptolyngbya_EcFYyyy-00	7.9e-07	5.53e-06	0.142821	1.58e-06	0	0.999088	4.37e-06	0	0	0	0	0	0	0	0	0	0	0	0	0	0	0	0	0	0	0	0
Rhodoligotrophos	7.9e-07	5.53e-06	0.142821	1.58e-06	0	0.999155	4.1e-06	0	0	0	0	0	0	0	0	0	0	0	0	0	0	0	0	0	0	0	0
Rickettsia	7.9e-07	5.53e-06	0.142821	1.58e-06	0	0.999187	4.02e-06	0	0	0	0	0	0	0	0	0	0	7.9e-05	0	0	0	0	0	0	0	0	0
Marivirga	7.9e-07	5.53e-06	0.142821	1.58e-06	0	0.999203	3.98e-06	0	0	0	0	0	0	0	0	0	0	0	0	0	0	0	0	0	0	7.9e-05	0
2023-02-21	7.9e-07	5.53e-06	0.142821	1.58e-06	0	0.999287	3.69e-06	0	0	0	0	0	0	0	0	0	0	0	0	0	0	0	0	0	0	0	0
Actinocatenispora	7.9e-07	5.53e-06	0.142821	1.58e-06	0	0.999301	3.59e-06	0	0	0	0	0	0	0	0	0	0	7.9e-05	0	0	0	0	0	0	0	0	0
ADurb.Bin118	7.9e-07	5.53e-06	0.142821	1.58e-06	0	0.999316	3.56e-06	0	0	0	0	0	0	0	0	0	0	0	0	0	0	0	0	0	0	0	0
Allofustis	7.9e-07	5.53e-06	0.142821	1.58e-06	0	0.999347	3.44e-06	0	0	0	0	0	0	0	0	0	0	0	0	0	0	0	0	0	0	0	0
Tuwongella	7.9e-07	4.35e-06	0.181773	1.58e-06	0	0.999451	3.09e-06	1.97e-05	0	0	0	0	0	0	0	0	0	0	0	0	0	0	0	0	0	0	0
Anaerobiospirillum	7.9e-07	4.35e-06	0.181773	1.58e-06	0	0.999664	2.27e-06	0	0	0	0	0	0	0	0	0	0	0	0	0	0	0	0	0	0	0	0
Rhodopila	7.9e-07	4.35e-06	0.181773	1.58e-06	0	0.999684	2.23e-06	5.92e-05	0	0	0	0	0	0	0	0	0	1.97e-05	0	0	0	0	0	0	0	0	0
unidentified_Thermoactinomycetaceae	7.9e-07	3.33e-06	0.237297	1.58e-06	0	0.999783	1.86e-06	0	0	0	0	0	0	0	0	0	0	0	0	1.97e-05	0	0	0	0	0	0	0
Vicingus	7.9e-07	3.33e-06	0.237297	1.58e-06	0	0.999795	1.75e-06	0	0	0	0	0	0	0	0	0	0	0	0	0	0	0	0	0	0	0	0
unidentified_Rhodobacteraceae	7.9e-07	3.33e-06	0.237297	1.58e-06	0	0.999808	1.73e-06	0	0	0	0	0	0	0	0	0	0	0	0	0	1.97e-05	0	0	0	0	0	0
Pelobium	7.9e-07	3.33e-06	0.237297	1.58e-06	0	0.999844	1.49e-06	0	0	0	0	0	0	0	0	0	0	0	0	0	0	0	0	0	0	0	0
Commensalibacter	7.9e-07	2.68e-06	0.29481	1.58e-06	0	0.999939	9.31e-07	0	0	0	0	0	0	0	0	0	0	0	0	0	0	0	0	0	0	0	0
FukuN57	7.11e-06	2.2e-05	0.323352	1.18e-06	1.33e-05	0.993543	2.59e-05	0	0	0	0	5.92e-05	3.95e-05	0	7.9e-05	7.9e-05	0.000256739	0	0	0	0	0	0	0	0	0	0
[Cytophaga]_xylanolytica_group	4.94e-06	2.05e-05	0.241173	1.18e-06	8.89e-06	0.993145	2.73e-05	0	0	0	0	0	0	0	0	0	0	0	0	0	0	0	3.95e-05	0	0	0	0
T2WK15B57	4.31e-06	9.74e-06	0.442147	1.18e-06	7.9e-06	0.998161	7.61e-06	0	1.97e-05	1.97e-05	3.95e-05	0	9.87e-05	1.97e-05	5.92e-05	1.97e-05	0	0	0	0	0	0	0	0	0	0	0
Sh765B-TzT-35	3.15e-06	7.26e-06	0.433899	1.18e-06	5.43e-06	0.999503	2.98e-06	0	0	0	0	0	0	0	0	0	0	1.97e-05	0	0	0	0	0	0	0	0	0
endosymbionts	3.03e-06	1.58e-05	0.191986	1.18e-06	4.94e-06	0.995169	1.99e-05	0	0	0	0	0	0	0	0.000197492	0	0	0	0	0	0	0	0	0	0	0	0
Sphaerobacter	2.85e-06	6.22e-06	0.458859	1.18e-06	4.94e-06	0.9997	2.18e-06	0	0	0	0	0	0	0	0	0	0	0	0	0	0	0	0	0	0	0	0
Melittangium	2.73e-06	1.1e-05	0.248614	1.18e-06	4.44e-06	0.996696	1.37e-05	0	0	0	0	0	0.000138244	0	0	1.97e-05	0	0	0	0	0	0	0	1.97e-05	0	0	0
Thermostaphylospora	2.51e-06	9.58e-06	0.261709	1.18e-06	3.95e-06	0.998449	6.61e-06	0	0	0	0	0	0	0	0	0	0	0	0	0	0	0	0	0	0	0	0
Calditerricola	2.27e-06	8.73e-06	0.260175	1.18e-06	3.46e-06	0.997852	9.14e-06	0	0	0	0	0	0	0	0	0	0	0	0	0	0	0	0	0	0	0	0
Stackebrandtia	2.2e-06	6.73e-06	0.327198	1.18e-06	3.46e-06	0.999223	3.85e-06	0	0	0	7.9e-05	1.97e-05	0	0	0	0	0	0	0	0	0	0	0	0	0	0	1.97e-05
Sphaerisporangium	2.17e-06	5.09e-06	0.426776	1.18e-06	3.46e-06	0.999857	1.49e-06	1.97e-05	0	0	0	0	0	0	0	0	0	0	0	0	0	0	0	0	0	0	0
Planktothrix_NIVA-CYA_15	2.03e-06	8.66e-06	0.234767	1.18e-06	2.96e-06	0.998416	6.66e-06	0	0	0	0	0	0	0	0	1.97e-05	9.87e-05	0	0	5.92e-05	0	0	0	0	0	0	0
Syntrophus	1.99e-06	6.18e-06	0.322883	1.18e-06	2.96e-06	0.999624	2.46e-06	0	0	0	0	0	0	0	0	0	3.95e-05	0	0	0	0	1.97e-05	0	0	0	0	0
Desulfoconvexum	1.99e-06	6.18e-06	0.322883	1.18e-06	2.96e-06	0.999671	2.23e-06	0	0	0	0	0	0	0	0	0	0	0	0	0	0	0	0	0	0	0	0
Bogoriella	1.78e-06	6.83e-06	0.260394	1.18e-06	2.47e-06	0.999066	4.43e-06	0	0	0	0	0	0	0	0	0	0	0	0	0	0	0	0	0	0	0	0
Desulfocapsa	1.78e-06	6.31e-06	0.281869	1.18e-06	2.47e-06	0.999578	2.64e-06	0	0	0	0	0	0	0	0	0	0	0	0	0	0	0	0	0	0	0	0
Clostridium_sensu_stricto_3	1.77e-06	6.54e-06	0.270413	1.18e-06	2.47e-06	0.999312	3.57e-06	0	0	0	0	0	0	0	0	0	0	0	0	0	0	0	0	0	0	0	0
Desulfobacca	1.77e-06	6.07e-06	0.291087	1.18e-06	2.47e-06	0.999417	3.18e-06	0	0	0	0	0	0	0	0	0	0	0	0	0	0	0	0	0	0	0	0
unidentified_AKYH767	1.76e-06	5.66e-06	0.310574	1.18e-06	2.47e-06	0.999614	2.57e-06	0	0	0	0	0	0	0	0	0	0	0	0	0	0	0	0	0	0	0	0
Pseudogracilibacillus	1.74e-06	5.31e-06	0.327293	1.18e-06	2.47e-06	0.999702	2.18e-06	0	0	0	0	0	0	0	0	0	0	0	0	0	0	0	0	0	0	0	0
Sulfurihydrogenibium	1.74e-06	4.73e-06	0.367675	1.18e-06	2.47e-06	0.999895	1.17e-06	0	0	0	0	0	0	0	0	0	0	0	0	0	0	0	0	0	0	0	0
Thiothrix	1.71e-06	4.31e-06	0.396716	1.18e-06	2.47e-06	0.99989	1.19e-06	0	0	0	0	1.97e-05	0	0	0	0	0	0	0	0	0	0	0	0	0	0	0
Methyloceanibacter	1.55e-06	6.72e-06	0.230588	1.18e-06	1.97e-06	0.998889	4.99e-06	0	0	0	0	0	0	0	0	0	0	0	0	0	0	0	0	0	0	0	0
Shimia	1.55e-06	6.72e-06	0.230588	1.18e-06	1.97e-06	0.998903	4.95e-06	0	0	0	0	0	0	0	0	0	0	0	0	0	0	0	0	0	0	0	0
unidentified_Neisseriaceae	1.55e-06	6.43e-06	0.241235	1.18e-06	1.97e-06	0.999308	3.57e-06	0	1.97e-05	0	0	0	0	7.9e-05	0	0	0	0	0	0	0	0	0	0	0	0	0
Microbulbifer	1.55e-06	7.28e-06	0.212937	1.18e-06	1.97e-06	0.999326	3.52e-06	0	0	0	0	0	7.9e-05	0	0	0	0	0	0	5.92e-05	0	0	0	0	0	0	0
Aquibacter	1.55e-06	6.43e-06	0.241235	1.18e-06	1.97e-06	0.999361	3.43e-06	0	0	0	7.9e-05	0	0	0	0	0	0	0	0	0	0	0	0	0	0	0	0
UCG-012	1.54e-06	5.35e-06	0.2878	1.18e-06	1.97e-06	0.999517	2.92e-06	5.92e-05	0	0	0	0	0	0	0	0	0	0	0	0	0	0	0	0	0	0	0
ADurb.Bin120	1.49e-06	4.13e-06	0.360664	1.18e-06	1.97e-06	0.999883	1.28e-06	0	0	0	0	0	0	0	0	0	1.97e-05	0	0	0	0	0	1.97e-05	0	0	0	0
Marinifilum	1.3e-06	5.21e-06	0.250031	1.18e-06	1.48e-06	0.999706	2.08e-06	0	0	0	0	0	0	0	0	0	0	0	0	0	0	0	0	0	0	0	0
unidentified_Simkaniaceae	1.28e-06	4.41e-06	0.291272	1.18e-06	1.48e-06	0.999777	1.86e-06	0	0	0	0	0	0	0	0	0	1.97e-05	0	0	0	0	0	0	0	0	0	0
Thiogranum	1.27e-06	3.94e-06	0.323067	1.18e-06	1.48e-06	0.999829	1.56e-06	0	0	0	0	0	0	0	0	0	0	0	0	0	0	0	0	0	0	0	0
Desulfotomaculum	1.27e-06	3.94e-06	0.323067	1.18e-06	1.48e-06	0.999873	1.4e-06	0	0	0	0	0	0	0	0	0	0	0	0	0	0	0	0	0	0	0	0
unidentified_SAR116_clade	1.27e-06	3.82e-06	0.333707	1.18e-06	1.48e-06	0.999896	1.17e-06	0	0	0	0	0	0	0	0	0	0	0	0	0	0	0	0	0	0	0	0
Dethiobacter	1.07e-06	5.06e-06	0.210808	1.18e-06	9.87e-07	0.999567	2.66e-06	5.92e-05	0	0	0	0	0	0	0	0	0	0	0	0	0	0	0	0	0	0	0
Oligosphaera	1.05e-06	3.6e-06	0.290842	1.18e-06	9.87e-07	0.999869	1.4e-06	0	0	0	1.97e-05	0	0	0	0	0	0	0	0	0	0	0	0	0	0	0	0
Niveispirillum	1.05e-06	3.6e-06	0.290842	1.18e-06	9.87e-07	0.999889	1.19e-06	0	0	0	0	0	0	1.97e-05	1.97e-05	0	0	0	0	0	0	0	0	0	0	1.97e-05	0
Candidatus_Captivus	1.03e-06	3.02e-06	0.340607	1.18e-06	9.87e-07	0.999972	7.45e-07	0	0	0	0	0	0	0	0	0	0	0	0	0	0	0	0	0	0	0	0
Cryptosporangium	1.03e-06	3.02e-06	0.340607	1.18e-06	9.87e-07	0.999973	4.65e-07	0	1.97e-05	0	0	0	0	0	0	0	0	0	0	0	0	0	0	0	0	0	0
Anseongella	8.29e-07	4.36e-06	0.190202	1.18e-06	4.94e-07	0.99946	3.09e-06	0	0	5.92e-05	0	0	0	0	0	0	0	0	0	0	0	0	0	0	0	0	0
Granulosicoccus	8.29e-07	4.36e-06	0.190202	1.18e-06	4.94e-07	0.999506	2.98e-06	0	0	0	0	0	0	0	0	0	0	0	0	0	0	0	0	0	0	0	0
BacC-u-018	8.29e-07	4.36e-06	0.190202	1.18e-06	4.94e-07	0.999594	2.61e-06	0	0	0	0	0	0	0	0	0	0	0	0	0	0	0	0	0	0	0	0
Mangroviflexus	8.29e-07	4.36e-06	0.190202	1.18e-06	4.94e-07	0.999612	2.57e-06	0	0	0	0	0	0	0	0	0	0	0	0	0	0	0	0	0	0	0	0
Acetobacteroides	8.29e-07	4.36e-06	0.190202	1.18e-06	4.94e-07	0.999639	2.35e-06	0	0	0	0	0	0	0	0	0	0	0	0	0	0	0	0	0	0	0	0
Echinicola	8.29e-07	4.36e-06	0.190202	1.18e-06	4.94e-07	0.999646	2.35e-06	0	0	0	0	0	0	0	0	0	0	0	0	0	0	0	0	0	0	0	0
unidentified_Caloramatoraceae	8.2e-07	3.35e-06	0.244574	1.18e-06	4.94e-07	0.999751	1.86e-06	0	0	0	0	0	0	0	0	0	0	0	0	0	0	0	0	0	0	0	0
Thalassospira	8.2e-07	3.35e-06	0.244574	1.18e-06	4.94e-07	0.999802	1.73e-06	0	0	0	0	0	0	1.97e-05	0	0	0	0	0	3.95e-05	0	0	0	0	0	0	0
Salinibacter	8.2e-07	3.35e-06	0.244574	1.18e-06	4.94e-07	0.999898	1.17e-06	0	0	0	0	0	0	0	0	0	0	0	0	0	0	0	0	0	0	0	0
Bryocella	8.2e-07	3.35e-06	0.244574	1.18e-06	4.94e-07	0.9999	1.17e-06	0	0	0	0	0	0	0	0	0	0	0	0	0	0	0	0	0	0	0	0
Proteiniborus	8.1e-07	2.71e-06	0.298798	1.18e-06	4.94e-07	0.999912	1.12e-06	0	0	0	0	0	0	0	0	0	0	0	0	0	0	0	0	0	0	0	0
SD04E11	8.1e-07	2.71e-06	0.298798	1.18e-06	4.94e-07	0.999932	9.31e-07	0	0	0	0	0	0	0	0	0	0	0	0	0	0	0	0	0	0	0	0
Limnothrix	8.1e-07	2.71e-06	0.298798	1.18e-06	4.94e-07	0.999993	3.72e-07	0	0	0	0	0	0	0	0	0	1.97e-05	0	0	0	0	0	0	0	0	0	1.97e-05
p__Firmicutes;g__unidentified_Erysipelotrichaceae	5.92e-07	4.15e-06	0.142821	1.18e-06	0	0.999476	3.02e-06	0	0	0	0	0	0	0	0	0	0	0	0	0	0	0	0	0	0	0	0
Tunicatimonas	5.92e-07	4.15e-06	0.142821	1.18e-06	0	0.99952	2.92e-06	0	0	0	0	0	0	0	0	0	0	0	0	0	0	0	0	0	0	0	0
Chelativorans	5.92e-07	4.15e-06	0.142821	1.18e-06	0	0.999534	2.79e-06	0	0	0	0	0	0	0	0	0	0	0	0	0	0	0	0	0	0	0	0
Mycoavidus	5.92e-07	4.15e-06	0.142821	1.18e-06	0	0.999583	2.64e-06	0	0	0	0	0	0	0	0	0	0	0	0	0	0	0	0	0	0	0	0
Alterococcus	5.92e-07	4.15e-06	0.142821	1.18e-06	0	0.999599	2.61e-06	0	0	0	0	0	0	0	0	0	0	0	0	0	0	0	0	0	0	0	0
Propionispira	5.92e-07	4.15e-06	0.142821	1.18e-06	0	0.999643	2.35e-06	0	0	0	0	0	0	0	0	0	0	0	0	0	0	0	0	0	0	0	0
Rhodobaculum	5.92e-07	4.15e-06	0.142821	1.18e-06	0	0.999653	2.31e-06	0	0	0	0	0	0	0	0	0	0	0	0	0	0	0	0	0	0	0	0
Ornatilinea	5.92e-07	4.15e-06	0.142821	1.18e-06	0	0.999734	1.94e-06	0	0	0	0	0	0	0	0	0	0	0	0	0	0	0	0	0	0	0	0
Deinobacterium	5.92e-07	3.07e-06	0.193199	1.18e-06	0	0.999786	1.86e-06	0	0	0	0	0	0	0	0	0	0	0	0	3.95e-05	0	0	0	1.97e-05	0	0	0
Flexibacter	5.92e-07	3.07e-06	0.193199	1.18e-06	0	0.999771	1.86e-06	0	1.97e-05	0	0	0	0	0	0	0	0	3.95e-05	0	0	0	0	0	0	0	0	0
unidentified_Absconditabacteriales_(SR1)	5.92e-07	3.07e-06	0.193199	1.18e-06	0	0.999792	1.86e-06	0	0	0	0	0	0	0	0	0	0	0	0	0	0	0	0	0	0	0	0
FukuN18_freshwater_group	5.92e-07	3.07e-06	0.193199	1.18e-06	0	0.999824	1.56e-06	0	0	0	0	0	0	0	0	0	0	3.95e-05	0	0	0	0	0	0	0	0	0
Cobetia	5.92e-07	3.07e-06	0.193199	1.18e-06	0	0.999859	1.49e-06	0	0	0	0	0	0	0	0	0	0	0	0	0	0	0	0	0	0	0	1.97e-05
Izimaplasma	5.92e-07	3.07e-06	0.193199	1.18e-06	0	0.999848	1.49e-06	0	0	0	0	0	0	0	0	0	0	3.95e-05	0	0	0	0	0	0	0	0	0
Tundrisphaera	5.92e-07	3.07e-06	0.193199	1.18e-06	0	0.999876	1.4e-06	0	3.95e-05	0	0	0	0	0	0	0	0	1.97e-05	0	0	0	0	0	0	0	0	0
Anaeroglobus	5.92e-07	3.07e-06	0.193199	1.18e-06	0	0.999888	1.27e-06	0	0	3.95e-05	0	0	0	0	0	0	0	0	0	0	0	0	0	0	0	0	1.97e-05
Anaerosalibacter	5.92e-07	2.35e-06	0.252582	1.18e-06	0	0.999982	4.65e-07	0	0	0	0	0	0	0	0	0	0	0	0	0	0	0	0	0	0	0	0
Taeseokella	5.92e-07	2.35e-06	0.252582	1.18e-06	0	0.999996	3.72e-07	0	0	0	0	0	0	0	0	0	0	0	0	0	0	0	0	0	0	0	0
Euzebya	5.92e-07	2.35e-06	0.252582	1.18e-06	0	0.999993	3.72e-07	0	0	0	0	0	0	0	0	0	0	0	0	0	0	1.97e-05	0	0	0	0	0
Flavonifractor	5.92e-07	2.35e-06	0.252582	1.18e-06	0	0.999996	3.72e-07	0	0	0	0	0	0	0	0	0	0	1.97e-05	0	0	0	0	0	0	0	0	0
Planktothricoides_SR001	3.3e-06	1.55e-05	0.213138	7.9e-07	5.92e-06	0.995028	2.04e-05	1.97e-05	0	0	0	0	0	0	1.97e-05	1.97e-05	0.000197492	0	0	0	0	0	0	0	0	0	0
Dolosigranulum	2.56e-06	1.1e-05	0.233482	7.9e-07	4.44e-06	0.996956	1.24e-05	0	0	0	0	0	0	0	0	0	0	0	0	0	0	0	0	0	0	0	0
Furfurilactobacillus	2.56e-06	8.72e-06	0.293202	7.9e-07	4.44e-06	0.999357	3.43e-06	0	0	0	0	0	0	0	0	0	0	0	0	0	0	0	0	0	0	0	0
Caproiciproducens	2.54e-06	7.53e-06	0.337097	7.9e-07	4.44e-06	0.998947	4.8e-06	0	0	0	3.95e-05	3.95e-05	0	0	0	0	0	0	0	0	0	0	0	0	1.97e-05	0	0
NS5_marine_group	2.54e-06	7.85e-06	0.323465	7.9e-07	4.44e-06	0.999397	3.28e-06	0	0	0	0	0	0	0	0	0	0	0	0	0	0	0	0	0	0	0	1.97e-05
Mobiluncus	2.33e-06	8.66e-06	0.269176	7.9e-07	3.95e-06	0.998817	5.23e-06	0	0	0	0	0	0	0	0	0	0	0	0	0	0	0	1.97e-05	0	1.97e-05	0	0
Ketobacter	2.33e-06	8.66e-06	0.269176	7.9e-07	3.95e-06	0.998971	4.73e-06	0	0	0	0	0	0	0	0	0	7.9e-05	0	0	0	0	0	0	0	0	0	0
Marinimicrobium	2.29e-06	7.12e-06	0.321591	7.9e-07	3.95e-06	0.998689	5.85e-06	0	0	0	0	7.9e-05	0	0	0	0	1.97e-05	0	0	0	0	0	0	0	0	0	0
DSSF69	2.06e-06	6.3e-06	0.327394	7.9e-07	3.46e-06	0.999698	2.2e-06	0	0	0	0	0	0	3.95e-05	0	0	0	0	0	0	0	0	0	0	0	1.97e-05	0
Thiomonas	1.84e-06	6.94e-06	0.26473	7.9e-07	2.96e-06	0.998672	5.86e-06	0	0	0	0	0	0	0	0	0	0	0	0	0	0	0	0	0	0	0	0
unidentified_RF39	1.82e-06	6.58e-06	0.276024	7.9e-07	2.96e-06	0.999167	4.08e-06	0	0	1.97e-05	0	0	0	0	0	0	1.97e-05	0	0	0	0	0	0	0	0	0	0
Desulfuribacillus	1.82e-06	6.58e-06	0.276024	7.9e-07	2.96e-06	0.999354	3.43e-06	1.97e-05	0	0	0	0	0	7.9e-05	0	0	0	0	0	0	0	0	0	0	0	0	0
Candidatus_Puniceispirillum	1.82e-06	5.79e-06	0.313573	7.9e-07	2.96e-06	0.999448	3.09e-06	0	0	0	0	0	0	0	0	0	0	0	0	0	0	0	0	0	0	0	0
Hydrogenophilus	1.61e-06	7.83e-06	0.205565	7.9e-07	2.47e-06	0.998396	6.72e-06	0	0	0	0	0	0	0	0	0	0	0	0	0	0	0	0	0	0	0	0
Permianibacter	1.59e-06	6.47e-06	0.245725	7.9e-07	2.47e-06	0.998858	5.08e-06	0	0	0	0	0	0	0	0	0	0	0	0	0	0	0	0	0	0	0	0
unidentified_JGI_0000069-P22	1.59e-06	6.47e-06	0.245725	7.9e-07	2.47e-06	0.998937	4.8e-06	0	0	0	7.9e-05	0	0	1.97e-05	0	0	0	0	0	1.97e-05	0	0	0	0	0	0	1.97e-05
Armatimonas	1.59e-06	6.47e-06	0.245725	7.9e-07	2.47e-06	0.99898	4.65e-06	1.97e-05	0	0	0	0	0	0	0	0	7.9e-05	0	0	0	0	0	0	0	0	0	0
Sulfuricurvum	1.59e-06	6e-06	0.264946	7.9e-07	2.47e-06	0.999554	2.72e-06	0	0	0	0	0	0	0	0	3.95e-05	5.92e-05	0	0	0	0	0	0	0	0	0	0
Sediminispirochaeta	1.55e-06	4.19e-06	0.3696	7.9e-07	2.47e-06	0.999758	1.86e-06	0	0	0	0	0	0	0	0	0	0	0	0	0	0	0	0	0	0	0	0
Draconibacterium	1.36e-06	6.65e-06	0.204995	7.9e-07	1.97e-06	0.9986	6.07e-06	0	0	0	0	0	0	0	0	0	0	0	0	0	0	0	0	0	0	0	0
Filimonas	1.36e-06	6.65e-06	0.204995	7.9e-07	1.97e-06	0.999253	3.76e-06	0	0	0	0	0	0	0	0	0	0	0	0	0	0	0	0	0	0	0	0
Microcoleus_PCC-7113	1.34e-06	5.07e-06	0.264872	7.9e-07	1.97e-06	0.99947	3.03e-06	0	0	0	0	0	5.92e-05	0	1.97e-05	0	0	0	0	0	0	0	0	0	0	0	1.97e-05
p__Firmicutes;g__unidentified_Lachnospiraceae	1.34e-06	5.07e-06	0.264872	7.9e-07	1.97e-06	0.999497	3e-06	0	0	0	0	0	5.92e-05	0	1.97e-05	0	0	0	0	0	0	0	0	0	0	0	0
Craurococcus-Caldovatus	1.34e-06	3.87e-06	0.347033	7.9e-07	1.97e-06	0.999804	1.73e-06	0	0	0	0	0	0	0	0	0	0	0	0	0	0	0	0	0	0	0	0
unidentified_MB-A2-108	1.12e-06	4.9e-06	0.227666	7.9e-07	1.48e-06	0.999724	1.94e-06	0	1.97e-05	0	0	0	0	0	0	0	5.92e-05	0	0	0	0	0	0	0	0	0	0
Laribacter	1.11e-06	4.26e-06	0.259311	7.9e-07	1.48e-06	0.99977	1.86e-06	0	0	0	0	0	0	0	0	0	0	0	0	0	0	0	0	0	0	0	0
Saccharothrix	1.1e-06	3.78e-06	0.289755	7.9e-07	1.48e-06	0.999753	1.86e-06	0	1.97e-05	0	0	0	0	0	0	0	0	0	0	0	0	0	0	0	0	0	0
Rufibacter	1.1e-06	3.78e-06	0.289755	7.9e-07	1.48e-06	0.999779	1.86e-06	0	0	0	0	0	0	0	0	0	0	0	0	0	0	0	0	0	0	0	0
Thioalkalimicrobium	1.1e-06	3.78e-06	0.289755	7.9e-07	1.48e-06	0.999784	1.86e-06	0	0	1.97e-05	0	0	0	0	0	0	0	0	0	0	0	0	0	0	0	0	0
unidentified_UBA12409	1.1e-06	3.78e-06	0.289755	7.9e-07	1.48e-06	0.999862	1.49e-06	0	0	0	0	0	0	0	0	0	0	0	0	0	0	0	0	0	0	0	0
Sulfobacillus	1.08e-06	3.08e-06	0.349676	7.9e-07	1.48e-06	0.999957	7.45e-07	0	0	0	0	0	0	0	0	0	0	0	0	0	0	0	0	0	0	0	0
Calothrix_PCC-6303	8.69e-07	3.54e-06	0.24566	7.9e-07	9.87e-07	0.999775	1.86e-06	0	0	0	0	0	3.95e-05	0	0	0	0	0	0	0	0	0	0	0	0	0	0
Stella	8.69e-07	3.54e-06	0.24566	7.9e-07	9.87e-07	0.999797	1.75e-06	0	0	0	0	0	0	0	0	0	0	0	0	0	0	0	0	0	0	0	0
Pseudoscardovia	8.69e-07	3.4e-06	0.255836	7.9e-07	9.87e-07	0.999885	1.27e-06	0	0	0	0	0	0	0	0	0	0	0	0	0	0	0	0	0	0	0	0
Candidatus_Thiosymbion	8.49e-07	2.77e-06	0.306667	7.9e-07	9.87e-07	0.999924	1.12e-06	0	0	0	0	0	0	0	0	0	0	0	0	0	0	0	0	0	0	0	0
Candidatus_Finniella	8.49e-07	2.77e-06	0.306667	7.9e-07	9.87e-07	0.99994	9.31e-07	0	1.97e-05	0	0	0	0	0	0	1.97e-05	1.97e-05	0	0	0	0	0	0	0	0	0	0
Thermaerobacter	8.49e-07	2.77e-06	0.306667	7.9e-07	9.87e-07	0.999984	4.65e-07	0	0	0	0	0	0	0	0	0	0	0	0	0	0	0	0	0	0	0	0
EcFYyy-200	8.49e-07	2.77e-06	0.306667	7.9e-07	9.87e-07	0.99999	3.72e-07	0	0	0	0	0	0	1.97e-05	0	0	0	0	0	0	0	0	0	0	0	0	0
unidentified_Kapabacteriales	6.32e-07	3.11e-06	0.203453	7.9e-07	4.94e-07	0.999757	1.86e-06	0	0	0	0	0	0	0	0	0	0	0	0	0	0	0	0	0	0	0	0
Sneathiella	6.32e-07	3.11e-06	0.203453	7.9e-07	4.94e-07	0.999794	1.75e-06	0	0	0	0	1.97e-05	0	0	0	0	0	0	0	0	0	0	0	0	0	0	0
Oikopleura	6.22e-07	2.4e-06	0.259234	7.9e-07	4.94e-07	0.999927	1.12e-06	0	0	0	0	0	0	0	0	1.97e-05	0	0	0	0	0	0	0	0	0	0	0
Clostridiisalibacter	6.22e-07	2.4e-06	0.259234	7.9e-07	4.94e-07	0.999935	9.31e-07	0	0	0	0	0	0	0	0	0	0	0	0	0	0	0	0	0	0	0	0
Veillonellaceae_UCG-001	6.22e-07	2.4e-06	0.259234	7.9e-07	4.94e-07	0.999929	9.31e-07	0	0	0	0	0	0	0	0	0	0	0	0	0	0	0	0	0	0	0	0
Harryflintia	6.22e-07	2.4e-06	0.259234	7.9e-07	4.94e-07	0.999933	9.31e-07	0	0	0	0	0	0	0	0	0	0	0	0	0	0	0	0	0	0	0	0
Alkaliflexus	6.22e-07	2.4e-06	0.259234	7.9e-07	4.94e-07	0.99994	8.19e-07	1.97e-05	0	0	0	0	0	0	0	0	0	0	0	0	0	0	1.97e-05	0	0	0	0
Antarcticibacterium	6.22e-07	2.4e-06	0.259234	7.9e-07	4.94e-07	0.999949	8.19e-07	0	0	0	0	0	0	0	0	0	0	0	0	0	0	0	0	1.97e-05	0	1.97e-05	0
Dehalococcoides	6.22e-07	2.4e-06	0.259234	7.9e-07	4.94e-07	0.999977	4.65e-07	0	0	0	0	0	0	0	0	0	0	0	0	0	0	0	0	0	0	0	0
Joostella	6.22e-07	2.4e-06	0.259234	7.9e-07	4.94e-07	0.999972	4.65e-07	0	0	0	0	0	0	0	0	0	0	0	0	0	0	0	0	0	0	0	0
Merdibacter	6.22e-07	2.4e-06	0.259234	7.9e-07	4.94e-07	0.999988	3.72e-07	0	0	1.97e-05	0	0	0	0	0	0	0	0	0	0	0	0	1.97e-05	0	0	0	0
Roseibacillus	6.22e-07	2.4e-06	0.259234	7.9e-07	4.94e-07	0.999996	3.72e-07	0	0	0	0	0	0	0	0	0	0	0	0	0	0	0	0	1.97e-05	1.97e-05	0	0
Sporacetigenium	6.22e-07	2.4e-06	0.259234	7.9e-07	4.94e-07	0.999994	3.72e-07	0	1.97e-05	0	0	0	0	0	0	0	0	0	0	0	0	0	0	0	0	0	0
SZB85	6.22e-07	2.4e-06	0.259234	7.9e-07	4.94e-07	0.999988	3.72e-07	0	0	0	0	0	0	0	0	0	0	0	0	0	0	0	0	0	0	0	0
Gordonibacter	3.95e-07	2.77e-06	0.142821	7.9e-07	0	0.99974	1.92e-06	0	0	0	0	0	0	0	0	0	0	0	0	0	0	0	0	0	0	0	0
Saprospira	3.95e-07	2.77e-06	0.142821	7.9e-07	0	0.999744	1.88e-06	0	0	0	0	0	0	0	0	0	0	0	0	0	0	0	0	0	0	0	3.95e-05
unidentified_Ectothiorhodospiraceae	3.95e-07	2.77e-06	0.142821	7.9e-07	0	0.999768	1.86e-06	0	0	0	0	0	0	0	0	0	0	0	0	0	0	0	0	0	3.95e-05	0	0
W5	3.95e-07	2.77e-06	0.142821	7.9e-07	0	0.99976	1.86e-06	0	0	0	0	0	0	0	0	0	0	0	0	0	0	0	0	0	0	0	0
Desulfovermiculus	3.95e-07	2.77e-06	0.142821	7.9e-07	0	0.999747	1.86e-06	0	0	0	0	0	0	0	0	0	0	0	0	0	0	0	0	0	0	0	0
Insolitispirillum	3.95e-07	2.77e-06	0.142821	7.9e-07	0	0.999773	1.86e-06	3.95e-05	0	0	0	0	0	0	0	0	0	0	0	0	0	0	0	0	0	0	0
Leucothrix	3.95e-07	2.77e-06	0.142821	7.9e-07	0	0.999755	1.86e-06	0	0	0	0	0	0	0	0	0	0	0	0	3.95e-05	0	0	0	0	0	0	0
Thermoclostridium	3.95e-07	2.77e-06	0.142821	7.9e-07	0	0.999766	1.86e-06	0	0	0	0	0	0	0	0	0	0	0	0	0	0	0	0	0	0	0	0
Komagataeibacter	3.95e-07	2.77e-06	0.142821	7.9e-07	0	0.999833	1.55e-06	0	0	0	0	0	0	0	0	0	0	0	0	0	0	0	3.95e-05	0	0	0	0
Marinoscillum	3.95e-07	2.77e-06	0.142821	7.9e-07	0	0.999838	1.55e-06	0	0	0	0	0	0	0	0	0	0	0	0	0	0	0	0	0	0	0	0
Candidatus_Thiodiazotropha	3.95e-07	2.77e-06	0.142821	7.9e-07	0	0.999854	1.49e-06	0	0	0	0	0	0	0	0	0	0	0	0	0	0	0	0	0	0	0	0
F0058	3.95e-07	2.77e-06	0.142821	7.9e-07	0	0.99986	1.49e-06	0	0	0	0	0	0	0	0	0	0	0	0	0	0	0	0	0	0	0	0
Nostoc_PCC-7524	3.95e-07	2.77e-06	0.142821	7.9e-07	0	0.99985	1.49e-06	0	0	0	0	0	0	0	0	0	0	0	0	0	0	0	0	0	0	0	0
Thiomicrospira	3.95e-07	2.77e-06	0.142821	7.9e-07	0	0.999847	1.49e-06	0	0	0	0	0	0	0	0	0	0	0	0	0	0	0	0	0	0	0	0
Arboricoccus	3.95e-07	2.77e-06	0.142821	7.9e-07	0	0.999875	1.4e-06	0	0	3.95e-05	0	0	0	0	0	0	0	0	0	0	0	0	0	0	0	0	0
Thermoanaerobaculum	3.95e-07	2.77e-06	0.142821	7.9e-07	0	0.99988	1.28e-06	0	0	3.95e-05	0	0	0	0	0	0	0	0	0	0	0	0	0	0	0	0	0
unidentified_NS11-12_marine_group	3.95e-07	2.77e-06	0.142821	7.9e-07	0	0.999901	1.17e-06	0	0	0	0	0	0	0	0	0	0	0	0	0	0	0	0	0	0	0	0
Candidatus_Nucleicultrix	3.95e-07	1.94e-06	0.204073	7.9e-07	0	0.99997	7.45e-07	0	1.97e-05	0	0	0	0	0	0	0	0	1.97e-05	0	0	0	0	0	0	0	0	0
Pseudoramibacter	3.95e-07	1.94e-06	0.204073	7.9e-07	0	0.999958	7.45e-07	0	0	0	0	0	0	0	0	0	0	0	0	0	0	0	0	1.97e-05	0	0	0
unidentified_BD2-11_terrestrial_group	3.95e-07	1.94e-06	0.204073	7.9e-07	0	0.999967	7.45e-07	0	0	0	0	0	0	0	0	0	0	0	0	0	0	0	0	0	0	0	0
Crocinitomix	3.95e-07	1.94e-06	0.204073	7.9e-07	0	0.99995	7.45e-07	0	0	0	0	0	0	0	0	0	0	1.97e-05	0	0	0	0	0	0	0	0	0
P3OB-51	3.95e-07	1.94e-06	0.204073	7.9e-07	0	0.999953	7.45e-07	0	0	0	0	0	0	0	0	0	0	0	0	0	0	0	0	0	0	0	0
Parachlamydia	3.95e-07	1.94e-06	0.204073	7.9e-07	0	0.999968	7.45e-07	0	0	0	0	0	0	0	0	0	0	0	0	0	0	0	0	0	0	0	0
Desulfonispora	3.95e-07	1.94e-06	0.204073	7.9e-07	0	0.999979	4.65e-07	0	0	0	0	0	0	0	0	0	0	0	0	0	0	0	0	0	0	0	0
Limibacillus	3.95e-07	1.94e-06	0.204073	7.9e-07	0	0.999977	4.65e-07	0	0	0	0	0	0	0	0	0	0	1.97e-05	0	0	0	0	0	0	0	0	0
Mageeibacillus	3.95e-07	1.94e-06	0.204073	7.9e-07	0	0.999982	4.65e-07	0	1.97e-05	0	0	0	0	0	0	0	0	0	0	0	0	0	0	0	0	0	0
Pasteuria	3.95e-07	1.94e-06	0.204073	7.9e-07	0	0.999979	4.65e-07	0	1.97e-05	0	0	0	0	0	0	0	0	1.97e-05	0	0	0	0	0	0	0	0	0
Methylomicrobium	3.95e-07	1.94e-06	0.204073	7.9e-07	0	0.999999	3.72e-07	0	0	0	0	0	0	0	0	0	0	1.97e-05	0	0	0	0	0	0	0	0	0
Fructilactobacillus	3.95e-07	1.94e-06	0.204073	7.9e-07	0	0.999998	3.72e-07	0	0	0	0	0	0	0	0	0	0	0	0	0	0	0	0	0	0	1.97e-05	0
Salegentibacter	3.95e-07	1.94e-06	0.204073	7.9e-07	0	0.999987	3.72e-07	1.97e-05	0	1.97e-05	0	0	0	0	0	0	0	0	0	0	0	0	0	0	0	0	0
Salinispirillum	2.65e-06	1.1e-05	0.240788	3.95e-07	4.94e-06	0.997722	9.53e-06	0	0	0	0	0	0	0	0	0	0	0	0	0	0	0	0	0	0	0	0
Wolbachia	2.63e-06	9.82e-06	0.267375	3.95e-07	4.94e-06	0.997825	9.21e-06	0	0	0	0	0	0	0	0	1.97e-05	3.95e-05	0	0	0	0	0	0	0	0	0	0
Flectobacillus	2.63e-06	8.77e-06	0.299342	3.95e-07	4.94e-06	0.999207	3.95e-06	0	0	0	0	0	0	0	0	0	0	0	0	0	0	0	0	0	0	0	0
Cloacibacillus	2.37e-06	7.18e-06	0.330082	3.95e-07	4.44e-06	0.999404	3.28e-06	0	0	0	0	0	0	0	0	0	0	0	0	0	0	0	0	0	0	0	0
Candidatus_Microthrix	1.91e-06	8.27e-06	0.230498	3.95e-07	3.46e-06	0.998213	7.41e-06	0	0	0	0	0	0	0	0	9.87e-05	3.95e-05	0	0	0	0	0	0	0	0	0	0
unidentified_Marinimicrobia_(SAR406_clade)	1.88e-06	4.96e-06	0.37847	3.95e-07	3.46e-06	0.999904	1.17e-06	0	0	0	0	0	0	0	0	0	0	0	0	0	0	0	0	0	0	0	0
unidentified_Gracilibacteria	1.67e-06	9.29e-06	0.179556	3.95e-07	2.96e-06	0.997351	1.1e-05	0	0	0	0	0	0	0	0	0	0	0	0	0	0	0	0	0	0	0	0
Desulfohalotomaculum	1.67e-06	9.29e-06	0.179556	3.95e-07	2.96e-06	0.99734	1.1e-05	0	0	0	0	0	0	0	0	0	0	0	0	0	0	0	0	0	0	0	0
Gelria	1.66e-06	7.88e-06	0.210644	3.95e-07	2.96e-06	0.997906	8.81e-06	0	0	0	0	0	0	0	0	0	0	0	0	0	0	0	0	0	0	0	0
Salipaludibacillus	1.65e-06	5.28e-06	0.312134	3.95e-07	2.96e-06	0.99979	1.86e-06	0	0	0	0	0	0	0	0	0	0	0	0	0	0	0	0	0	0	0	0
unidentified_Bradymonadales	1.42e-06	7.77e-06	0.182943	3.95e-07	2.47e-06	0.998429	6.65e-06	0	0	0	0	0	0	0	0	0	0	0	0	0	0	0	0	0	0	0	0
Fontimonas	1.41e-06	6.4e-06	0.220717	3.95e-07	2.47e-06	0.998752	5.66e-06	0	0	0	0	0	0	0	7.9e-05	1.97e-05	0	0	0	0	0	0	0	0	0	0	0
Roseobacter	1.41e-06	6.4e-06	0.220717	3.95e-07	2.47e-06	0.998853	5.1e-06	0	0	0	0	0	0	0	0	0	0	0	0	0	0	0	0	0	0	0	0
Heliimonas	1.41e-06	6.4e-06	0.220717	3.95e-07	2.47e-06	0.99923	3.83e-06	0	0	0	0	0	0	0	0	0	0	0	0	0	0	0	0	0	0	0	0
unidentified_Erysipelotrichaceae	1.41e-06	6.4e-06	0.220717	3.95e-07	2.47e-06	0.999238	3.83e-06	0	0	0	0	0	0	1.97e-05	0	0	0	0	0	0	0	0	0	0	0	0	0
Salinispora	1.41e-06	5.58e-06	0.252905	3.95e-07	2.47e-06	0.999627	2.42e-06	0	0	0	0	0	0	0	0	0	3.95e-05	0	0	0	0	0	0	0	0	0	0
Citreitalea	1.4e-06	4.63e-06	0.302782	3.95e-07	2.47e-06	0.999809	1.71e-06	0	0	0	0	0	0	0	0	0	0	0	0	0	0	0	0	0	0	0	0
Chroococcidiopsis_SAG_2023	1.17e-06	4.96e-06	0.234967	3.95e-07	1.97e-06	0.999636	2.35e-06	0	0	1.97e-05	0	0	0	0	0	0	0	0	0	0	0	0	0	0	0	0	0
unidentified_SAR86_clade	1.17e-06	4.96e-06	0.234967	3.95e-07	1.97e-06	0.999641	2.35e-06	0	0	0	0	0	0	0	0	0	0	0	0	0	0	0	0	0	0	0	0
Lutibacter	1.16e-06	3.85e-06	0.299717	3.95e-07	1.97e-06	0.999745	1.86e-06	0	0	0	0	0	0	0	0	0	0	0	0	0	0	0	0	0	0	0	0
Planctopirus	1.16e-06	3.85e-06	0.299717	3.95e-07	1.97e-06	0.999893	1.17e-06	0	0	0	0	0	0	0	0	0	0	0	0	0	0	0	0	0	0	0	0
Longilinea	9.28e-07	4.77e-06	0.19462	3.95e-07	1.48e-06	0.999511	2.92e-06	0	0	0	0	0	0	0	0	0	0	0	0	0	0	0	0	0	0	0	0
AUTHM297	9.28e-07	4.77e-06	0.19462	3.95e-07	1.48e-06	0.999601	2.61e-06	0	0	0	0	0	0	0	0	0	0	0	0	0	0	0	0	0	0	0	0
Desulfofarcimen	9.28e-07	4.77e-06	0.19462	3.95e-07	1.48e-06	0.99966	2.29e-06	0	0	0	0	0	0	0	0	0	0	0	0	0	0	0	0	0	0	0	0
Candidatus_Obscuribacter	9.28e-07	4.77e-06	0.19462	3.95e-07	1.48e-06	0.999708	2.07e-06	0	0	0	5.92e-05	0	0	0	0	0	0	0	0	0	0	0	0	0	0	0	0
Lunatimonas	9.28e-07	4.77e-06	0.19462	3.95e-07	1.48e-06	0.999714	2.07e-06	0	0	0	0	0	0	0	0	0	0	0	0	0	0	0	0	0	0	0	0
Prolixibacter	9.18e-07	3.61e-06	0.25461	3.95e-07	1.48e-06	0.999819	1.6e-06	0	0	0	0	0	0	0	0	0	0	0	0	0	0	0	0	0	0	0	0
Litorilinea	9.18e-07	3.61e-06	0.25461	3.95e-07	1.48e-06	0.999825	1.56e-06	0	0	0	0	0	0	0	0	0	3.95e-05	0	0	0	0	0	0	0	0	0	0
Rubritepida	9.18e-07	3.61e-06	0.25461	3.95e-07	1.48e-06	0.999836	1.55e-06	0	0	0	0	0	0	0	0	0	0	0	0	0	0	0	0	0	0	0	0
Caldisericum	9.18e-07	3.61e-06	0.25461	3.95e-07	1.48e-06	0.999865	1.49e-06	0	0	1.97e-05	0	0	0	0	0	1.97e-05	0	0	0	0	0	0	0	0	0	0	0
Rhabdanaerobium	9.08e-07	2.85e-06	0.318231	3.95e-07	1.48e-06	0.999906	1.12e-06	0	0	0	0	0	0	0	0	0	0	0	0	0	0	0	0	0	0	0	0
Paludisphaera	9.08e-07	2.85e-06	0.318231	3.95e-07	1.48e-06	0.999942	8.19e-07	0	0	0	0	0	0	0	0	0	0	0	0	0	0	0	0	0	0	0	0
Nibribacter	6.81e-07	3.32e-06	0.204995	3.95e-07	9.87e-07	0.999742	1.9e-06	1.97e-05	0	0	0	0	0	0	0	0	0	0	0	0	0	0	0	0	0	0	0
Endobacter	6.81e-07	3.32e-06	0.204995	3.95e-07	9.87e-07	0.999811	1.71e-06	0	0	0	0	0	0	0	0	0	0	0	0	0	0	0	0	0	0	0	0
Paraperlucidibaca	6.81e-07	3.32e-06	0.204995	3.95e-07	9.87e-07	0.999814	1.64e-06	1.97e-05	0	0	0	0	0	0	0	0	3.95e-05	0	0	0	0	0	0	0	0	0	0
Motilibacter	6.81e-07	3.32e-06	0.204995	3.95e-07	9.87e-07	0.999841	1.53e-06	1.97e-05	0	0	0	0	0	0	0	0	3.95e-05	0	0	0	0	0	0	0	0	0	0
Pelotomaculum	6.81e-07	3.32e-06	0.204995	3.95e-07	9.87e-07	0.999871	1.4e-06	0	0	0	0	0	0	0	0	0	0	0	0	0	0	0	0	0	0	0	0
Propioniferax	6.71e-07	2.49e-06	0.270046	3.95e-07	9.87e-07	0.999961	7.45e-07	0	0	0	0	0	0	0	0	0	0	0	0	0	0	0	0	0	0	0	0
Denitrobacterium	6.71e-07	2.49e-06	0.270046	3.95e-07	9.87e-07	0.999999	3.72e-07	0	0	0	0	0	1.97e-05	0	0	0	0	0	0	0	0	0	0	0	0	0	0
Lacibacter	6.71e-07	2.49e-06	0.270046	3.95e-07	9.87e-07	0.999989	3.72e-07	0	1.97e-05	0	0	0	0	0	0	1.97e-05	0	0	0	0	0	0	0	0	0	0	0
Lentimonas	4.34e-07	2.03e-06	0.214481	3.95e-07	4.94e-07	0.999917	1.12e-06	0	0	0	0	0	0	0	0	0	0	0	0	0	0	0	0	0	0	0	0
Meniscus	4.34e-07	2.03e-06	0.214481	3.95e-07	4.94e-07	0.999947	8.19e-07	0	0	0	0	0	0	0	0	0	0	0	0	0	0	0	0	0	0	0	0
Methyloparacoccus	4.34e-07	2.03e-06	0.214481	3.95e-07	4.94e-07	0.999941	8.19e-07	0	0	0	0	0	0	0	0	0	0	0	0	0	0	0	0	0	0	0	0
Phaeocystidibacter	4.34e-07	2.03e-06	0.214481	3.95e-07	4.94e-07	0.999945	8.19e-07	0	0	0	0	0	0	0	0	0	0	0	0	0	0	0	0	0	0	0	0
Candidatus_Cardinium	4.34e-07	2.03e-06	0.214481	3.95e-07	4.94e-07	0.999964	7.45e-07	0	0	0	0	0	0	0	0	0	0	0	0	0	0	0	0	0	0	0	0
SN8	4.34e-07	2.03e-06	0.214481	3.95e-07	4.94e-07	0.999958	7.45e-07	0	0	0	0	0	0	0	0	0	1.97e-05	0	0	0	0	0	0	0	0	0	0
Sporobacter	4.34e-07	2.03e-06	0.214481	3.95e-07	4.94e-07	0.999962	7.45e-07	0	0	0	0	0	0	0	0	0	1.97e-05	0	0	0	0	0	0	0	0	0	0
Hanstruepera	4.34e-07	2.03e-06	0.214481	3.95e-07	4.94e-07	0.999985	3.72e-07	0	0	0	0	0	0	0	0	0	0	0	0	0	0	0	0	0	0	0	0
Candidatus_Nitrosopelagicus	4.34e-07	2.03e-06	0.214481	3.95e-07	4.94e-07	0.999997	3.72e-07	0	0	0	0	0	0	0	0	0	0	0	0	0	1.97e-05	0	0	0	0	0	0
Desulfallas-Sporotomaculum	4.34e-07	2.03e-06	0.214481	3.95e-07	4.94e-07	0.999988	3.72e-07	0	0	0	0	0	0	0	0	0	0	0	0	0	0	0	0	0	0	0	0
Mesoplasma	4.34e-07	2.03e-06	0.214481	3.95e-07	4.94e-07	0.999986	3.72e-07	0	0	0	0	0	0	0	0	0	0	0	0	0	0	0	0	0	0	0	0
Phocaeicola	4.34e-07	2.03e-06	0.214481	3.95e-07	4.94e-07	0.999994	3.72e-07	0	0	0	0	0	0	0	0	0	0	0	0	0	0	0	0	0	0	0	0
Cryptobacterium	1.97e-07	1.38e-06	0.142821	3.95e-07	0	0.999915	1.12e-06	0	0	0	0	0	0	0	0	0	0	0	1.97e-05	0	0	0	0	0	0	0	0
Defluviitoga	1.97e-07	1.38e-06	0.142821	3.95e-07	0	0.999919	1.12e-06	0	0	0	0	0	0	0	0	0	0	0	0	0	0	0	0	0	0	0	0
Fervidicella	1.97e-07	1.38e-06	0.142821	3.95e-07	0	0.999911	1.12e-06	0	0	0	0	0	0	0	0	0	0	0	0	0	0	0	0	0	0	0	0
HdN1	1.97e-07	1.38e-06	0.142821	3.95e-07	0	0.999909	1.12e-06	0	0	0	0	0	0	0	0	0	0	0	0	0	0	0	0	0	0	0	0
2023-03-21	1.97e-07	1.38e-06	0.142821	3.95e-07	0	0.999921	1.12e-06	0	0	0	0	0	0	0	0	0	0	0	0	0	0	0	0	0	0	0	0
Candidatus_Chloroploca	1.97e-07	1.38e-06	0.142821	3.95e-07	0	0.999934	9.31e-07	0	0	0	0	0	0	0	0	0	0	0	0	0	0	0	0	0	0	0	0
Gracilibacillus	1.97e-07	1.38e-06	0.142821	3.95e-07	0	0.999928	9.31e-07	0	0	0	0	0	0	0	0	0	0	0	0	0	0	0	0	0	0	0	0
Desulfocella	1.97e-07	1.38e-06	0.142821	3.95e-07	0	0.999928	9.31e-07	0	0	0	0	0	0	0	0	0	0	0	0	0	0	0	0	0	0	0	0
Bythopirellula	1.97e-07	1.38e-06	0.142821	3.95e-07	0	0.999949	8.19e-07	0	0	0	0	0	0	0	0	0	0	0	0	0	0	0	0	0	0	0	0
Oscillatoria_PCC-6304	1.97e-07	1.38e-06	0.142821	3.95e-07	0	0.999945	8.19e-07	1.97e-05	0	0	0	0	0	0	0	0	0	0	0	0	0	0	0	0	0	0	0
unidentified_Rhodospirillaceae	1.97e-07	1.38e-06	0.142821	3.95e-07	0	0.999946	8.19e-07	0	0	0	0	0	0	0	0	0	0	0	0	0	0	0	0	0	0	0	0
unidentified_Lineage_IIa	1.97e-07	1.38e-06	0.142821	3.95e-07	0	0.999948	8.19e-07	0	0	0	0	0	0	0	0	0	0	1.97e-05	0	0	0	0	0	0	0	0	0
Sediminivirga	1.97e-07	1.38e-06	0.142821	3.95e-07	0	0.999969	7.45e-07	0	0	0	0	0	0	0	0	0	0	0	0	0	0	0	0	0	0	0	0
Thiorhodococcus	1.97e-07	1.38e-06	0.142821	3.95e-07	0	0.999963	7.45e-07	0	0	0	0	0	0	0	0	0	0	0	0	0	0	0	0	0	0	0	0
unidentified_ML602M-17	1.97e-07	1.38e-06	0.142821	3.95e-07	0	0.999966	7.45e-07	0	0	0	0	0	0	0	0	0	0	0	0	0	0	0	0	0	0	0	0
Desulfotalea	1.97e-07	1.38e-06	0.142821	3.95e-07	0	0.999971	7.45e-07	0	0	0	0	0	0	0	0	0	0	0	0	0	0	0	0	0	0	0	0
Litorimonas	1.97e-07	1.38e-06	0.142821	3.95e-07	0	0.999964	7.45e-07	0	0	0	0	0	0	0	0	0	0	0	0	0	0	0	0	0	0	0	0
Magnetospira	1.97e-07	1.38e-06	0.142821	3.95e-07	0	0.999965	7.45e-07	0	0	0	0	0	0	0	0	0	0	0	0	0	0	0	0	0	0	0	0
SCGC-AB-539-J10	1.97e-07	1.38e-06	0.142821	3.95e-07	0	0.999952	7.45e-07	0	0	0	0	0	0	0	0	0	0	0	0	0	0	0	0	0	0	0	0
Maritalea	1.97e-07	1.38e-06	0.142821	3.95e-07	0	0.999974	4.65e-07	0	0	0	0	0	0	0	0	0	0	0	0	0	0	0	0	0	0	0	0
Paraeggerthella	1.97e-07	1.38e-06	0.142821	3.95e-07	0	0.999983	4.65e-07	0	0	0	0	0	0	0	0	0	0	0	0	0	0	0	0	0	0	1.97e-05	0
Syntrophaceticus	1.97e-07	1.38e-06	0.142821	3.95e-07	0	0.99998	4.65e-07	0	0	0	0	0	0	0	0	0	0	0	0	0	0	0	0	0	0	0	0
TX1A-55	1.97e-07	1.38e-06	0.142821	3.95e-07	0	0.999975	4.65e-07	0	0	0	0	0	0	0	0	0	0	0	0	0	0	0	0	0	0	0	0
unidentified_Blfdi19	1.97e-07	1.38e-06	0.142821	3.95e-07	0	0.999973	4.65e-07	0	0	0	0	0	0	0	0	0	0	0	0	0	0	0	0	0	0	0	0
unidentified_Syntrophales	1.97e-07	1.38e-06	0.142821	3.95e-07	0	0.999983	4.65e-07	0	0	0	0	0	0	0	0	0	0	0	0	0	0	0	0	0	0	0	0
Clostridium_sensu_stricto_11	1.97e-07	1.38e-06	0.142821	3.95e-07	0	0.999991	3.72e-07	0	0	0	0	0	0	0	0	0	0	0	0	0	0	0	0	0	0	0	0
M2PT2-76_termite_group	1.97e-07	1.38e-06	0.142821	3.95e-07	0	0.999987	3.72e-07	0	0	0	0	0	0	0	0	0	0	0	0	0	0	0	0	0	0	0	0
SM23-31	1.97e-07	1.38e-06	0.142821	3.95e-07	0	0.999997	3.72e-07	0	0	0	0	0	0	0	0	0	0	0	0	0	0	0	0	0	0	0	0
unidentified_OM190	1.97e-07	1.38e-06	0.142821	3.95e-07	0	0.999994	3.72e-07	0	0	0	0	0	0	0	0	0	0	0	0	0	0	0	0	0	0	0	0
Fluviimonas	1.97e-07	1.38e-06	0.142821	3.95e-07	0	0.999997	3.72e-07	0	0	0	0	0	0	0	0	0	0	0	0	0	0	0	0	0	0	0	0
Geoalkalibacter	1.97e-07	1.38e-06	0.142821	3.95e-07	0	0.999995	3.72e-07	0	0	0	0	0	0	0	0	0	0	0	0	0	0	0	0	0	0	0	0
hoa5-07d05_gut_group	1.97e-07	1.38e-06	0.142821	3.95e-07	0	0.999991	3.72e-07	0	0	0	0	0	0	0	0	0	0	0	0	0	0	0	0	0	0	0	0
Mariprofundus	1.97e-07	1.38e-06	0.142821	3.95e-07	0	0.999989	3.72e-07	0	0	0	0	0	0	0	0	0	0	0	0	0	0	0	0	0	0	0	0
Motilimonas	1.97e-07	1.38e-06	0.142821	3.95e-07	0	0.999985	3.72e-07	0	0	0	0	0	0	0	0	0	0	0	0	0	0	0	0	0	0	0	0
Nisaea	1.97e-07	1.38e-06	0.142821	3.95e-07	0	0.999991	3.72e-07	0	0	0	0	0	0	0	0	0	0	0	0	0	0	0	0	0	0	0	0
Nitrosarchaeum	1.97e-07	1.38e-06	0.142821	3.95e-07	0	0.999992	3.72e-07	1.97e-05	0	0	0	0	0	0	0	0	0	0	0	0	0	0	0	0	0	0	0
Oceanococcus	1.97e-07	1.38e-06	0.142821	3.95e-07	0	0.99999	3.72e-07	0	0	0	0	0	0	0	0	0	0	0	0	0	0	0	0	0	0	0	0
p__Bacteroidota;g__unidentified_Prevotellaceae	1.97e-07	1.38e-06	0.142821	3.95e-07	0	0.999985	3.72e-07	0	0	0	0	0	0	0	0	0	0	0	0	0	0	0	0	0	0	0	0
Rubripirellula	1.97e-07	1.38e-06	0.142821	3.95e-07	0	0.999995	3.72e-07	0	0	0	0	0	0	0	0	0	0	0	0	0	0	0	0	0	0	0	0
Sulfuritalea	1.97e-07	1.38e-06	0.142821	3.95e-07	0	0.999986	3.72e-07	0	0	0	0	0	0	0	0	0	0	0	0	0	1.97e-05	0	0	0	0	0	0
Sunxiuqinia	1.97e-07	1.38e-06	0.142821	3.95e-07	0	0.999993	3.72e-07	0	0	1.97e-05	0	0	0	0	0	0	0	0	0	0	0	0	0	0	0	0	0
Symplocastrum_CPER-KK1	1.97e-07	1.38e-06	0.142821	3.95e-07	0	0.999987	3.72e-07	0	0	0	0	0	0	0	0	0	0	0	0	0	0	0	0	0	0	0	0
Prevotellaceae_YAB2003_group	3.7e-06	1.3e-05	0.284676	0	7.41e-06	0.996249	1.55e-05	0	0	0	0	0	1.97e-05	0	0	3.95e-05	1.97e-05	0	0	0	0	0	0	0	0	0	0
Apibacter	3.7e-06	1.05e-05	0.352001	0	7.41e-06	0.99805	8.19e-06	0	0	0	0	0	0	0	0	3.95e-05	0	0	0	0	0	0	0	0	0	0	0
Acidocella	2.47e-06	9.82e-06	0.251514	0	4.94e-06	0.997481	1.06e-05	0	0	0	0	1.97e-05	0	3.95e-05	0	0	0	0	0	0	0	0	0	0	0	0	0
Myceligenerans	1.97e-06	7.05e-06	0.279986	0	3.95e-06	0.998564	6.22e-06	0	0	0	0	0	1.97e-05	0	3.95e-05	0	0	0	0	0	0	0	0	0	0	0	0
Candidatus_Nitrosopumilus	1.73e-06	7.61e-06	0.226934	0	3.46e-06	0.999367	3.39e-06	0	0	0	0	0	0	0	0	0	0	0	0	0	0	0	0	0	0	0	0
Halalkalicoccus	1.48e-06	9.25e-06	0.160088	0	2.96e-06	0.997605	1.01e-05	0	0	0	0	0	0	0	0	0	0	0	0	0	0	0	0	0	0	0	0
NED5E9	1.48e-06	6.46e-06	0.229358	0	2.96e-06	0.999126	4.15e-06	0	0	0	0	0	0	0	0	0	0	0	0	0	0	0	0	0	0	0	0
Geitlerinema_PCC-7105	1.48e-06	6.46e-06	0.229358	0	2.96e-06	0.999695	2.2e-06	0	0	0	0	0	0	5.92e-05	0	0	5.92e-05	0	0	0	0	0	0	0	0	0	0
Candidatus_Methanomethylophilus	1.23e-06	7.71e-06	0.160088	0	2.47e-06	0.998488	6.39e-06	0	0	0	0	0	0	0	0	0	0	0	0	0	0	0	0	0	0	0	0
Nostoc_PCC-73102	9.87e-07	6.17e-06	0.160088	0	1.97e-06	0.998642	5.96e-06	0	0	0	0	0	0	0	0	0	0	0	0	0	0	0	0	0	0	0	0
Prochlorothrix_PCC-9006	9.87e-07	6.17e-06	0.160088	0	1.97e-06	0.998724	5.73e-06	0	0	0	0	0	0	0	0	0	7.9e-05	0	0	0	0	0	0	0	0	0	0
Candidatus_Anammoxoglobus	9.87e-07	6.17e-06	0.160088	0	1.97e-06	0.998791	5.38e-06	0	0	0	0	0	0	0	0	0	7.9e-05	0	0	0	0	0	0	0	0	0	0
Glaciecola	9.87e-07	4.84e-06	0.204073	0	1.97e-06	0.999575	2.66e-06	0	0	0	5.92e-05	0	0	0	0	0	0	0	0	0	0	0	0	0	0	0	0
Beggiatoa	9.87e-07	3.7e-06	0.267194	0	1.97e-06	0.999851	1.49e-06	0	0	0	0	0	0	0	0	0	0	0	0	0	0	0	0	0	0	0	0
Oscillochloris	9.87e-07	3.7e-06	0.267194	0	1.97e-06	0.999866	1.49e-06	0	0	0	0	1.97e-05	0	0	0	1.97e-05	3.95e-05	0	0	0	0	0	0	0	0	0	0
Lewinella	9.87e-07	3.7e-06	0.267194	0	1.97e-06	0.999872	1.4e-06	0	0	0	0	1.97e-05	0	0	3.95e-05	0	0	0	0	0	0	0	0	0	0	0	0
Eudoraea	9.87e-07	3.7e-06	0.267194	0	1.97e-06	0.999884	1.28e-06	0	0	0	0	0	0	0	0	0	0	0	0	0	0	0	0	0	0	0	0
Clade_Ib	9.87e-07	3.7e-06	0.267194	0	1.97e-06	0.999887	1.27e-06	0	0	0	0	0	0	0	0	0	0	0	0	0	0	0	0	0	0	0	0
Raoultibacter	9.87e-07	2.96e-06	0.33325	0	1.97e-06	0.999944	8.19e-07	0	0	0	0	0	0	1.97e-05	0	0	0	0	0	0	0	0	0	0	0	0	0
CENA359	9.87e-07	2.96e-06	0.33325	0	1.97e-06	0.999955	7.45e-07	0	0	0	0	0	0	0	0	0	0	0	0	0	0	0	0	0	0	0	0
Desulfobacula	9.87e-07	2.96e-06	0.33325	0	1.97e-06	0.999976	4.65e-07	0	0	0	1.97e-05	0	1.97e-05	0	0	0	0	0	0	0	0	0	0	0	0	0	0
Candidatus_Methanoplasma	7.41e-07	4.63e-06	0.160088	0	1.48e-06	0.999691	2.23e-06	0	0	0	0	0	0	0	0	0	0	0	0	0	0	0	0	0	0	0	0
unidentified_Cyanobacteriales	7.41e-07	3.41e-06	0.217018	0	1.48e-06	0.999788	1.86e-06	0	0	0	0	0	0	1.97e-05	0	0	0	0	0	0	0	0	0	0	0	0	0
Halodesulfovibrio	7.41e-07	3.41e-06	0.217018	0	1.48e-06	0.999845	1.49e-06	0	0	0	0	0	0	0	0	0	0	0	0	0	0	0	0	0	0	0	0
Actinopolymorpha	7.41e-07	3.41e-06	0.217018	0	1.48e-06	0.999905	1.12e-06	0	0	0	0	0	0	0	0	0	0	0	0	0	0	0	0	0	0	0	0
UKL13-1	7.41e-07	2.6e-06	0.284676	0	1.48e-06	0.999936	9.31e-07	0	0	0	0	0	0	0	1.97e-05	0	0	0	0	0	0	0	0	0	0	0	0
Tolumonas	7.41e-07	2.6e-06	0.284676	0	1.48e-06	0.999981	4.65e-07	0	0	0	0	0	0	0	0	0	0	0	0	0	0	0	0	0	0	0	0
Criibacterium	7.41e-07	2.6e-06	0.284676	0	1.48e-06	1	3.72e-07	0	0	0	0	0	1.97e-05	0	0	0	0	0	0	0	0	0	0	0	0	0	0
Agaricicola	4.94e-07	3.08e-06	0.160088	0	9.87e-07	0.999738	1.92e-06	0	0	0	0	0	0	0	0	0	0	0	0	0	0	0	0	0	0	0	0
unidentified_Desulfosarcinaceae	4.94e-07	3.08e-06	0.160088	0	9.87e-07	0.999749	1.86e-06	0	0	0	0	0	0	3.95e-05	0	0	0	0	0	0	0	0	0	0	0	0	0
Desulforegula	4.94e-07	3.08e-06	0.160088	0	9.87e-07	0.999818	1.6e-06	0	0	0	0	0	0	0	0	0	0	0	0	0	0	0	0	0	0	0	0
DSSD61	4.94e-07	3.08e-06	0.160088	0	9.87e-07	0.999853	1.49e-06	0	0	0	0	0	0	0	3.95e-05	0	0	0	0	0	0	0	0	0	0	0	0
Gramella	4.94e-07	3.08e-06	0.160088	0	9.87e-07	0.999878	1.4e-06	0	0	0	0	0	0	0	3.95e-05	0	0	0	0	0	0	0	0	0	0	0	0
Desulfocurvus	4.94e-07	3.08e-06	0.160088	0	9.87e-07	0.999902	1.17e-06	0	0	0	0	0	0	0	0	0	0	0	0	0	0	0	0	0	0	0	0
unidentified_Glycomycetaceae	4.94e-07	3.08e-06	0.160088	0	9.87e-07	0.999891	1.17e-06	0	0	0	0	0	0	0	0	0	0	0	0	0	0	0	0	0	0	0	0
Rhizomicrobium	4.94e-07	2.15e-06	0.229358	0	9.87e-07	0.99996	7.45e-07	0	0	0	0	0	0	0	0	0	0	0	0	0	0	0	0	0	0	0	0
Cryptanaerobacter	4.94e-07	2.15e-06	0.229358	0	9.87e-07	0.999961	7.45e-07	0	0	0	0	0	0	0	0	0	1.97e-05	0	0	0	0	0	0	0	0	0	0
Bulleidia	4.94e-07	2.15e-06	0.229358	0	9.87e-07	0.999976	4.65e-07	0	0	0	0	0	0	0	0	0	0	0	0	0	0	0	0	0	0	0	0
Lipingzhangella	4.94e-07	2.15e-06	0.229358	0	9.87e-07	0.999978	4.65e-07	0	0	0	0	0	0	0	0	0	0	0	0	0	0	0	0	0	0	0	0
Mangrovibacterium	4.94e-07	2.15e-06	0.229358	0	9.87e-07	0.999978	4.65e-07	0	0	0	0	0	0	0	0	0	0	0	0	0	0	0	0	0	0	0	0
Pelagibius	4.94e-07	2.15e-06	0.229358	0	9.87e-07	0.999992	3.72e-07	0	0	0	0	0	0	0	0	0	0	0	0	0	0	0	0	0	0	0	0
Sneathia	4.94e-07	2.15e-06	0.229358	0	9.87e-07	0.999999	3.72e-07	0	0	0	0	0	0	1.97e-05	0	0	0	0	0	0	0	0	0	0	0	0	0
Desulfurella	2.47e-07	1.54e-06	0.160088	0	4.94e-07	0.999918	1.12e-06	0	0	0	0	0	0	0	0	0	0	0	0	0	0	0	0	0	0	0	0
Geothrix	2.47e-07	1.54e-06	0.160088	0	4.94e-07	0.999922	1.12e-06	0	0	0	0	0	0	0	0	0	1.97e-05	0	0	0	0	0	0	0	0	0	0
Haloferula	2.47e-07	1.54e-06	0.160088	0	4.94e-07	0.999914	1.12e-06	0	0	0	0	0	0	0	0	0	0	0	0	0	0	0	0	0	0	0	0
Lentibacillus	2.47e-07	1.54e-06	0.160088	0	4.94e-07	0.99991	1.12e-06	0	0	0	0	0	0	0	0	0	0	0	0	0	0	0	0	0	0	0	0
LS-NOB	2.47e-07	1.54e-06	0.160088	0	4.94e-07	0.999923	1.12e-06	0	0	0	0	0	0	0	0	0	0	0	0	0	0	0	0	0	0	0	0
Nitrosococcus	2.47e-07	1.54e-06	0.160088	0	4.94e-07	0.99992	1.12e-06	0	0	0	0	0	0	0	0	0	0	0	0	0	0	0	0	0	0	0	0
Ponticaulis	2.47e-07	1.54e-06	0.160088	0	4.94e-07	0.999913	1.12e-06	0	0	0	0	0	0	0	0	0	0	0	0	0	0	0	0	0	0	0	0
Tepidisphaera	2.47e-07	1.54e-06	0.160088	0	4.94e-07	0.999925	1.12e-06	0	0	0	0	0	0	0	0	0	0	0	0	0	0	0	0	0	0	0	0
Rhodothermus	2.47e-07	1.54e-06	0.160088	0	4.94e-07	0.999937	9.31e-07	0	0	0	0	0	0	0	0	0	0	0	0	0	0	0	0	0	0	0	0
Thioalkalivibrio	2.47e-07	1.54e-06	0.160088	0	4.94e-07	0.999938	9.31e-07	0	0	0	0	0	0	0	0	0	0	0	0	0	0	0	0	0	0	0	0
unidentified_Ktedonobacteraceae	2.47e-07	1.54e-06	0.160088	0	4.94e-07	0.99993	9.31e-07	0	0	0	0	0	0	0	0	0	0	0	0	0	0	0	0	0	0	0	0
Paramoritella	2.47e-07	1.54e-06	0.160088	0	4.94e-07	0.999931	9.31e-07	0	0	0	0	0	0	0	0	0	0	0	0	0	0	0	0	0	0	0	0
unidentified_HOC36	2.47e-07	1.54e-06	0.160088	0	4.94e-07	0.999943	8.19e-07	0	0	0	0	0	0	0	0	0	0	0	0	0	0	0	0	0	0	0	0
JdFR-76	2.47e-07	1.54e-06	0.160088	0	4.94e-07	0.999951	7.45e-07	0	0	0	0	1.97e-05	0	0	0	0	0	0	0	0	0	0	0	0	0	0	0
Pseudanabaena_PCC-7429	2.47e-07	1.54e-06	0.160088	0	4.94e-07	0.999954	7.45e-07	0	0	0	0	0	0	0	0	0	1.97e-05	0	0	0	0	0	0	0	0	0	0
Thermodesulfovibrio	2.47e-07	1.54e-06	0.160088	0	4.94e-07	0.999952	7.45e-07	0	0	0	0	0	0	0	0	0	0	0	0	0	0	0	0	0	0	0	0
unidentified_MBNT15	2.47e-07	1.54e-06	0.160088	0	4.94e-07	0.999955	7.45e-07	0	0	0	0	0	0	0	0	0	0	0	0	0	0	0	0	0	0	0	0
Iodobacter	2.47e-07	1.54e-06	0.160088	0	4.94e-07	0.999967	7.45e-07	0	0	0	0	0	0	0	0	0	0	0	0	0	0	0	0	0	0	0	0
Polymorphobacter	2.47e-07	1.54e-06	0.160088	0	4.94e-07	0.999956	7.45e-07	0	0	0	0	0	0	0	0	0	0	0	0	0	0	0	0	0	0	0	0
Senegalimassilia	2.47e-07	1.54e-06	0.160088	0	4.94e-07	0.99997	7.45e-07	0	0	0	0	0	0	0	0	0	0	0	0	0	0	0	0	0	0	0	0
Williamwhitmania	2.47e-07	1.54e-06	0.160088	0	4.94e-07	0.999959	7.45e-07	0	0	0	0	0	0	0	0	0	0	0	0	0	0	0	0	0	0	0	0
Deferrisoma	2.47e-07	1.54e-06	0.160088	0	4.94e-07	0.999975	4.65e-07	0	0	0	0	0	0	0	0	0	0	0	0	0	0	0	0	0	0	0	0
Mariniradius	2.47e-07	1.54e-06	0.160088	0	4.94e-07	0.999984	4.65e-07	0	0	0	0	1.97e-05	0	0	0	0	0	0	0	0	0	0	0	0	0	0	0
Procabacter	2.47e-07	1.54e-06	0.160088	0	4.94e-07	0.999974	4.65e-07	0	0	0	0	0	0	0	0	1.97e-05	0	0	0	0	0	0	0	0	0	0	0
unidentified_Subgroup_7	2.47e-07	1.54e-06	0.160088	0	4.94e-07	0.999983	4.65e-07	0	0	0	0	0	0	0	0	0	0	0	0	0	0	0	0	0	0	0	0
Brooklawnia	2.47e-07	1.54e-06	0.160088	0	4.94e-07	0.999998	3.72e-07	0	0	0	0	0	0	0	0	0	0	0	0	0	0	0	0	0	0	0	0
Raineyella	2.47e-07	1.54e-06	0.160088	0	4.94e-07	0.99999	3.72e-07	0	0	0	0	0	0	0	0	0	0	0	0	0	0	0	0	0	0	0	0
Desulfurivibrio	0	0	NA	0	0	1	3.72e-07	0	0	0	0	0	0	0	0	0	0	0	0	0	0	0	0	0	0	0	0
Candidatus_Lumbricincola	0	0	NA	0	0	1	0	0	0	0	0	0	0	0	0	0	0	0	0	0	0	0	0	0	0	0	0
Catenovulum	0	0	NA	0	0	1	0	0	0	0	0	0	0	0	0	0	0	0	0	0	0	0	0	0	0	0	0
NS4_marine_group	0	0	NA	0	0	1	0	0	0	0	0	0	0	0	0	0	0	0	0	0	0	0	0	0	0	0	0

## Sheet: day 30
species	average	sd	ratio	ava	avb	cusum	Contribution	AMW1	AMW2	AMW3	AMW4	AMW5	AMW6	AMW7	AMW8	AMW9	AMW10	Control1	Control2	Control3	Control4	Control5	Control6	Control7	Control8	Control9	Control10
Moraxella	0.124993	0.14301	0.874017	0.148696	0.186216	0.239641	0.239641	0.00314012	0.00073072	0.0012442	0.00215266	0.00312037	0.00205392	0.00130345	0.00803792	0.00195517	0.00304137	0.00242915	0.00424607	0.00175768	0.00349561	0.00187617	0.00317962	0.0048188	0.00509529	0.00148119	0.0395774
Mycoplasma	0.0610383	0.086373	0.706682	0.0759784	0.105822	0.390462	0.150821	0.128528	0.297877	0.124696	0.154202	0.0472203	0.078503	0.0642244	0.0365162	0.0989434	0.394905	0.130325	0.0551397	0.0705243	0.251348	0.716935	0.106428	0.211198	0.0884369	0.0410586	0.109707
Filobacterium	0.0098534	0.0302772	0.325439	0.00458774	0.0189487	0.507487	0.117025	0.00138244	0.00697146	0.00023699	0.00250815	0.000355485	0.000691221	0.0184655	0.000197492	0.00653698	0.000335736	0.00274514	0.000592476	0.000217241	0.00351535	0.00266614	0.0477535	0.0048188	0.00633949	0.342115	0.00268589
Corynebacterium	0.0217478	0.0211499	1.02827	0.0437247	0.0586761	0.549182	0.0416957	0.0735262	0.0226721	0.0307495	0.061815	0.117271	0.122939	0.0678977	0.049452	0.096771	0.0487805	0.115434	0.0589711	0.2299	0.0607485	0.0170238	0.119641	0.102755	0.176518	0.0931174	0.0371877
Pasteurella	0.0186431	0.0288454	0.646311	0.0271084	0.0178355	0.587082	0.0378997	0.0147329	0.184003	0.000118495	5.92476e-05	0.000138244	0.000533228	7.89967e-05	0.000157993	5.92476e-05	5.92476e-05	0.000118495	3.94984e-05	0.000118495	0.0254567	9.87459e-05	0.000118495	3.94984e-05	0.00023699	1.97492e-05	0
Ralstonia	0.00546776	0.0137806	0.396772	0.00746848	0.0115454	0.622825	0.0357433	0.00468056	0.00408808	0.00189592	0.00452256	0.00126395	0.00315987	0.0024094	0.00552977	0.00163918	0.00197492	0.00349561	0.0013232	0.00306112	0.00545078	0.000947961	0.00290313	0.00165893	0.00616175	0.0036931	0.00389059
Pseudomonas	0.0197679	0.0174537	1.13259	0.0488911	0.0367197	0.645374	0.0225487	0.0562457	0.0220598	0.154597	0.0968303	0.110556	0.119226	0.0743754	0.0979757	0.107475	0.0978177	0.0716698	0.0561074	0.0449096	0.0588921	0.024173	0.0452059	0.0375037	0.110418	0.0282413	0.0426385
Atopostipes	0.011761	0.0111471	1.05507	0.0350634	0.033043	0.664265	0.0188913	0.0554162	0.00894638	0.0272736	0.0513084	0.0866594	0.054251	0.0412165	0.0560679	0.0487015	0.0360818	0.0364767	0.0350746	0.079767	0.0371087	0.017636	0.0593266	0.0610052	0.0400316	0.0272539	0.0531253
Mannheimia	0.00334514	0.0121833	0.274567	0.00199072	0.00555808	0.682207	0.0179417	0.00294263	0.00260689	1.97492e-05	7.89967e-05	0.0012442	0.00791942	9.87459e-05	0.00280438	3.94984e-05	0.000118495	7.89967e-05	0.000414733	9.87459e-05	0.000315987	3.94984e-05	0.000157993	0.0011652	0.00574701	9.87459e-05	0.00150094
Vibrio	0.00502105	0.0110511	0.454351	0.00739541	0.0113584	0.697239	0.0150317	0.0134294	0.0131332	0.00525328	0.01181	0.00420658	0.00870939	0.00637899	0.0104868	0.00566802	0.0071887	0.00890688	0.00452256	0.00691221	0.0166486	0.00331786	0.00878839	0.00408808	0.0159573	0.00497679	0.00831441
Bacteroides	0.00715585	0.0113786	0.628888	0.0160995	0.00860933	0.710958	0.0137195	0.00448307	0.00154044	0.00728745	0.00661598	0.00807742	0.0047793	0.00746519	0.0325664	0.00626049	0.00292288	0.00339686	0.0160363	0.00776143	0.00446332	0.00231065	0.00926237	0.0085909	0.00708996	0.0048188	0.00637899
Sphingomonas	0.00320391	0.00940096	0.340807	0.00604193	0.00210263	0.721441	0.010483	0.00138244	0.000375235	0.000394984	0.00108621	0.00110595	0.00023699	0.000434482	0.00154044	0.000434482	0.000592476	0.00142194	0.00276489	0.00049373	0.00108621	0.000335736	0.000513479	0.000888713	0.000513479	0.000335736	0.00122445
Histophilus	0.00202561	0.00799017	0.253513	0.000383793	0.00380172	0.731068	0.00962656	0	0	0	0	0	0	0	0	0	0	0	0	0	0	0	0	0	0	0	0
UCG-005	0.00935809	0.00755172	1.2392	0.0263	0.0204516	0.738973	0.0079051	0.0304927	0.0047793	0.0337909	0.0367335	0.0404068	0.0295448	0.0551397	0.0351141	0.0379974	0.0239163	0.0283598	0.0492545	0.0436062	0.025042	0.0135084	0.0454429	0.0383924	0.0315394	0.030631	0.0246667
Stenotrophomonas	0.00184187	0.00604194	0.304848	0.00145222	0.00311905	0.746414	0.00744156	0.000592476	5.92476e-05	0.000691221	0.000572726	0.00191567	0.000809717	0.000513479	0.000908463	0.000533228	0.00047398	0.00047398	0.0012837	0.000197492	0.00049373	0.000197492	0.000197492	0.000651723	0.000296238	0.000157993	0.000414733
Aeromonas	0.00127312	0.00610258	0.20862	0.00253382	0.000252131	0.75312	0.00670544	0.0684704	0.000868964	5.92476e-05	0.000118495	0.000197492	7.89967e-05	7.89967e-05	0.00023699	7.89967e-05	0.000375235	3.94984e-05	0.000197492	0.000908463	0.000552977	5.92476e-05	3.94984e-05	5.92476e-05	7.89967e-05	1.97492e-05	0.000118495
Hymenobacter	0.00130667	0.00520404	0.251088	0.00242981	0.000418024	0.759533	0.00641343	0.00023699	0.000256739	7.89967e-05	0.000296238	5.92476e-05	7.89967e-05	1.97492e-05	0.000789967	0.000157993	3.94984e-05	0.000138244	1.97492e-05	7.89967e-05	0.000138244	5.92476e-05	0	1.97492e-05	1.97492e-05	0.000138244	0.000552977
Bifidobacterium	0.00194764	0.0056563	0.344332	0.0024647	0.00215398	0.765676	0.00614266	0.000276489	0.000217241	0.000177743	0.00073072	9.87459e-05	3.94984e-05	0.000138244	0.000177743	0.000118495	0	0.000118495	1.97492e-05	0.000197492	0.000197492	0	0.000177743	1.97492e-05	5.92476e-05	1.97492e-05	1.97492e-05
Massilia	0.00155011	0.00465112	0.333278	0.00305322	0.00106909	0.771784	0.0061085	0.00138244	0.000671472	0.00023699	0.000454231	0.000572726	0.00047398	0.000434482	0.00414733	0.000355485	0.000394984	0.000750469	0.000375235	0.000177743	0.000394984	0.000217241	0.000177743	0.000671472	0.000513479	0.000355485	0.00201442
Acinetobacter	0.00784027	0.00626351	1.25174	0.0149909	0.0166749	0.777256	0.00547116	0.0256542	0.00813666	0.0084329	0.0211514	0.0254764	0.0153451	0.0110003	0.0221586	0.0128567	0.0270564	0.0437444	0.0447319	0.0126592	0.0146736	0.00470031	0.0211711	0.0217044	0.0171423	0.00661598	0.011494
Porphyromonas	0.00129184	0.00368934	0.350155	0.00248116	0.000817616	0.781139	0.00388357	0.00049373	0.000355485	0.000118495	0.00047398	0.000750469	0.000592476	0.000256739	0.0108621	0.000375235	0.00049373	0.00213291	0.00073072	0.000335736	0.000908463	7.89967e-05	0.00023699	0.0011652	0.000572726	0.000217241	0.00513479
Pseudoalteromonas	0.00167344	0.00357628	0.467926	0.00244824	0.00356407	0.784892	0.0037529	0.00355485	0.0036141	0.0013232	0.00298213	0.000868964	0.00211316	0.00173793	0.00333761	0.00169843	0.00171818	0.00171818	0.00154044	0.00207366	0.00432507	0.000552977	0.00179718	0.00118495	0.00479905	0.00195517	0.00183667
Staphylococcus	0.00285367	0.00401664	0.710461	0.00327902	0.00562062	0.788626	0.00373409	0.000947961	0.000177743	0.000296238	0.00049373	0.000454231	0.000572726	0.000908463	0.00114545	0.00049373	0.000414733	0.0012442	0.000631974	0.00073072	0.000533228	0.000296238	0.000710971	0.000789967	0.000868964	0.00100721	0.00349561
unidentified_Chloroplast	0.00187525	0.00318149	0.589426	0.00230736	0.00385965	0.792349	0.00372278	0.00102696	0.000592476	0.000770218	0.000829466	0.00106646	0.0013232	0.0012442	0.00402883	0.00154044	0.00169843	0.00375235	0.00523353	0.0024489	0.00223166	0.00049373	0.00104671	0.00157993	0.00936111	0.00394984	0.00468056
Rikenellaceae_RC9_gut_group	0.00412317	0.00354124	1.16433	0.00931437	0.00868503	0.795944	0.0035953	0.00945986	0.00177743	0.0137652	0.0104078	0.0125012	0.0103486	0.0171818	0.0163523	0.0122445	0.0072282	0.0097561	0.0342451	0.0179718	0.0097166	0.00505579	0.0206379	0.0166288	0.0145551	0.0128765	0.0196109
Jeotgalicoccus	0.00349745	0.00305547	1.14465	0.00699121	0.00726243	0.799476	0.00353131	0.0231855	0.0036536	0.00616175	0.0170633	0.0162931	0.0160166	0.011889	0.0162931	0.0149304	0.00912412	0.0174188	0.0146539	0.0283006	0.0137849	0.00450281	0.018979	0.0194134	0.0164116	0.00942036	0.0130345
Christensenellaceae_R-7_group	0.00318609	0.00245141	1.2997	0.00940259	0.007795	0.802896	0.00342037	0.0133702	0.0024884	0.00961785	0.0159178	0.0122445	0.0115928	0.0140022	0.0155031	0.0111978	0.0072282	0.00784043	0.0150884	0.0152859	0.0100918	0.00653698	0.018426	0.0137454	0.013153	0.00882789	0.0146736
Bibersteinia	0.00101794	0.00214252	0.475113	0.00150357	0.00199203	0.806173	0.00327741	0.00122445	0.00136269	0.000454231	0.00104671	0.00201442	0.0011652	0.000928212	0.00438432	0.000809717	0.00140219	0.000750469	0.00207366	0.000533228	0.00432507	0.00073072	0.00148119	0.0023304	0.00312037	0.000691221	0.0255949
Psychrobacter	0.0038814	0.00291705	1.33059	0.00672789	0.00890557	0.809382	0.00320838	0.013153	0.0036536	0.00483855	0.0163918	0.0102301	0.0186827	0.0097561	0.0179718	0.0116323	0.0138837	0.0183075	0.0158191	0.00809717	0.0073072	0.00371285	0.0172213	0.0164313	0.011099	0.00491755	0.00752444
Fusobacterium	0.000733221	0.00221965	0.330332	0.00147395	0.000220533	0.812428	0.00304665	3.94984e-05	0	0.000177743	0.000157993	0.000296238	0.000157993	0.000138244	0.0227313	0.000177743	7.89967e-05	0.000118495	0.000118495	1.97492e-05	0.000335736	0	3.94984e-05	1.97492e-05	0	9.87459e-05	0.000414733
Streptococcus	0.00170945	0.00207505	0.82381	0.00378987	0.00414733	0.8154	0.00297194	0.00280438	0.0013232	0.00096771	0.00262664	0.00189592	0.00223166	0.00197492	0.00681347	0.00114545	0.00175768	0.0023304	0.00140219	0.00171818	0.00306112	0.000987459	0.0025279	0.00254764	0.0035351	0.00183667	0.0163523
Alistipes	0.00194174	0.0018743	1.03598	0.00509397	0.00402291	0.818215	0.00281459	0.00440407	0.000888713	0.00509529	0.00592476	0.00776143	0.00438432	0.00712946	0.00600375	0.00560877	0.00333761	0.00383134	0.0202824	0.00543103	0.00408808	0.00195517	0.00681347	0.00533228	0.00495705	0.00464106	0.00537178
MND1	0.00089014	0.00182906	0.486666	0.00148777	0.00064514	0.82093	0.0027153	1.97492e-05	0	0	0	0	0.000118495	0	1.97492e-05	0	1.97492e-05	3.94984e-05	0	0	0	0	1.97492e-05	1.97492e-05	1.97492e-05	0	0
Delftia	0.000939249	0.00160315	0.585878	0.00171489	0.000880155	0.823435	0.0025052	0.000118495	3.94984e-05	0.000197492	0.000157993	0.000157993	0.000138244	5.92476e-05	7.89967e-05	7.89967e-05	9.87459e-05	0.000118495	0.000197492	9.87459e-05	0.000197492	0.000157993	1.97492e-05	9.87459e-05	0	5.92476e-05	5.92476e-05
Escherichia-Shigella	0.00158909	0.00150421	1.05643	0.00391955	0.00337316	0.825912	0.00247676	0.00529278	0.000454231	0.00442382	0.00268589	0.00171818	0.00300188	0.00150094	0.00130345	0.00140219	0.00154044	0.0013232	0.0011652	0.00612225	0.00345611	0.0013232	0.000987459	0.00102696	0.00568777	0.000454231	0.000987459
Blautia	0.000967315	0.00160101	0.604191	0.00151213	0.00147395	0.828353	0.00244087	0.000434482	3.94984e-05	0.000888713	0.00100721	0.000592476	0.000750469	0.00157993	0.000355485	0.000434482	0.000256739	0.000434482	0.000315987	0.00047398	0.000394984	0.000355485	0.000394984	0.000217241	0.000315987	0.000513479	0.000276489
Ligilactobacillus	0.000709961	0.00141557	0.501538	0.00127448	0.000829466	0.83078	0.00242708	0.000947961	0.000335736	0.000276489	0.00118495	0.000256739	0.000276489	0.00161943	0.000118495	0.000375235	9.87459e-05	0.000355485	0.000118495	0.000592476	0.000513479	1.97492e-05	0.000375235	7.89967e-05	0.00023699	0.000414733	0.000197492
Solibacillus	0.00126592	0.00117649	1.07602	0.00246996	0.0021125	0.833195	0.00241471	0.00458181	0.00154044	0.00329811	0.0048188	0.00507554	0.00604325	0.00517429	0.006063	0.00219216	0.00592476	0.0136467	0.00315987	0.00345611	0.0036931	0.00150094	0.00381159	0.00475955	0.0059445	0.00197492	0.00179718
Xanthomonas	0.000419934	0.00124287	0.337875	0.000317304	0.000639874	0.835504	0.00230928	0	0	0	7.89967e-05	0	0	3.94984e-05	1.97492e-05	0	5.92476e-05	0	1.97492e-05	0	1.97492e-05	0	5.92476e-05	1.97492e-05	0	1.97492e-05	0
Dialister	0.000321056	0.00116461	0.275677	0.000597084	0.000129028	0.837664	0.00216043	5.92476e-05	3.94984e-05	1.97492e-05	0	0.000118495	0.000118495	0	1.97492e-05	0	0	5.92476e-05	0	1.97492e-05	1.97492e-05	0	1.97492e-05	3.94984e-05	0	0	0
Faecalibacterium	0.0011031	0.00161307	0.683852	0.00165235	0.00145815	0.839806	0.00214158	0.000276489	0.000138244	0.000454231	0.000394984	3.94984e-05	0.000118495	0.000118495	1.97492e-05	0.000138244	0.000118495	5.92476e-05	1.97492e-05	0.000217241	0.000454231	0.000138244	0.000276489	7.89967e-05	1.97492e-05	5.92476e-05	0.000157993
Marinospirillum	0.00141626	0.00154175	0.918603	0.00267141	0.00204602	0.841923	0.00211714	0.00371285	0.0011652	0.0117903	0.00543103	0.00752444	0.0096771	0.00509529	0.00497679	0.0025279	0.00815641	0.0130147	0.00400908	0.00258714	0.00387084	0.00363385	0.00501629	0.00519404	0.00841315	0.00215266	0.00199467
Parabacteroides	0.000547667	0.00110674	0.494848	0.00110661	0.000551002	0.844038	0.00211491	0.000138244	3.94984e-05	0.00023699	0.000157993	0.000118495	7.89967e-05	0.00023699	9.87459e-05	7.89967e-05	7.89967e-05	0.000157993	0.000197492	0.000157993	0.000197492	1.97492e-05	0.000177743	9.87459e-05	0.000335736	0.000118495	0.000315987
Aliicoccus	0.00195745	0.00154088	1.27035	0.00420658	0.00478984	0.846099	0.00206135	0.00995359	0.00203417	0.00321912	0.00997334	0.00908463	0.00973635	0.0071887	0.0111188	0.00872914	0.00509529	0.00977585	0.00823541	0.0105461	0.00637899	0.00246865	0.00949936	0.0124617	0.00797867	0.00659623	0.0126395
RB41	0.000481661	0.00108908	0.442262	0.000863698	0.000315987	0.848143	0.00204381	5.92476e-05	1.97492e-05	1.97492e-05	1.97492e-05	0.000138244	1.97492e-05	3.94984e-05	0	1.97492e-05	0	1.97492e-05	0	0	1.97492e-05	1.97492e-05	0	0.000138244	0	0	1.97492e-05
Ruminococcus	0.00106602	0.00125667	0.848287	0.00283993	0.00232316	0.850126	0.00198306	0.00331786	0.00049373	0.00191567	0.00304137	0.00191567	0.00167868	0.00181693	0.00393009	0.00183667	0.00146144	0.0013232	0.00221191	0.00335736	0.00213291	0.000572726	0.00256739	0.00173793	0.00167868	0.00165893	0.00329811
Subdoligranulum	0.000367269	0.00107585	0.341375	0.000397617	0.000454231	0.852078	0.00195163	0.000118495	1.97492e-05	1.97492e-05	0.000157993	0.000118495	0.000157993	1.97492e-05	1.97492e-05	1.97492e-05	5.92476e-05	1.97492e-05	0	3.94984e-05	3.94984e-05	5.92476e-05	3.94984e-05	3.94984e-05	7.89967e-05	0	1.97492e-05
Monoglobus	0.00120448	0.000974031	1.23659	0.00322438	0.00268457	0.853962	0.00188369	0.00383134	0.000750469	0.00229091	0.00529278	0.00600375	0.00314012	0.00416708	0.00410783	0.00472006	0.00183667	0.00284388	0.00554952	0.00460156	0.00278464	0.00163918	0.00645798	0.00499654	0.00381159	0.00337711	0.00302163
Romboutsia	0.00125947	0.000982338	1.28212	0.00477272	0.00437115	0.855836	0.00187451	0.0108226	0.00156019	0.00349561	0.00791942	0.00525328	0.00501629	0.00483855	0.00809717	0.00428557	0.00341661	0.00616175	0.00515454	0.00835391	0.00503604	0.0024094	0.00780093	0.00616175	0.00499654	0.00359435	0.00801817
Glutamicibacter	0.00111701	0.00105223	1.06157	0.00249037	0.00161943	0.857691	0.00185457	0.00331786	0.00319937	0.0025279	0.0049373	0.0107238	0.00673447	0.00448307	0.00578651	0.00622099	0.00525328	0.00643823	0.00387084	0.0025279	0.00442382	0.000671472	0.00217241	0.00327836	0.00181693	0.00118495	0.00118495
Oligella	0.00110426	0.00116984	0.943948	0.00215003	0.00138573	0.859491	0.00180076	0.00317962	0.000809717	0.00454231	0.00596425	0.0101906	0.0106646	0.0035351	0.00515454	0.0035746	0.00464106	0.00347586	0.00292288	0.00189592	0.00266614	0.00148119	0.00523353	0.00375235	0.00310062	0.00126395	0.0024884
Oceanobacillus	0.00146804	0.00118282	1.24114	0.00356407	0.00278727	0.86126	0.00176858	0.00495705	0.00126395	0.00414733	0.00657648	0.0095981	0.00774168	0.00667522	0.00902538	0.0104473	0.0048188	0.00426582	0.00539153	0.00505579	0.00458181	0.00225141	0.00523353	0.00641849	0.00343636	0.00256739	0.00543103
Paeniclostridium	0.00112684	0.000973991	1.15694	0.00313749	0.00291695	0.862967	0.00170661	0.0103486	0.00136269	0.00278464	0.00669497	0.00503604	0.00501629	0.00432507	0.0073862	0.00426582	0.0036536	0.00549027	0.00404858	0.00772193	0.0048978	0.00282413	0.00643823	0.00554952	0.00391034	0.00294263	0.00752444
Alysiella	0.000419165	0.000846512	0.495168	0.000719529	0.00103157	0.864635	0.00166816	0.000809717	0.000572726	0.000414733	0.00073072	0.00106646	0.000809717	0.000454231	0.00282413	0.00073072	0.000849215	0.000671472	0.00047398	0.000572726	0.00207366	0.000888713	0.00073072	0.00140219	0.00146144	0.000355485	0.0102103
Jeotgalibaca	0.00178401	0.00134396	1.32743	0.00383398	0.00332905	0.866293	0.00165865	0.00787992	0.00157993	0.00323887	0.00793917	0.00748494	0.00655673	0.00468056	0.00902538	0.00677397	0.00472006	0.0101313	0.00740594	0.00841315	0.00495705	0.00215266	0.00876864	0.00805767	0.00746519	0.00321912	0.00724795
Sandaracinobacter	0.000286956	0.00107267	0.267515	0.000249498	0.000346269	0.867942	0.00164859	1.97492e-05	3.94984e-05	7.89967e-05	0	1.97492e-05	0	0	1.97492e-05	1.97492e-05	0	1.97492e-05	0	0	0	0	0	0	0	0	0
Dietzia	0.000922463	0.000953844	0.9671	0.0021237	0.00227181	0.86952	0.00157842	0.00290313	0.00100721	0.00136269	0.00292288	0.00229091	0.00949936	0.0035351	0.0013232	0.0035746	0.00223166	0.00191567	0.00300188	0.00393009	0.00211316	0.000928212	0.00472006	0.00367335	0.0100523	0.00288338	0.00126395
Akkermansia	0.000801071	0.000974019	0.822438	0.00154241	0.00133899	0.871086	0.0015658	0.00130345	0.000256739	0.000217241	0.00047398	0.00195517	0.000533228	0.000414733	0.000651723	0.000671472	0.000256739	0.000296238	0.00394984	0.00541128	0.000928212	0.000335736	0.00179718	0.00391034	0.00215266	0.0012837	0.00161943
Megasphaera	0.000350702	0.00117015	0.299707	0.000372601	0.000372601	0.872622	0.00153584	0	0	1.97492e-05	0	0	9.87459e-05	0	0	1.97492e-05	0	0	0	0	0	0	0	0	0	0	7.89967e-05
Paenalcaligenes	0.00103433	0.00123155	0.839858	0.00199401	0.000852507	0.874114	0.0014915	0.00150094	0.000631974	0.00837365	0.00487805	0.0096771	0.00612225	0.0048583	0.00651723	0.00351535	0.00622099	0.00509529	0.00126395	0.00138244	0.00290313	0.00163918	0.00140219	0.00266614	0.0025279	0.00102696	0.0012047
Oceanobacter	0.00085988	0.000974051	0.882787	0.00158125	0.000993384	0.875579	0.00146491	0.00167868	0.000671472	0.00341661	0.00422633	0.00529278	0.00961785	0.00345611	0.00398934	0.00497679	0.00343636	0.00580626	0.00264639	0.0013232	0.00264639	0.00122445	0.00223166	0.00209341	0.00219216	0.000868964	0.00142194
Acholeplasma	0.00107517	0.00107434	1.00077	0.00219479	0.00156479	0.876984	0.00140576	0.00310062	0.000592476	0.00430532	0.00438432	0.0060235	0.00766268	0.00574701	0.00689247	0.00513479	0.00566802	0.00331786	0.00947961	0.00223166	0.00270564	0.00161943	0.00278464	0.00341661	0.00495705	0.00191567	0.00238965
Cupriavidus	0.000632939	0.00093144	0.679528	0.000793259	0.000814983	0.878387	0.00140294	1.97492e-05	1.97492e-05	0	1.97492e-05	0	0	0	0	0	1.97492e-05	7.89967e-05	0	0	0	3.94984e-05	0	0	0	0	0
Methylobacterium-Methylorubrum	0.000366698	0.000794693	0.461434	0.000695171	0.000398934	0.879761	0.00137408	0.000256739	0.000118495	1.97492e-05	0.000177743	7.89967e-05	0.000217241	0.000177743	0.000276489	7.89967e-05	9.87459e-05	0.000217241	0.000256739	9.87459e-05	0.000177743	5.92476e-05	0.000197492	0.000138244	0.000394984	0.000118495	0.000454231
Aureimonas	0.000223846	0.000793916	0.281952	0.000444357	8.75547e-05	0.881122	0.00136116	7.89967e-05	1.97492e-05	7.89967e-05	9.87459e-05	9.87459e-05	7.89967e-05	7.89967e-05	7.89967e-05	1.97492e-05	0	3.94984e-05	1.97492e-05	5.92476e-05	1.97492e-05	0	3.94984e-05	0	0	1.97492e-05	0
Lactobacillus	0.000682949	0.000850468	0.803027	0.00125341	0.00120799	0.882445	0.00132288	0.000197492	9.87459e-05	0.000315987	0.000414733	0.000177743	0.000197492	0.0023304	0.000217241	0.000256739	5.92476e-05	0.000315987	7.89967e-05	0.000256739	0.000335736	0.000118495	1.97492e-05	0	0.000138244	0.000394984	0.000118495
Treponema	0.000686745	0.000920748	0.745855	0.00125671	0.00125473	0.883762	0.00131665	0.000987459	0.000217241	0.000691221	0.000809717	0.00191567	0.00102696	0.0036931	0.00312037	0.00213291	0.000592476	0.00100721	0.00552977	0.000928212	0.00130345	0.000414733	0.0012442	0.00185642	0.00126395	0.00205392	0.00394984
Flavobacterium	0.000495705	0.000745098	0.665288	0.000768902	0.000947961	0.885071	0.00130938	0.000671472	0.00049373	0.000375235	0.00126395	0.00108621	0.000572726	0.000592476	0.00161943	0.000868964	0.00122445	0.00319937	0.00861064	0.000355485	0.000691221	0.000177743	0.00159968	0.00104671	0.000315987	0.000335736	0.0012442
Cellulosilyticum	0.000384122	0.000697035	0.551079	0.000606958	0.000827491	0.886371	0.00129999	0.00165893	0.000197492	0.000947961	0.00157993	0.00134294	0.0012442	0.00130345	0.00110595	0.0012047	0.000770218	0.000928212	0.00853165	0.00185642	0.00100721	0.000612225	0.00144169	0.0012442	0.000710971	0.000928212	0.0012442
Aliidiomarina	0.000764074	0.000855627	0.892999	0.0016089	0.000916362	0.887592	0.00122065	0.00114545	0.000394984	0.00412758	0.00294263	0.00543103	0.00825516	0.00347586	0.00272539	0.00456206	0.00391034	0.00280438	0.00142194	0.00148119	0.00235015	0.00104671	0.00136269	0.00219216	0.00422633	0.000789967	0.00108621
Enterococcus	0.000565792	0.000875205	0.646468	0.000984168	0.000646457	0.888809	0.0012169	0.000138244	1.97492e-05	0	0.000552977	0.000138244	7.89967e-05	9.87459e-05	0.000157993	5.92476e-05	9.87459e-05	5.92476e-05	1.97492e-05	7.89967e-05	7.89967e-05	1.97492e-05	0.000177743	0.000118495	5.92476e-05	1.97492e-05	0.000197492
Prevotellaceae_UCG-004	0.000977716	0.000848592	1.15216	0.0020289	0.00201178	0.890022	0.0012135	0.00209341	0.000671472	0.00284388	0.00266614	0.00547052	0.00171818	0.00479905	0.00292288	0.00266614	0.00118495	0.00345611	0.00813666	0.0037326	0.00215266	0.00150094	0.00367335	0.00468056	0.00280438	0.00412758	0.00282413
Parasutterella	0.000430532	0.000790034	0.544954	0.000750469	0.00047793	0.891212	0.00118977	5.92476e-05	7.89967e-05	7.89967e-05	0.000118495	3.94984e-05	9.87459e-05	0	1.97492e-05	5.92476e-05	1.97492e-05	0.000118495	1.97492e-05	7.89967e-05	7.89967e-05	0	0	1.97492e-05	0	0	0
Clostridium_sensu_stricto_1	0.0009825	0.000726133	1.35306	0.00344031	0.00315987	0.892349	0.00113651	0.00784043	0.00138244	0.00260689	0.00513479	0.00462131	0.00377209	0.00389059	0.00677397	0.00420658	0.00337711	0.00406833	0.00446332	0.00665548	0.00460156	0.00181693	0.00483855	0.00491755	0.00321912	0.00347586	0.00667522
Bradyrhizobium	0.000339971	0.000859891	0.395366	0.000441723	0.000410783	0.89344	0.0010909	5.92476e-05	1.97492e-05	9.87459e-05	1.97492e-05	7.89967e-05	1.97492e-05	1.97492e-05	7.89967e-05	0.000157993	0	5.92476e-05	1.97492e-05	7.89967e-05	1.97492e-05	3.94984e-05	3.94984e-05	9.87459e-05	0	9.87459e-05	7.89967e-05
Burkholderia-Caballeronia-Paraburkholderia	0.000418354	0.000838118	0.499159	0.000558244	0.000545736	0.894524	0.00108476	1.97492e-05	0	7.89967e-05	0	9.87459e-05	5.92476e-05	1.97492e-05	7.89967e-05	0.000138244	5.92476e-05	7.89967e-05	0	0	0	0	1.97492e-05	1.97492e-05	7.89967e-05	0	0
Spirosoma	0.000198874	0.000657607	0.302421	0.000333103	0.000103354	0.895574	0.00105001	0	0	0	0	1.97492e-05	1.97492e-05	7.89967e-05	0	0	1.97492e-05	1.97492e-05	0	0	0	0	0	1.97492e-05	1.97492e-05	0	0
[Eubacterium]_eligens_group	0.000228608	0.000691629	0.330535	0.000231065	0.000296238	0.896617	0.00104294	0	0	7.89967e-05	0.000157993	1.97492e-05	0	3.94984e-05	0	5.92476e-05	0	1.97492e-05	7.89967e-05	1.97492e-05	3.94984e-05	1.97492e-05	9.87459e-05	0	0	0	3.94984e-05
Turicibacter	0.000865124	0.000656664	1.31745	0.0032099	0.00325072	0.897643	0.0010254	0.00637899	0.000809717	0.0023699	0.00452256	0.00349561	0.00400908	0.00321912	0.00586551	0.00321912	0.00290313	0.00408808	0.00335736	0.00647773	0.00398934	0.00167868	0.00404858	0.00436457	0.00487805	0.0024094	0.00513479
Flaviflexus	0.000689993	0.000614698	1.12249	0.00166617	0.00178993	0.898625	0.000981811	0.00262664	0.000947961	0.00154044	0.00250815	0.00347586	0.00683322	0.00310062	0.00294263	0.00379184	0.00187617	0.00246865	0.00268589	0.00418683	0.00227116	0.000809717	0.00396959	0.00272539	0.00537178	0.00250815	0.00321912
Succinivibrio	0.000716698	0.000678448	1.05638	0.00138508	0.00114874	0.899575	0.000950384	0.00118495	0.000296238	0.0012837	0.00142194	0.00408808	0.00157993	0.00150094	0.00300188	0.000908463	0.00096771	0.00122445	0.00675422	0.00096771	0.00165893	0.0012047	0.00383134	0.00343636	0.00242915	0.00276489	0.00321912
Gemmatimonas	0.000287416	0.000742439	0.387125	0.000364702	0.000367993	0.900511	0.000936037	5.92476e-05	5.92476e-05	1.97492e-05	7.89967e-05	0	0	0	1.97492e-05	0	1.97492e-05	9.87459e-05	9.87459e-05	1.97492e-05	3.94984e-05	0	5.92476e-05	9.87459e-05	0	0	7.89967e-05
Methanobrevibacter	0.000271946	0.000556058	0.489061	0.000338369	0.00055561	0.901434	0.000923458	0.000710971	0.000276489	0.000197492	0.000355485	0.000631974	0.000315987	0.000631974	0.000612225	0.000691221	0.000157993	0.000335736	0.00130345	0.00665548	0.000355485	0	0.000908463	0.000710971	0.000750469	0.000631974	0.000947961
Duganella	0.000168921	0.000569062	0.296842	0.000321912	7.24137e-05	0.90234	0.000905115	0.000118495	1.97492e-05	0	1.97492e-05	1.97492e-05	9.87459e-05	1.97492e-05	0.000138244	1.97492e-05	5.92476e-05	1.97492e-05	0.000118495	1.97492e-05	7.89967e-05	0	1.97492e-05	1.97492e-05	3.94984e-05	0	0
Pseudoxanthomonas	0.000252043	0.000699562	0.360287	0.00028373	0.000344952	0.903241	0.000901539	0	0	5.92476e-05	1.97492e-05	9.87459e-05	7.89967e-05	1.97492e-05	0.000157993	5.92476e-05	1.97492e-05	0	0.000177743	3.94984e-05	1.97492e-05	0	7.89967e-05	5.92476e-05	0	7.89967e-05	0.000118495
hgcI_clade	0.000169953	0.000573142	0.296528	0.000325862	3.2257e-05	0.904142	0.00090074	0	0	0	0	0	0	0	0	0	0	0	0	0	0	0	0	0	0	0	0
Bergeyella	0.000311335	0.000546021	0.570188	0.00037326	0.000652381	0.904975	0.000832963	0.000296238	9.87459e-05	0.000138244	0.000552977	0.000552977	0.000118495	0.000631974	0.00161943	0.00023699	0.000414733	0.000138244	0.00217241	0.00023699	0.000631974	0.000256739	0.000513479	0.000928212	0.000375235	0.00152069	0.00628024
NK4A214_group	0.000816695	0.000617831	1.32187	0.00222047	0.00193542	0.9058	0.000825433	0.00314012	0.000454231	0.00363385	0.00317962	0.0036141	0.00280438	0.00450281	0.00379184	0.00288338	0.00189592	0.00231065	0.00521378	0.00381159	0.0024884	0.00156019	0.00430532	0.00359435	0.0024884	0.00262664	0.00495705
unidentified_Mitochondria	0.000402532	0.000618849	0.650453	0.000468714	0.000795234	0.906615	0.000814578	0.000276489	0.000138244	0.000177743	0.000315987	0.000138244	0.000256739	9.87459e-05	0.000770218	0.000118495	0.000217241	0.000513479	0.00144169	0.000651723	0.000335736	1.97492e-05	0.000434482	0.000118495	0.00134294	0.000434482	0.0011652
Prevotella_9	0.000386294	0.000580615	0.665318	0.000590501	0.000491755	0.90742	0.000805112	3.94984e-05	0	5.92476e-05	7.89967e-05	0	0	0.00023699	0	5.92476e-05	0	1.97492e-05	1.97492e-05	0.000118495	1.97492e-05	0	9.87459e-05	0	3.94984e-05	0	5.92476e-05
Tissierella	0.000823278	0.000659844	1.24768	0.00190053	0.00174122	0.908224	0.00080364	0.00317962	0.000770218	0.00416708	0.00414733	0.00604325	0.00552977	0.0035351	0.0035351	0.00306112	0.00394984	0.00446332	0.00327836	0.00235015	0.00304137	0.00223166	0.00312037	0.00410783	0.00290313	0.00161943	0.00434482
Halomonas	0.000731751	0.000592826	1.23434	0.00229288	0.00184392	0.909026	0.000802083	0.00110595	0.00047398	0.00284388	0.00288338	0.00438432	0.00531253	0.00213291	0.00183667	0.00333761	0.00229091	0.00227116	0.00154044	0.000947961	0.00169843	0.000809717	0.00207366	0.00179718	0.00203417	0.000789967	0.00106646
Novosphingobium	0.000592783	0.000714339	0.829834	0.000771535	0.000905829	0.909819	0.000793795	0.000138244	1.97492e-05	3.94984e-05	3.94984e-05	9.87459e-05	9.87459e-05	5.92476e-05	5.92476e-05	9.87459e-05	0	3.94984e-05	0.000197492	1.97492e-05	3.94984e-05	1.97492e-05	0	3.94984e-05	1.97492e-05	5.92476e-05	0
W5053	0.000512096	0.000537682	0.952414	0.000897271	0.00112373	0.910611	0.000791145	0.00213291	0.00049373	0.0012442	0.00242915	0.00260689	0.00250815	0.00217241	0.00254764	0.00126395	0.000928212	0.00246865	0.00175768	0.00185642	0.00167868	0.00108621	0.0024884	0.00268589	0.00225141	0.00225141	0.00586551
Prevotellaceae_UCG-003	0.000470228	0.000522011	0.900801	0.00096376	0.00105658	0.911382	0.00077175	0.00096771	0.000375235	0.000849215	0.000987459	0.00312037	0.00126395	0.00142194	0.00100721	0.000947961	0.000513479	0.000987459	0.00568777	0.0013232	0.00142194	0.000375235	0.00146144	0.00173793	0.0011652	0.000928212	0.00197492
Leucobacter	0.000488222	0.000578986	0.843236	0.00126329	0.000784043	0.912123	0.000741038	0.00130345	0.000809717	0.00130345	0.00183667	0.00140219	0.00554952	0.00148119	0.00175768	0.0025279	0.00183667	0.00183667	0.00118495	0.00150094	0.00152069	0.000414733	0.00197492	0.0012837	0.00179718	0.000947961	0.00114545
Prevotella	0.000238438	0.000481641	0.495055	0.000300188	0.00040025	0.912864	0.000740618	0.000138244	5.92476e-05	5.92476e-05	3.94984e-05	3.94984e-05	7.89967e-05	1.97492e-05	0.000829466	0	0	7.89967e-05	0	7.89967e-05	9.87459e-05	1.97492e-05	3.94984e-05	3.94984e-05	0.000138244	5.92476e-05	0.00556927
Brachybacterium	0.000634717	0.000618978	1.02543	0.00118034	0.00174649	0.9136	0.000736453	0.00140219	0.000355485	0.000414733	0.000809717	0.000691221	0.00122445	0.000671472	0.00138244	0.000651723	0.00073072	0.00179718	0.00118495	0.00118495	0.000947961	0.000454231	0.0013232	0.00156019	0.00276489	0.000691221	0.00201442
Streptomyces	0.00020842	0.00052863	0.394264	0.000261348	0.000288996	0.91433	0.00072909	5.92476e-05	0	5.92476e-05	0.000138244	0.000157993	7.89967e-05	9.87459e-05	0.000118495	3.94984e-05	1.97492e-05	7.89967e-05	1.97492e-05	1.97492e-05	0.000138244	1.97492e-05	1.97492e-05	9.87459e-05	9.87459e-05	3.94984e-05	1.97492e-05
Family_XIII_AD3011_group	0.000870083	0.000638298	1.36313	0.0023857	0.00206379	0.915053	0.000723915	0.00483855	0.000947961	0.00211316	0.00381159	0.00375235	0.00337711	0.00426582	0.00416708	0.00442382	0.0024884	0.00298213	0.00464106	0.00454231	0.00331786	0.00150094	0.00466081	0.00422633	0.00300188	0.00242915	0.00359435
Rothia	0.000342363	0.000514116	0.665925	0.000525328	0.000711629	0.915758	0.000704142	0.000197492	0.000296238	0.000118495	0.000315987	0.000375235	0.00023699	0.00023699	0.000513479	0.000394984	0.00130345	0.000256739	0.000414733	0.000394984	0.000434482	0.000276489	0.000315987	0.000533228	0.000394984	0.000335736	0.00161943
Rhodanobacter	0.00054398	0.000660859	0.823141	0.000714262	0.000764952	0.916461	0.000703932	0	0	0	5.92476e-05	0	0	0	0	0	0	0	1.97492e-05	0	1.97492e-05	5.92476e-05	0	0	0	0	0
Facklamia	0.000777942	0.000563642	1.38021	0.00205523	0.00221388	0.917165	0.000703048	0.00379184	0.000671472	0.00148119	0.00306112	0.00416708	0.00276489	0.0024884	0.00304137	0.00288338	0.00223166	0.0035351	0.0025279	0.00383134	0.00250815	0.000928212	0.00329811	0.00321912	0.00343636	0.00175768	0.0035746
Clostridioides	0.000469811	0.00044323	1.05997	0.00134887	0.00104605	0.917865	0.000700903	0.00298213	0.000315987	0.00102696	0.00161943	0.00152069	0.00100721	0.00122445	0.00161943	0.000908463	0.000691221	0.00136269	0.00100721	0.00282413	0.000928212	0.000671472	0.0013232	0.00165893	0.00100721	0.000770218	0.00175768
Chryseomicrobium	0.00020662	0.000489214	0.422352	0.000420658	0.000125736	0.918563	0.000697074	7.89967e-05	0	0.000197492	0.00023699	0.000197492	0.000355485	9.87459e-05	0.000335736	0.00023699	0.000157993	0.000157993	0	7.89967e-05	0.000197492	1.97492e-05	0.000138244	0.000217241	3.94984e-05	5.92476e-05	9.87459e-05
Oceanisphaera	0.000365579	0.000539285	0.677896	0.000669497	0.000252131	0.919247	0.00068399	0.000612225	0.000157993	0.00511504	0.00157993	0.00134294	0.00165893	0.00140219	0.00282413	0.00191567	0.00264639	0.0012837	0.000197492	0.00049373	0.00171818	0.00108621	0.000434482	0.000296238	0.000355485	0.000157993	0.000197492
Micrococcus	0.000678055	0.000541923	1.2512	0.00145486	0.00175965	0.91992	0.00067301	0.00193542	0.0011652	0.00114545	0.00163918	0.0011257	0.0036536	0.00189592	0.00183667	0.00140219	0.00118495	0.0036931	0.00169843	0.00268589	0.00157993	0.000651723	0.0036931	0.00304137	0.00511504	0.00339686	0.00436457
Lysinibacillus	0.00027504	0.000446979	0.615332	0.000483855	0.00037326	0.920592	0.000672379	0.000197492	3.94984e-05	0.000157993	7.89967e-05	0.000138244	1.97492e-05	0.000118495	0.000157993	0.00023699	7.89967e-05	0.000177743	0.00023699	0.000118495	0.000335736	0	0.00023699	7.89967e-05	0	0.000197492	7.89967e-05
UCG-002	0.00063667	0.000553246	1.15079	0.00150489	0.00130542	0.921252	0.00066043	0.00148119	0.000256739	0.0012047	0.00185642	0.00146144	0.00136269	0.00201442	0.00203417	0.00171818	0.000592476	0.00140219	0.00183667	0.00191567	0.000809717	0.000434482	0.00185642	0.00140219	0.00108621	0.00100721	0.000987459
Fibrobacter	0.000114216	0.000421624	0.270896	5.39811e-05	0.000217241	0.921909	0.000657023	1.97492e-05	1.97492e-05	5.92476e-05	0	1.97492e-05	0	1.97492e-05	0.000394984	1.97492e-05	5.92476e-05	0	1.97492e-05	0	0.000177743	7.89967e-05	0.000138244	0.000177743	0.000315987	9.87459e-05	0.00479905
Peptostreptococcus	0.000156414	0.00050595	0.309148	0.000157335	0.000181034	0.922566	0.000656938	1.97492e-05	0	0	1.97492e-05	1.97492e-05	1.97492e-05	1.97492e-05	5.92476e-05	1.97492e-05	0	0	0	0	1.97492e-05	0	0	0	1.97492e-05	0	0
Nocardioides	0.000238263	0.000412844	0.577125	0.000506896	0.000436457	0.923223	0.000656392	0.000671472	0.000375235	0.000256739	0.00073072	0.000454231	0.000572726	0.00047398	0.000908463	0.000414733	0.000335736	0.000276489	0.000335736	0.000197492	0.000375235	0.000138244	0.00047398	0.000355485	3.94984e-05	0.000217241	0.000256739
Curtobacterium	0.000147724	0.000404537	0.365168	0.000315987	0.000152727	0.923878	0.000655424	0.000197492	0.000138244	0.000118495	1.97492e-05	0.000157993	0.000138244	0.000157993	0.000157993	0.000118495	1.97492e-05	9.87459e-05	0.000315987	0.000177743	0.000157993	0	0.000118495	5.92476e-05	0.000157993	0.000217241	0.000157993
Ellin6067	0.000206511	0.000510794	0.404294	0.000289655	0.000221849	0.92453	0.000651806	3.94984e-05	1.97492e-05	0	1.97492e-05	3.94984e-05	1.97492e-05	1.97492e-05	1.97492e-05	0	1.97492e-05	0	3.94984e-05	0	0	0	3.94984e-05	5.92476e-05	7.89967e-05	0	0
Ignavigranum	0.00053483	0.000478321	1.11814	0.000945986	0.00111517	0.925168	0.000638259	0.00315987	0.000414733	0.000908463	0.00227116	0.00193542	0.00185642	0.00126395	0.00171818	0.00106646	0.000868964	0.00096771	0.00179718	0.00426582	0.00179718	0.000908463	0.00337711	0.00242915	0.00355485	0.00207366	0.00337711
Paludibacter	9.26237e-05	0.00036638	0.252808	4.7398e-05	0.000161943	0.92579	0.000621935	0	0	5.92476e-05	1.97492e-05	7.89967e-05	0.000118495	7.89967e-05	9.87459e-05	3.94984e-05	3.94984e-05	3.94984e-05	0.00416708	5.92476e-05	7.89967e-05	0	1.97492e-05	0	0	0	0
Phreatobacter	0.000380282	0.000516472	0.736306	0.000460156	0.000486488	0.92641	0.00062	0	0	0	0	0	0	0	0	0	0	0	0	0	0	0	0	0	0	0	0
Methyloversatilis	0.000342648	0.000446613	0.767216	0.000398275	0.00047793	0.927026	0.000615541	7.89967e-05	0	1.97492e-05	0	0	0	0	1.97492e-05	1.97492e-05	0	5.92476e-05	0	0	1.97492e-05	0	5.92476e-05	0	1.97492e-05	0	0
Mogibacterium	0.000568996	0.000422951	1.3453	0.0018189	0.00158125	0.927623	0.000596903	0.00410783	0.000651723	0.00146144	0.00308087	0.00341661	0.00225141	0.00272539	0.00183667	0.00280438	0.00179718	0.00217241	0.0037326	0.00329811	0.00288338	0.0012442	0.00288338	0.00270564	0.00235015	0.00175768	0.00108621
Saccharofermentans	0.000332905	0.000375962	0.885477	0.000710312	0.000517429	0.9282	0.00057713	0.000651723	3.94984e-05	0.000849215	0.000789967	0.000671472	0.00047398	0.00177743	0.00122445	0.000552977	0.000414733	0.000710971	0.00108621	0.000513479	0.000454231	0.000434482	0.000671472	0.000908463	0.000789967	0.00114545	0.00284388
unidentified_Prolixibacteraceae	0.000118188	0.000430975	0.274234	0.000103354	0.000142194	0.928775	0.000575657	0	0	0	0	0	0	0	0	0	0	0	0	0	0	0	0	0	0	0	0
Alloiococcus	0.000386514	0.000495677	0.77977	0.000383793	0.000726112	0.929345	0.000569978	0.00023699	7.89967e-05	0.000118495	0.000197492	0.000592476	0.000197492	0.000355485	0.00023699	0.000197492	0.000177743	0.000217241	3.94984e-05	0.000197492	0.000157993	3.94984e-05	5.92476e-05	0.000296238	0	0.000118495	0.000335736
Lawsonia	8.58212e-05	0.000363896	0.23584	0.000152727	2.50156e-05	0.929912	0.000566402	0	0	1.97492e-05	1.97492e-05	0	3.94984e-05	0	7.89967e-05	0	0	0	0	0	0	0	1.97492e-05	0	0	0	9.87459e-05
Erysipelothrix	0.000620563	0.000526277	1.17916	0.00135216	0.00100853	0.930475	0.00056312	0.0025279	0.000868964	0.00215266	0.0036141	0.00321912	0.00331786	0.00264639	0.0036536	0.00260689	0.00292288	0.00402883	0.00294263	0.00150094	0.00185642	0.0011257	0.00288338	0.00227116	0.00217241	0.00118495	0.00306112
UCG-009	0.000356758	0.000328778	1.0851	0.00102893	0.000785359	0.931033	0.000558114	0.00122445	0.000375235	0.000987459	0.00175768	0.00187617	0.00114545	0.00175768	0.000789967	0.00148119	0.000809717	0.0011257	0.00157993	0.00159968	0.00096771	0.000552977	0.00126395	0.000947961	0.000770218	0.00100721	0.00134294
Campylobacter	0.000184414	0.00033587	0.549063	0.00033047	0.00021395	0.931588	0.000555	0.000138244	0	0.000177743	1.97492e-05	0.000177743	9.87459e-05	9.87459e-05	0.000908463	5.92476e-05	0	0.000177743	0.000592476	5.92476e-05	3.94984e-05	9.87459e-05	1.97492e-05	0.000256739	0.00023699	0.000118495	0.00023699
Allorhizobium-Neorhizobium-Pararhizobium-Rhizobium	0.000219808	0.000387331	0.567495	0.000419999	0.000248181	0.932139	0.000551046	0.000256739	0.000118495	9.87459e-05	0.000197492	0.000355485	0.000177743	7.89967e-05	0.000750469	7.89967e-05	3.94984e-05	0.000197492	0.000296238	0.000118495	0.000217241	1.97492e-05	0.000138244	0.000157993	0.000177743	9.87459e-05	9.87459e-05
Megamonas	0.000246996	0.000522051	0.473127	0.000329153	0.000260689	0.932689	0.000550162	0	1.97492e-05	0	1.97492e-05	0	0	0	0	0	1.97492e-05	0	0	1.97492e-05	0	1.97492e-05	0	0	5.92476e-05	0	1.97492e-05
Lachnoclostridium	0.000412648	0.00055481	0.743765	0.000693855	0.000548369	0.933239	0.0005497	0.000197492	7.89967e-05	9.87459e-05	0.00023699	5.92476e-05	5.92476e-05	0.00023699	5.92476e-05	0	0	7.89967e-05	7.89967e-05	0.000118495	5.92476e-05	0	9.87459e-05	3.94984e-05	0.000157993	3.94984e-05	0.000177743
Phascolarctobacterium	0.000377582	0.000425078	0.888267	0.000971002	0.000641849	0.933777	0.000538467	0.000631974	0.000118495	0.000355485	0.000671472	0.00102696	0.000691221	0.00049373	0.000592476	0.000691221	0.000355485	0.00047398	0.000947961	0.00102696	0.000276489	0.000177743	0.000552977	0.000928212	0.000572726	0.00023699	0.000414733
Lacticaseibacillus	0.000124288	0.000354325	0.350775	0.000181693	0.000114545	0.934307	0.000529548	0	0	1.97492e-05	7.89967e-05	0	3.94984e-05	5.92476e-05	0	0	0	0	0	0	0	0	9.87459e-05	1.97492e-05	0	0	1.97492e-05
[Ruminococcus]_gnavus_group	0.000187859	0.000410294	0.457863	0.00024884	0.000238307	0.934834	0.000527318	7.89967e-05	1.97492e-05	7.89967e-05	0.000118495	1.97492e-05	1.97492e-05	0	0	3.94984e-05	0	0	0	1.97492e-05	0	0	0	1.97492e-05	0	1.97492e-05	0
Subgroup_10	0.000147834	0.000316933	0.466451	0.000254106	0.000125736	0.935356	0.000521386	0	0	7.89967e-05	1.97492e-05	0	0	0	0	1.97492e-05	1.97492e-05	0	5.92476e-05	0	0	3.94984e-05	0	0	0	0	0
dgA-11_gut_group	0.000414031	0.000361461	1.14544	0.000960469	0.000855798	0.93586	0.000504305	0.000908463	0.000296238	0.00171818	0.00110595	0.0011257	0.00108621	0.00154044	0.00215266	0.000908463	0.000533228	0.00100721	0.00306112	0.00134294	0.000888713	0.00049373	0.00246865	0.00175768	0.00177743	0.00134294	0.000928212
Alloprevotella	0.000289479	0.000380592	0.760602	0.000651065	0.000281097	0.936357	0.000497616	0.000138244	3.94984e-05	9.87459e-05	9.87459e-05	0.000375235	9.87459e-05	0.000197492	0.0025279	0.000138244	5.92476e-05	0.000118495	0.000789967	0.000138244	7.89967e-05	0	7.89967e-05	0.000315987	1.97492e-05	0.000118495	0.000118495
Garicola	0.000291103	0.00031991	0.909952	0.000445673	0.000732036	0.936848	0.000490379	0.00073072	0.000217241	0.000454231	0.000454231	0.000375235	0.000947961	0.000671472	0.000651723	0.000414733	0.00023699	0.000533228	0.000315987	0.00154044	0.000612225	0.000118495	0.00114545	0.000987459	0.00169843	0.00108621	0.000789967
GWE2-31-10	0.000255774	0.000332015	0.770368	0.000476614	0.000331786	0.937331	0.000483227	0.000335736	0.000138244	0.000691221	0.000414733	0.000533228	0.000789967	0.0035746	0.000770218	0.0013232	0.00049373	0.000375235	0.00179718	0.000276489	0.000612225	0.000197492	0.000533228	0.00047398	0.000276489	0.00096771	0.000612225
Parvimonas	0.000105483	0.000314686	0.3352	0.000177743	5.99059e-05	0.937805	0.000474266	3.94984e-05	0	0	0	0	0	0	0	1.97492e-05	0	0.000157993	0	3.94984e-05	0	0	0	1.97492e-05	0	0	0
Alkalibacterium	0.000363583	0.000400667	0.907444	0.00056746	0.000813008	0.938279	0.000473551	0.000612225	0.000157993	0.000157993	0.000375235	0.000572726	0.000829466	0.000414733	0.000454231	0.000276489	0.000157993	0.000355485	0.000414733	0.000789967	0.000375235	0.000197492	0.00049373	0.000789967	0.000908463	0.000533228	0.000691221
Ureaplasma	0.000121677	0.000331567	0.366975	0.000105329	0.000161285	0.938744	0.0004648	0.00163918	0	0.000296238	0.000296238	0.000177743	0.000118495	0.000157993	7.89967e-05	0.000157993	0.000157993	0.000138244	7.89967e-05	0.00351535	0.00023699	0	0	0	0	0	0
Petrimonas	0.00010331	0.000359892	0.287059	8.55798e-05	0.000132978	0.939206	0.000462402	0	0	0	0	0	0	0	1.97492e-05	0	0	0	0	0	0	0	0	0	0	0	9.87459e-05
Chryseobacterium	0.000177084	0.000287548	0.615844	0.000404858	0.00032652	0.939663	0.000457143	0.000256739	0.000197492	0.000157993	0.000177743	0.000592476	0.000296238	0.000296238	0.000375235	7.89967e-05	0.000197492	0.000513479	0.00161943	0.000157993	0.000138244	5.92476e-05	1.97492e-05	0.000513479	9.87459e-05	5.92476e-05	0.000355485
Bacillus	0.000323382	0.000316131	1.02294	0.00100326	0.000953886	0.94012	0.000456807	0.00140219	0.000809717	0.000849215	0.00096771	0.00134294	0.000849215	0.000710971	0.00187617	0.00049373	0.000651723	0.00110595	0.000296238	0.000809717	0.00126395	0.00023699	0.00073072	0.00073072	0.00096771	0.000908463	0.000987459
Pedobacter	0.000193366	0.000308855	0.626075	0.000389059	0.000300846	0.940573	0.000453189	0.000375235	0.000138244	5.92476e-05	0.000217241	0.000612225	0.00023699	7.89967e-05	0.00049373	0.000256739	0.000355485	0.00023699	0.00217241	0.000157993	0.000217241	1.97492e-05	0.000217241	0.000335736	0.000217241	0.000157993	0.000375235
Fastidiosipila	0.000324391	0.000310551	1.04457	0.000638557	0.000705046	0.941012	0.000438296	0.00159968	0.000197492	0.000414733	0.00185642	0.00156019	0.00157993	0.00157993	0.00148119	0.00102696	0.000770218	0.00140219	0.0011652	0.00134294	0.000750469	0.000651723	0.00193542	0.00163918	0.0012837	0.0012837	0.00333761
Cutibacterium	0.000293714	0.000479408	0.612661	0.000267931	0.000432507	0.941441	0.000429334	3.94984e-05	0	1.97492e-05	3.94984e-05	0	1.97492e-05	0	0	0	0	0	0	0	0	0	1.97492e-05	0	0	7.89967e-05	1.97492e-05
Bryobacter	0.000143994	0.000327139	0.44016	0.000184326	0.000192225	0.94187	0.000429166	0	0	5.92476e-05	1.97492e-05	3.94984e-05	0	9.87459e-05	1.97492e-05	9.87459e-05	1.97492e-05	0	0	0	0	1.97492e-05	5.92476e-05	7.89967e-05	0	1.97492e-05	0
Arcobacter	0.000167232	0.000282891	0.591153	0.000325203	0.000186301	0.942291	0.000421425	1.97492e-05	5.92476e-05	7.89967e-05	3.94984e-05	3.94984e-05	0.000315987	9.87459e-05	9.87459e-05	7.89967e-05	0.00023699	0.000947961	0.000414733	1.97492e-05	1.97492e-05	5.92476e-05	0.000138244	0.000157993	0.00047398	5.92476e-05	0.000375235
Haliangium	0.000174385	0.000381387	0.457239	0.000265297	0.000177084	0.942704	0.000412422	0	0	0	0	0	1.97492e-05	3.94984e-05	1.97492e-05	5.92476e-05	3.94984e-05	0	0	0	0	0	7.89967e-05	7.89967e-05	0	1.97492e-05	0
Lachnospiraceae_NK4A136_group	0.000342692	0.000331738	1.03302	0.000862381	0.000633291	0.943116	0.000412296	0.000197492	1.97492e-05	0.000375235	0.000197492	0.000355485	0.000394984	0.000789967	0.000434482	0.000434482	0.000197492	0.000276489	0.0011652	0.000533228	0.000276489	0.00023699	0.000315987	0.00023699	0.000197492	0.000177743	0.00102696
Phenylobacterium	0.000142567	0.00036478	0.390831	0.000174451	0.000179059	0.943528	0.00041137	3.94984e-05	0	1.97492e-05	1.97492e-05	0	1.97492e-05	1.97492e-05	1.97492e-05	1.97492e-05	0	0	0.00023699	1.97492e-05	7.89967e-05	0	0	0	0	0	0
Sporosarcina	0.000341858	0.000416861	0.820078	0.00065304	0.000348902	0.943938	0.00041015	0.00100721	0.000315987	0.00122445	0.0011652	0.00317962	0.00191567	0.00171818	0.00319937	0.00171818	0.00177743	0.00260689	0.000335736	0.000770218	0.000888713	0.000454231	0.000533228	0.000928212	0.000770218	0.00047398	0.000414733
Barnesiella	0.00013537	0.000310225	0.43636	0.000174451	0.000150094	0.944337	0.00039959	1.97492e-05	1.97492e-05	0	5.92476e-05	0	0	1.97492e-05	7.89967e-05	0	1.97492e-05	0	0	0	0	0	0	0	0	1.97492e-05	0
Lacticigenium	0.000472093	0.000360102	1.311	0.00125671	0.00110135	0.944735	0.000398034	0.0023699	0.000315987	0.000947961	0.0023304	0.00315987	0.00191567	0.00157993	0.00315987	0.00246865	0.00154044	0.00154044	0.00183667	0.00280438	0.00161943	0.000671472	0.00246865	0.00235015	0.00157993	0.000987459	0.00264639
Steroidobacter	0.000132276	0.000275388	0.480325	0.000231724	0.000106646	0.945131	0.00039614	0	0	1.97492e-05	0	1.97492e-05	0	0	0	0	0	0	0	0	1.97492e-05	5.92476e-05	0	0	1.97492e-05	0	0
Mycobacterium	0.000174714	0.000329183	0.530752	0.000208683	0.00027188	0.945527	0.00039593	9.87459e-05	0	1.97492e-05	7.89967e-05	0	0.000118495	1.97492e-05	1.97492e-05	0	3.94984e-05	0	0	1.97492e-05	3.94984e-05	0	1.97492e-05	5.92476e-05	0.00023699	5.92476e-05	1.97492e-05
Alcaligenes	0.00024737	0.000374601	0.660355	0.000423291	0.000225141	0.945914	0.000386759	5.92476e-05	3.94984e-05	0.000118495	1.97492e-05	1.97492e-05	3.94984e-05	1.97492e-05	1.97492e-05	0	0.000197492	0	3.94984e-05	0	3.94984e-05	1.97492e-05	7.89967e-05	0	7.89967e-05	3.94984e-05	0
Fermentimonas	0.000297291	0.000308773	0.962816	0.000645798	0.000513479	0.946295	0.000381289	0.000454231	0.000118495	0.000671472	0.000868964	0.00136269	0.00310062	0.00073072	0.00096771	0.000454231	0.00104671	0.00118495	0.00205392	0.00023699	0.000355485	0.00023699	0.000987459	0.000770218	0.000908463	0.000750469	0.0024489
Actinomyces	0.00014858	0.000315609	0.470771	0.000268589	8.36049e-05	0.946675	0.00037906	0	0	7.89967e-05	5.92476e-05	0	0	0	0	0	0	0	0	1.97492e-05	3.94984e-05	0	0	0	0	0	0
Methanobacterium	5.06018e-05	0.000265723	0.190431	0.000100063	1.31661e-06	0.947049	0.000374179	0	0	0	0	0	0	0	0	0	0	0	0	0	0	0	0	0	0	0	0
Neisseria	0.000236376	0.000270391	0.8742	0.000383793	0.000417366	0.947419	0.00037073	7.89967e-05	1.97492e-05	1.97492e-05	1.97492e-05	7.89967e-05	1.97492e-05	0	0.000177743	5.92476e-05	7.89967e-05	0	1.97492e-05	0	0	1.97492e-05	0	3.94984e-05	7.89967e-05	0	9.87459e-05
Mailhella	0.000301021	0.000270163	1.11422	0.000624733	0.000663573	0.947782	0.000362484	0.000691221	0.000197492	0.00126395	0.00100721	0.000947961	0.000849215	0.000928212	0.00152069	0.000651723	0.000454231	0.000770218	0.00294263	0.000671472	0.000612225	0.000414733	0.00140219	0.00096771	0.00165893	0.000631974	0.000789967
Paraclostridium	0.000280855	0.000237937	1.18038	0.00106119	0.00085514	0.948142	0.00036017	0.00187617	0.00047398	0.000651723	0.00134294	0.00114545	0.00096771	0.00108621	0.00171818	0.0011652	0.000829466	0.00096771	0.000829466	0.00171818	0.00104671	0.000414733	0.0012837	0.00100721	0.00073072	0.000789967	0.00144169
Planococcus	0.000424871	0.00032996	1.28764	0.00100458	0.000942036	0.948499	0.000357056	0.00203417	0.000691221	0.000947961	0.00201442	0.00262664	0.0023699	0.00161943	0.00288338	0.00246865	0.00189592	0.00272539	0.00167868	0.00114545	0.00181693	0.000691221	0.00189592	0.00148119	0.00171818	0.00073072	0.00073072
Thiopseudomonas	0.00043446	0.000342641	1.26797	0.000772851	0.000834074	0.948856	0.000356467	0.000710971	0.000296238	0.00211316	0.00126395	0.00073072	0.00157993	0.000789967	0.000671472	0.000355485	0.00156019	0.000928212	0.00154044	0.000335736	0.000533228	0.000592476	0.00231065	0.00108621	0.00286363	0.000809717	0.000987459
Brevibacterium	0.00034447	0.000299771	1.14911	0.000720845	0.00109016	0.949209	0.000353565	0.00126395	0.000454231	0.000394984	0.00073072	0.000770218	0.00159968	0.000789967	0.00096771	0.000533228	0.000375235	0.000592476	0.000888713	0.00106646	0.000829466	0.000394984	0.00144169	0.000908463	0.00250815	0.00118495	0.00250815
Haemophilus	0.000121721	0.000227187	0.535774	0.000263981	0.000186959	0.949556	0.000346875	3.94984e-05	7.89967e-05	7.89967e-05	0.000118495	0.000118495	0.000118495	7.89967e-05	0.00276489	1.97492e-05	1.97492e-05	7.89967e-05	5.92476e-05	7.89967e-05	0.000276489	1.97492e-05	5.92476e-05	7.89967e-05	9.87459e-05	0	0.000157993
[Eubacterium]_nodatum_group	0.000351031	0.000273007	1.28579	0.000880155	0.000776801	0.9499	0.000344267	0.00118495	0.000276489	0.00073072	0.0013232	0.00159968	0.00134294	0.00144169	0.00140219	0.000987459	0.000414733	0.000770218	0.00104671	0.00138244	0.0012442	0.000434482	0.00148119	0.00140219	0.00140219	0.000414733	0.00142194
Sphingobacterium	0.000263037	0.000314873	0.835376	0.000506237	0.000375235	0.95024	0.000339723	0.000454231	5.92476e-05	0.000315987	0.000612225	0.00246865	0.000928212	0.000434482	0.000947961	0.000276489	0.000849215	0.000631974	0.00270564	0.000197492	0.000513479	3.94984e-05	0.000355485	0.000710971	0.000177743	0.000296238	0.00108621
Comamonas	0.000259548	0.000265427	0.977851	0.000568118	0.000418683	0.95058	0.000339513	0.000197492	5.92476e-05	0.000177743	0.000513479	0.000414733	0.000552977	0.000157993	0.000315987	0.000217241	0.000315987	0.000177743	0.000809717	9.87459e-05	0.000276489	0	5.92476e-05	0.000217241	7.89967e-05	3.94984e-05	0.000138244
Candidatus_Solibacter	0.000106689	0.000297223	0.358954	0.000138903	0.000130345	0.950919	0.000339176	9.87459e-05	0	9.87459e-05	0	0	0	5.92476e-05	0	0	1.97492e-05	0	0	0	3.94984e-05	0	1.97492e-05	0.000118495	0	1.97492e-05	0
Lachnospiraceae_UCG-010	0.000367159	0.000267741	1.37132	0.00111254	0.000845923	0.951254	0.000335264	0.00146144	0.000177743	0.00144169	0.00148119	0.00144169	0.00144169	0.00179718	0.00189592	0.00154044	0.00114545	0.00110595	0.00189592	0.00146144	0.000987459	0.000651723	0.00150094	0.00159968	0.0011257	0.0011257	0.000908463
Proteiniphilum	0.000295426	0.000249522	1.18397	0.000705704	0.000529278	0.951589	0.000334969	0.000552977	0.000276489	0.00181693	0.000947961	0.00144169	0.00175768	0.000770218	0.00110595	0.000572726	0.0011257	0.000868964	0.00250815	0.000513479	0.000394984	0.000434482	0.000849215	0.000849215	0.00144169	0.000572726	0.0012442
Variovorax	0.000189066	0.0002832	0.667603	0.000281755	0.000262664	0.951923	0.000334338	0.000375235	1.97492e-05	0	7.89967e-05	0.000157993	9.87459e-05	0.000118495	0.000335736	0.000118495	0.000138244	0.000118495	0.000612225	0.000276489	0.000157993	1.97492e-05	7.89967e-05	1.97492e-05	0	3.94984e-05	0.000197492
Microterricola	0.00011516	0.000214732	0.536295	0.000262664	0.000141536	0.952249	0.00032584	0.00023699	0.000118495	1.97492e-05	0.000157993	0.000118495	0.000315987	0.000118495	0.000177743	0.00023699	3.94984e-05	0.000138244	0.000118495	0.000157993	0.000118495	1.97492e-05	0.000197492	0.000118495	0.000315987	3.94984e-05	0.000197492
Acetitomaculum	0.000300253	0.000227852	1.31775	0.000838024	0.000747178	0.952573	0.000323862	0.00138244	0.000217241	0.000710971	0.00102696	0.0011652	0.00126395	0.00154044	0.00122445	0.00169843	0.000533228	0.00157993	0.000849215	0.0011257	0.000987459	0.000651723	0.0012047	0.00159968	0.0024884	0.0013232	0.00122445
Butyrivibrio	7.2677e-05	0.000212409	0.342156	4.87147e-05	0.000127711	0.952897	0.000323778	7.89967e-05	1.97492e-05	5.92476e-05	1.97492e-05	0	1.97492e-05	3.94984e-05	0.000434482	1.97492e-05	3.94984e-05	0	1.97492e-05	0	1.97492e-05	7.89967e-05	0.000217241	9.87459e-05	0.000197492	0.000157993	0.00242915
Cellvibrio	0.000136577	0.000202208	0.675426	0.00028373	0.000286363	0.953217	0.000320623	0.000256739	0.000138244	1.97492e-05	0.000315987	0.00047398	0.000217241	0.000217241	0.000375235	0.000296238	0.000414733	0.000197492	0.0024094	9.87459e-05	0.00023699	9.87459e-05	0.000276489	0.000414733	0.000138244	0.000177743	0.00073072
Roseburia	0.000276203	0.000273651	1.00933	0.000713604	0.000430532	0.953517	0.000299882	0.000276489	0.000138244	0.000513479	0.000809717	0.00150094	0.00049373	0.000335736	0.000197492	0.000197492	0.00047398	0.000375235	0.000157993	0.000414733	0.00047398	1.97492e-05	0.000276489	0.000513479	0.000217241	9.87459e-05	0.000256739
Faecalitalea	0.000115094	0.000197086	0.583978	0.000227116	0.000150752	0.953815	0.000297947	0.000118495	1.97492e-05	0.000118495	0.000177743	7.89967e-05	0.000138244	9.87459e-05	0.000118495	0.000138244	3.94984e-05	0.000118495	0.000375235	0.000118495	0.000118495	0.000217241	0.000138244	9.87459e-05	7.89967e-05	0.000118495	0.000355485
Amphibacillus	0.000286714	0.000245201	1.1693	0.000633291	0.000560219	0.954111	0.000296054	0.000908463	0.000157993	0.00104671	0.00114545	0.00219216	0.00231065	0.000947961	0.000612225	0.00100721	0.000829466	0.000868964	0.000572726	0.000947961	0.000849215	0.000355485	0.000868964	0.000809717	0.000868964	0.000572726	0.000276489
Syner-01	7.34889e-05	0.00025142	0.292295	7.24137e-05	8.22883e-05	0.954406	0.000294665	0	0	0	0	0	0	1.97492e-05	0	0	0	0	0	0	0	0	0	0	0	0	0
unidentified_Nitrospiraceae	0.000122972	0.000267963	0.458912	0.000182351	9.74293e-05	0.954691	0.000284863	0	0	0	0	0	0	3.94984e-05	0	0	0	0	0	0	0	0	0	0	0	1.97492e-05	0
Luteimonas	0.000207608	0.000216723	0.957943	0.000552319	0.000410125	0.954974	0.000283558	0.000533228	0.000276489	0.000454231	0.000710971	0.000454231	0.000592476	0.000256739	0.000414733	0.000394984	0.000829466	0.000671472	0.00106646	0.000138244	0.000612225	0.000138244	0.00023699	0.000197492	0.00023699	0.000138244	0.000217241
Paracoccus	0.000185928	0.000182194	1.02049	0.000506237	0.000349561	0.955258	0.000283432	0.000789967	0.000454231	0.000256739	0.000750469	0.000750469	0.000710971	0.000394984	0.00215266	0.000335736	0.000671472	0.000770218	0.000750469	0.000217241	0.000651723	5.92476e-05	0.000217241	0.000612225	0.000256739	0.000138244	0.000947961
Lachnospiraceae_ND3007_group	0.000140483	0.000230914	0.608376	0.000167868	0.000202758	0.955541	0.000283222	1.97492e-05	0	0	5.92476e-05	3.94984e-05	9.87459e-05	0.00023699	3.94984e-05	7.89967e-05	0	3.94984e-05	0	1.97492e-05	1.97492e-05	0	0	0.000118495	3.94984e-05	0.000138244	0.0011652
Acidaminococcus	9.73854e-05	0.000244219	0.398762	0.000104012	0.00011257	0.955817	0.00027607	0	0	0	0	0	0	0	0	0	0	0	0	0	0	0	3.94984e-05	0	0	0	0
Halolactibacillus	0.000201727	0.000240968	0.837153	0.000214608	0.000356144	0.956091	0.000273714	7.89967e-05	3.94984e-05	0	5.92476e-05	0.000276489	1.97492e-05	1.97492e-05	1.97492e-05	0.000138244	7.89967e-05	9.87459e-05	0	1.97492e-05	7.89967e-05	0	1.97492e-05	0.000197492	1.97492e-05	0	0.000118495
Sutterella	0.000154417	0.000282483	0.54664	0.000206708	0.000215924	0.956364	0.000273419	0	0	0.000138244	7.89967e-05	0.000118495	1.97492e-05	7.89967e-05	1.97492e-05	7.89967e-05	0	0	0.000157993	0.000138244	0	3.94984e-05	0.000118495	3.94984e-05	7.89967e-05	3.94984e-05	3.94984e-05
Lachnospiraceae_NK3A20_group	0.000215113	0.000172478	1.24719	0.000870939	0.000712946	0.956638	0.000273335	0.00122445	7.89967e-05	0.000454231	0.00102696	0.000770218	0.000592476	0.00073072	0.00122445	0.000572726	0.000513479	0.000928212	0.00049373	0.000947961	0.000809717	0.000335736	0.00118495	0.000829466	0.000434482	0.000592476	0.000987459
Limosilactobacillus	0.000176909	0.000207471	0.852691	0.00032257	0.000331128	0.956907	0.000269338	0.000197492	7.89967e-05	0.000118495	0.000355485	0.000138244	0.000177743	0.00171818	0.000118495	9.87459e-05	7.89967e-05	0.000138244	9.87459e-05	0.000118495	0.000157993	0	9.87459e-05	0	1.97492e-05	0.000375235	5.92476e-05
Trueperella	0.000214564	0.000244164	0.878768	0.000283072	0.00048188	0.957175	0.000267614	0.000572726	0.000276489	0.000375235	0.000572726	0.000335736	0.000533228	0.000710971	0.000888713	0.000276489	0.000256739	0.00049373	0.000434482	0.000710971	0.000276489	0.000414733	0.00136269	0.000849215	0.00203417	0.00203417	0.00177743
Lachnospiraceae_XPB1014_group	5.12382e-05	0.000176638	0.290075	2.56739e-05	9.47961e-05	0.957442	0.000267529	7.89967e-05	0	1.97492e-05	3.94984e-05	3.94984e-05	0	3.94984e-05	0.000118495	1.97492e-05	0	0	0	7.89967e-05	0.000118495	3.94984e-05	0.000217241	0.000118495	0	1.97492e-05	0.00201442
Ornithinimicrobium	0.000242432	0.000201336	1.20412	0.0005984	0.000535861	0.957705	0.000263112	0.00047398	0.000256739	0.000197492	0.000533228	0.00049373	0.00122445	0.00073072	0.000710971	0.000592476	0.000315987	0.000651723	0.000177743	0.000434482	0.000592476	0.000157993	0.0011257	0.000434482	0.000809717	0.000809717	0.00122445
Mesorhizobium	9.18118e-05	0.000200464	0.457997	0.000126395	9.74293e-05	0.957967	0.000261892	0	0	0	3.94984e-05	0	1.97492e-05	0	0	0	1.97492e-05	0	1.97492e-05	0	0	0	0	0	0	0	0
Marmoricola	8.31002e-05	0.000178155	0.466448	0.00012837	0.000138903	0.958229	0.00026185	0.000118495	9.87459e-05	5.92476e-05	0.000118495	0.000118495	0.000138244	9.87459e-05	0.000177743	1.97492e-05	0	1.97492e-05	3.94984e-05	3.94984e-05	0.000118495	1.97492e-05	3.94984e-05	9.87459e-05	1.97492e-05	9.87459e-05	0
Lachnospiraceae_AC2044_group	0.000213928	0.000176506	1.21201	0.000483855	0.000421316	0.958488	0.000259536	0.00073072	9.87459e-05	0.00047398	0.000809717	0.000612225	0.000434482	0.000908463	0.000849215	0.000533228	0.000434482	0.00047398	0.00114545	0.000651723	0.000631974	0.00023699	0.000671472	0.000947961	0.00102696	0.00047398	0.00130345
Pseudoduganella	6.88808e-05	0.000218074	0.31586	7.89967e-05	7.04388e-05	0.958742	0.000253856	0	0	0	1.97492e-05	0	0	0	0	0	0	0	0	0	0	0	1.97492e-05	0	1.97492e-05	0	0
CL500-29_marine_group	5.82382e-05	0.000170383	0.341808	0.000107304	2.10658e-05	0.958996	0.000253604	0	0	0	0	0	0	0	0	0	0	0	1.97492e-05	0	0	0	0	1.97492e-05	0	0	1.97492e-05
UCG-004	9.73196e-05	0.000157782	0.616799	0.000208683	0.000217899	0.959244	0.000248303	0.000177743	5.92476e-05	9.87459e-05	0.000394984	9.87459e-05	7.89967e-05	0.000138244	0.000651723	0.000197492	5.92476e-05	0.000177743	0.00023699	0.000177743	9.87459e-05	0.000157993	0.000197492	0.000157993	0.00023699	0.000138244	0.00185642
Enteractinococcus	0.000186235	0.000198727	0.937139	0.000316645	0.000305454	0.959485	0.000241109	0.000691221	0.000157993	0.000315987	0.00073072	0.000849215	0.00183667	0.000789967	0.000710971	0.000789967	0.000454231	0.000572726	0.00049373	0.00073072	0.000533228	0.00023699	0.00104671	0.000710971	0.00157993	0.000829466	0.000829466
Thauera	9.38745e-05	0.000170216	0.551503	0.000126395	0.000150094	0.959724	0.00023829	1.97492e-05	0	0	1.97492e-05	1.97492e-05	1.97492e-05	1.97492e-05	7.89967e-05	0	0	0	3.94984e-05	0	1.97492e-05	7.89967e-05	0	0	0	0	5.92476e-05
Rudaea	5.44639e-05	0.00020183	0.26985	5.00313e-05	6.25391e-05	0.959959	0.000235766	0	0	0	0	0	0	0	0	0	0	0	0	0	0	1.97492e-05	0	0	0	0	0
Acidibacter	8.46582e-05	0.000194472	0.435322	0.000125078	0.000102696	0.960193	0.000233368	0	1.97492e-05	3.94984e-05	1.97492e-05	1.97492e-05	0	1.97492e-05	0.000118495	5.92476e-05	1.97492e-05	0	3.94984e-05	0	1.97492e-05	0	1.97492e-05	1.97492e-05	1.97492e-05	0	0
Jatrophihabitans	8.55579e-05	0.000200471	0.426784	8.68964e-05	0.000109279	0.960426	0.000233284	0	0	1.97492e-05	0	0	1.97492e-05	0	0	0	1.97492e-05	0	7.89967e-05	0	0	0	0	0	1.97492e-05	0	1.97492e-05
Alishewanella	7.26112e-05	0.000157775	0.46022	0.000146144	6.05642e-05	0.960653	0.000226594	0	3.94984e-05	9.87459e-05	1.97492e-05	7.89967e-05	0.00023699	5.92476e-05	7.89967e-05	3.94984e-05	7.89967e-05	0	0.00023699	5.92476e-05	7.89967e-05	0	0.000118495	7.89967e-05	0.000118495	1.97492e-05	0
[Ruminococcus]_torques_group	9.88337e-05	0.000154258	0.640704	0.000173135	0.000131661	0.960873	0.000220789	9.87459e-05	3.94984e-05	0.000217241	0.000276489	5.92476e-05	3.94984e-05	3.94984e-05	1.97492e-05	1.97492e-05	0	7.89967e-05	0	5.92476e-05	7.89967e-05	0	0.000118495	1.97492e-05	0	1.97492e-05	9.87459e-05
Brevundimonas	0.000215047	0.000191274	1.12429	0.000531911	0.000379843	0.961094	0.000220662	0.000651723	0.000138244	0.000315987	0.00049373	0.000414733	0.00047398	0.000315987	0.00114545	0.000315987	0.000454231	0.000513479	0.000671472	0.000157993	0.000355485	1.97492e-05	0.000256739	0.000355485	0.000138244	9.87459e-05	0.000335736
Fusicatenibacter	9.93165e-05	0.000182028	0.54561	0.000177084	0.000146144	0.961313	0.000218979	5.92476e-05	7.89967e-05	0.000355485	9.87459e-05	0.000118495	0.000118495	7.89967e-05	1.97492e-05	9.87459e-05	1.97492e-05	7.89967e-05	1.97492e-05	3.94984e-05	0	5.92476e-05	0.000118495	0	1.97492e-05	0	9.87459e-05
Yaniella	0.000180924	0.000154681	1.16966	0.000364702	0.000456864	0.96153	0.00021675	0.000868964	0.000276489	0.000335736	0.000533228	0.000671472	0.000908463	0.000335736	0.000434482	0.000533228	0.000197492	0.000355485	0.000572726	0.00171818	0.000671472	0.000157993	0.00100721	0.000868964	0.00114545	0.000572726	0.000671472
Lysobacter	0.000113053	0.000189977	0.59509	0.000228432	0.000132978	0.961744	0.000214436	0.000118495	7.89967e-05	5.92476e-05	9.87459e-05	9.87459e-05	3.94984e-05	7.89967e-05	3.94984e-05	3.94984e-05	0.000138244	3.94984e-05	1.97492e-05	0	9.87459e-05	0	7.89967e-05	9.87459e-05	1.97492e-05	3.94984e-05	1.97492e-05
Leptotrichia	0.000110135	0.000197728	0.557002	0.000185642	8.29466e-05	0.961958	0.000214183	7.89967e-05	0	3.94984e-05	0	3.94984e-05	5.92476e-05	7.89967e-05	0.00167868	3.94984e-05	3.94984e-05	3.94984e-05	7.89967e-05	0	1.97492e-05	0	0	0	0	0	0.000849215
TM7a	8.75986e-05	0.000143355	0.61106	0.000105329	0.00015141	0.962171	0.000212921	9.87459e-05	1.97492e-05	9.87459e-05	0.000217241	0.000118495	0.000335736	0.000217241	5.92476e-05	3.94984e-05	9.87459e-05	0.000335736	0.000296238	0.000177743	7.89967e-05	0	0.000434482	0.000177743	0.000375235	0.000375235	0.00165893
Dongia	0.000177194	0.000207123	0.855503	0.000307429	0.000210658	0.962382	0.000211154	5.92476e-05	0	0	0	0	0	0	0	0	0	0	1.97492e-05	0	0	0	0	7.89967e-05	0	1.97492e-05	0
Devosia	0.000179564	0.000200524	0.895473	0.000393009	0.00031862	0.962592	0.000209766	0.000375235	9.87459e-05	0.000177743	0.000256739	0.000157993	0.00023699	0.000276489	0.000394984	0.000118495	0.000276489	0.000118495	0.000710971	7.89967e-05	0.000197492	0.000138244	3.94984e-05	0.000296238	0.000157993	1.97492e-05	0.000335736
Dorea	0.000241181	0.000185384	1.30098	0.00061025	0.000561535	0.9628	0.000207999	0.000631974	0.000157993	0.000533228	0.000592476	0.000829466	0.000454231	0.00073072	0.000552977	0.000829466	0.000375235	0.000789967	0.000868964	0.000829466	0.000750469	0.000118495	0.000750469	0.000987459	0.000612225	0.00047398	0.000612225
[Eubacterium]_hallii_group	0.000153693	0.000133898	1.14783	0.00043909	0.000356144	0.963005	0.000204549	0.000671472	0.000138244	0.000572726	0.000908463	0.000691221	0.000533228	0.000454231	0.000454231	0.000572726	0.000533228	0.000315987	0.000355485	0.000671472	0.00047398	0.000335736	0.000829466	0.000612225	0.00049373	0.000296238	0.000414733
Hafnia-Obesumbacterium	7.78118e-05	0.000142607	0.545638	0.000127711	0.000107304	0.963207	0.000202235	5.92476e-05	3.94984e-05	1.97492e-05	7.89967e-05	9.87459e-05	0.000118495	1.97492e-05	0.000157993	7.89967e-05	5.92476e-05	1.97492e-05	0.000157993	1.97492e-05	1.97492e-05	5.92476e-05	0.000118495	0.000118495	0.00023699	0	3.94984e-05
mle1-7	5.37178e-05	0.000152431	0.352407	5.33228e-05	6.64889e-05	0.963409	0.000201941	0	1.97492e-05	0	5.92476e-05	1.97492e-05	0	0	0	0	0	0	0	0	0	0	1.97492e-05	0.000118495	0	0	0
Kocuria	0.000100194	0.000125104	0.800889	0.000235674	0.000294263	0.963607	0.00019807	0.000335736	0.000256739	0.000157993	0.00023699	0.000217241	7.89967e-05	3.94984e-05	0.00023699	0.000197492	0.000118495	0.000375235	0.000454231	0.000276489	0.000197492	3.94984e-05	0.000315987	0.000414733	0.000256739	0.000197492	0.000118495
Crossiella	4.33604e-05	0.000159783	0.27137	3.48902e-05	5.46394e-05	0.963805	0.000197565	0	0	0	0	0	0	0	0	0	0	0	0	0	0	0	0	0	0	0	0
Gaiella	7.30062e-05	0.000129806	0.562423	0.000136269	9.28212e-05	0.964002	0.000196976	1.97492e-05	1.97492e-05	7.89967e-05	5.92476e-05	0.000157993	9.87459e-05	0	0	0	5.92476e-05	1.97492e-05	1.97492e-05	0	0	7.89967e-05	9.87459e-05	0.000138244	1.97492e-05	1.97492e-05	0
Enhydrobacter	0.000155404	0.000170559	0.911145	0.000279122	0.000242915	0.964196	0.000194073	0.000256739	0	5.92476e-05	7.89967e-05	7.89967e-05	0.000138244	0.000118495	0	1.97492e-05	9.87459e-05	5.92476e-05	5.92476e-05	7.89967e-05	1.97492e-05	5.92476e-05	0.000138244	7.89967e-05	0.000612225	9.87459e-05	0.000157993
Candidatus_Udaeobacter	6.26707e-05	0.000136156	0.460285	6.12225e-05	0.000102696	0.96439	0.000193863	1.97492e-05	5.92476e-05	0	1.97492e-05	0	1.97492e-05	0	0	9.87459e-05	0	0	0	0	1.97492e-05	1.97492e-05	3.94984e-05	0.000157993	1.97492e-05	0	5.92476e-05
Exiguobacterium	0.000136599	0.000166739	0.819234	0.000256081	0.000139561	0.964582	0.000192096	0.000513479	9.87459e-05	0.000118495	0.000138244	0.000296238	9.87459e-05	0.000434482	0.00102696	0.000177743	0.000434482	0.000217241	5.92476e-05	7.89967e-05	9.87459e-05	0	1.97492e-05	0.000177743	1.97492e-05	3.94984e-05	0.000197492
Bilophila	8.08181e-05	0.00016549	0.488357	8.95296e-05	9.61127e-05	0.964772	0.000190413	0	0	1.97492e-05	0	0	0	0	0	0	0	0	0	0	0	0	0	0	0	0	0
Aerococcus	0.000108489	0.000153236	0.707983	0.000240282	0.000184326	0.964962	0.000189488	0.000276489	3.94984e-05	0.000118495	0.00023699	9.87459e-05	0.000197492	0.000296238	0.00047398	0.00023699	0.000394984	0.00144169	7.89967e-05	0.000296238	0.000296238	0	0.000118495	0.000217241	5.92476e-05	9.87459e-05	1.97492e-05
Tyzzerella	4.11002e-05	0.000145159	0.28314	3.2257e-05	5.33228e-05	0.965149	0.000187721	0	0	0	0	0	0	0	0	0	0	1.97492e-05	0	0	0	0	0	0	0	0	0
[Eubacterium]_ventriosum_group	8.2793e-05	0.000121956	0.678875	0.000153385	0.000188934	0.965336	0.000187132	0.000157993	0	0.000197492	0.000256739	0.000197492	0.000118495	0.000157993	9.87459e-05	7.89967e-05	0.000118495	0.000138244	0.000197492	5.92476e-05	9.87459e-05	1.97492e-05	0.000414733	0.000197492	0.000157993	0.000118495	0.000138244
Capnocytophaga	8.69842e-05	0.000166648	0.521963	0.000142852	6.64889e-05	0.965523	0.000186711	0	0	5.92476e-05	0	0	0	1.97492e-05	0	0	1.97492e-05	1.97492e-05	3.94984e-05	0	1.97492e-05	1.97492e-05	0	0	7.89967e-05	5.92476e-05	0.000375235
Pseudolabrys	0.000168877	0.000225736	0.748118	0.000227116	0.000220533	0.96571	0.000186585	0	5.92476e-05	0	1.97492e-05	1.97492e-05	1.97492e-05	0	0	0	1.97492e-05	0	3.94984e-05	0	0	1.97492e-05	1.97492e-05	1.97492e-05	0	0	0
Conexibacter	7.72193e-05	0.000155233	0.49744	0.000109937	0.000102037	0.965896	0.000186501	7.89967e-05	1.97492e-05	1.97492e-05	0	0	0	0	3.94984e-05	0	0	0	0	0	0	0	5.92476e-05	0	0	3.94984e-05	0
Veillonella	0.000139539	0.000183671	0.759722	0.000260031	0.000137586	0.966083	0.000186417	0	0	9.87459e-05	9.87459e-05	0	7.89967e-05	7.89967e-05	0	0	1.97492e-05	0	0	5.92476e-05	0	0	1.97492e-05	0	0	1.97492e-05	1.97492e-05
[Eubacterium]_brachy_group	0.000223934	0.00016293	1.37442	0.000581943	0.000521378	0.966266	0.00018385	0.00110595	0.000138244	0.000533228	0.000888713	0.000868964	0.00102696	0.000829466	0.00110595	0.00102696	0.000691221	0.00073072	0.00108621	0.00108621	0.000928212	0.000335736	0.000770218	0.00104671	0.000710971	0.000414733	0.00118495
Solirubrobacter	6.92977e-05	0.000126285	0.548742	0.000125078	8.03134e-05	0.966446	0.00017998	7.89967e-05	0	0.000138244	1.97492e-05	5.92476e-05	0	1.97492e-05	3.94984e-05	0	1.97492e-05	1.97492e-05	0	1.97492e-05	0	1.97492e-05	3.94984e-05	0.000197492	7.89967e-05	5.92476e-05	3.94984e-05
Klenkia	4.77711e-05	0.000119698	0.399096	8.36049e-05	2.76489e-05	0.966626	0.000179433	0.000138244	1.97492e-05	0	3.94984e-05	3.94984e-05	0	5.92476e-05	1.97492e-05	0	0	0	3.94984e-05	0	0	0	0	0	0	0	7.89967e-05
Desulfovibrio	9.72757e-05	0.000144592	0.672758	0.000166551	0.000165893	0.966803	0.000177582	0	0	1.97492e-05	0.000118495	3.94984e-05	1.97492e-05	3.94984e-05	0	0	0	5.92476e-05	0.000315987	0	1.97492e-05	3.94984e-05	1.97492e-05	1.97492e-05	1.97492e-05	0.000157993	0.000118495
Candidatus_Soleaferrea	0.000195166	0.000146234	1.33461	0.000460814	0.000448307	0.966979	0.000176025	0.000928212	0.000177743	0.000691221	0.000572726	0.000612225	0.000434482	0.00134294	0.000789967	0.000868964	0.000375235	0.00049373	0.00106646	0.00100721	0.000592476	0.000335736	0.000987459	0.000631974	0.000671472	0.000691221	0.000533228
Cloacibacterium	3.56363e-05	0.000116934	0.304755	2.43573e-05	5.92476e-05	0.967154	0.000175015	0	0	0	9.87459e-05	1.97492e-05	1.97492e-05	1.97492e-05	7.89967e-05	5.92476e-05	0.000118495	1.97492e-05	0.00134294	0	1.97492e-05	1.97492e-05	0	0	0	5.92476e-05	0
Proteiniclasticum	0.000197711	0.00014798	1.33607	0.000606958	0.000366018	0.967327	0.000172533	0.00047398	0.000138244	0.000434482	0.000947961	0.000789967	0.00110595	0.00110595	0.000770218	0.000671472	0.00100721	0.00130345	0.00047398	0.000394984	0.000651723	0.00047398	0.000612225	0.000513479	0.000631974	0.00047398	0.000651723
Puia	9.72318e-05	0.000134766	0.721486	0.000134953	0.000123103	0.967496	0.000169125	0	0	1.97492e-05	7.89967e-05	1.97492e-05	1.97492e-05	1.97492e-05	0	0	0	0	1.97492e-05	0	0	0	0	0	0	0	7.89967e-05
Dokdonella	6.52162e-05	0.000154076	0.423272	8.22883e-05	7.83384e-05	0.967665	0.000169041	1.97492e-05	5.92476e-05	0	0	0	0	0	0	0	5.92476e-05	0	0	0	1.97492e-05	0	0	0	0	0	0
[Anaerorhabdus]_furcosa_group	0.000174868	0.0001393	1.25533	0.000411441	0.000337053	0.967834	0.000168915	0.000375235	7.89967e-05	0.000552977	0.000809717	0.000671472	0.000533228	0.00049373	0.000631974	0.000750469	0.000256739	0.000315987	0.00102696	0.000434482	0.000296238	0.000197492	0.000888713	0.000631974	0.00047398	0.000612225	0.000671472
unidentified_Gaiellales	5.11065e-05	0.000150143	0.340385	5.66143e-05	5.5956e-05	0.968002	0.000168242	0	0	0	7.89967e-05	0	0	0	0	0	0	0	0	0	1.97492e-05	0	0	7.89967e-05	0	0	1.97492e-05
Leuconostoc	0.000142611	0.000134771	1.05817	0.000250815	0.000246207	0.96817	0.000167947	0.000572726	0.000197492	0.000157993	0.000217241	0.000552977	0.000394984	0.000296238	0.000868964	0.000375235	0.000315987	0.000157993	0.00126395	0.000276489	0.000651723	1.97492e-05	0.000276489	0.000533228	0.000394984	9.87459e-05	0.000770218
Butyricimonas	6.59403e-05	0.000133746	0.493025	9.41378e-05	6.38557e-05	0.968338	0.000167274	0	0	0	0	0	0	0	0	0	0	0	0	0	0	0	0	0	0	0	0
Niastella	5.52319e-05	0.000147909	0.373419	6.64889e-05	5.66143e-05	0.968504	0.000166769	0	0	0	1.97492e-05	0	1.97492e-05	0	0	0	0	0	0	0	0	0	7.89967e-05	0	0	0	5.92476e-05
Abiotrophia	0.000111846	0.000139336	0.802709	0.000119812	0.000195517	0.968671	0.000166307	0	0	0	0	0	0	0	0	0	0	0	0	0	0	0	0	0	0	1.97492e-05	0
Longimicrobium	4.42162e-05	0.000111335	0.397145	7.89967e-05	2.04075e-05	0.968836	0.000165044	3.94984e-05	0	0	0	0	5.92476e-05	0	0	0	0	0	0	9.87459e-05	0	0	0	0	0	0	0
Candidatus_Methylopumilus	3.31347e-05	0.000113519	0.291886	6.31974e-05	4.60814e-06	0.969	0.00016454	0	0	0	0	0	0	0	0	0	0	0	0	0	0	0	0	0	0	0	0
Bordetella	0.000132407	0.00013397	0.988333	0.000200125	0.000242257	0.969164	0.000164035	1.97492e-05	0	5.92476e-05	1.97492e-05	1.97492e-05	7.89967e-05	0	0.00023699	7.89967e-05	7.89967e-05	3.94984e-05	0	1.97492e-05	1.97492e-05	5.92476e-05	0	0	0	0	0.000157993
Ornithobacterium	0.000142765	0.000150181	0.95062	0.000220533	0.000206708	0.969328	0.00016332	7.89967e-05	3.94984e-05	1.97492e-05	0.000276489	7.89967e-05	0.000118495	0.000118495	0.000118495	1.97492e-05	0.000118495	0.000533228	0.000849215	0	9.87459e-05	7.89967e-05	0.000276489	5.92476e-05	3.94984e-05	1.97492e-05	0.000315987
Guggenheimella	9.35892e-05	9.9645e-05	0.939226	0.000253448	0.000208025	0.96949	0.00016231	0.000335736	7.89967e-05	0.000157993	0.000335736	0.000138244	0.00047398	0.000138244	0.000315987	0.000217241	0.000217241	0.000335736	0.000177743	0.000197492	0.000315987	7.89967e-05	0.00049373	0.000315987	0.000414733	0.000197492	0.000750469
Asticcacaulis	7.67146e-05	0.000124749	0.61495	0.000107304	8.09717e-05	0.96965	0.000160206	1.97492e-05	0	0	0	1.97492e-05	0	0	0	1.97492e-05	0	0	0	0	0	0	0	1.97492e-05	0	0	0
Cyanobium_PCC-6307	3.86645e-05	0.000118562	0.326113	7.24137e-05	7.89967e-06	0.96981	0.000159449	0	0	0	0	0	0	0	0	0	0	0	0	0	0	0	0	0	0	1.97492e-05	1.97492e-05
Geobacillus	0.00010941	0.000132182	0.827728	0.000144169	0.000154044	0.969969	0.000159323	3.94984e-05	1.97492e-05	5.92476e-05	1.97492e-05	1.97492e-05	5.92476e-05	0.000118495	0	1.97492e-05	5.92476e-05	0	1.97492e-05	7.89967e-05	0	0	0	0	0	0	0
Murdochiella	0.000111056	0.000112376	0.988255	0.0001942	0.000230407	0.970128	0.000158734	0.000414733	0.000118495	9.87459e-05	0.000454231	0.000533228	0.000315987	0.000296238	0.000513479	0.000157993	0.00023699	0.000414733	0.000276489	0.000315987	0.000276489	0.00023699	0.000533228	0.000631974	0.000612225	0.000434482	0.00118495
Gordonia	0.000147899	0.000126761	1.16676	0.000265956	0.000358119	0.970284	0.000156672	0.000335736	9.87459e-05	0.000276489	0.000434482	0.00023699	0.00102696	0.000434482	1.97492e-05	0.000414733	0.000157993	0.000276489	0.000315987	0.000809717	0.000276489	3.94984e-05	0.000592476	0.000375235	0.000908463	0.000750469	0.000197492
Pseudarcobacter	3.29373e-05	0.000101791	0.323576	2.23824e-05	5.39811e-05	0.970439	0.000154947	0	0	5.92476e-05	7.89967e-05	1.97492e-05	1.97492e-05	3.94984e-05	1.97492e-05	0	0	0	0.0011652	1.97492e-05	0	0	0	0	0	1.97492e-05	3.94984e-05
Anaerostipes	0.000103047	0.000129783	0.793992	0.000166551	0.000150752	0.970594	0.000154611	0	0	0.000157993	7.89967e-05	3.94984e-05	3.94984e-05	0	0	0	0	3.94984e-05	0	7.89967e-05	0.000157993	0	1.97492e-05	3.94984e-05	0	0	5.92476e-05
Lachnospira	6.98902e-05	0.000130341	0.536211	7.17554e-05	0.000111254	0.970746	0.000152339	0	1.97492e-05	0	0	0	0	0	1.97492e-05	0	0	0	0	5.92476e-05	0	0	3.94984e-05	1.97492e-05	0	1.97492e-05	7.89967e-05
Luteibacter	5.75579e-05	0.000113767	0.505927	7.9655e-05	5.92476e-05	0.970895	0.000149184	1.97492e-05	0	0	0	1.97492e-05	1.97492e-05	0	1.97492e-05	0	0	0	0	0	0	0	0	1.97492e-05	3.94984e-05	0	7.89967e-05
Pajaroellobacter	6.66864e-05	0.000131987	0.505248	9.61127e-05	7.17554e-05	0.971044	0.000148426	0	0	0	0	0	0	0	0	0	0	0	0	0	0	0	0	1.97492e-05	0	0	9.87459e-05
Georgenia	0.000139583	0.00011316	1.2335	0.00033442	0.00036931	0.971192	0.000148048	0.000197492	0.000197492	0.000118495	0.000157993	0.00023699	0.000612225	0.000296238	0.000355485	0.000276489	0.000177743	0.000355485	9.87459e-05	0.00047398	0.00047398	0.000138244	0.000552977	0.00023699	0.0011257	0.000631974	0.000849215
Marvinbryantia	0.000125758	0.000118637	1.06002	0.000428557	0.000305454	0.971339	0.00014708	0.000315987	1.97492e-05	0.000276489	0.000454231	0.000414733	0.00023699	0.000375235	0.000434482	0.000315987	0.000394984	0.000276489	0.00049373	0.00047398	0.000118495	7.89967e-05	0.000612225	0.00049373	0.000256739	0.000355485	0.000296238
Olsenella	0.000129511	0.000100354	1.29054	0.000346269	0.000319937	0.971485	0.000146028	0.000671472	0.000118495	0.000157993	0.000552977	0.000355485	0.000276489	0.000355485	0.00049373	0.00049373	0.000296238	0.000651723	0.000355485	0.000710971	0.000434482	0.000197492	0.000394984	0.00047398	0.000533228	5.92476e-05	0.000217241
Anaerosporobacter	0.000137235	0.000108818	1.26114	0.000446332	0.000310721	0.971629	0.000144346	0.000533228	0.000177743	0.000335736	0.00047398	0.000612225	0.000355485	0.000947961	0.00049373	0.00110595	0.00047398	0.00049373	0.000710971	0.000454231	0.000394984	0.00023699	0.000770218	0.000592476	0.000375235	0.00049373	0.000552977
unidentified_Gemmatimonadaceae	8.77522e-05	0.000106885	0.820997	0.00015536	9.6771e-05	0.971771	0.000141905	0	0	1.97492e-05	0	1.97492e-05	0	1.97492e-05	1.97492e-05	0	0	0	0	0	0	0	0	0	0	0	0
Buchnera	3.7326e-05	0.00010513	0.355045	3.29153e-05	4.87147e-05	0.971912	0.000140896	0	0	1.97492e-05	0	0	0	0	0	0	0	0	0	0	0	0	0	0	0	0	0
Reyranella	4.50281e-05	9.75078e-05	0.46179	4.14733e-05	6.97805e-05	0.972052	0.000140391	0	0	0	0	0	0	0	0	0	0	3.94984e-05	0	1.97492e-05	0	3.94984e-05	5.92476e-05	1.97492e-05	1.97492e-05	0	0
Ruminobacter	7.94576e-05	0.000100438	0.791108	0.000186301	7.76801e-05	0.972192	0.00013997	1.97492e-05	0	7.89967e-05	9.87459e-05	1.97492e-05	0.000118495	0.000631974	0.000138244	0.000118495	1.97492e-05	1.97492e-05	3.94984e-05	1.97492e-05	9.87459e-05	0	0	5.92476e-05	0	9.87459e-05	0.000118495
Lautropia	0.000111715	0.000106721	1.04679	0.000177743	0.000204075	0.972332	0.000139339	9.87459e-05	7.89967e-05	1.97492e-05	0	3.94984e-05	0	1.97492e-05	1.97492e-05	1.97492e-05	1.97492e-05	0	1.97492e-05	1.97492e-05	0.000118495	0	7.89967e-05	5.92476e-05	1.97492e-05	0	0
Hyphomicrobium	0.000101226	0.000127082	0.79654	0.000146144	0.00012442	0.972471	0.000139213	0	0	0	0	0	1.97492e-05	0	0	0	0	0	0	0	0	0	0	1.97492e-05	0	0	1.97492e-05
Flavisolibacter	4.81441e-05	0.000120262	0.400326	6.31974e-05	4.60814e-05	0.97261	0.000139129	3.94984e-05	3.94984e-05	0	0	3.94984e-05	0	0	0	1.97492e-05	0	1.97492e-05	0	0	0	0	1.97492e-05	1.97492e-05	0	0	0
Rheinheimera	8.8213e-05	9.54779e-05	0.92391	0.000206708	0.000135611	0.972746	0.000135847	0.00023699	0.000118495	0.000177743	0.000394984	0.000177743	0.000612225	0.000335736	0.000414733	0.000177743	0.000414733	0.000197492	0.000691221	1.97492e-05	0.000197492	1.97492e-05	7.89967e-05	0.00023699	0.000256739	0.000157993	0.000118495
Pseudorhodoplanes	3.64043e-05	9.62189e-05	0.378349	3.62068e-05	4.54231e-05	0.97288	0.000133996	0	0	3.94984e-05	0	1.97492e-05	0	0	0	0	0	0	0	0	0	0	0	0	0	0	1.97492e-05
Hungatella	0.000105329	0.000101699	1.03569	0.000279122	0.00019025	0.973013	0.000133533	0.000138244	7.89967e-05	7.89967e-05	0.000296238	0.000276489	0.000157993	0.000197492	0.000197492	0.00023699	0.000276489	0.00023699	7.89967e-05	5.92476e-05	0.000118495	7.89967e-05	0.000335736	0.000118495	0.000315987	0.000197492	0.000157993
Ellin6055	6.57648e-05	9.84456e-05	0.668032	0.000117178	7.9655e-05	0.973146	0.00013286	7.89967e-05	3.94984e-05	0	5.92476e-05	3.94984e-05	0	0.000157993	0.000177743	9.87459e-05	1.97492e-05	3.94984e-05	0.000592476	1.97492e-05	3.94984e-05	0	1.97492e-05	0	0	0	1.97492e-05
Salinicola	5.41128e-05	8.44557e-05	0.640724	0.000104671	6.91221e-05	0.973278	0.000132061	0.000118495	1.97492e-05	7.89967e-05	5.92476e-05	0	0	0	9.87459e-05	0	0	1.97492e-05	0.000197492	0	3.94984e-05	0	0	1.97492e-05	0	0	0
Butyricicoccus	7.52883e-05	0.000123911	0.607602	9.74293e-05	9.6771e-05	0.973409	0.000131009	0	0	0	1.97492e-05	0	0	0	0	0	0	0	0	1.97492e-05	0	0	5.92476e-05	0	0	0	0
Sharpea	8.60845e-05	0.000121903	0.70617	5.46394e-05	0.000148119	0.973539	0.000129242	0	0	0	0	0	0	0	0	0	0	0	0	0	0	0	0	0	0	0	0
Sphingobium	5.07773e-05	8.5574e-05	0.593373	9.6771e-05	4.87147e-05	0.973667	0.000128779	5.92476e-05	7.89967e-05	1.97492e-05	7.89967e-05	5.92476e-05	1.97492e-05	1.97492e-05	5.92476e-05	0	1.97492e-05	0	9.87459e-05	0	0.000118495	5.92476e-05	1.97492e-05	5.92476e-05	3.94984e-05	0	1.97492e-05
Labrys	5.75579e-05	0.000110639	0.520231	6.38557e-05	7.43886e-05	0.973796	0.000128569	3.94984e-05	0	0	0	0	0	0	0	0	0	0	0	0	0	1.97492e-05	0	0	5.92476e-05	0	0
unidentified_Ruminococcaceae	9.76049e-05	0.000117868	0.828084	0.00021	5.00313e-05	0.973924	0.000127854	0.000177743	9.87459e-05	3.94984e-05	7.89967e-05	7.89967e-05	7.89967e-05	0.000157993	0.000414733	0.000197492	0.000118495	3.94984e-05	7.89967e-05	7.89967e-05	0.000197492	1.97492e-05	5.92476e-05	7.89967e-05	9.87459e-05	0	0.000157993
YC-ZSS-LKJ147	3.52852e-05	8.47413e-05	0.416387	5.92476e-05	1.97492e-05	0.974052	0.000127812	0	0	0	3.94984e-05	0	0	0	0	0	0	0	0	0	9.87459e-05	0	0	0	0	0	0
Coprococcus	0.00010274	0.000101028	1.01695	0.000204075	0.000142852	0.974179	0.000127643	3.94984e-05	0	9.87459e-05	0.000256739	3.94984e-05	1.97492e-05	0.000691221	3.94984e-05	1.97492e-05	9.87459e-05	0.000157993	0	0.000118495	3.94984e-05	1.97492e-05	3.94984e-05	5.92476e-05	0	7.89967e-05	0
Sanguibacter-Flavimobilis	6.66645e-05	8.92387e-05	0.747036	0.000196834	0.000115862	0.974307	0.000127391	0.00023699	9.87459e-05	7.89967e-05	9.87459e-05	0.000157993	0.000157993	3.94984e-05	0.000197492	0.00023699	7.89967e-05	0.000118495	5.92476e-05	9.87459e-05	0.000177743	0	0.000118495	7.89967e-05	3.94984e-05	1.97492e-05	1.97492e-05
Carnobacterium	6.17052e-05	8.33918e-05	0.739944	8.55798e-05	0.000107962	0.974434	0.000126844	0	1.97492e-05	1.97492e-05	7.89967e-05	0	7.89967e-05	0	1.97492e-05	0	3.94984e-05	1.97492e-05	0	0	0	0	1.97492e-05	0	0	0	1.97492e-05
Dubosiella	9.12851e-05	9.32505e-05	0.978923	0.000156019	0.000145486	0.97456	0.000126423	1.97492e-05	1.97492e-05	3.94984e-05	0	1.97492e-05	7.89967e-05	0	1.97492e-05	1.97492e-05	9.87459e-05	0	0	0	0	0	9.87459e-05	0	0	0	0
UCG-003	3.05235e-05	8.36608e-05	0.364848	2.89655e-05	3.62068e-05	0.974686	0.000126087	0	0	0	0	0	0	1.97492e-05	0	0	0	0	0	0	0	0	0	0	0	0	0
Anaeromyxobacter	5.09968e-05	0.000108766	0.468869	8.09717e-05	4.01567e-05	0.974812	0.00012554	1.97492e-05	0	1.97492e-05	0	0	0	1.97492e-05	1.97492e-05	0	0	5.92476e-05	0	0	0	0	0	1.97492e-05	0	0	0
Pseudobutyrivibrio	3.09404e-05	8.45836e-05	0.365796	2.83072e-05	4.0815e-05	0.974937	0.000125203	0	1.97492e-05	1.97492e-05	1.97492e-05	5.92476e-05	9.87459e-05	0	0.00049373	0	0	3.94984e-05	0	5.92476e-05	0.000118495	1.97492e-05	1.97492e-05	5.92476e-05	1.97492e-05	0	0.000868964
Yersinia	8.3166e-05	8.91166e-05	0.933227	0.000179059	0.000149436	0.975062	0.000125035	0.000414733	0.000118495	0.000118495	0.000157993	0.000138244	7.89967e-05	3.94984e-05	0.000157993	9.87459e-05	0	7.89967e-05	0.000157993	3.94984e-05	7.89967e-05	7.89967e-05	7.89967e-05	7.89967e-05	0.00023699	1.97492e-05	5.92476e-05
[Eubacterium]_fissicatena_group	2.51473e-05	8.63671e-05	0.291167	2.23824e-05	2.96238e-05	0.975187	0.000124783	0	0	0	0	0	0	0	0	0	0	0	0	0	0	0	0	0	0	0	0
Hydrogenophaga	4.02225e-05	7.59426e-05	0.529643	4.54231e-05	7.43886e-05	0.975311	0.000124614	0.000138244	0	7.89967e-05	7.89967e-05	5.92476e-05	7.89967e-05	0	0.000118495	3.94984e-05	7.89967e-05	3.94984e-05	0.000868964	5.92476e-05	0.000256739	0	1.97492e-05	3.94984e-05	7.89967e-05	1.97492e-05	3.94984e-05
Mucilaginibacter	8.72475e-05	0.000111092	0.785362	0.000131003	0.000113887	0.975432	0.000120449	1.97492e-05	7.89967e-05	3.94984e-05	9.87459e-05	1.97492e-05	0	1.97492e-05	0	1.97492e-05	1.97492e-05	0	1.97492e-05	3.94984e-05	7.89967e-05	0	1.97492e-05	1.97492e-05	0	0	0
Prevotellaceae_UCG-001	4.56426e-05	7.5694e-05	0.602988	5.06896e-05	7.50469e-05	0.975672	0.000120155	5.92476e-05	1.97492e-05	0	1.97492e-05	1.97492e-05	1.97492e-05	0	0.000197492	0	0	3.94984e-05	0.000118495	1.97492e-05	3.94984e-05	9.87459e-05	3.94984e-05	7.89967e-05	0	0	0.000849215
Roseomonas	6.83322e-05	9.24797e-05	0.738889	0.000107304	9.87459e-05	0.975552	0.000120155	9.87459e-05	0	3.94984e-05	0	0	5.92476e-05	1.97492e-05	0.000197492	7.89967e-05	5.92476e-05	7.89967e-05	3.94984e-05	0	5.92476e-05	9.87459e-05	1.97492e-05	0	9.87459e-05	0	0.000118495
Opitutus	3.59655e-05	7.55687e-05	0.475931	6.51723e-05	1.97492e-05	0.975792	0.000119524	0	0	0	0	0	0	0	0	0	0	0	0	0	0	0	0	0	0	0	0
Papillibacter	4.49623e-05	6.87204e-05	0.654279	6.58306e-05	7.37303e-05	0.975911	0.000119187	5.92476e-05	0	9.87459e-05	0.000157993	0.000217241	7.89967e-05	0.000197492	0.000217241	3.94984e-05	3.94984e-05	5.92476e-05	9.87459e-05	0.000118495	9.87459e-05	1.97492e-05	9.87459e-05	0.000138244	0.000157993	7.89967e-05	0.000829466
Succinivibrionaceae_UCG-002	2.76489e-05	7.21644e-05	0.383137	2.30407e-05	4.01567e-05	0.97603	0.000119061	0	0	3.94984e-05	0	0	5.92476e-05	1.97492e-05	9.87459e-05	0	0	0	0	0	0	0	0	0	0	0	0.000829466
Paenibacillus	0.000101116	9.75759e-05	1.03628	0.000176426	0.000231065	0.976148	0.000118304	9.87459e-05	0.000118495	1.97492e-05	7.89967e-05	9.87459e-05	0.000177743	0.000177743	5.92476e-05	9.87459e-05	0.000138244	0.000138244	0.000197492	7.89967e-05	5.92476e-05	7.89967e-05	7.89967e-05	0.000177743	9.87459e-05	3.94984e-05	0.000315987
Imtechella	4.64545e-05	8.03684e-05	0.578019	4.9373e-05	6.12225e-05	0.976266	0.000117925	0	0	0	0	0	0	0	0	0	0	0	0	0	0	0	0	0	0	0	0
Nesterenkonia	8.06425e-05	9.03396e-05	0.89266	9.87459e-05	0.000179718	0.976384	0.000117588	0.00047398	0.000118495	0.000157993	0.000118495	0.000217241	0.00023699	0.000197492	9.87459e-05	3.94984e-05	0.000118495	0.000434482	0.000296238	0.00073072	0.000157993	7.89967e-05	0.00047398	0.000315987	0.000355485	0.00023699	0.000138244
Catellatospora	3.03699e-05	8.33298e-05	0.364454	3.35736e-05	3.15987e-05	0.976499	0.000115569	0	1.97492e-05	0	0	0	0	0	7.89967e-05	0	0	0	0	0	0	0	0	1.97492e-05	0	0	0
Syntrophobacter	2.81097e-05	8.33532e-05	0.337236	2.69906e-05	3.29153e-05	0.976614	0.00011477	0	0	0	0	0	7.89967e-05	0	0	0	1.97492e-05	0	0	0	0	0	0	1.97492e-05	0.000118495	0	0
Amycolatopsis	2.23385e-05	8.26641e-05	0.270232	1.84326e-05	2.76489e-05	0.976728	0.000113928	0	0	0	0	0	0	0	0	0	0	0	0	0	0	0	0	0	1.97492e-05	0	0
Nitrosospira	7.08557e-05	8.98902e-05	0.788247	0.000117178	8.36049e-05	0.976841	0.000112792	0	0	0	0	1.97492e-05	0	0	0	0	0	0	0	1.97492e-05	0	0	0	0	0	0	0
Acetobacter	8.81691e-05	9.36899e-05	0.941074	0.000136269	0.000156019	0.976952	0.000111656	0.00023699	3.94984e-05	5.92476e-05	7.89967e-05	7.89967e-05	0.000157993	0.000157993	1.97492e-05	3.94984e-05	9.87459e-05	0.000118495	0.000138244	5.92476e-05	0.000197492	0	0.000138244	1.97492e-05	1.97492e-05	1.97492e-05	0.000157993
Dyella	4.12539e-05	8.25955e-05	0.499469	5.33228e-05	4.41065e-05	0.977063	0.000110857	0	0	0	0	0	0	0	0	0	0	0	0	0	0	0	0	0	0	0	0
Gottschalkia	9.79121e-05	9.89103e-05	0.989908	0.000171818	0.000123103	0.977174	0.00011052	0.00023699	0.000118495	0.000197492	0.000315987	0.000552977	0.000651723	0.000651723	0.000770218	0.000454231	0.000454231	0.000256739	0.000276489	0.00049373	0.00047398	7.89967e-05	0.000276489	0.000454231	0.000315987	0.000177743	0.000276489
ADurb.Bin063-1	3.11598e-05	7.59048e-05	0.410512	3.48902e-05	4.14733e-05	0.977284	0.000110394	0	0	3.94984e-05	1.97492e-05	0	1.97492e-05	0	0	7.89967e-05	0	1.97492e-05	0	3.94984e-05	1.97492e-05	1.97492e-05	0	0	0	0	0
Lactococcus	6.13322e-05	6.27555e-05	0.97732	0.000131661	0.000142852	0.977394	0.000110352	0.000256739	0.000138244	3.94984e-05	9.87459e-05	0.000197492	0.000157993	0.000157993	0.000394984	0.000118495	0.000276489	0.000375235	0.000770218	9.87459e-05	0.00023699	0	3.94984e-05	0.000276489	0.00023699	0.000138244	0.000256739
Ochrobactrum	6.15077e-05	7.77923e-05	0.790667	0.000102696	8.09717e-05	0.977505	0.000110352	1.97492e-05	1.97492e-05	0	1.97492e-05	7.89967e-05	7.89967e-05	3.94984e-05	3.94984e-05	5.92476e-05	3.94984e-05	1.97492e-05	0	5.92476e-05	1.97492e-05	0	0	0	0	0	7.89967e-05
UTCFX1	2.15924e-05	7.01437e-05	0.307832	4.01567e-05	4.60814e-06	0.977615	0.000110184	0	0	0	0	0	0	0	0	0	0	0	0	0	0	0	0	0	5.92476e-05	0	0
Deinococcus	5.35203e-05	6.75542e-05	0.792257	0.000111254	8.68964e-05	0.977725	0.0001101	0.00023699	0.000138244	9.87459e-05	0.000118495	0.000276489	9.87459e-05	0.000157993	0.000770218	0.000118495	0.000256739	0.000454231	5.92476e-05	5.92476e-05	0.00023699	0	7.89967e-05	7.89967e-05	0.000217241	3.94984e-05	0.000138244
Methylophaga	6.71692e-05	6.86765e-05	0.978052	0.000134294	9.47961e-05	0.977834	0.000109174	0.00023699	9.87459e-05	0.000256739	0.000414733	0.000256739	0.000750469	0.000197492	0.000157993	0.000217241	0.000394984	0.00023699	0.00023699	0.000217241	0.000177743	0.000197492	0.000177743	0.000157993	0.000217241	1.97492e-05	1.97492e-05
unidentified_F082	2.08902e-05	6.70763e-05	0.31144	9.87459e-06	3.48902e-05	0.977941	0.000106692	0	0	0	0	0	3.94984e-05	0	3.94984e-05	0	1.97492e-05	0	0	0	0	3.94984e-05	0	1.97492e-05	0.000157993	3.94984e-05	0.000750469
Granulicella	6.02789e-05	8.66236e-05	0.695871	7.63635e-05	7.89967e-05	0.978047	0.000105893	0	0	0	0	0	0	0	0	0	0	0	0	0	0	0	0	0	0	0	0
Gemella	8.3561e-05	8.6756e-05	0.963173	0.000136269	0.000123103	0.978151	0.00010442	5.92476e-05	1.97492e-05	0	1.97492e-05	1.97492e-05	0	1.97492e-05	3.94984e-05	0	0	0	0	1.97492e-05	7.89967e-05	0	0	3.94984e-05	1.97492e-05	0.000138244	0.000315987
Weissella	6.61598e-05	6.93946e-05	0.953384	0.000117178	0.000111912	0.978255	0.000103789	3.94984e-05	0	3.94984e-05	1.97492e-05	7.89967e-05	7.89967e-05	3.94984e-05	0	0	1.97492e-05	3.94984e-05	0.000157993	0	3.94984e-05	7.89967e-05	1.97492e-05	9.87459e-05	0	3.94984e-05	0.000118495
p-1088-a5_gut_group	5.41347e-05	7.05923e-05	0.766865	8.163e-05	8.36049e-05	0.978359	0.000103747	7.89967e-05	1.97492e-05	1.97492e-05	1.97492e-05	0.000217241	9.87459e-05	0.000256739	0.000197492	0.000256739	3.94984e-05	0.000118495	0.00073072	1.97492e-05	5.92476e-05	0	7.89967e-05	5.92476e-05	1.97492e-05	0.000118495	0.000513479
unidentified_Sphingobacteriaceae	5.78212e-05	6.66979e-05	0.866913	8.75547e-05	8.29466e-05	0.978462	0.00010299	7.89967e-05	0	7.89967e-05	0.000355485	5.92476e-05	0.000276489	1.97492e-05	5.92476e-05	0.000118495	0.000177743	0.000276489	0.00073072	5.92476e-05	0	9.87459e-05	0.000276489	0.000177743	9.87459e-05	1.97492e-05	3.94984e-05
Erysipelotrichaceae_UCG-003	4.21535e-05	6.36351e-05	0.662425	6.18808e-05	7.10971e-05	0.978564	0.000102611	5.92476e-05	1.97492e-05	1.97492e-05	1.97492e-05	9.87459e-05	0	9.87459e-05	7.89967e-05	0	1.97492e-05	0	0	0	1.97492e-05	0	1.97492e-05	0	0	0	0
Macellibacteroides	3.90156e-05	8.00523e-05	0.487377	3.35736e-05	5.79309e-05	0.978667	0.00010219	0	0	0	7.89967e-05	0.000118495	0	1.97492e-05	0	0	1.97492e-05	0.000118495	0.000533228	1.97492e-05	5.92476e-05	7.89967e-05	0	1.97492e-05	0	0	5.92476e-05
probable_genus_10	2.17899e-05	6.55036e-05	0.332653	8.55798e-06	3.81818e-05	0.978768	0.000101896	7.89967e-05	0	0	0	0	0	1.97492e-05	9.87459e-05	0	0	0	0	0	7.89967e-05	7.89967e-05	0	1.97492e-05	0	7.89967e-05	0.00073072
Weeksella	5.9862e-05	7.52506e-05	0.795502	9.08463e-05	6.97805e-05	0.97887	0.00010177	0.000315987	0.000157993	0.000197492	0.000394984	9.87459e-05	0.000197492	0.000177743	0.000138244	9.87459e-05	0.000414733	0.000355485	0.00073072	0	5.92476e-05	0.000118495	0.000375235	3.94984e-05	7.89967e-05	9.87459e-05	1.97492e-05
Altererythrobacter	7.32256e-05	8.65588e-05	0.845964	0.00015536	8.22883e-05	0.978972	0.000101559	0.000118495	1.97492e-05	0	0.000217241	7.89967e-05	0.000138244	0.000217241	9.87459e-05	3.94984e-05	0.000118495	9.87459e-05	0.00023699	1.97492e-05	3.94984e-05	0	1.97492e-05	1.97492e-05	7.89967e-05	0.000138244	5.92476e-05
Oscillibacter	8.99905e-05	7.02609e-05	1.2808	0.000236332	0.000194859	0.979071	9.93296e-05	0.000375235	3.94984e-05	0.000394984	0.000276489	0.000315987	0.000157993	0.00023699	0.000138244	0.00023699	3.94984e-05	9.87459e-05	0.000434482	0.000315987	0.000138244	0.000138244	0.000177743	0.000197492	0.000355485	0.000217241	0.000177743
Candidatus_Koribacter	3.98714e-05	8.33765e-05	0.478209	5.46394e-05	3.88401e-05	0.97917	9.86144e-05	0	0	0	0	0	0.000138244	0	0	0.000138244	0	0	0	0	0	0	0	0	0	0	1.97492e-05
Defluviitaleaceae_UCG-011	9.58933e-05	7.32437e-05	1.30924	0.000251473	0.000175109	0.979268	9.82358e-05	0.00047398	0.000157993	0.000177743	0.000454231	0.000177743	0.000335736	0.000394984	0.000394984	0.000533228	0.000355485	0.000177743	0.000434482	0.000335736	9.87459e-05	7.89967e-05	0.000454231	0.00047398	0.000197492	0.000315987	0.000335736
Gemmobacter	8.51848e-05	8.84686e-05	0.962882	0.000180376	9.15046e-05	0.979366	9.79833e-05	3.94984e-05	3.94984e-05	7.89967e-05	0.000394984	0.000276489	0.00023699	0.000118495	1.97492e-05	5.92476e-05	0.000296238	9.87459e-05	0.000217241	7.89967e-05	0.000217241	7.89967e-05	0.00023699	0.000118495	7.89967e-05	3.94984e-05	7.89967e-05
Micropepsis	5.10407e-05	8.20042e-05	0.622415	6.64889e-05	5.72726e-05	0.979464	9.78571e-05	0	0	0	0	0	0	0	0	0	0	0	0	0	0	0	0	0	0	0	0
Colidextribacter	8.67428e-05	7.41732e-05	1.16946	0.000223166	0.000182351	0.979562	9.7815e-05	7.89967e-05	1.97492e-05	3.94984e-05	0.000197492	0.000256739	3.94984e-05	0.000454231	9.87459e-05	9.87459e-05	0.000118495	1.97492e-05	0.000217241	0.000157993	0.000197492	5.92476e-05	5.92476e-05	0.000197492	9.87459e-05	0.000138244	0.000157993
Blastococcus	3.64482e-05	7.27767e-05	0.500823	4.67397e-05	3.81818e-05	0.979659	9.7773e-05	0	0	0	3.94984e-05	0	0	0	0	0	0	0	0	0	0	0	5.92476e-05	0	0	0	0
Terrimonas	3.71943e-05	6.43858e-05	0.577678	5.5956e-05	4.27899e-05	0.979757	9.73523e-05	0	0	0	0	1.97492e-05	0	0	0	1.97492e-05	1.97492e-05	0	0.000315987	0	0	1.97492e-05	0	0	5.92476e-05	0	0
Bosea	4.75516e-05	7.19578e-05	0.660827	7.04388e-05	5.92476e-05	0.979854	9.70157e-05	1.97492e-05	1.97492e-05	0	1.97492e-05	5.92476e-05	5.92476e-05	0	0.00023699	1.97492e-05	0.000118495	1.97492e-05	0.000177743	0	5.92476e-05	0	0	1.97492e-05	0	3.94984e-05	0
Catenulispora	1.76645e-05	6.33233e-05	0.278958	1.31661e-05	2.30407e-05	0.97995	9.64688e-05	0	0	0	0	0	5.92476e-05	0	0	0	0	0	0	0	0	0	0	0	0	0	0
Modestobacter	3.1884e-05	8.09811e-05	0.393721	3.88401e-05	3.15987e-05	0.980047	9.63846e-05	1.97492e-05	0	0	0	0	0	0.000197492	3.94984e-05	0	0	0	0	1.97492e-05	0	0	0	5.92476e-05	3.94984e-05	1.97492e-05	5.92476e-05
Yangia	2.02978e-05	6.54768e-05	0.309999	1.90909e-05	2.30407e-05	0.980143	9.60481e-05	0	0	0	0	0	0	0	0	0	0	0	0	0	0	0	0	0	0	0	0
Anaeroplasma	6.28244e-05	6.82576e-05	0.920401	0.000104671	9.41378e-05	0.980238	9.48701e-05	0.000118495	0	0.000197492	0.000157993	0.000177743	0.000157993	0.000177743	0.000256739	5.92476e-05	1.97492e-05	5.92476e-05	0.00049373	3.94984e-05	0.000118495	7.89967e-05	0.000138244	5.92476e-05	0	5.92476e-05	0.000671472
Bauldia	4.57303e-05	7.13311e-05	0.641099	6.38557e-05	5.20062e-05	0.980331	9.38183e-05	0	0	0	0	0	0	0	0	0	0	0	0	0	0	0	0	1.97492e-05	0	0	0
Lampropedia	4.27241e-05	6.20534e-05	0.688505	7.24137e-05	5.33228e-05	0.980425	9.37762e-05	0	0	1.97492e-05	0	0	1.97492e-05	1.97492e-05	0	0	1.97492e-05	0	7.89967e-05	1.97492e-05	0	1.97492e-05	0	1.97492e-05	3.94984e-05	1.97492e-05	0
Allisonella	2.09341e-05	7.40494e-05	0.282705	1.97492e-05	2.3699e-05	0.980518	9.26824e-05	0	0	0	0	0	0	0	0	0	0	0	0	1.97492e-05	0	0	0	0	0	0	0
Aequorivita	7.40156e-05	8.44469e-05	0.876474	0.000113229	9.15046e-05	0.98061	9.23037e-05	1.97492e-05	0	3.94984e-05	1.97492e-05	3.94984e-05	0	5.92476e-05	1.97492e-05	0	0	5.92476e-05	1.97492e-05	0	0	0	0	0	0	0	5.92476e-05
SH3-11	1.6699e-05	5.8779e-05	0.284099	3.02821e-05	3.94984e-06	0.980702	9.16306e-05	0	0	0	0	0	0	0	0	0	0	0	0	0	0	0	0	0	0	0	0
Occallatibacter	3.90156e-05	6.80761e-05	0.573117	5.39811e-05	4.14733e-05	0.980793	9.15885e-05	0	1.97492e-05	1.97492e-05	0	0	3.94984e-05	0	0	0	0	9.87459e-05	0	0	1.97492e-05	0	0	0	0	0	0
Candidatus_Saccharimonas	6.2166e-05	6.44299e-05	0.964863	8.68964e-05	0.000140878	0.980885	9.11678e-05	0.000217241	0	1.97492e-05	0.000217241	0.000157993	0	0.000138244	0.000177743	0	7.89967e-05	9.87459e-05	0.000375235	0.000651723	0.000118495	0	0.000138244	0.000118495	0.000197492	0.000138244	0.000454231
Marinobacter	6.65767e-05	6.90729e-05	0.963862	0.000106646	9.87459e-05	0.980975	9.05368e-05	1.97492e-05	3.94984e-05	3.94984e-05	0.000177743	0.000197492	0.000138244	0	0.000276489	1.97492e-05	9.87459e-05	7.89967e-05	3.94984e-05	0	7.89967e-05	0	9.87459e-05	1.97492e-05	0	1.97492e-05	0
Pseudonocardia	4.94827e-05	6.38962e-05	0.774423	8.03134e-05	8.36049e-05	0.981065	9.00319e-05	1.97492e-05	5.92476e-05	0	7.89967e-05	3.94984e-05	1.97492e-05	1.97492e-05	0	1.97492e-05	3.94984e-05	7.89967e-05	0	1.97492e-05	7.89967e-05	1.97492e-05	7.89967e-05	9.87459e-05	3.94984e-05	1.97492e-05	9.87459e-05
Cerasicoccus	3.17304e-05	5.65395e-05	0.561207	3.55485e-05	4.80564e-05	0.981155	8.96533e-05	1.97492e-05	0	0	3.94984e-05	3.94984e-05	1.97492e-05	0.000157993	9.87459e-05	9.87459e-05	1.97492e-05	1.97492e-05	0.000651723	1.97492e-05	0	1.97492e-05	0.000138244	3.94984e-05	0	1.97492e-05	9.87459e-05
Ulvibacter	3.46927e-05	5.86059e-05	0.591966	6.05642e-05	3.02821e-05	0.981244	8.95691e-05	1.97492e-05	0	9.87459e-05	0.000118495	9.87459e-05	0.000157993	0.000256739	3.94984e-05	0.000651723	0.000157993	9.87459e-05	9.87459e-05	0	7.89967e-05	3.94984e-05	3.94984e-05	1.97492e-05	0.000118495	1.97492e-05	3.94984e-05
unidentified_Synergistaceae	1.81912e-05	6.52348e-05	0.278857	1.44827e-05	2.30407e-05	0.981333	8.90643e-05	0	0	0	0	0	0	0	0	0	0	0	0	0	0	0	0	0	0	0	0
Empedobacter	2.33918e-05	5.55823e-05	0.42085	3.75235e-05	1.90909e-05	0.981422	8.84753e-05	3.94984e-05	1.97492e-05	0	1.97492e-05	0.000118495	0	0	9.87459e-05	0	1.97492e-05	0	3.94984e-05	0	0	0	1.97492e-05	1.97492e-05	0	0	0
Aeromicrobium	7.25673e-05	5.98563e-05	1.21236	0.000186301	0.000149436	0.98151	8.76759e-05	0.000138244	0.000315987	1.97492e-05	0.000177743	0.000177743	0.000276489	0.000177743	0.000197492	1.97492e-05	5.92476e-05	0.000197492	0.000355485	0.000138244	7.89967e-05	7.89967e-05	0.000197492	0.000296238	0.00023699	0.000138244	0.000296238
Timonella	2.32602e-05	5.5696e-05	0.417627	4.14733e-05	1.38244e-05	0.981597	8.75077e-05	1.97492e-05	0	0	1.97492e-05	9.87459e-05	1.97492e-05	3.94984e-05	1.97492e-05	1.97492e-05	0	0	0	0	0	0	0	0	0	0	0
[Eubacterium]_xylanophilum_group	5.29717e-05	5.2618e-05	1.00672	0.00012047	8.8213e-05	0.981684	8.74235e-05	0.000177743	0	1.97492e-05	0.00023699	1.97492e-05	0.000138244	0.000612225	0.000118495	3.94984e-05	0	7.89967e-05	0.000118495	0.000197492	0.000157993	0	7.89967e-05	1.97492e-05	0	7.89967e-05	5.92476e-05
Anaerovorax	6.74106e-05	5.74037e-05	1.17432	0.000152727	0.000154044	0.981771	8.70028e-05	0.00023699	1.97492e-05	0.000256739	0.000414733	0.000157993	0.000177743	0.000256739	0.000375235	9.87459e-05	1.97492e-05	0.000118495	0.000612225	0.000157993	0.000177743	0.000197492	0.000375235	0.000335736	0.000217241	0.000315987	0.000256739
Erysipelatoclostridium	5.75798e-05	5.89064e-05	0.977481	0.000140878	9.01879e-05	0.981858	8.63297e-05	5.92476e-05	3.94984e-05	1.97492e-05	9.87459e-05	0	3.94984e-05	7.89967e-05	0	0.000157993	0.000138244	0	7.89967e-05	7.89967e-05	1.97492e-05	1.97492e-05	9.87459e-05	0	5.92476e-05	0.000138244	3.94984e-05
Robinsoniella	1.75329e-05	5.81674e-05	0.301421	1.18495e-05	2.50156e-05	0.981944	8.62035e-05	1.97492e-05	0	0	0	0	0	1.97492e-05	0	0	0	0	0	0	1.97492e-05	0	0	0	0	1.97492e-05	0
Arenimonas	5.74262e-05	7.76335e-05	0.739709	0.000109937	7.9655e-05	0.982029	8.52358e-05	3.94984e-05	3.94984e-05	5.92476e-05	0.000157993	7.89967e-05	7.89967e-05	7.89967e-05	1.97492e-05	9.87459e-05	3.94984e-05	3.94984e-05	7.89967e-05	9.87459e-05	1.97492e-05	0	3.94984e-05	0	7.89967e-05	1.97492e-05	1.97492e-05
Idiomarina	5.94231e-05	7.01089e-05	0.847583	7.83384e-05	0.000108621	0.982114	8.4773e-05	7.89967e-05	1.97492e-05	0	1.97492e-05	1.97492e-05	5.92476e-05	7.89967e-05	5.92476e-05	1.97492e-05	0.000118495	0.000138244	3.94984e-05	3.94984e-05	0.000157993	0	3.94984e-05	1.97492e-05	5.92476e-05	5.92476e-05	0
Dinghuibacter	3.88401e-05	6.07462e-05	0.639382	7.3072e-05	2.43573e-05	0.982197	8.31323e-05	0	0	0	0	0	1.97492e-05	0	0	0	0	0	0	0	0	0	0	0	0	0	0
Frisingicoccus	8.17177e-05	6.393e-05	1.27824	0.000215266	0.000199467	0.982279	8.19964e-05	0.000454231	1.97492e-05	0.000157993	0.000454231	0.000375235	0.000296238	0.00049373	0.000157993	0.000375235	0.00023699	0.000454231	0.000375235	0.000612225	0.00023699	3.94984e-05	0.000454231	0.000375235	0.000197492	0.000315987	0.000315987
Dielma	6.5304e-05	6.35298e-05	1.02793	0.000111254	0.000100063	0.982361	8.19122e-05	0.000157993	0	3.94984e-05	3.94984e-05	5.92476e-05	3.94984e-05	3.94984e-05	9.87459e-05	0.000138244	5.92476e-05	5.92476e-05	9.87459e-05	0.000118495	7.89967e-05	0	0.000335736	0.000276489	0.000177743	1.97492e-05	0.000118495
Anaerofustis	3.72821e-05	5.32555e-05	0.700061	7.83384e-05	6.18808e-05	0.982443	8.18701e-05	1.97492e-05	1.97492e-05	0	7.89967e-05	5.92476e-05	9.87459e-05	9.87459e-05	3.94984e-05	3.94984e-05	5.92476e-05	1.97492e-05	9.87459e-05	7.89967e-05	3.94984e-05	1.97492e-05	0.000197492	5.92476e-05	0.000138244	1.97492e-05	7.89967e-05
Sphaerochaeta	1.93761e-05	6.7946e-05	0.28517	2.30407e-05	1.7116e-05	0.982524	8.08184e-05	0	0	0	0	0	0	0	0	0	0	0	0	0	0	0	0	0	0	1.97492e-05	0
Chitinophaga	5.18087e-05	6.87952e-05	0.753086	7.43886e-05	6.25391e-05	0.982603	7.92617e-05	0	0	1.97492e-05	0	0	3.94984e-05	1.97492e-05	0	0	0	0	3.94984e-05	0	0	0	0	0	9.87459e-05	0	0
Peptoniphilus	5.14357e-05	5.44797e-05	0.944125	8.8213e-05	8.03134e-05	0.982682	7.91355e-05	0.000296238	9.87459e-05	0.000138244	0.00023699	7.89967e-05	3.94984e-05	0.000118495	0.000276489	0.000157993	5.92476e-05	0.000592476	7.89967e-05	7.89967e-05	0.000138244	0	5.92476e-05	5.92476e-05	1.97492e-05	3.94984e-05	0.000197492
Desulfomicrobium	2.37429e-05	6.27632e-05	0.378294	2.83072e-05	2.50156e-05	0.982761	7.90935e-05	0	0	0	0	0	0	0	0	0	0	0	3.94984e-05	0	0	0	0	0	0	0	0
Solobacterium	8.81033e-05	7.01915e-05	1.25518	0.000184326	0.000166551	0.98284	7.8799e-05	0.00049373	5.92476e-05	0.000256739	0.000414733	0.000256739	0.00049373	0.000434482	0.000355485	0.000513479	0.000256739	0.000138244	0.000572726	0.000296238	0.000276489	5.92476e-05	0.00047398	0.00023699	0.000217241	0.000315987	0.000217241
Lachnospiraceae_UCG-007	5.10187e-05	5.241e-05	0.973454	0.000130345	8.22883e-05	0.982919	7.85465e-05	9.87459e-05	0	9.87459e-05	7.89967e-05	0.000157993	9.87459e-05	0.000118495	0.000177743	5.92476e-05	9.87459e-05	7.89967e-05	3.94984e-05	0.000157993	9.87459e-05	0	3.94984e-05	0.000217241	0.000157993	9.87459e-05	9.87459e-05
Agathobacter	2.8768e-05	5.72034e-05	0.502907	3.68651e-05	3.02821e-05	0.982997	7.84624e-05	0	0	0	0	0	0	0	0	0	0	0	0	0	0	0	0	0	0	0	1.97492e-05
Edaphobaculum	4.89341e-05	5.75709e-05	0.849979	7.63635e-05	7.24137e-05	0.983152	7.74948e-05	0	0	0	9.87459e-05	1.97492e-05	0	3.94984e-05	0	0	0	0	7.89967e-05	0	0	1.97492e-05	0	3.94984e-05	0	0.000197492	0
Helcococcus	6.54795e-05	5.39946e-05	1.21271	0.000139561	0.000137586	0.983075	7.74948e-05	0.00023699	0.000157993	5.92476e-05	0.00023699	0.00023699	0.000177743	0.000118495	0.000414733	0.00023699	0.000276489	0.000572726	0.000315987	1.97492e-05	0.000177743	0.000157993	7.89967e-05	0.000217241	0.000197492	0.000118495	0.000355485
Hirschia	5.74701e-05	7.08225e-05	0.811468	7.57052e-05	7.83384e-05	0.983229	7.71161e-05	1.97492e-05	0	0	0	0	0	0	0	1.97492e-05	0	0	1.97492e-05	0	5.92476e-05	0	0	0	0	3.94984e-05	0
Schlegelella	3.13793e-05	5.52005e-05	0.56846	4.0815e-05	3.75235e-05	0.983306	7.6443e-05	1.97492e-05	0	0	0	0	0	0	0	0	0	0	0	0	0	0	0	0	0	0	0
Dactylosporangium	2.42696e-05	6.40331e-05	0.379016	2.63322e-05	2.63322e-05	0.983381	7.55595e-05	0	0	0	0	0	0	0	0	0	0	0	0	0	0	0	0	1.97492e-05	0	0	0
Chthoniobacter	2.88119e-05	5.95105e-05	0.484148	3.48902e-05	3.35736e-05	0.983457	7.55174e-05	1.97492e-05	0	0	1.97492e-05	0	1.97492e-05	0	0	0	0	1.97492e-05	0	0	0	0	5.92476e-05	0	3.94984e-05	0	0
Acidothermus	5.30814e-05	6.72806e-05	0.788956	7.17554e-05	7.63635e-05	0.983532	7.53071e-05	0	0	1.97492e-05	0	1.97492e-05	0	0	0	3.94984e-05	0	0	0	0	0	0	0	1.97492e-05	3.94984e-05	1.97492e-05	0
[Eubacterium]_siraeum_group	4.67178e-05	5.17644e-05	0.902508	8.49215e-05	6.91221e-05	0.983607	7.52229e-05	3.94984e-05	0	7.89967e-05	0.000177743	3.94984e-05	0.000197492	0.000375235	9.87459e-05	0.000118495	0	5.92476e-05	0.000217241	0.000118495	0	0	7.89967e-05	3.94984e-05	0	1.97492e-05	0
Methanocorpusculum	5.31473e-05	6.18788e-05	0.858892	6.71472e-05	8.49215e-05	0.983682	7.50967e-05	5.92476e-05	0	0	7.89967e-05	3.94984e-05	7.89967e-05	7.89967e-05	0.000552977	0	1.97492e-05	5.92476e-05	0.000335736	0.000157993	9.87459e-05	0	0.000434482	0.000157993	0.00023699	3.94984e-05	0.000157993
Candidatus_Nitrosotalea	1.41316e-05	5.31352e-05	0.265956	8.55798e-06	2.04075e-05	0.983757	7.48022e-05	0	0	0	0	0	0	0	0	0	0	0	0	0	0	0	0	0	0	0	0
Lawsonella	6.70595e-05	6.9238e-05	0.968536	9.61127e-05	0.000123103	0.983832	7.48022e-05	0	0	3.94984e-05	7.89967e-05	5.92476e-05	1.97492e-05	7.89967e-05	0	0	0	0	1.97492e-05	5.92476e-05	0	5.92476e-05	3.94984e-05	5.92476e-05	0.000197492	0.000315987	0
Pirellula	2.44012e-05	4.89086e-05	0.498914	4.0815e-05	2.30407e-05	0.983906	7.44656e-05	0	0	0	0	0	0	1.97492e-05	1.97492e-05	0	0	0	0	0	3.94984e-05	0	0	0	0	0	0
Planifilum	5.76457e-05	7.61346e-05	0.757155	6.64889e-05	8.09717e-05	0.983981	7.42974e-05	5.92476e-05	1.97492e-05	0	0	0	1.97492e-05	0	0	1.97492e-05	0	0	0	0	1.97492e-05	0	0	0	0	0	0
unidentified_JG30-KF-CM45	4.27021e-05	5.05971e-05	0.843964	8.09717e-05	7.9655e-05	0.984055	7.41291e-05	0.000157993	0	1.97492e-05	7.89967e-05	0.000118495	0.000118495	0	1.97492e-05	1.97492e-05	0	5.92476e-05	5.92476e-05	3.94984e-05	3.94984e-05	0	5.92476e-05	3.94984e-05	1.97492e-05	0	5.92476e-05
Arachidicoccus	5.03165e-05	7.33509e-05	0.68597	6.38557e-05	5.85892e-05	0.984126	7.15627e-05	0	0	0	0	0	0	0	0	0	0	0	0	0	0	0	0	0	0	0	7.89967e-05
Phaselicystis	2.47962e-05	5.02223e-05	0.493729	3.62068e-05	2.04075e-05	0.984198	7.14786e-05	0	0	1.97492e-05	0	1.97492e-05	0	0	0	3.94984e-05	0	0	0	0	0	0	0	0	0	0	0
CHKCI001	2.4467e-05	5.30165e-05	0.461499	3.94984e-05	1.57993e-05	0.984269	7.13103e-05	0	0	0	0	0	0	0	0	0	0	0	0	0	0	0	0	0	0	0	0
Kroppenstedtia	3.23009e-05	5.50768e-05	0.58647	3.88401e-05	4.21316e-05	0.98434	7.08896e-05	0	0	0	0	0	0	0	0	0	0	0	0	0	0	0	0	0	0	0	0
Lentimicrobium	1.92445e-05	5.68614e-05	0.338445	2.3699e-05	1.7116e-05	0.98441	6.98799e-05	0	0	0	1.97492e-05	0	0	0	0	0	0	0	0	0	0	0	0	0	0	0	0
Allobaculum	6.23416e-05	6.50067e-05	0.959003	8.36049e-05	9.80876e-05	0.98448	6.97958e-05	0	0	1.97492e-05	0	0	0	0	0	0	0	0	0	0	0	0	0	0	0	1.97492e-05	0.000138244
Elusimicrobium	6.26707e-05	6.73441e-05	0.930605	0.000110595	7.83384e-05	0.984549	6.92068e-05	7.89967e-05	0	1.97492e-05	7.89967e-05	0.00023699	7.89967e-05	0.000335736	0.000355485	0.000118495	7.89967e-05	9.87459e-05	0.000454231	0.000138244	3.94984e-05	1.97492e-05	0.000157993	0.000315987	0	9.87459e-05	0.000513479
Kytococcus	5.88306e-05	5.78736e-05	1.01654	0.000114545	0.00012047	0.984618	6.89543e-05	0.000157993	1.97492e-05	9.87459e-05	1.97492e-05	1.97492e-05	9.87459e-05	3.94984e-05	0.000118495	1.97492e-05	7.89967e-05	0.00023699	7.89967e-05	0	3.94984e-05	1.97492e-05	9.87459e-05	1.97492e-05	5.92476e-05	1.97492e-05	9.87459e-05
Micromonospora	2.81536e-05	4.78865e-05	0.587923	3.81818e-05	3.75235e-05	0.984687	6.87861e-05	0	0	0	5.92476e-05	1.97492e-05	1.97492e-05	3.94984e-05	3.94984e-05	0	0	3.94984e-05	7.89967e-05	1.97492e-05	3.94984e-05	0	0	0	0	0	0
Lactivibrio	1.75548e-05	5.66013e-05	0.310149	1.5141e-05	2.17241e-05	0.984755	6.84074e-05	0	0	0	0	0	0	0	0	0	0	0	0	0	0	0	0	0	0	0	0
[Eubacterium]_ruminantium_group	6.49968e-05	5.74226e-05	1.1319	0.000135611	0.000133636	0.984823	6.83233e-05	0.000138244	1.97492e-05	0.000256739	0.000375235	0.000118495	0.000138244	0.000414733	0.000197492	0.000375235	9.87459e-05	9.87459e-05	0.00049373	0.000276489	0.000157993	7.89967e-05	9.87459e-05	0.000157993	9.87459e-05	0.00023699	0.000157993
Lachnospiraceae_UCG-002	7.74168e-05	6.24168e-05	1.24032	0.000168526	0.000125736	0.984891	6.76501e-05	0.000315987	3.94984e-05	0.000217241	0.000276489	0.000118495	0.000276489	0.000276489	0.000434482	0.000256739	0.000118495	0.000296238	0.00049373	0.000315987	0.000157993	7.89967e-05	0.000276489	0.000414733	0.000177743	9.87459e-05	0.000335736
Desulfobulbus	2.11097e-05	5.08895e-05	0.414814	2.63322e-05	2.17241e-05	0.984958	6.72294e-05	0	0	1.97492e-05	0	0	0	0	0	0	0	0	0	0	0	0	0	0	3.94984e-05	0	0
Oryzihumus	1.6699e-05	5.77946e-05	0.288938	1.84326e-05	1.64577e-05	0.985025	6.65142e-05	0	0	0	0	0	0	0	0	0	0	0	0	0	0	0	0	0	0	0	0
Lactiplantibacillus	6.21002e-05	6.91064e-05	0.898618	7.50469e-05	0.000107304	0.985089	6.4032e-05	0	0	3.94984e-05	0	1.97492e-05	0	3.94984e-05	1.97492e-05	5.92476e-05	5.92476e-05	1.97492e-05	0	0	9.87459e-05	3.94984e-05	1.97492e-05	7.89967e-05	3.94984e-05	1.97492e-05	0.000276489
Kineosporia	1.5558e-05	5.36726e-05	0.289868	1.38244e-05	1.84326e-05	0.985152	6.36113e-05	0	0	0	0	0	0	0	0	0	0	0	0	0	0	0	0	0	0	0	0
DNF00809	7.6166e-05	5.8191e-05	1.3089	0.000149436	0.00015536	0.985216	6.35272e-05	0.000335736	9.87459e-05	0.000177743	0.000177743	0.000296238	0.000276489	0.00023699	0.000394984	0.000157993	3.94984e-05	0.00047398	0.000177743	0.00023699	0.000394984	0.000138244	0.000276489	0.00049373	0.000276489	7.89967e-05	0.000315987
EMP-G18	4.89121e-05	5.03917e-05	0.970639	9.15046e-05	7.04388e-05	0.985279	6.3401e-05	1.97492e-05	1.97492e-05	0.000118495	3.94984e-05	5.92476e-05	1.97492e-05	0.000197492	0.000138244	1.97492e-05	7.89967e-05	1.97492e-05	7.89967e-05	1.97492e-05	1.97492e-05	7.89967e-05	0.000197492	3.94984e-05	5.92476e-05	9.87459e-05	9.87459e-05
Parapusillimonas	6.96488e-05	5.81606e-05	1.19752	0.000129028	0.000117837	0.985342	6.31486e-05	9.87459e-05	7.89967e-05	1.97492e-05	0.000276489	0.000118495	0.000276489	9.87459e-05	3.94984e-05	7.89967e-05	0.000197492	0.000177743	0.000157993	0.000118495	0.000197492	3.94984e-05	0.000118495	0.000157993	0.000197492	1.97492e-05	0.000118495
Lachnospiraceae_UCG-001	6.6445e-05	5.51004e-05	1.20589	0.000173135	0.000130345	0.985405	6.28541e-05	0.00023699	3.94984e-05	0.000157993	0.000296238	0.000296238	0.00049373	0.000335736	0.000375235	0.000157993	0.000375235	0.000118495	9.87459e-05	0.000394984	0.000197492	3.94984e-05	0.000256739	0.00023699	0.00047398	5.92476e-05	3.94984e-05
Terrisporobacter	5.00971e-05	4.92896e-05	1.01638	0.000106646	8.163e-05	0.985468	6.23071e-05	5.92476e-05	0	5.92476e-05	9.87459e-05	3.94984e-05	7.89967e-05	1.97492e-05	0	0	0	0	5.92476e-05	1.97492e-05	0	5.92476e-05	3.94984e-05	1.97492e-05	0	0	0
CL500-3	1.26614e-05	4.55893e-05	0.277728	2.43573e-05	1.31661e-06	0.98553	6.19285e-05	0	0	0	0	0	0	0	0	0	0	0	0	0	0	0	0	0	0	0	0
Peptococcus	3.60971e-05	4.83925e-05	0.745924	3.15987e-05	6.38557e-05	0.985591	6.12133e-05	0	0	5.92476e-05	0.000157993	0.000118495	0.000138244	0.000157993	3.94984e-05	9.87459e-05	3.94984e-05	7.89967e-05	0.000118495	3.94984e-05	9.87459e-05	5.92476e-05	0.000157993	0.000177743	0.000315987	0.000157993	0.00047398
Caviibacter	1.15204e-05	4.30524e-05	0.267589	1.90909e-05	4.60814e-06	0.985652	6.11291e-05	0	1.97492e-05	0	0	0	0	0	0	0	0	0	1.97492e-05	0	0	0	0	0	0	0	0
Rhodopseudomonas	5.69435e-05	6.3887e-05	0.891316	9.74293e-05	7.89967e-05	0.985713	6.11291e-05	0	3.94984e-05	0	1.97492e-05	5.92476e-05	0	1.97492e-05	0	0	1.97492e-05	0	1.97492e-05	0	1.97492e-05	0	0	1.97492e-05	1.97492e-05	5.92476e-05	0
Gallicola	4.61473e-05	4.8541e-05	0.950686	7.76801e-05	8.55798e-05	0.985774	6.08346e-05	0	0	7.89967e-05	0.000177743	7.89967e-05	0.000138244	1.97492e-05	0.000157993	1.97492e-05	0	0.000177743	1.97492e-05	0.000217241	0.000177743	7.89967e-05	0.000138244	0.000157993	0.000315987	5.92476e-05	0.00047398
Odoribacter	4.7793e-05	4.97363e-05	0.960929	8.88713e-05	8.55798e-05	0.985834	6.01615e-05	0	0	0.000177743	0.000138244	5.92476e-05	0.000157993	5.92476e-05	0	5.92476e-05	7.89967e-05	0.000118495	0.000355485	5.92476e-05	3.94984e-05	1.97492e-05	0.000157993	1.97492e-05	0.000197492	0.000118495	3.94984e-05
Microbacterium	4.042e-05	5.08311e-05	0.795182	7.63635e-05	5.85892e-05	0.985894	5.97408e-05	0.000256739	9.87459e-05	7.89967e-05	0.00047398	0	5.92476e-05	9.87459e-05	9.87459e-05	7.89967e-05	9.87459e-05	0.000118495	5.92476e-05	0.000157993	0.000118495	0	0.000434482	5.92476e-05	1.97492e-05	0	1.97492e-05
unidentified_TK10	1.38244e-05	4.5036e-05	0.306964	1.05329e-05	1.84326e-05	0.986012	5.93201e-05	0	0	0	0	0	0	0	0	0	0	0	0	0	0	0	0	0	0	0	0
Saccharopolyspora	4.69592e-05	4.40354e-05	1.0664	8.8213e-05	8.29466e-05	0.985953	5.93201e-05	0.000197492	0.000138244	7.89967e-05	0.000315987	0.000157993	0.000177743	0.000118495	0.000157993	0.000118495	0.000157993	0.000138244	0.000138244	7.89967e-05	0.000197492	1.97492e-05	0.000217241	0.000197492	0.000315987	0.000138244	0.000118495
Candidatus_Aquirestis	1.16081e-05	4.07183e-05	0.285084	1.97492e-05	4.60814e-06	0.986071	5.90256e-05	0	0	0	0	0	0	0	0	0	0	0	0	0	0	0	0	0	0	0	0
Gulosibacter	5.33009e-05	5.01712e-05	1.06238	9.94042e-05	0.000102037	0.98613	5.85207e-05	7.89967e-05	0.000118495	0.000118495	7.89967e-05	0.000118495	0.000315987	9.87459e-05	0.000197492	0.000118495	0	0.000394984	7.89967e-05	0.000118495	0.000157993	0.000138244	0.000177743	0.000118495	0.000454231	7.89967e-05	0.000276489
Porphyrobacter	2.89874e-05	4.16506e-05	0.695966	4.60814e-05	3.48902e-05	0.986188	5.82262e-05	0	0	7.89967e-05	0	1.97492e-05	0	0	0	0	0	9.87459e-05	0	0	0	0	0	0	1.97492e-05	0	0
Polynucleobacter	1.80156e-05	4.95476e-05	0.363603	3.2257e-05	6.58306e-06	0.986246	5.81421e-05	0	0	0	0	0	0	0	0	0	0	0	0	0	0	0	0	0	0	0	0
Lachnospiraceae_UCG-004	4.53792e-05	5.08297e-05	0.892771	8.42632e-05	4.7398e-05	0.986304	5.7469e-05	0	0	1.97492e-05	0	0	0	0	0	1.97492e-05	0	0	1.97492e-05	0	0	0	0	0	0	0	0
[Ruminococcus]_gauvreauii_group	6.50845e-05	4.63599e-05	1.4039	0.000213291	0.000142852	0.986361	5.70903e-05	0.000335736	0	5.92476e-05	0.000256739	0.000217241	7.89967e-05	0.000217241	0.000157993	0.00023699	3.94984e-05	0.000177743	0.000197492	0.000197492	9.87459e-05	5.92476e-05	0.000138244	0.000138244	0.000138244	0.000138244	0.000138244
unidentified_Micropepsaceae	2.71003e-05	5.17186e-05	0.523995	3.55485e-05	2.63322e-05	0.986418	5.67117e-05	0	0	0	0	0	0	0	0	0	0	0	0	0	0	0	0	0	0	0	0
Iamia	4.44576e-05	4.65274e-05	0.955515	8.95296e-05	6.51723e-05	0.986474	5.66275e-05	5.92476e-05	7.89967e-05	7.89967e-05	1.97492e-05	0.000138244	7.89967e-05	1.97492e-05	0.000454231	0	0.000118495	0.000177743	1.97492e-05	0	0.000138244	0	1.97492e-05	1.97492e-05	0	1.97492e-05	3.94984e-05
Helicobacter	4.72225e-05	4.81364e-05	0.981014	8.62381e-05	6.71472e-05	0.986531	5.64593e-05	3.94984e-05	3.94984e-05	1.97492e-05	0	3.94984e-05	0	1.97492e-05	7.89967e-05	0	0	5.92476e-05	0	0	1.97492e-05	0	0	0	0	0	5.92476e-05
Actinomadura	1.96175e-05	4.47726e-05	0.43816	2.43573e-05	1.90909e-05	0.986586	5.55758e-05	0	5.92476e-05	7.89967e-05	0	1.97492e-05	0	3.94984e-05	1.97492e-05	0	0	0	0	0	0	0	0	5.92476e-05	0	0	0
Candidatus_Competibacter	5.02726e-05	6.44713e-05	0.779768	5.5956e-05	7.3072e-05	0.986642	5.53233e-05	1.97492e-05	0	0	0	0	0	0	0	0	7.89967e-05	0	1.97492e-05	0	0	0	5.92476e-05	0	0	0	0
IMCC26134	1.49655e-05	3.9127e-05	0.382485	2.56739e-05	7.24137e-06	0.986697	5.52392e-05	0	0	0	0	0	0	0	0	0	0	1.97492e-05	0	0	0	0	0	0	0	0	0
Brumimicrobium	3.19278e-05	4.14113e-05	0.770993	4.47648e-05	4.60814e-05	0.986807	5.51551e-05	7.89967e-05	1.97492e-05	7.89967e-05	0.000118495	1.97492e-05	0.000157993	7.89967e-05	3.94984e-05	3.94984e-05	9.87459e-05	0.000434482	0.000315987	0	7.89967e-05	1.97492e-05	0.000118495	1.97492e-05	0	1.97492e-05	1.97492e-05
Collinsella	2.20094e-05	3.86866e-05	0.568914	2.96238e-05	2.50156e-05	0.986752	5.51551e-05	0	3.94984e-05	0	1.97492e-05	0	0	0	0	0	0	0	0	0	0	0	0	0	0	0	0
Granulicatella	4.83416e-05	4.89706e-05	0.987156	9.08463e-05	9.21629e-05	0.986861	5.42295e-05	3.94984e-05	5.92476e-05	0	9.87459e-05	1.97492e-05	1.97492e-05	3.94984e-05	7.89967e-05	0	0.000118495	0	7.89967e-05	1.97492e-05	0.000217241	0	1.97492e-05	7.89967e-05	1.97492e-05	7.89967e-05	1.97492e-05
ZOR0006	1.5953e-05	4.15133e-05	0.384285	2.69906e-05	7.24137e-06	0.986915	5.40612e-05	0	0	1.97492e-05	0	0	1.97492e-05	0	0	0	0	0	0	0	0	0	0	0	0	0	0
Dyadobacter	3.27836e-05	4.59395e-05	0.713626	4.80564e-05	4.0815e-05	0.986969	5.39771e-05	3.94984e-05	0	5.92476e-05	9.87459e-05	9.87459e-05	0	3.94984e-05	3.94984e-05	1.97492e-05	1.97492e-05	3.94984e-05	0.000315987	0	1.97492e-05	5.92476e-05	3.94984e-05	1.97492e-05	7.89967e-05	0	1.97492e-05
Actinobacillus	1.25078e-05	3.81661e-05	0.327721	1.97492e-06	2.3699e-05	0.987023	5.38929e-05	0	0	0	0	0	0	5.92476e-05	0	0	0	0	5.92476e-05	0	0	1.97492e-05	3.94984e-05	1.97492e-05	0.000118495	0.000414733	1.97492e-05
Caloramator	1.27492e-05	4.51103e-05	0.282623	1.25078e-05	1.38244e-05	0.987077	5.35564e-05	0	0	0	0	0	0	0	0	0	0	0	0	0	0	0	0	0	0	0	0
Irregularibacter	3.69749e-05	4.7704e-05	0.775089	3.94984e-05	5.66143e-05	0.98713	5.35143e-05	0	1.97492e-05	1.97492e-05	1.97492e-05	0	0	7.89967e-05	0	0	1.97492e-05	0	1.97492e-05	0	1.97492e-05	0	0	0	0	3.94984e-05	1.97492e-05
Candidimonas	3.94106e-05	4.75363e-05	0.829064	6.25391e-05	5.66143e-05	0.987183	5.30936e-05	1.97492e-05	5.92476e-05	1.97492e-05	0	0	5.92476e-05	0	0	1.97492e-05	9.87459e-05	1.97492e-05	3.94984e-05	0	5.92476e-05	1.97492e-05	0	0	0	3.94984e-05	1.97492e-05
Oribacterium	1.93761e-05	3.85432e-05	0.502713	3.09404e-05	1.44827e-05	0.987236	5.30094e-05	0	0	0	0	0	0	0	0	0	0	0	0	0	0	0	0	0	0	7.89967e-05	0
Tellurimicrobium	1.02476e-05	3.80475e-05	0.269338	5.26645e-06	1.57993e-05	0.987289	5.22522e-05	0	0	0	0	0	0	0	0	0	0	0	0	0	0	0	0	0	0	0	0
Microvirga	3.30689e-05	4.88889e-05	0.67641	5.26645e-05	4.14733e-05	0.987393	5.19577e-05	1.97492e-05	0	0	7.89967e-05	3.94984e-05	1.97492e-05	0	1.97492e-05	0	3.94984e-05	1.97492e-05	0	0	1.97492e-05	0	0	9.87459e-05	0	0	5.92476e-05
Lachnospiraceae_NK4B4_group	4.55987e-05	5.27416e-05	0.864567	7.17554e-05	6.51723e-05	0.987341	5.19577e-05	9.87459e-05	1.97492e-05	0	1.97492e-05	1.97492e-05	7.89967e-05	1.97492e-05	0	1.97492e-05	1.97492e-05	1.97492e-05	5.92476e-05	0	1.97492e-05	1.97492e-05	0	5.92476e-05	0	0	5.92476e-05
Prevotellaceae_Ga6A1_group	2.67272e-05	4.15676e-05	0.642982	3.15987e-05	3.68651e-05	0.987444	5.12425e-05	3.94984e-05	1.97492e-05	0	9.87459e-05	0	0	0	0.000394984	5.92476e-05	1.97492e-05	3.94984e-05	9.87459e-05	1.97492e-05	1.97492e-05	3.94984e-05	0.000276489	1.97492e-05	3.94984e-05	3.94984e-05	0.000217241
Rubrobacter	1.91787e-05	3.52082e-05	0.544722	3.02821e-05	1.84326e-05	0.987494	5.02748e-05	1.97492e-05	3.94984e-05	0	1.97492e-05	0	0	0	0	0	0	0	0	0	1.97492e-05	0	0	0	0	0	0
Sarcina	9.87459e-06	3.54553e-05	0.278508	1.7116e-05	3.29153e-06	0.987544	4.95176e-05	0	0	0	0	0	0	0	0	0	0	0	0	0	0	0	0	0	0	0	0
Parvibaculum	2.41598e-05	4.54322e-05	0.531778	3.2257e-05	2.23824e-05	0.987593	4.94755e-05	0	0	0	0	0	0	0	0	0	0	0	0	0	0	0	0	0	0	0	0
Oscillospira	4.09247e-05	3.3149e-05	1.23457	0.000108621	8.8213e-05	0.987643	4.94334e-05	0.000157993	1.97492e-05	0.000157993	0.000118495	0.000375235	1.97492e-05	0.000118495	0.000118495	9.87459e-05	9.87459e-05	7.89967e-05	0.000157993	9.87459e-05	0.000118495	7.89967e-05	0.000157993	0.000177743	1.97492e-05	7.89967e-05	0.000157993
Brevibacillus	4.13416e-05	4.90751e-05	0.842416	5.26645e-05	6.71472e-05	0.987739	4.82134e-05	0	0	5.92476e-05	3.94984e-05	7.89967e-05	0.000138244	1.97492e-05	1.97492e-05	1.97492e-05	5.92476e-05	0	0	1.97492e-05	1.97492e-05	0	7.89967e-05	3.94984e-05	0.000138244	3.94984e-05	1.97492e-05
Roseiarcus	2.37649e-05	3.8673e-05	0.614507	3.48902e-05	2.17241e-05	0.987691	4.82134e-05	0	0	5.92476e-05	0	0	0	0	0	0	0	0	0	0	0	0	0	0	0	0	1.97492e-05
SP3-e08	9.76487e-06	3.37307e-05	0.289496	3.94984e-06	1.64577e-05	0.987787	4.77926e-05	0	0	0	0	0	0	0	0	0	0	0	0	0	3.94984e-05	0	1.97492e-05	0	0	0	0.000375235
Hamadaea	1.23981e-05	4.36805e-05	0.283836	1.31661e-05	1.25078e-05	0.987835	4.77506e-05	0	0	0	0	0	0	0	0	0	0	0	0	0	0	0	0	0	0	0	0
Tessaracoccus	2.13511e-05	3.62634e-05	0.588778	2.3699e-05	2.89655e-05	0.987882	4.77085e-05	0.000157993	0.000118495	1.97492e-05	0.000177743	0	1.97492e-05	3.94984e-05	1.97492e-05	5.92476e-05	0	5.92476e-05	1.97492e-05	9.87459e-05	7.89967e-05	0	0.000375235	0	0	1.97492e-05	0
Methylotenera	3.50658e-05	4.30923e-05	0.813737	4.9373e-05	4.47648e-05	0.98793	4.75402e-05	0	0	0	0	0	0	0	0	0	9.87459e-05	0	5.92476e-05	0	0	0	0	0	0	0	0
Alkanibacter	2.95799e-05	4.34998e-05	0.680001	4.01567e-05	3.2257e-05	0.987977	4.7414e-05	0	0	0	0	0	0	0	0	0	0	0	0	0	0	0	0	0	0	0	0
Propionivibrio	9.12851e-06	3.33149e-05	0.274007	4.60814e-06	1.44827e-05	0.988024	4.69091e-05	0	0	0	3.94984e-05	0	0	0	1.97492e-05	1.97492e-05	0	1.97492e-05	0.000375235	0	0	0	0	0	0	0	0
Kingella	2.22288e-05	4.20097e-05	0.529135	3.81818e-05	1.18495e-05	0.988071	4.67829e-05	0	0	0	0	1.97492e-05	0	1.97492e-05	1.97492e-05	0	0	1.97492e-05	0	0	0	0	0	0	0	1.97492e-05	0
Pseudactinotalea	4.09686e-05	3.87695e-05	1.05672	5.5956e-05	7.57052e-05	0.988118	4.66567e-05	1.97492e-05	9.87459e-05	1.97492e-05	0	5.92476e-05	0.000118495	1.97492e-05	0	1.97492e-05	9.87459e-05	0	0	0	1.97492e-05	0	0	0	1.97492e-05	5.92476e-05	0.000118495
Sinobaca	3.91692e-05	4.55497e-05	0.859923	2.89655e-05	7.57052e-05	0.988164	4.65305e-05	9.87459e-05	0	1.97492e-05	0.000157993	1.97492e-05	7.89967e-05	1.97492e-05	0.000197492	1.97492e-05	1.97492e-05	0.000197492	0.000118495	9.87459e-05	0.000118495	0	0.000355485	7.89967e-05	0.000355485	0.000118495	0.000197492
MM2	1.08182e-05	3.89812e-05	0.277523	1.25078e-05	9.87459e-06	0.988211	4.64464e-05	0	0	0	0	0	0	0	0	0	0	0	0	0	1.97492e-05	0	0	0	0	0	0
Negativibacillus	5.56488e-05	4.28725e-05	1.29801	0.00015141	9.54544e-05	0.988257	4.63202e-05	5.92476e-05	3.94984e-05	0.000118495	0.000197492	0.000197492	0.00023699	0.000315987	3.94984e-05	0.000118495	7.89967e-05	3.94984e-05	0.000118495	9.87459e-05	0.000118495	7.89967e-05	5.92476e-05	7.89967e-05	9.87459e-05	0.000118495	3.94984e-05
Rhodococcus	4.12758e-05	4.46355e-05	0.924731	8.8213e-05	6.38557e-05	0.988303	4.61939e-05	1.97492e-05	3.94984e-05	7.89967e-05	9.87459e-05	3.94984e-05	3.94984e-05	1.97492e-05	3.94984e-05	7.89967e-05	1.97492e-05	3.94984e-05	1.97492e-05	7.89967e-05	0	5.92476e-05	0	3.94984e-05	1.97492e-05	3.94984e-05	1.97492e-05
Cetobacterium	3.33981e-05	3.76403e-05	0.887296	4.54231e-05	5.20062e-05	0.988349	4.55629e-05	0	0	3.94984e-05	0	0	0	0	0	0	0	0	0.000118495	0	0	0.000118495	0	0	5.92476e-05	1.97492e-05	7.89967e-05
Paludicola	3.09404e-05	3.34369e-05	0.925336	7.37303e-05	4.21316e-05	0.988394	4.55208e-05	7.89967e-05	1.97492e-05	3.94984e-05	9.87459e-05	5.92476e-05	7.89967e-05	7.89967e-05	5.92476e-05	0.000118495	3.94984e-05	0	3.94984e-05	1.97492e-05	9.87459e-05	1.97492e-05	7.89967e-05	0	1.97492e-05	1.97492e-05	5.92476e-05
unidentified_UCG-010	4.2768e-05	4.0415e-05	1.05822	7.43886e-05	7.43886e-05	0.988439	4.51422e-05	9.87459e-05	0	1.97492e-05	7.89967e-05	7.89967e-05	7.89967e-05	0.000157993	0.000256739	0.000118495	1.97492e-05	0.000177743	3.94984e-05	0.000118495	0.000157993	9.87459e-05	0.000177743	5.92476e-05	7.89967e-05	0	0.000197492
Atopobium	4.67617e-05	4.18491e-05	1.11739	9.94042e-05	0.000108621	0.988484	4.5058e-05	0.000177743	1.97492e-05	9.87459e-05	5.92476e-05	5.92476e-05	0.000118495	0.000157993	0.000177743	3.94984e-05	0.000157993	0.000276489	0.000276489	3.94984e-05	0.000256739	0.000157993	0.000256739	5.92476e-05	3.94984e-05	0.000118495	0.000256739
IS-44	1.27492e-05	3.67822e-05	0.346613	1.11912e-05	1.57993e-05	0.988529	4.48477e-05	0	0	0	1.97492e-05	0	0	0	0	0	0	0	0	0	0	0	0	1.97492e-05	0	0	0
Citricoccus	4.042e-05	3.97968e-05	1.01566	5.20062e-05	7.3072e-05	0.988574	4.45952e-05	7.89967e-05	0	0	1.97492e-05	5.92476e-05	0.00023699	5.92476e-05	1.97492e-05	0.000118495	1.97492e-05	7.89967e-05	0.000157993	1.97492e-05	7.89967e-05	1.97492e-05	9.87459e-05	0.000118495	0.000197492	1.97492e-05	7.89967e-05
Actinospica	1.25298e-05	3.84787e-05	0.325628	1.31661e-05	1.31661e-05	0.988618	4.40063e-05	0	0	0	0	0	0	0	0	0	0	0	0	0	0	0	0	0	0	0	0
Parviterribacter	1.43072e-05	3.03287e-05	0.471737	2.63322e-05	7.24137e-06	0.988662	4.39642e-05	0	0	1.97492e-05	0	0	0	3.94984e-05	0	0	0	0	0	0	0	5.92476e-05	0	1.97492e-05	0	0	0
Sedimentibacter	3.31786e-05	4.3626e-05	0.760525	5.52977e-05	4.87147e-05	0.988705	4.33752e-05	3.94984e-05	0	0.000138244	5.92476e-05	7.89967e-05	1.97492e-05	1.97492e-05	3.94984e-05	5.92476e-05	9.87459e-05	0	0.000296238	5.92476e-05	7.89967e-05	3.94984e-05	9.87459e-05	5.92476e-05	5.92476e-05	7.89967e-05	3.94984e-05
C39	1.68526e-05	3.29477e-05	0.511497	1.57993e-05	2.30407e-05	0.988748	4.32069e-05	1.97492e-05	0	1.97492e-05	0.000118495	1.97492e-05	5.92476e-05	3.94984e-05	0.000157993	0	3.94984e-05	3.94984e-05	5.92476e-05	1.97492e-05	0.000335736	0	1.97492e-05	1.97492e-05	0	7.89967e-05	0.000118495
Adhaeribacter	1.67868e-05	2.8976e-05	0.579336	2.23824e-05	2.04075e-05	0.988792	4.32069e-05	0	0	0	0	0	0	0	5.92476e-05	0	1.97492e-05	0	0	0	0	1.97492e-05	0	1.97492e-05	0	0	1.97492e-05
Dechloromonas	1.89592e-05	3.05418e-05	0.620763	2.43573e-05	2.50156e-05	0.988834	4.29124e-05	5.92476e-05	0	0	1.97492e-05	0	1.97492e-05	1.97492e-05	7.89967e-05	1.97492e-05	1.97492e-05	0	0.000335736	3.94984e-05	7.89967e-05	0	0	1.97492e-05	1.97492e-05	0	0
Actinoplanes	1.40219e-05	3.74738e-05	0.374179	1.7116e-05	1.25078e-05	0.988877	4.28283e-05	0	0	0	0	0	0	0	0	0	0	0	0	0	0	0	0	0	0	0	0
Inquilinus	2.35454e-05	3.88184e-05	0.606554	3.09404e-05	2.63322e-05	0.98892	4.27441e-05	5.92476e-05	0	0	0	0	0	0	0	1.97492e-05	0	0	0	0	0	0	0	0	0	0	0
Fluviicola	2.19874e-05	3.1554e-05	0.696818	2.83072e-05	2.83072e-05	0.988963	4.26179e-05	7.89967e-05	0	1.97492e-05	9.87459e-05	0.000118495	0	0	0	0	9.87459e-05	0.000118495	0.000335736	3.94984e-05	1.97492e-05	0	0	1.97492e-05	0	0	1.97492e-05
Anaerococcus	3.24984e-05	3.94678e-05	0.823415	5.26645e-05	4.01567e-05	0.989005	4.21972e-05	7.89967e-05	0	7.89967e-05	5.92476e-05	0	0	0	0	0	3.94984e-05	0	0	0	0	0	0	3.94984e-05	0	0	1.97492e-05
Caulobacter	1.70062e-05	2.9443e-05	0.577599	1.90909e-05	2.3699e-05	0.989047	4.21551e-05	1.97492e-05	0	0	1.97492e-05	3.94984e-05	3.94984e-05	0	0	0	0	0	9.87459e-05	0	0	1.97492e-05	0	0	0	0	0
Candidatus_Brocadia	9.91848e-06	2.89141e-05	0.343033	1.57993e-05	5.26645e-06	0.989089	4.19448e-05	0	0	0	0	0	0	0	0	0	0	0	0	0	0	0	0	0	0	0	0
Anaerocella	2.42257e-05	3.16078e-05	0.766447	3.81818e-05	2.76489e-05	0.989131	4.17765e-05	0	0	0	0	0	1.97492e-05	0	0	0	1.97492e-05	1.97492e-05	1.97492e-05	0	0	3.94984e-05	0	0	0.000138244	0	0.000118495
Faecalibaculum	2.99749e-05	3.46521e-05	0.865022	4.21316e-05	4.0815e-05	0.989214	4.13979e-05	0	0	0	0	1.97492e-05	0	0	0	0	0	0	0	0	0	0	0	0	0	0	7.89967e-05
Prevotella_7	3.87523e-05	3.91049e-05	0.990983	5.92476e-05	5.79309e-05	0.989172	4.13979e-05	0	0	1.97492e-05	0.000138244	1.97492e-05	0	0	1.97492e-05	0	0	0	0	0	1.97492e-05	0	1.97492e-05	0	3.94984e-05	0	0.000118495
Eubacterium	1.06646e-05	2.88018e-05	0.370274	8.55798e-06	1.44827e-05	0.989255	4.11875e-05	0	0	0	1.97492e-05	0	0	0	0	0	0	3.94984e-05	0	1.97492e-05	0	0	3.94984e-05	0	0	0	0
Larkinella	1.29467e-05	3.29976e-05	0.392353	2.17241e-05	5.92476e-06	0.989296	4.11875e-05	0	0	0	0	0	0	0	0	0	0	0	0	0	0	0	0	1.97492e-05	0	0	0
Cytophaga	2.43354e-05	3.73675e-05	0.651245	2.63322e-05	3.42319e-05	0.989337	4.10192e-05	0	0	0	0	0	0	0	1.97492e-05	0	0	0	1.97492e-05	0	1.97492e-05	0	0	9.87459e-05	1.97492e-05	0	9.87459e-05
S5-A14a	1.60846e-05	2.8903e-05	0.556504	2.23824e-05	1.64577e-05	0.989378	4.09351e-05	0	0	1.97492e-05	0	0	0	0	3.94984e-05	1.97492e-05	0	7.89967e-05	0	0	1.97492e-05	5.92476e-05	0	0	0	0	0
Legionella	3.92789e-05	4.01433e-05	0.978468	6.18808e-05	5.20062e-05	0.989419	4.0893e-05	0	1.97492e-05	0	1.97492e-05	0	1.97492e-05	0	0.000138244	1.97492e-05	0	1.97492e-05	0	1.97492e-05	0	0	0	0	0	0	0
Castellaniella	2.76927e-05	3.4465e-05	0.803504	5.5956e-05	2.56739e-05	0.989459	4.05985e-05	0	0	0	1.97492e-05	1.97492e-05	9.87459e-05	1.97492e-05	3.94984e-05	0	3.94984e-05	0	5.92476e-05	0	7.89967e-05	0	0	0	0	0	0
Arthrobacter	1.72476e-05	2.93908e-05	0.586837	1.77743e-05	2.63322e-05	0.98954	4.04723e-05	0	0	0	0	0	5.92476e-05	0	1.97492e-05	0	0	0	1.97492e-05	0	0	0	0	1.97492e-05	0	0	1.97492e-05
Edwardsiella	1.50972e-05	3.30097e-05	0.457355	1.97492e-05	1.5141e-05	0.9895	4.04723e-05	0	0	3.94984e-05	0	1.97492e-05	0	0	0	0	0	0	1.97492e-05	0	0	0	0	3.94984e-05	0	0	1.97492e-05
Flexilinea	2.2931e-05	3.35253e-05	0.683991	2.76489e-05	3.02821e-05	0.989621	4.02619e-05	1.97492e-05	0	1.97492e-05	0	9.87459e-05	0	0	0.000138244	0	1.97492e-05	0	7.89967e-05	5.92476e-05	1.97492e-05	0	7.89967e-05	1.97492e-05	0.000118495	0	0.000315987
Advenella	2.02978e-05	3.04653e-05	0.666258	2.89655e-05	1.97492e-05	0.989581	4.02619e-05	9.87459e-05	0	1.97492e-05	0	0	0.000118495	0	1.97492e-05	0	3.94984e-05	0	0	0	0	0	0	1.97492e-05	7.89967e-05	0	0
Leadbetterella	1.09937e-05	2.87381e-05	0.382548	1.77743e-05	6.58306e-06	0.989661	4.01357e-05	0	0	0	0	0	1.97492e-05	0	0	0	0	0	0	0	0	0	0	0	0	0	0
Nordella	1.1257e-05	2.83772e-05	0.396694	1.5141e-05	1.05329e-05	0.989701	4.00516e-05	0	0	1.97492e-05	0	0	0	0	0	0	0	9.87459e-05	0	0	0	0	0	0	0	0	0
Actinophytocola	1.63699e-05	3.41504e-05	0.479346	2.23824e-05	1.5141e-05	0.989741	3.99674e-05	0	0	0	0	0	0	0	0	0	0	0	0	0	0	0	0	0	0	0	0
JGI_0001001-H03	8.33854e-06	2.99646e-05	0.27828	6.58306e-06	1.05329e-05	0.989781	3.98412e-05	0	0	0	0	0	0	0	0	0	0	0	0	0	0	0	0	0	0	0	0
[Cytophaga]_xylanolytica_group	6.18808e-06	2.66346e-05	0.232332	6.58306e-07	1.18495e-05	0.98982	3.94626e-05	0	0	0	0	0	0	1.97492e-05	0	0	0	0	0.000296238	0	1.97492e-05	0	0	0	0	0	0
Gemmata	1.68965e-05	2.9704e-05	0.56883	2.30407e-05	1.77743e-05	0.989859	3.9126e-05	0	0	0	0	0	0	0	1.97492e-05	0	0	0	3.94984e-05	0	0	0	0	0	0	0	0
Sphingopyxis	2.4094e-05	2.59899e-05	0.927051	4.14733e-05	4.87147e-05	0.989898	3.89157e-05	9.87459e-05	0	5.92476e-05	1.97492e-05	9.87459e-05	3.94984e-05	3.94984e-05	1.97492e-05	3.94984e-05	5.92476e-05	3.94984e-05	0.000296238	3.94984e-05	3.94984e-05	0	0	1.97492e-05	1.97492e-05	0.000118495	7.89967e-05
Apilactobacillus	9.85265e-06	2.74359e-05	0.359115	9.21629e-06	1.18495e-05	0.989937	3.89157e-05	0	0	0	0	0	0	0	0	0	0	0	0	0	0	0	0	0	0	0	0
Dechlorobacter	1.57555e-05	2.76226e-05	0.570383	9.21629e-06	2.83072e-05	0.989976	3.86632e-05	0	0	0	7.89967e-05	0	0	0	0	1.97492e-05	0	3.94984e-05	0.000296238	1.97492e-05	1.97492e-05	0	0	0	0	0	1.97492e-05
[truncated: 1,005 more rows]

## Sheet: day 60
species	average	sd	ratio	ava	avb	cusum	Contribution	AMW1	AMW2	AMW3	AMW4	AMW5	AMW6	AMW7	AMW8	AMW9	AMW10	Control1	Control2	Control3	Control4	Control5	Control6	Control7	Control8	Control9	Control10
[truncated: 1,536 more rows]
