# Supplementary material for: Multi-omics reveals that alkaline mineral water improves the respiratory health and growth performance of transported calves
Source: Microbiome. 2024 Mar 8;12:48. doi: 10.1186/s40168-023-01742-4 (PMC10921756; doi:10.1186/s40168-023-01742-4)
Supplement: Supplementary file 10 — Additional file 9: Supplementary Table 6. Detailed Information on the Differentially Expressed Genes between the AMW and Control Groups at Each Time Point (Excel Table). [file 40168_2023_1742_MOESM9_ESM.xlsx]

## Sheet: day -3 upregulated
gene_id	AMW 9	AMW 1	AMW 4	AMW 8	AMW 5	AMW 7	AMW 3	AMW 10	AMW 6	AMW 2	Control 7	Control 2	Control 5	Control 4	Control 1	Control 6	Control 10	Control 3	Control 9	Control 8	AMW	Control	log2FoldChange	pvalue	padj	gene_name	gene_chr	gene_start	gene_end	gene_strand	gene_length	gene_biotype	gene_description	tf_family
ENSBTAG00000033886	29.4186	0	7.18865	11.0093	0	19.2695	23.8051	16.8895	8.97846	0	1.00394	0	0	0	0	0	0	0	0	0	11.6559	0.100394	5.68649	1.56e-05	0.134284	CIST1	7	4940147	4984507	+	1557	protein_coding	intestine-specific transcript 1 protein [Source:NCBI gene (formerly Entrezgene);Acc:506589]	-
ENSBTAG00000015551	44709	691.47	513.989	1111.02	3247.82	40682.4	1594.06	34452.5	42820.3	2633.51	485.905	1170.75	4104.54	4163.81	2415.61	2623.76	484.905	679.023	728.35	1122.43	17245.6	1797.91	3.26183	2.52e-05	0.134284	-	4	99482020	99482705	-	686	protein_coding	-	-
ENSBTAG00000051412	2308.44	4.52533	8.38676	0	143.644	269.773	0	305.067	5803.08	555.345	0	11.2212	4.43974	56.6882	415.782	1.77341	22.0411	62.0021	2.27609	0	939.827	57.6224	5.32671	3.1e-05	0.134284	HBA	25	216448	217264	+	612	protein_coding	hemoglobin, alpha 2 [Source:NCBI gene (formerly Entrezgene);Acc:512439]	-
ENSBTAG00000051730	408.184	74.2154	170.131	100.001	849.693	490.913	111.972	192.118	761.174	715.046	52.2047	35.5338	84.3551	87.8112	299.113	38.1283	57.7268	81.0027	56.9023	25.8417	387.345	81.8619	2.24091	3.38e-05	0.134284	-	NKLS02002005.1	67957	69416	-	1460	lncRNA	-	-
ENSBTAG00000009331	612.275	12.6709	53.9149	74.3126	140.398	449.621	56.4268	414.849	90.7823	289.521	2.00787	50.4954	0	0	19.5754	98.4242	24.1403	23.0008	20.4848	21.3475	219.477	25.9476	3.07824	0.000115772	0.240409	CPAMD8	7	6073318	6174087	+	6557	protein_coding	C3 and PZP like alpha-2-macroglobulin domain containing 8 [Source:VGNC Symbol;Acc:VGNC:27644]	-
ENSBTAG00000004261	8.27399	9.95572	10.783	0	77.9088	143.145	0	23.2231	104.749	0	0	6.5457	0	0	0	0	1.04958	2.00007	0	0	37.8038	0.959535	5.2853	0.000122484	0.240409	SPON2	6	117253087	117256856	+	2543	protein_coding	spondin 2 [Source:VGNC Symbol;Acc:VGNC:35228]	-
ENSBTAG00000050046	2647.68	108.608	135.386	159.635	229.669	1447.96	192.204	1749.12	2570.83	273.036	107.421	144.005	127.643	355.691	216.896	357.342	131.197	58.002	114.943	217.969	951.413	183.111	2.37725	0.000130491	0.240409	-	3	66497575	66498349	-	180	protein_coding	-	-
ENSBTAG00000049459	245.462	59.7343	81.4714	96.3312	136.34	400.071	181.624	260.732	508.78	162.791	33.1299	74.808	0	0	90.047	30.1479	29.3882	42.0014	43.2458	48.3127	213.334	39.1081	2.44574	0.000163225	0.258821	-	1	70640306	70641382	-	1077	lncRNA	-	-
ENSBTAG00000052744	2664.23	648.932	603.847	563.308	783.146	2293.98	597.772	1737.51	1874.5	916.99	268.051	392.742	951.214	451.283	524.622	484.141	530.037	432.015	246.956	485.374	1268.42	476.643	1.41209	0.000167401	0.258821	-	18	11690843	11720646	-	3576	protein_coding	-	-
ENSBTAG00000033334	562.631	282.38	276.763	287.159	331.112	715.723	209.837	532.02	638.469	718.137	188.74	286.141	116.543	356.802	234.905	208.376	180.527	158.005	174.121	168.533	455.423	207.269	1.13537	0.000175607	0.258821	SPATA2L	18	14575038	14579286	-	2550	protein_coding	spermatosis associated 2 like [Source:VGNC Symbol;Acc:VGNC:35182]	-
ENSBTAG00000019095	289.59	484.21	105.434	525.693	340.039	531.287	524.593	155.172	785.117	255.521	128.504	276.79	48.8371	63.3575	227.075	240.297	123.85	79.0027	104.7	98.8725	399.666	139.129	1.52135	0.000218164	0.301448	CCR10	19	42736941	42738908	-	1098	protein_coding	C-C motif chemokine receptor 10 [Source:VGNC Symbol;Acc:VGNC:26983]	-
ENSBTAG00000021993	839.351	196.399	226.443	238.534	562.404	881.808	430.255	806.474	605.548	124.669	12.0472	126.239	180.919	198.965	168.349	230.543	182.626	118.004	9.10437	125.838	491.188	135.263	1.8603	0.000371443	0.432203	SPDEF	23	8591537	8608865	-	1935	protein_coding	SAM pointed domain containing ETS transcription factor [Source:VGNC Symbol;Acc:VGNC:35198]	ETS
ENSBTAG00000006342	8867.88	1167.53	1175.34	1574.33	3544.85	4451.25	845.521	3728.36	14147.1	4027.54	1281.02	1588.74	1636.04	1762.89	1781.36	2071.34	942.52	787.027	813.703	815.698	4352.97	1348.03	1.6911	0.000408652	0.451724	ATP5IF1	2	125145420	125147786	-	575	protein_coding	ATP synthase inhibitory factor subunit 1 [Source:VGNC Symbol;Acc:VGNC:103019]	-
ENSBTAG00000051631	912.897	190.969	127	237.617	723.091	1159.84	223.944	909.923	1148.25	628.498	185.728	142.135	374.048	270.103	221.594	459.313	121.751	92.0031	87.6296	105.614	626.202	205.992	1.60385	0.000671495	0.618559	PNKD	2	106298904	106301390	+	620	protein_coding	PNKD metallo-beta-lactamase domain containing [Source:NCBI gene (formerly Entrezgene);Acc:616561]	-
ENSBTAG00000001074	414.619	114.038	95.8487	239.452	293.781	581.755	112.854	568.965	475.859	285.4	158.622	144.941	203.118	200.076	133.113	94.8774	82.9166	116.004	88.7676	108.984	318.257	133.142	1.25743	0.000783618	0.666316	SAYSD1	23	12969790	12976488	-	908	protein_coding	SAYSVFN motif domain containing 1 [Source:VGNC Symbol;Acc:VGNC:34303]	-
novel.1114	21.1446	1.81013	0	2.75232	0	0	14.1067	0	14.9641	34.0007	0	0	0	0	0	0	0	0	0	0	8.87787	0	5.58174	0.000926853	0.689377	-	15	80696635	80701444	-	441	-	- && - && -	-
ENSBTAG00000044204	12811.8	4129.81	7401.92	3515.63	9028.49	9930.2	4518.56	13933.8	11034.5	6882.57	1120.39	2787.53	5879.33	6703.66	3319.21	3675.39	4783.97	2639.09	1141.46	3507.73	8318.74	3555.78	1.22621	0.00114228	0.774877	CD79B	19	48132030	48135645	-	1401	protein_coding	CD79b molecule [Source:VGNC Symbol;Acc:VGNC:27047]	-
ENSBTAG00000037600	3275.58	280.57	203.678	402.756	688.194	4951.34	641.855	1391.27	5503.8	387.402	255	359.079	496.141	472.402	898.121	836.162	371.55	270.009	397.178	552.787	1772.64	490.843	1.85248	0.00147312	0.788885	-	8	83421783	83422175	-	393	protein_coding	-	-
ENSBTAG00000045497	396.232	58.8293	63.4998	70.6429	335.17	641.398	96.102	691.414	592.579	231.823	85.3346	79.4835	173.15	178.957	122.934	168.474	29.3882	21.0007	36.4175	38.2008	317.769	93.334	1.7672	0.00159879	0.788885	-	21	65114052	65114440	+	198	protein_coding	-	-
ENSBTAG00000000399	30.338	9.95572	0	6.42208	54.3738	0	0	24.2787	55.866	0	0	0	0	0	0	0	4.19831	0	0	2.2471	18.1234	0.644541	4.8365	0.00160575	0.788885	NANOS3	7	11807308	11809941	-	790	protein_coding	nanos C2HC-type zinc finger 3 [Source:HGNC Symbol;Acc:HGNC:22048]	-
ENSBTAG00000027610	6094.25	228.982	319.895	353.214	2286.14	4899.95	1435.36	3333.57	4702.72	877.837	218.858	412.379	543.868	1420.54	1604.4	718.231	568.871	304.01	410.835	732.556	2453.19	693.455	1.82274	0.00171701	0.806217	-	15	53690341	53690661	+	321	protein_coding	-	-
ENSBTAG00000053419	8592.08	392.798	327.084	892.669	1231.93	6909.48	677.122	6997.54	7634.69	2360.48	332.303	445.108	1892.44	2124.14	1259.87	1416.95	226.709	212.007	293.616	514.587	3601.59	871.774	2.0466	0.00172334	0.806217	-	5	47504807	47505199	+	288	protein_coding	-	-
ENSBTAG00000018749	334.637	91.4116	220.452	164.222	269.435	553.309	109.327	688.248	618.516	199.883	55.2165	70.1325	0	132.273	66.5565	279.312	78.7183	111.004	52.3501	76.4015	324.944	92.1964	1.81675	0.00187109	0.806217	NUDT16	1	138547391	138550417	-	2933	protein_coding	nudix hydrolase 16 [Source:VGNC Symbol;Acc:VGNC:32330]	-
ENSBTAG00000038757	125.029	0	0	0	32.462	65.1492	0	52.7797	761.174	55.6376	0	0	0	0	18.0094	0	1.04958	6.0002	0	11.2355	109.223	3.62947	4.90597	0.0019077	0.806217	HBM	25	213430	215062	+	1366	protein_coding	hemoglobin subunit mu [Source:VGNC Symbol;Acc:VGNC:29766]	-
ENSBTAG00000006262	297.864	123.994	94.6506	103.671	128.225	267.937	97.8653	163.617	198.524	254.49	77.3031	26.1828	166.49	104.484	16.4434	55.8624	102.859	64.0022	63.7306	74.1544	173.084	75.1512	1.20582	0.00197096	0.806217	LIMS2	2	4842239	4887427	+	2761	protein_coding	LIM zinc finger domain containing 2 [Source:VGNC Symbol;Acc:VGNC:30891]	-
ENSBTAG00000004588	1041.6	348.45	1210.09	290.828	920.298	500.089	443.48	806.474	587.591	424.494	136.535	276.79	238.636	280.107	230.99	180.001	516.392	617.021	129.737	387.625	657.34	299.383	1.1346	0.00207863	0.806217	KCNN4	18	51965948	51979728	-	2225	protein_coding	potassium calcium-activated channel subfamily N member 4 [Source:VGNC Symbol;Acc:VGNC:30486]	-
ENSBTAG00000003161	881.64	268.804	240.82	376.15	352.213	965.309	429.373	364.18	910.815	637.771	246.968	241.256	294.133	158.949	585.697	235.863	203.618	212.007	223.057	256.17	542.708	265.772	1.02944	0.00228378	0.816597	YBEY	1	145972840	145977560	+	1335	protein_coding	ybeY metalloendoribonuclease [Source:VGNC Symbol;Acc:VGNC:54568]	-
ENSBTAG00000050496	508.391	190.969	86.2638	1568.82	495.857	708.382	82.8769	57.0021	601.557	58.7285	154.606	52.3656	43.2875	71.1382	279.537	26.6011	88.1645	61.0021	129.737	274.147	435.885	118.059	1.88442	0.00237409	0.816597	-	17	70709255	70709792	-	429	protein_coding	-	-
ENSBTAG00000052953	13280.7	1392.9	1181.34	4198.21	2711.39	8471.23	1609.05	8144.97	7584.81	1765.98	1556.1	1933.79	2336.41	2829.97	2310.68	1598.73	1000.25	1165.04	2925.92	1874.08	5034.05	1953.1	1.36597	0.00263072	0.836697	-	18	54982135	54982669	-	534	pseudogene	-	-
ENSBTAG00000053792	77.2239	6.33546	17.9716	8.25696	0	0	52.9002	24.2787	32.921	0	3.01181	0	0	0	0	0	0	2.00007	1.13805	10.112	21.9888	1.62619	3.77343	0.00276472	0.836697	H2AC7	23	31766348	31766740	+	393	protein_coding	H2A clustered histone 7 [Source:VGNC Symbol;Acc:VGNC:83565]	-
ENSBTAG00000007065	945.993	198.209	219.254	247.709	374.936	1219.48	156.055	805.419	1058.46	660.439	166.653	195.436	560.517	384.591	220.811	191.528	141.693	149.005	175.259	191.004	588.596	237.65	1.30867	0.00277112	0.836697	TRAPPC6A	18	52816717	52826341	-	963	protein_coding	trafficking protein particle complex 6A [Source:VGNC Symbol;Acc:VGNC:36292]	-
ENSBTAG00000007897	665.597	91.4116	115.018	45.872	72.2279	823.082	54.6635	581.633	460.895	204.004	58.2283	54.2358	78.8054	0	100.226	264.238	52.4789	43.0015	6.82828	42.695	311.44	70.0737	2.15087	0.00283211	0.836697	POMC	11	74117511	74124989	+	1084	protein_coding	proopiomelanocortin [Source:VGNC Symbol;Acc:VGNC:33155]	-
ENSBTAG00000043573	1372.56	17.1962	35.9433	20.1837	146.891	790.048	209.837	1145.32	813.05	7.21228	7.02755	15.8967	257.505	180.069	87.6979	148.08	26.2394	18.0006	40.9697	56.1776	455.824	83.7663	2.4442	0.00286218	0.836697	-	MT	5446	5518	-	73	Mt_tRNA	-	-
ENSBTAG00000002500	363.136	210.88	196.49	214.681	448.787	787.296	320.046	894.089	791.102	520.314	198.779	278.66	276.374	124.492	264.66	446.899	141.693	199.007	132.013	164.039	474.682	222.662	1.09146	0.00287629	0.836697	FBXL15	26	23043063	23046230	+	1243	protein_coding	F-box and leucine rich repeat protein 15 [Source:VGNC Symbol;Acc:VGNC:54431]	-
ENSBTAG00000031583	778.675	165.627	222.848	165.139	203.699	1429.61	46.7285	784.307	856.945	644.984	89.3503	152.421	428.435	167.842	199.669	349.362	57.7268	79.0027	86.4915	120.22	529.856	173.052	1.61422	0.00309837	0.841898	NUPR2	25	27771475	27772376	-	561	protein_coding	nuclear protein 2, transcriptional regulator [Source:NCBI gene (formerly Entrezgene);Acc:614047]	-
ENSBTAG00000032057	180.189	42.5381	15.5754	9.1744	172.86	200.953	48.4918	133.005	225.459	57.6982	67.2637	65.457	12.2093	13.3384	73.6036	10.6405	23.0907	22.0007	9.10437	2.2471	108.594	29.8955	1.85794	0.00325919	0.841898	-	3	28514070	28514381	-	312	protein_coding	-	-
novel.3941	341.992	0.905066	182.113	0	0	1803.07	0	661.858	202.514	60.7892	0	3.7404	69.9259	4161.58	9.39621	15.074	0	31.001	0	0	325.324	429.072	4.20118	0.00344632	0.841898	-	NKLS02002111.1	7369	38369	-	1160	-	- && Q8TGM7.1 RecName: Full=Putative uncharacterized protein ART2; AltName: Full=Antisense to ribosomal RNA transcript protein 2 && -	-
ENSBTAG00000015041	2237.66	299.577	248.008	543.125	808.304	1896.67	170.162	1633	1441.54	922.141	382.5	345.987	425.105	635.798	543.414	730.644	272.89	170.006	231.023	266.282	1020.02	400.365	1.34908	0.00379152	0.841898	NDUFA2	7	51778423	51780743	-	550	protein_coding	NADH:ubiquinone oxidoreductase subunit A2 [Source:NCBI gene (formerly Entrezgene);Acc:327698]	-
ENSBTAG00000004824	300.622	0	3.59433	0	0	18.3519	0	45.3906	530.727	0	0	0	0	0	12.5283	0	2.09915	7.00024	0	0	89.8686	2.16277	5.36626	0.00383779	0.841898	REEP1	11	48518871	48654804	+	3363	protein_coding	receptor accessory protein 1 [Source:VGNC Symbol;Acc:VGNC:33851]	-
ENSBTAG00000030592	74.4659	2.7152	8.38676	6.42208	24.3465	45.8797	28.2134	12.6671	8.97846	39.1524	7.02755	13.0914	6.65961	12.2269	8.61319	5.32023	5.24789	4.00014	17.0707	6.74131	25.1228	8.59989	1.55125	0.00419607	0.841898	-	1	152412955	152413176	+	222	protein_coding	-	-
ENSBTAG00000017955	308.896	459.773	222.848	287.159	451.222	400.071	153.41	983.814	607.543	51.5163	93.366	128.109	180.919	177.845	317.122	162.267	270.791	94.0032	176.397	86.5135	392.625	168.733	1.21802	0.00436719	0.841898	KCNIP3	11	2042277	2138470	+	3615	protein_coding	potassium voltage-gated channel interacting protein 3 [Source:VGNC Symbol;Acc:VGNC:102823]	-
ENSBTAG00000040432	361.298	98.6521	55.113	163.304	254.827	193.612	223.062	110.837	206.505	0	98.3857	69.1974	74.3656	58.9113	18.0094	6.20693	18.8924	23.0008	77.3871	43.8185	166.721	48.8175	1.77336	0.00454492	0.841898	CLDN3	25	33507968	33509181	+	1214	protein_coding	claudin 3 [Source:VGNC Symbol;Acc:VGNC:27414]	-
ENSBTAG00000037644	68711.8	1516.89	1224.47	1342.21	14034.1	16328.6	830.533	19063	91553.4	11426.3	1618.34	3681.49	3516.27	13595.2	12020.9	8352.76	1723.41	824.028	398.316	976.366	22603.1	4670.7	2.2748	0.00471925	0.841898	HBB	15	48362236	48363996	+	733	protein_coding	hemoglobin, beta [Source:NCBI gene (formerly Entrezgene);Acc:280813]	-
ENSBTAG00000046140	1487.48	774.736	531.96	823.861	1089.91	1811.33	648.027	1605.56	3228.26	822.2	275.078	480.642	982.292	842.543	1117.37	789.167	390.443	184.006	253.784	259.54	1282.33	557.486	1.2016	0.00489155	0.841898	NPDC1	11	106072818	106080084	-	2893	protein_coding	neural proliferation, differentiation and control 1 [Source:VGNC Symbol;Acc:VGNC:55066]	-
ENSBTAG00000032774	292.348	26.2469	29.9527	12.8442	17.0425	228.481	0	409.571	237.431	126.73	11.0433	10.2861	83.2451	90.0343	13.3113	13.3006	38.8344	9.0003	15.9326	15.7297	138.065	30.0718	2.20041	0.00489362	0.841898	ADIRF	28	41580544	41583091	+	874	protein_coding	adiposis regulatory factor [Source:VGNC Symbol;Acc:VGNC:25680]	-
ENSBTAG00000009914	2680.77	609.109	487.63	755.053	1593.07	4629.26	441.716	4286.77	3657.23	1632.04	623.444	540.488	1638.26	1545.03	986.602	955.867	426.128	306.01	286.788	405.602	2077.26	771.423	1.42909	0.00511086	0.841898	NDUFS6	20	70839103	70844383	-	1291	protein_coding	NADH:ubiquinone oxidoreductase subunit S6 [Source:VGNC Symbol;Acc:VGNC:31971]	-
ENSBTAG00000040367	147.093	18.1013	1881.03	25.6883	181.787	231.234	24.6867	12630.2	181.565	6860.94	28.1102	34.5987	97.6743	123.38	94.7451	116.158	18.8924	866.029	20.4848	1546.01	2218.23	294.608	2.9126	0.00527839	0.841898	-	2	92575447	92576061	-	615	protein_coding	-	-
ENSBTAG00000047491	427.49	172.868	224.046	155.965	460.96	345.933	253.921	982.759	697.327	497.647	50.1968	98.1855	296.353	80.0305	322.603	48.7687	398.839	49.0017	139.98	179.768	421.892	166.373	1.34235	0.00538644	0.841898	CACNA1S	16	79599108	79660665	-	7865	protein_coding	calcium voltage-gated channel subunit alpha1 S [Source:VGNC Symbol;Acc:VGNC:59326]	-
ENSBTAG00000030814	1845.1	700.521	280.357	726.613	2769.01	4908.21	476.983	7364.88	818.038	7652.23	24.0945	2500.46	449.524	1444.99	581.782	782.96	97.6107	332.011	84.2154	33.7065	2754.19	633.136	2.12097	0.00546425	0.841898	TFF2	1	142614729	142618268	-	870	protein_coding	trefoil factor 2 [Source:VGNC Symbol;Acc:VGNC:35791]	-
ENSBTAG00000039138	5973.82	1149.43	874.619	1426.62	2464.68	7606.85	1387.75	8082.69	7643.67	4737.44	1158.54	1184.77	3348.67	3377.95	1899.6	1907.3	823.918	594.02	620.235	575.258	4134.76	1549.03	1.41644	0.00547398	0.841898	MRPL41	11	106520891	106521533	+	643	protein_coding	mitochondrial ribosomal protein L41 [Source:VGNC Symbol;Acc:VGNC:31637]	-
ENSBTAG00000024492	440.36	117.659	152.16	167.892	212.626	949.71	201.902	623.856	696.33	455.404	142.559	142.135	216.437	311.23	269.358	213.696	55.6276	115.004	109.252	179.768	401.79	175.507	1.19469	0.00550007	0.841898	-	16	51406283	51420997	-	4981	protein_coding	-	-
ENSBTAG00000014695	1230.07	203.64	225.244	282.572	684.137	1735.17	219.536	1815.62	1552.28	846.927	267.047	156.162	628.223	937.023	281.886	298.819	150.09	77.0026	77.3871	115.726	879.519	298.937	1.55699	0.00553556	0.841898	NAA38	19	27546606	27548927	-	1970	protein_coding	N-alpha-acetyltransferase 38, NatC auxiliary subunit [Source:VGNC Symbol;Acc:VGNC:55857]	-
ENSBTAG00000010232	4129.64	281.475	237.226	447.711	696.31	3887.85	613.642	2457.42	4202.92	890.201	279.094	247.802	923.466	1259.37	939.621	962.961	260.295	243.008	277.683	438.185	1784.44	583.148	1.6135	0.0055535	0.841898	NDUFS5	3	106970587	106976098	-	1457	protein_coding	NADH:ubiquinone oxidoreductase subunit S5 [Source:VGNC Symbol;Acc:VGNC:31970]	-
ENSBTAG00000013501	266.606	86.8863	106.632	56.8813	190.714	309.229	231.879	279.733	444.933	311.158	68.2676	142.135	180.919	110.042	147.99	151.626	50.3797	83.0028	69.4208	102.243	228.465	110.603	1.04596	0.00563064	0.841898	DHRS13	19	20269612	20274600	-	1656	protein_coding	dehydrogenase/reductase 13 [Source:VGNC Symbol;Acc:VGNC:28042]	-
ENSBTAG00000002559	179.27	65.1647	38.3395	44.9546	63.3009	71.5723	104.037	54.8909	147.646	16.4852	15.059	22.4424	52.1669	0	61.0754	15.074	30.4377	34.0011	35.2794	21.3475	78.5661	28.6884	1.45249	0.00574677	0.841898	MIOX	5	119793804	119796392	+	1280	protein_coding	myo-inositol oxygenase [Source:VGNC Symbol;Acc:VGNC:97286]	-
ENSBTAG00000004782	14786.5	2879.01	3116.28	2742.23	8759.06	16435	2891.88	16229.8	18421.8	6540.51	1143.48	2465.86	7245.66	8004.16	5182.01	4418.45	1620.55	1079.04	761.353	1078.61	9280.21	3299.92	1.49172	0.00609159	0.841898	PTPRCAP	29	45327237	45330137	-	1653	protein_coding	protein tyrosine phosphatase receptor type C associated protein [Source:VGNC Symbol;Acc:VGNC:33547]	-
ENSBTAG00000014358	2107.11	619.065	240.82	493.583	2254.49	1768.2	659.489	4070.37	4524.15	600.68	236.929	272.114	1454.01	1290.49	938.838	585.225	266.593	78.0026	188.916	139.32	1733.8	545.044	1.66948	0.00612509	0.841898	EVA1B	3	109535132	109537474	+	1604	protein_coding	eva-1 homolog B [Source:VGNC Symbol;Acc:VGNC:52770]	-
ENSBTAG00000000413	0	0	0	7.33952	59.2431	25.6926	0	26.3899	0	0	0	0	0	0	0	0	0	0	0	0	11.8665	0	6.00125	0.00643824	0.841898	NRTN	7	18518580	18532314	-	856	protein_coding	neurturin [Source:VGNC Symbol;Acc:VGNC:32270]	-
ENSBTAG00000012796	425.651	177.393	128.198	121.102	251.58	552.392	146.357	768.473	631.485	228.732	137.539	115.952	75.4756	330.126	244.301	88.6704	197.321	143.005	102.424	119.096	343.136	155.391	1.14268	0.00659609	0.841898	ZNF428	18	51829180	51838230	-	801	protein_coding	zinc finger protein 428 [Source:VGNC Symbol;Acc:VGNC:37274]	-
ENSBTAG00000030425	5250.31	2060.83	1073.51	1189.92	3594.35	3185.89	2004.92	5513.37	5035.92	1594.94	666.613	788.29	2536.2	1962.97	2663.83	1350.45	1832.56	727.025	605.441	855.023	3050.4	1398.84	1.12474	0.0066593	0.841898	ID3	2	129296772	129298371	+	928	protein_coding	inhibitor of DNA binding 3, HLH protein [Source:VGNC Symbol;Acc:VGNC:30032]	bHLH
ENSBTAG00000001374	56.9986	8.14559	1.19811	0	0	143.145	0	98.1703	104.749	0	5.01968	3.7404	0	0	0	0	7.34704	3.0001	10.2424	0	41.2406	2.93496	3.81652	0.00667899	0.841898	METTL27	25	33472201	33476894	+	1568	protein_coding	methyltransferase like 27 [Source:VGNC Symbol;Acc:VGNC:31411]	-
ENSBTAG00000013356	0	1.81013	0	0	107.125	72.4899	0	30.6122	14.9641	0	7.02755	0	219.767	0	1.56603	0	0	0	0	0	22.7001	22.8361	4.54201	0.00695531	0.841898	CATHL3	22	51579579	51621314	-	2437	protein_coding	cathelicidin 1 [Source:NCBI gene (formerly Entrezgene);Acc:282164]	-
ENSBTAG00000015892	1128.02	211.785	153.358	300.003	791.261	1024.95	265.382	633.357	1259.98	617.165	321.259	130.914	367.388	486.852	284.235	410.544	237.204	219.007	236.714	314.594	638.526	300.871	1.08576	0.00697171	0.841898	NDUFB4	1	65318371	65324506	+	471	protein_coding	NADH:ubiquinone oxidoreductase subunit B4 [Source:NCBI gene (formerly Entrezgene);Acc:327706]	-
ENSBTAG00000006035	2531.84	1531.37	269.574	729.365	2246.37	394.565	1639.02	475.018	1791.7	3841.05	126.496	741.535	1396.3	329.014	332.782	669.462	890.042	828.028	401.73	359.536	1544.99	607.492	1.34672	0.00717131	0.841898	PPP1R1B	19	40006305	40015041	+	1935	protein_coding	protein phosphatase 1 regulatory inhibitor subunit 1B [Source:VGNC Symbol;Acc:VGNC:33234]	-
ENSBTAG00000054245	1009.43	2560.43	712.875	929.367	973.86	939.616	1256.38	1201.27	2161.81	110.245	414.626	353.468	310.782	336.795	1004.61	369.756	1230.1	561.019	347.104	317.965	1185.53	524.623	1.17606	0.00740714	0.841898	CD163L1	5	103022590	103086215	-	4458	protein_coding	CD163 molecule-like 1 [Source:NCBI gene (formerly Entrezgene);Acc:338056]	-
ENSBTAG00000025385	53869.2	10555.8	8505.37	12857	11843.8	40114.5	17621.9	29859.6	21884.5	16761.3	6401.1	11571.9	10198.1	10233.9	22847.7	17663.2	6442.31	6369.22	7631.74	9350.2	22387.3	10870.9	1.04219	0.00740784	0.841898	-	10	83129255	83129884	-	630	protein_coding	-	-
ENSBTAG00000016041	0	28.9621	10.783	13.7616	0	22.9398	0	42.2238	32.921	0	0	3.7404	0	0	0	0	4.19831	4.00014	1.13805	0	15.1591	1.30769	3.53361	0.00747553	0.841898	B3GNT8	18	50561044	50562841	-	1456	protein_coding	UDP-GlcNAc:betaGal beta-1,3-N-acetylglucosaminyltransferase 8 [Source:VGNC Symbol;Acc:VGNC:26384]	-
ENSBTAG00000008692	1253.05	418.14	378.602	584.409	917.863	1953.56	551.043	1553.84	2433.16	413.16	395.551	438.562	677.06	1005.94	540.282	606.506	357.906	271.009	208.262	343.807	1045.68	484.488	1.10991	0.00790403	0.841898	UQCR11	7	43976251	43979203	-	390	protein_coding	ubiquinol-cytochrome c reductase, complex III subunit XI [Source:NCBI gene (formerly Entrezgene);Acc:281570]	-
ENSBTAG00000020600	283.154	18.1013	19.1697	38.5325	59.2431	70.6547	119.025	16.8895	149.641	127.76	18.0708	14.9616	0	97.815	43.849	35.4682	23.0907	9.0003	4.55219	5.61776	90.2172	25.2426	1.83692	0.00815893	0.841898	RHOD	29	45039827	45049329	+	1135	protein_coding	ras homolog family member D [Source:VGNC Symbol;Acc:VGNC:33947]	-
ENSBTAG00000025405	2564.94	562.046	819.506	691.75	1400.74	2274.72	1138.24	1721.67	1663.01	1005.6	278.09	561.995	1038.9	1287.16	869.149	1066.71	401.988	494.017	218.505	624.695	1384.22	684.12	1.01673	0.00821828	0.841898	BATF	10	86713963	86736092	+	1147	protein_coding	basic leucine zipper ATF-like transcription factor [Source:VGNC Symbol;Acc:VGNC:26425]	TF_bZIP
ENSBTAG00000017738	1955.42	904.161	261.188	490.83	1469.72	1827.85	676.24	3806.47	4525.15	471.889	138.543	287.076	1530.6	810.308	1164.35	649.954	541.582	140.005	154.774	152.803	1638.89	556.999	1.55691	0.00824216	0.841898	EMID1	17	68507315	68547592	+	3572	protein_coding	EMI domain containing 1 [Source:VGNC Symbol;Acc:VGNC:28472]	-
ENSBTAG00000005933	666.516	215.406	226.443	202.754	543.738	446.868	104.919	397.959	472.866	406.979	141.555	206.657	450.634	190.072	263.094	153.4	88.1645	132.004	81.9393	106.737	368.445	181.426	1.02199	0.00848344	0.841898	CTNNBIP1	16	43628175	43675419	+	1249	protein_coding	catenin beta interacting protein 1 [Source:VGNC Symbol;Acc:VGNC:27803]	-
ENSBTAG00000004936	300.622	184.633	61.1035	200.002	562.404	592.766	342.969	591.133	736.234	127.76	84.3306	70.1325	321.881	304.56	145.641	282.859	91.3132	39.0013	56.9023	93.2548	369.963	148.988	1.31236	0.00849761	0.841898	TMIGD2	7	19775155	19782514	+	1107	protein_coding	transmembrane and immunoglobulin domain containing 2 [Source:VGNC Symbol;Acc:VGNC:36133]	-
ENSBTAG00000051940	89.1752	3.62026	4.79243	2.75232	59.2431	22.9398	32.6218	1.05559	52.8732	4.1213	16.063	14.9616	1.10993	0	0	0	8.39662	7.00024	1.13805	3.37065	27.3195	5.20401	2.39236	0.00864601	0.841898	-	5	102975552	102976160	+	246	pseudogene	-	-
ENSBTAG00000014235	786.029	268.804	243.216	272.48	921.109	1181.86	427.61	1498.94	1158.22	620.256	232.913	323.545	475.052	740.282	400.905	485.027	202.568	157.005	183.225	277.517	737.853	347.804	1.08505	0.00865361	0.841898	SMIM12	3	110835276	110839536	+	1007	protein_coding	small integral membrane protein 12 [Source:VGNC Symbol;Acc:VGNC:35014]	-
ENSBTAG00000018326	159.964	43.4431	28.7546	54.129	99.8206	155.073	106.682	35.8902	169.593	0	33.1299	44.8848	0	32.2345	10.1792	23.0543	1.04958	35.0012	36.4175	11.2355	85.335	22.7186	1.90953	0.00873678	0.841898	FXYD7	18	45866897	45877787	+	1771	protein_coding	FXYD domain containing ion transport regulator 7 [Source:VGNC Symbol;Acc:VGNC:29159]	-
ENSBTAG00000046547	0	9.95572	2.39622	0	0	53.2204	0	27.4455	14.9641	87.5777	6.02362	0	0	0	0	0	0	1.00003	5.69023	0	19.556	1.27139	3.95238	0.00926852	0.841898	CIDEA	24	42779034	42792110	+	2811	protein_coding	cell death inducing DFFA like effector a [Source:NCBI gene (formerly Entrezgene);Acc:527051]	-
ENSBTAG00000000246	84.5786	9.05066	10.783	20.1837	60.8662	52.3028	0	21.1119	49.8804	0	7.02755	16.8318	0	0	0	13.3006	8.39662	5.00017	1.13805	4.49421	30.8757	5.6189	2.45434	0.00932257	0.841898	ME3	29	8891472	9112311	+	2086	protein_coding	malic enzyme 3 [Source:VGNC Symbol;Acc:VGNC:31341]	-
ENSBTAG00000012087	220.64	112.228	100.641	82.5696	233.726	375.296	28.2134	329.346	507.782	470.859	84.3306	44.8848	88.7948	271.214	93.9621	114.385	73.4704	112.004	117.219	78.6486	246.13	107.891	1.19015	0.0104695	0.841898	NHLRC1	23	39461718	39465516	+	1185	protein_coding	NHL repeat containing E3 ubiquitin protein ligase 1 [Source:VGNC Symbol;Acc:VGNC:32067]	-
ENSBTAG00000046004	0	19.9114	2.39622	5.50464	103.067	0	24.6867	1.05559	0.997607	3.09098	4.01574	2.8053	1.10993	0	10.1792	1.77341	0	0	2.27609	1.12355	16.071	2.32833	2.77057	0.0112941	0.841898	-	X	96040828	96041388	-	561	protein_coding	-	-
ENSBTAG00000023274	37129.1	1832.76	1514.41	2777.09	9033.36	27344.3	4336.93	23893.4	30906.9	6879.48	1338.25	2141.38	7951.57	12465.9	7174.01	8177.19	2088.66	1928.07	2370.55	4153.77	14564.8	4978.93	1.54857	0.0114443	0.841898	-	5	107248410	107257399	+	663	protein_coding	-	-
ENSBTAG00000010984	1925.08	305.912	269.574	534.868	1333.38	1609.46	521.067	1278.33	1909.42	738.743	424.665	370.3	745.876	615.79	741.517	865.423	411.434	321.011	279.959	340.436	1042.58	511.641	1.02687	0.0114713	0.841898	CDKN2AIPNL	7	45966236	45972424	-	698	protein_coding	CDKN2A interacting protein N-terminal like [Source:VGNC Symbol;Acc:VGNC:27145]	-
ENSBTAG00000021052	1493.92	428.096	369.017	602.758	698.744	2041.65	396.751	1725.9	2380.29	1645.43	338.326	458.199	801.373	1144.88	899.687	466.407	436.624	358.012	409.697	307.853	1178.25	562.106	1.06769	0.0115153	0.841898	GNB1L	17	72838215	72866148	-	1534	protein_coding	G protein subunit beta 1 like [Source:VGNC Symbol;Acc:VGNC:29458]	-
ENSBTAG00000003535	507.472	353.881	243.216	374.316	548.608	1593.86	140.185	1350.11	2087.99	866.504	292.145	277.725	519.45	785.855	374.282	495.668	129.098	86.0029	163.879	165.162	806.614	328.927	1.29407	0.0115824	0.841898	DPM3	3	15462231	15462806	+	409	protein_coding	dolichyl-phosphate mannosyltransferase subunit 3, regulatory [Source:VGNC Symbol;Acc:VGNC:28185]	-
ENSBTAG00000039237	457.828	957.559	1030.37	18.3488	50.3161	1046.97	107.564	133.005	143.655	130.851	73.2873	0	0	0	296.764	0	12.5949	159.005	1.13805	6.74131	407.648	54.9531	2.88995	0.0118131	0.841898	-	17	70688182	70690140	+	372	protein_coding	-	-
ENSBTAG00000031249	22061.2	1525.94	1479.66	2380.76	8910.01	26007.4	2051.64	22208.7	29109.2	7735.68	1105.33	2085.27	10011.6	10212.8	4984.69	5902.79	967.71	692.023	721.521	1103.33	12347	3778.71	1.70819	0.0118644	0.841898	PSMG4	23	50462332	50466481	-	372	protein_coding	proteasome assembly chaperone 4 [Source:VGNC Symbol;Acc:VGNC:33481]	-
ENSBTAG00000003155	2480.36	238.032	159.348	339.453	248.334	1478.24	311.229	2604.15	2267.56	128.791	203.799	308.583	281.923	950.362	300.679	712.91	260.295	214.007	106.976	242.687	1025.55	358.222	1.51743	0.0123043	0.841898	IFI27L2	21	58753793	58756455	-	1118	protein_coding	interferon, alpha-inducible protein 27-like 2 [Source:NCBI gene (formerly Entrezgene);Acc:535465]	-
ENSBTAG00000050181	41.37	1.81013	4.79243	0	0	26.6102	0	29.5566	0	0	0	0	0	0	0	0	1.04958	2.00007	3.41414	0	10.4139	0.646378	4.03188	0.0125077	0.841898	-	1	88314453	88323208	-	912	protein_coding	-	-
ENSBTAG00000017812	57.9179	0	0	19.2662	0	33.951	0	0	0	23.6975	1.00394	0	0	0	0	0	2.09915	1.00003	3.41414	2.2471	13.4833	0.976437	3.80628	0.012928	0.841898	ALS2CL	22	52793611	52815816	+	4252	protein_coding	ALS2 C-terminal like [Source:VGNC Symbol;Acc:VGNC:25852]	-
ENSBTAG00000047262	81.8206	29.8672	19.1697	71.5603	64.924	283.537	67.8885	96.0591	16.9593	87.5777	24.0945	59.8464	59.9365	0	16.4434	53.2023	2.09915	1.00003	12.5185	12.3591	81.9363	24.15	1.7614	0.0130005	0.841898	KRT42	19	41841920	41849264	-	1715	protein_coding	keratin 42 [Source:VGNC Symbol;Acc:VGNC:50431]	-
ENSBTAG00000010723	454.15	178.298	160.547	214.681	721.468	680.855	149.884	704.082	713.289	412.13	230.905	162.707	172.04	472.402	254.481	339.608	181.577	124.004	86.4915	156.174	438.938	218.039	1.00933	0.0132681	0.841898	PFDN6	23	7463125	7464805	+	977	protein_coding	prefoldin subunit 6 [Source:VGNC Symbol;Acc:VGNC:32768]	-
ENSBTAG00000025817	1294.42	238.937	191.697	240.369	523.45	924.935	304.176	1219.21	1208.1	1065.36	213.838	230.035	572.726	726.943	334.348	482.367	185.775	168.006	179.811	235.946	721.065	332.98	1.11472	0.0133195	0.841898	BORCS8	7	4065562	4078533	+	987	protein_coding	BLOC-1 related complex subunit 8 [Source:NCBI gene (formerly Entrezgene);Acc:100271850]	-
ENSBTAG00000000791	12.8707	28.057	27.5565	14.679	77.9088	17.4343	0	38.0014	18.9545	36.0614	0	8.4159	0	0	18.0094	0	8.39662	3.0001	10.2424	14.6062	27.1524	6.26706	2.11196	0.0133254	0.841898	CALY	26	25666273	25678297	+	2052	protein_coding	calcyon neuron specific vesicular protein [Source:VGNC Symbol;Acc:VGNC:26718]	-
ENSBTAG00000009965	2525.41	442.577	512.79	560.556	1194.6	1432.36	489.327	1662.56	1704.91	1573.31	399.566	360.014	1026.69	1228.25	998.347	589.658	251.899	257.009	317.515	329.201	1209.84	575.814	1.0711	0.0133308	0.841898	ECI1	25	1765090	1778389	-	1914	protein_coding	enoyl-CoA delta isomerase 1 [Source:VGNC Symbol;Acc:VGNC:28309]	-
ENSBTAG00000015849	62.5146	51.5887	21.566	53.2115	103.067	22.9398	16.7517	53.8353	28.9306	112.305	21.0827	23.3775	56.6067	0	25.8396	30.1479	11.5454	11.0004	13.6566	22.471	52.6711	21.5728	1.28746	0.0134152	0.841898	PNPLA4	X	134903988	134949145	+	994	protein_coding	patatin like phospholipase domain containing 4 [Source:VGNC Symbol;Acc:VGNC:33092]	-
ENSBTAG00000006185	1638.25	180.108	88.66	398.169	167.179	1519.54	352.668	732.583	1474.46	428.615	180.708	180.474	337.42	506.86	645.989	371.529	72.4208	73.0025	60.3165	162.915	698.023	259.164	1.42915	0.0134757	0.841898	SPC24	7	15587514	15594237	-	1363	protein_coding	SPC24 component of NDC80 kinetochore complex [Source:VGNC Symbol;Acc:VGNC:35195]	-
ENSBTAG00000019913	1766.04	395.514	415.744	455.968	1020.93	2485.76	442.598	2272.7	2141.86	791.29	310.216	460.069	1132.13	1263.81	602.14	577.245	164.784	201.007	221.919	286.506	1218.84	521.983	1.22347	0.0136517	0.841898	DNPH1	23	16822621	16824968	-	483	protein_coding	2'-deoxynucleoside 5'-phosphate N-hydrolase 1 [Source:VGNC Symbol;Acc:VGNC:28149]	-
ENSBTAG00000034506	63.4339	48.8735	50.3206	96.3312	446.352	220.223	41.4385	149.894	158.62	112.305	55.2165	77.6133	147.621	51.1306	62.6414	78.9167	52.4789	22.0007	38.6936	44.9421	138.779	63.1255	1.13721	0.0137207	0.841898	-	19	11971039	11971269	+	231	protein_coding	-	-
ENSBTAG00000030973	234.43	11.7659	9.58487	25.6883	194.772	112.864	0.881669	167.84	193.536	496.617	8.03149	20.5722	5.54967	68.9151	167.566	48.7687	9.4462	6.0002	13.6566	20.2239	144.798	36.873	1.97094	0.0138517	0.841898	TUBA1D	2	107214372	107220493	+	1641	protein_coding	tubulin, alpha 3d [Source:NCBI gene (formerly Entrezgene);Acc:535605]	-
ENSBTAG00000020674	48290.7	8268.68	13621.3	8911.1	23142.2	51546.8	7986.16	47174.5	51779.8	26850.3	7508.44	10105.6	24122.2	26045.5	17351.7	19163.5	6151.57	5665.19	4848.08	5731.24	28757.1	12669.3	1.18258	0.0138966	0.841898	LTB	23	27712125	27713962	+	696	protein_coding	lymphotoxin beta [Source:VGNC Symbol;Acc:VGNC:31068]	-
ENSBTAG00000049377	738.224	91.4116	63.4998	107.34	360.328	450.539	78.4686	502.463	525.739	100.972	52.2047	89.7696	220.877	225.641	130.764	258.031	31.4873	56.0019	35.2794	80.8957	301.899	118.095	1.354	0.0140489	0.841898	-	29	44006546	44021285	+	426	protein_coding	-	-
ENSBTAG00000019745	2573.21	664.318	559.517	505.509	1758.63	2655.52	628.63	3497.18	4633.89	1891.68	424.665	433.887	1510.62	1862.93	1199.58	1189.07	570.97	401.014	462.047	406.726	1936.81	846.151	1.19467	0.0140643	0.841898	LMF1	25	714685	777085	-	4875	protein_coding	lipase maturation factor 1 [Source:VGNC Symbol;Acc:VGNC:84515]	-
ENSBTAG00000005583	716.16	155.671	132.99	177.066	184.222	1059.82	247.749	766.362	1024.54	176.186	81.3188	111.277	408.456	312.341	280.32	320.1	104.958	115.004	144.532	125.838	464.077	200.414	1.2113	0.0144631	0.841898	HYI	3	102573104	102575815	+	1025	protein_coding	hydroxypyruvate isomerase (putative) [Source:VGNC Symbol;Acc:VGNC:55238]	-
novel.2491	45.0473	17.1962	4.79243	4.5872	0	137.639	0	99.2259	83.799	37.0917	19.0748	7.4808	0	0	21.9245	17.7341	8.39662	3.0001	1.13805	3.37065	42.9379	8.21196	2.3795	0.0145556	0.841898	-	25	40841233	40846565	-	536	-	- && - && -	-
ENSBTAG00000038173	22.064	12.6709	3.59433	28.4406	0	61.4788	0	0	66.8397	32.9704	9.03542	9.351	0	0	0	0	7.34704	3.0001	0	1.12355	22.8059	2.98571	2.93122	0.0145709	0.841898	H2BC12	23	31354601	31355275	+	675	protein_coding	H2B clustered histone 12 [Source:VGNC Symbol;Acc:VGNC:83582]	-
ENSBTAG00000009542	120191	13182.3	11029.8	20067.2	44991.5	103646	22225.1	74152.4	102796	29476.6	8847.69	14308.9	42066.5	41415.8	38692	37301.9	11203.2	8664.29	8512.59	14410.7	54175.8	22542.4	1.26501	0.015038	0.841898	ZC3H10	5	57197914	57205232	-	3437	protein_coding	zinc finger CCCH-type containing 10 [Source:VGNC Symbol;Acc:VGNC:37096]	-
ENSBTAG00000014247	0	3.62026	7.18865	9.1744	0	0	0	0	43.8947	0	0	0	0	0	0	0	0	0	1.13805	1.12355	6.3878	0.22616	4.5287	0.0151805	0.841898	FAM83F	5	111356401	111392015	+	2737	protein_coding	family with sequence similarity 83 member F [Source:VGNC Symbol;Acc:VGNC:28837]	-
ENSBTAG00000046944	42.2893	7.24052	7.18865	6.42208	75.4741	174.343	37.0301	98.1703	311.253	22.6672	2.00787	8.4159	0	0	13.3113	87.7837	39.8839	7.00024	1.13805	11.2355	78.2079	17.0777	2.19217	0.0152101	0.841898	-	19	14327135	14327967	-	264	protein_coding	-	-
ENSBTAG00000011249	3565.17	1154.86	892.591	1121.11	2061.34	4718.27	1083.57	5174.52	4215.89	3471.17	753.956	914.528	3034.56	2267.53	2053.85	1236.95	817.621	738.025	622.511	613.459	2745.85	1305.3	1.07286	0.0154167	0.841898	MOB2	29	49990564	50043414	+	2153	protein_coding	MOB kinase activator 2 [Source:VGNC Symbol;Acc:VGNC:31543]	-
ENSBTAG00000037415	4.59666	1.81013	0	19.2662	57.62	7.34075	0	3.16678	15.9617	1.03033	4.01574	7.4808	0	1.11153	0.783017	1.77341	0	3.0001	3.41414	1.12355	11.0793	2.27023	2.2876	0.0156072	0.841898	-	17	58042537	58042794	+	258	protein_coding	-	-
novel.1280	307.976	52.4938	47.9243	106.423	190.714	428.516	132.25	122.449	505.787	286.43	74.2913	100.056	175.37	196.742	108.056	140.099	37.7848	48.0016	28.4512	59.5482	218.096	96.84	1.17128	0.0157932	0.841898	-	16	79888009	79888978	-	871	-	- && - && -	-
ENSBTAG00000004521	1147.33	217.216	200.084	355.049	517.769	928.605	315.638	598.522	696.33	252.43	277.086	177.669	39.9577	427.941	263.877	499.215	242.452	166.006	203.71	276.394	522.897	257.431	1.02227	0.0165086	0.841898	LSM7	7	21239214	21243937	+	452	protein_coding	LSM7 homolog, U6 small nuclear RNA and mRNA degradation associated [Source:VGNC Symbol;Acc:VGNC:31059]	-
novel.2189	26.6606	5.43039	1.19811	1.83488	33.2735	0	0	0	0	53.5769	2.00787	0	0	0	0	0	4.19831	2.00007	2.27609	3.37065	12.1974	1.3853	3.15197	0.0167042	0.841898	-	22	16467288	16468442	-	523	-	- && - && -	-
ENSBTAG00000051004	226.156	55.209	28.7546	69.7254	59.2431	193.612	0	283.955	181.565	104.063	50.1968	40.2093	92.1246	46.6844	18.7924	71.8231	45.1318	23.0008	23.899	30.3359	120.228	44.2198	1.44319	0.0167634	0.841898	C1orf53	16	76847270	76853904	+	473	protein_coding	chromosome 1 open reading frame 53 [Source:HGNC Symbol;Acc:HGNC:30003]	-
ENSBTAG00000022027	6034.5	668.843	513.989	982.578	1550.06	4733.87	916.054	4555.95	14203.9	3697.84	515.019	688.234	3981.34	2241.96	2259.79	1950.75	339.013	310.01	417.663	501.104	3785.76	1320.49	1.51949	0.0172533	0.841898	DDT	17	71335068	71337740	+	748	protein_coding	D-dopachrome tautomerase [Source:NCBI gene (formerly Entrezgene);Acc:615999]	-
ENSBTAG00000037418	28.4993	8.14559	13.1792	5.50464	0	0	89.9303	0	0	0	1.00394	0	0	0	0	0	1.04958	4.00014	0	5.61776	14.5259	1.16714	3.64884	0.0177567	0.841898	KISS1R	7	43450410	43457295	+	1233	protein_coding	KISS1 receptor [Source:VGNC Symbol;Acc:VGNC:30617]	-
ENSBTAG00000014331	1739.38	391.893	299.527	504.592	1019.31	2382.99	774.987	1626.67	2553.87	1298.21	312.224	284.27	1286.41	1080.41	883.244	829.955	262.394	206.007	194.606	286.506	1259.14	562.603	1.16222	0.0178744	0.841898	UBL4A	X	37544098	37547550	-	1511	protein_coding	ubiquitin like 4A [Source:NCBI gene (formerly Entrezgene);Acc:504533]	-
ENSBTAG00000021378	1479.21	245.273	179.716	353.214	434.991	1561.74	613.642	1772.34	1805.67	324.553	137.539	291.751	924.576	645.801	681.225	327.194	194.172	179.006	117.219	148.309	877.035	364.679	1.26594	0.0179385	0.841898	S100A13	3	16756363	16772529	+	1065	protein_coding	S100 calcium binding protein A13 [Source:VGNC Symbol;Acc:VGNC:34239]	-
ENSBTAG00000031217	285.912	64.2597	35.9433	119.267	60.8662	340.427	107.564	188.951	355.148	36.0614	39.1535	47.6901	207.558	0	52.4622	99.3109	18.8924	31.001	30.7272	17.9768	159.44	54.4772	1.54923	0.018112	0.841898	MYL6B	5	57165321	57168025	-	750	protein_coding	myosin light chain 6B [Source:VGNC Symbol;Acc:VGNC:31803]	-
ENSBTAG00000053497	659.161	1259.85	347.452	862.394	473.134	4141.1	1691.92	614.356	1202.12	220.49	0	389.002	573.836	590.225	339.83	977.148	173.18	221.007	352.794	241.564	1147.2	385.859	1.57196	0.0187389	0.841898	GNLY	11	49258417	49260854	-	988	protein_coding	granulysin [Source:NCBI gene (formerly Entrezgene);Acc:404173]	-
ENSBTAG00000021777	1338.55	184.633	307.914	320.187	388.732	1077.26	105.8	1039.76	1256.99	818.078	137.539	133.719	760.305	425.718	339.047	353.795	288.634	288.01	199.158	257.293	683.789	318.322	1.10313	0.0189382	0.841898	DOC2G	29	45469517	45480585	-	2590	protein_coding	double C2, gamma [Source:NCBI gene (formerly Entrezgene);Acc:618318]	-
ENSBTAG00000017622	1343.14	401.849	257.593	485.326	452.033	1798.48	318.283	1322.66	2162.81	912.868	333.307	448.848	790.274	833.651	520.707	697.836	196.271	216.007	157.05	221.34	945.505	441.529	1.0985	0.0191692	0.841898	SIVA1	21	69221995	69226412	+	730	protein_coding	SIVA1 apoptosis inducing factor [Source:VGNC Symbol;Acc:VGNC:34638]	-
ENSBTAG00000009200	1153.76	161.102	152.16	311.012	620.836	1492.93	253.921	826.531	1190.15	608.922	164.645	183.28	566.067	474.625	574.735	521.382	131.197	120.004	127.461	161.791	677.132	302.519	1.16224	0.019693	0.841898	PAM16	25	3504908	3508444	-	391	protein_coding	presequence translocase associated motor 16 [Source:VGNC Symbol;Acc:VGNC:57355]	-
ENSBTAG00000003832	21.1446	24.4368	4.79243	10.0918	94.1398	44.0445	44.0835	82.3364	21.9474	37.0917	0	17.7669	0	0	0	27.4878	24.1403	19.0006	7.96632	3.37065	38.4109	9.97326	1.94353	0.0197595	0.841898	MFAP2	2	135611507	135616267	+	1805	protein_coding	microfibril associated protein 2 [Source:VGNC Symbol;Acc:VGNC:31422]	-
ENSBTAG00000009508	7128.5	1404.66	1180.14	1971.58	3754.23	8221.64	1683.99	6066.5	8926.59	5114.54	1127.42	1486.81	4235.51	4344.99	2378.81	3602.68	782.985	681.023	687.38	898.841	4545.24	2022.64	1.16811	0.0199235	0.841898	SMDT1	5	113040978	113044677	+	616	protein_coding	single-pass membrane protein with aspartate rich tail 1 [Source:VGNC Symbol;Acc:VGNC:35009]	-
ENSBTAG00000034220	468.86	78.7407	53.9149	137.616	198.018	723.982	157.819	295.566	414.007	140.124	44.1732	72.0027	200.898	280.107	137.811	163.154	10.4958	44.0015	46.6599	103.367	266.865	110.267	1.27531	0.02004	0.841898	-	8	22096824	22121619	+	941	protein_coding	-	-
ENSBTAG00000051824	20.2253	2.7152	1.19811	0	0	0	23.8051	0	0.997607	0	0	0	0	0	0	0	0	0	0	0	4.89413	0	4.7245	0.0201343	0.841898	-	5	110539244	110544479	+	306	protein_coding	-	-
ENSBTAG00000053271	0	0	2.39622	5.50464	0	31.1982	0	0	0	30.9098	0	0	0	0	0	0	0	1.00003	2.27609	0	7.00088	0.327613	4.37323	0.0206177	0.841898	-	12	12256326	12294096	+	848	protein_coding	-	-
ENSBTAG00000014614	376.926	183.728	40.7357	55.0464	625.705	25.6926	0	86.5588	255.387	345.159	29.1141	57.9762	0	0	70.4716	103.744	99.7098	40.0014	47.7979	39.3243	199.494	48.814	2.03044	0.0210879	0.841898	ACTA2	26	10626803	10679430	-	2656	protein_coding	actin alpha 2, smooth muscle [Source:NCBI gene (formerly Entrezgene);Acc:515610]	-
novel.2857	112.159	16.2912	17.9716	33.0278	65.7355	87.1714	22.0417	51.7241	57.8612	35.0311	31.122	0	0	0	17.2264	56.7491	8.39662	19.0006	5.69023	14.6062	49.9014	15.2791	1.70372	0.0211181	0.841898	-	3	120736687	120737873	+	1187	-	- && - && -	-
ENSBTAG00000013320	0	7.24052	13.1792	0	103.067	0	23.8051	51.7241	0	0	2.00787	0	0	0	0	0	4.19831	0	0	7.86486	19.9016	1.4071	3.83316	0.0211749	0.841898	TSPAN1	3	99895907	99901044	-	1331	protein_coding	tetraspanin 1 [Source:VGNC Symbol;Acc:VGNC:36425]	-
ENSBTAG00000013273	2003.23	434.431	373.81	556.886	1325.26	1790.23	201.021	1932.79	1647.05	1257	235.925	463.81	553.858	850.324	1136.94	1033.9	249.799	366.012	336.862	241.564	1152.17	546.899	1.0748	0.0212298	0.841898	PIGL	19	33284684	33326707	-	1143	protein_coding	phosphatidylinositol glycan anchor biosynthesis class L [Source:VGNC Symbol;Acc:VGNC:32871]	-
ENSBTAG00000049114	5910.39	830.85	1235.25	1166.07	2799.85	4428.31	746.774	6561.58	6876.51	1417.73	752.952	1188.51	2760.41	2739.93	2129.02	2067.79	697.969	680.023	536.02	586.494	3197.33	1413.91	1.17715	0.0215185	0.841898	-	18	56091047	56091574	+	324	protein_coding	-	-
ENSBTAG00000007900	8316.28	1126.81	894.987	1526.62	2701.65	6031.34	1388.63	7394.44	7921	3362.98	970.806	1143.63	4566.27	2693.25	2165.83	3102.58	961.413	887.03	709.003	1039.29	4066.47	1823.91	1.15674	0.0215505	0.841898	FIS1	25	35447764	35461476	+	1458	protein_coding	fission, mitochondrial 1 [Source:VGNC Symbol;Acc:VGNC:29014]	-
ENSBTAG00000048817	139.739	0	0	0	0	124.793	0	22.1675	194.533	37.0917	0	0	0	0	0	0	8.39662	18.0006	0	4.49421	51.8324	3.08914	4.06963	0.0218221	0.841898	SSX5	X	86550779	86560943	+	1006	protein_coding	synovial sarcoma, X breakpoint 5 [Source:NCBI gene (formerly Entrezgene);Acc:767992]	-
ENSBTAG00000051850	0	6.33546	0	0.91744	0	0	30.8584	29.5566	0	34.0007	2.00787	0	0	0	0	0	1.04958	4.00014	2.27609	0	10.1669	0.933368	3.45185	0.0223199	0.841898	-	X	37391029	37393494	+	1471	lncRNA	-	-
ENSBTAG00000019958	31.2573	3.62026	5.99054	0	82.7781	11.0111	0	30.6122	0	24.7278	2.00787	14.9616	0	0	0	0	0	4.00014	0	0	18.9997	2.09696	3.17206	0.022457	0.841898	NXNL2	8	89594884	89602592	-	1645	protein_coding	nucleoredoxin like 2 [Source:VGNC Symbol;Acc:VGNC:32378]	-
ENSBTAG00000002186	0	28.9621	14.3773	12.8442	0	0	0	22.1675	0	0	2.00787	0	0	0	0	0	0	2.00007	0	0	7.8351	0.400794	4.24003	0.0225371	0.841898	NDN	21	1252109	1253718	-	1610	protein_coding	necdin, MAGE family member [Source:VGNC Symbol;Acc:VGNC:31936]	-
ENSBTAG00000047449	207.769	1987.52	545.139	971.569	3603.28	5463.35	3075.26	362.069	2109.94	2222.41	221.87	0	1131.02	844.766	682.791	680.989	756.745	717.024	462.047	1328.04	2054.83	682.529	1.59012	0.0226239	0.841898	-	11	49225771	49228296	-	997	protein_coding	-	-
ENSBTAG00000008625	95.6106	103.177	45.5281	92.6614	54.3738	290.877	156.055	148.839	221.469	192.671	10.0394	25.2477	68.816	52.2421	160.519	126.799	72.4208	6.0002	28.4512	66.2895	140.126	61.6824	1.18207	0.0227994	0.841898	PLEKHF1	18	40287571	40296599	+	1736	protein_coding	pleckstrin homology and FYVE domain containing 1 [Source:VGNC Symbol;Acc:VGNC:33012]	-
ENSBTAG00000011998	3754.55	554.805	379.8	1315.61	1074.49	3852.06	798.792	2112.24	3881.69	1306.45	766.003	669.532	1078.86	1442.77	1710.11	1471.93	521.64	572.019	492.774	596.606	1903.05	932.224	1.02949	0.0231291	0.841898	DUT	10	62059579	62071091	-	898	protein_coding	deoxyuridine triphosphatase [Source:NCBI gene (formerly Entrezgene);Acc:507945]	-
novel.2947	47.8053	6.33546	10.783	20.1837	157.441	79.8307	0	36.9458	88.787	0	4.01574	0	0	43.3498	7.83017	0	9.4462	11.0004	3.41414	0	44.8112	7.90565	2.50576	0.0231513	0.841898	-	3	120261266	120263027	-	1762	-	- && - && -	-
ENSBTAG00000011411	19986.3	3199.41	3030.02	3548.66	14066.6	17813.2	4088.3	24478.2	15531.7	15493	2643.36	2041.32	11254.7	8885.6	9787.72	9462.91	3839.35	2054.07	2025.72	1888.69	12123.5	5388.35	1.16989	0.0240008	0.841898	SIT1	8	59827546	59829096	-	1168	protein_coding	signaling threshold regulating transmembrane adaptor 1 [Source:VGNC Symbol;Acc:VGNC:34637]	-
ENSBTAG00000010470	1873.6	419.95	400.168	416.518	627.328	2119.64	273.318	1217.1	2129.89	907.717	397.559	335.701	960.094	945.916	671.829	689.856	325.369	235.008	236.714	278.641	1038.52	507.669	1.03255	0.0241357	0.841898	UQCC3	29	41001416	41002146	+	640	protein_coding	ubiquinol-cytochrome c reductase complex assembly factor 3 [Source:VGNC Symbol;Acc:VGNC:36692]	-
ENSBTAG00000027711	1880.03	597.343	523.573	547.712	1193.79	2828.02	574.848	2177.69	3016.76	1201.36	408.602	594.724	2161.04	530.202	977.989	961.188	340.063	298.01	315.239	324.706	1454.11	691.177	1.07298	0.024156	0.841898	YIF1B	18	48119994	48129183	-	1186	protein_coding	Yip1 interacting factor homolog B, membrane trafficking protein [Source:VGNC Symbol;Acc:VGNC:37024]	-
ENSBTAG00000003212	144.335	67.8799	34.7452	110.093	64.1124	60.5612	16.7517	120.338	76.8158	887.11	46.1811	57.0411	0	0	10.9622	36.3549	95.5115	75.0025	69.4208	67.4131	158.274	45.7887	1.78944	0.0242444	0.841898	NNAT	13	66465154	66467543	+	1256	protein_coding	neuronatin [Source:VGNC Symbol;Acc:VGNC:32142]	-
ENSBTAG00000007812	3498.98	390.988	359.433	586.244	1459.98	3641.01	465.521	4342.72	4331.61	1556.82	309.212	239.386	1685.99	2178.61	931.791	1517.15	272.89	180.006	203.71	378.637	2063.33	789.738	1.38553	0.0244132	0.841898	NDUFA13	7	3801697	3810659	-	1267	protein_coding	NADH:ubiquinone oxidoreductase subunit A13 [Source:VGNC Symbol;Acc:VGNC:31946]	-
ENSBTAG00000049125	56.0793	14.481	7.18865	7.33952	30.8389	30.2806	0	339.901	22.945	274.067	21.0827	5.6106	0	80.0305	31.3207	0	10.4958	11.0004	7.96632	4.49421	78.3121	17.2001	2.1867	0.0248187	0.841898	GPIHBP1	14	1348153	1350911	-	1498	protein_coding	glycosylphosphatidylinositol anchored high density lipoprotein binding protein 1 [Source:HGNC Symbol;Acc:HGNC:24945]	-
ENSBTAG00000009479	2167.79	256.134	219.254	575.235	790.45	2353.63	441.716	1933.85	2199.72	678.984	371.456	272.114	1325.26	1071.52	499.565	694.29	206.767	187.006	225.333	262.911	1161.68	511.622	1.18311	0.0250535	0.841898	UQCRQ	7	44447301	44448594	+	503	protein_coding	ubiquinol-cytochrome c reductase complex III subunit VII [Source:VGNC Symbol;Acc:VGNC:36697]	-
ENSBTAG00000030305	35.854	0.905066	5.99054	10.0918	17.0425	11.0111	36.1484	16.8895	4.98804	23.6975	8.03149	0	13.3192	0	0.783017	15.9607	4.19831	5.00017	3.41414	4.49421	16.2619	5.52012	1.56035	0.0259135	0.841898	-	19	43289823	43290301	+	479	protein_coding	-	-
ENSBTAG00000015750	538.729	3.62026	61.1035	60.551	147.702	367.038	16.7517	65.4469	527.734	422.433	6.02362	8.4159	135.412	170.065	61.8584	173.794	18.8924	27.0009	54.6262	53.9305	221.111	71.0019	1.63896	0.0259156	0.841898	AMN	21	67610926	67621574	+	1634	protein_coding	amnion associated transmembrane protein [Source:VGNC Symbol;Acc:VGNC:25869]	-
ENSBTAG00000003315	2723.98	521.318	487.63	1017.44	1175.12	2978.51	582.783	2870.16	3118.52	1418.76	494.94	609.685	1588.32	1348.29	1404.73	1205.03	515.342	342.012	300.444	467.397	1689.42	827.619	1.02943	0.0259423	0.841898	MRPL57	12	35582808	35583891	-	978	protein_coding	mitochondrial ribosomal protein L57 [Source:VGNC Symbol;Acc:VGNC:31651]	-
ENSBTAG00000045628	172.835	86.8863	94.6506	77.9824	60.0547	215.635	195.731	194.229	243.416	80.3654	72.2834	74.808	0	93.3689	88.481	96.6508	56.6772	89.003	63.7306	37.0772	142.178	67.208	1.07998	0.026227	0.841898	C10H15orf61	10	14357643	14362726	+	585	protein_coding	chromosome 10 C15orf61 homolog [Source:VGNC Symbol;Acc:VGNC:52613]	-
ENSBTAG00000054800	70.7886	0	0	0	51.1276	0	0	62.2801	0	28.8491	0	0	0	0	0	0	1.04958	0	0	8.98841	21.3045	1.0038	4.42255	0.0263559	0.841898	HES6	3	117550812	117551891	-	678	protein_coding	hes family bHLH transcription factor 6 [Source:NCBI gene (formerly Entrezgene);Acc:531384]	-
ENSBTAG00000019543	11777.6	1857.19	1450.91	2567.91	4379.12	11432.3	2326.73	11186.1	11428.6	7209.19	1462.73	1916.96	6399.88	6589.18	3863.41	4709.29	958.264	991.033	1024.24	1212.31	6561.56	2912.73	1.17166	0.0264799	0.841898	ELOB	25	2280925	2284966	+	357	protein_coding	elongin B [Source:NCBI gene (formerly Entrezgene);Acc:617277]	-
ENSBTAG00000014670	0	2.7152	0	0	55.1854	17.4343	0	45.3906	27.933	0	0	0	0	0	0	0	3.14873	0	6.82828	2.2471	14.8658	1.22241	3.62208	0.0265638	0.841898	BEX5	X	50182852	50185139	+	614	protein_coding	brain expressed X-linked 5 [Source:VGNC Symbol;Acc:VGNC:50553]	-
ENSBTAG00000011527	5652.06	1072.5	1145.39	1155.97	3130.15	6424.99	1219.35	5418.37	6163.22	4380.94	747.932	820.083	4173.36	3496.89	2371.76	1989.76	798.728	717.024	555.367	741.544	3576.29	1641.24	1.12368	0.0267378	0.841898	NT5C	19	56318393	56320652	+	1352	protein_coding	5', 3'-nucleotidase, cytosolic [Source:VGNC Symbol;Acc:VGNC:32289]	-
ENSBTAG00000047637	476.214	58.8293	39.5376	55.0464	147.702	231.234	98.747	172.062	375.1	69.0318	65.2558	34.5987	243.076	28.8999	40.7169	130.346	50.3797	27.0009	71.6969	71.9073	172.35	76.3877	1.17465	0.0269716	0.841898	-	11	46537344	46538090	-	747	protein_coding	-	-
ENSBTAG00000013178	1073.78	62.4495	26.3584	67.8906	115.24	613.87	167.517	935.257	1625.1	364.735	7.02755	182.345	55.4967	0	528.537	345.815	33.5865	135.005	10.2424	48.3127	505.22	134.637	1.90707	0.0277073	0.841898	ALAS2	X	92485200	92512358	-	2006	protein_coding	5'-aminolevulinate synthase 2 [Source:VGNC Symbol;Acc:VGNC:25804]	-
ENSBTAG00000009576	34.9346	37.1077	17.9716	33.9453	54.3738	147.733	29.0951	77.0584	115.722	19.5762	13.0512	22.4424	0	0	52.4622	50.5422	12.5949	25.0008	22.7609	8.98841	56.7518	20.7843	1.44417	0.0277493	0.841898	PACSIN3	15	77074376	77083628	-	1785	protein_coding	protein kinase C and casein kinase substrate in neurons 3 [Source:VGNC Symbol;Acc:VGNC:32544]	-
novel.1066	4850.4	739.439	692.507	858.724	1458.36	4713.68	1099.44	3602.74	4959.11	2016.35	710.787	711.611	2112.21	2916.67	901.253	2098.83	648.639	594.02	364.175	504.475	2499.07	1156.27	1.11193	0.0282765	0.841898	-	15	80950863	80952564	+	795	-	- && Q8IZQ5.2 RecName: Full=Selenoprotein H; Short=SelH && -	-
ENSBTAG00000046003	99.2879	10.8608	4.79243	6.42208	48.693	147.733	3.52668	16.8895	157.622	26.7885	13.0512	7.4808	26.6384	34.4576	24.2735	42.5618	2.09915	1.00003	13.6566	4.49421	52.2615	16.9713	1.62169	0.0283146	0.841898	H2AC19	3	20746488	20747479	-	432	protein_coding	H2A clustered histone 19 [Source:VGNC Symbol;Acc:VGNC:83602]	-
ENSBTAG00000031631	880.721	62.4495	236.027	42.2022	378.182	568.908	67.8885	608.022	400.04	240.066	12.0472	55.1709	580.496	144.499	143.292	143.646	77.6687	38.0013	9.10437	53.9305	348.451	125.786	1.47017	0.0285155	0.841898	C1QTNF12	16	51253733	51257855	+	1271	protein_coding	C1q and TNF related 12 [Source:VGNC Symbol;Acc:VGNC:26623]	-
novel.421	102.046	5.43039	0	0.91744	0	71.5723	0	100.281	150.639	99.9416	22.0866	10.2861	0	0	20.3585	0	13.6445	11.0004	6.82828	7.86486	53.0828	9.20692	2.5253	0.0288475	0.841898	-	11	9170121	9176987	+	873	-	- && - && -	-
ENSBTAG00000014646	3094.47	621.78	451.687	615.602	1627.97	3951.16	406.45	4588.67	3972.47	2230.65	444.744	455.394	2417.44	1902.95	1109.54	1502.96	329.567	313.011	249.232	270.776	2156.09	899.561	1.26112	0.0288966	0.841898	MZT2B	17	72399346	72403587	-	814	protein_coding	mitotic spindle organizing protein 2B [Source:NCBI gene (formerly Entrezgene);Acc:787548]	-
ENSBTAG00000023632	474.376	125.804	104.235	118.35	289.723	468.89	317.401	610.134	548.684	193.701	85.3346	84.159	287.473	469.067	124.5	226.11	75.5696	108.004	58.0404	64.0424	325.13	158.23	1.03927	0.0288971	0.841898	FBXL8	18	34798461	34802590	+	2012	protein_coding	F-box and leucine rich repeat protein 8 [Source:NCBI gene (formerly Entrezgene);Acc:614765]	-
ENSBTAG00000019147	94222.4	14501	11493.5	15433.2	34887.7	66679.7	20509.4	52299.4	69010.5	35401	7884.91	16967.4	37217.2	41858.2	31259.6	28582.9	7817.25	5677.19	6325.26	11377.1	41443.8	19496.7	1.08792	0.0289647	0.841898	RPS20	14	23278316	23279689	-	602	protein_coding	ribosomal protein S20 [Source:VGNC Symbol;Acc:VGNC:34133]	-
ENSBTAG00000030384	1565.62	266.089	385.791	368.811	1168.63	2022.38	357.958	1677.34	1896.45	1122.02	355.393	364.689	1254.23	661.363	752.48	836.162	319.072	347.012	232.161	288.753	1083.11	541.131	1.00107	0.0290788	0.841898	SURF1	11	104259371	104263171	-	1192	protein_coding	SURF1 cytochrome c oxidase assembly factor [Source:HGNC Symbol;Acc:HGNC:11474]	-
ENSBTAG00000008412	9148.28	1022.72	1213.68	1490.84	3535.11	11267.1	1036.84	9402.18	11685	4223.3	716.81	1193.19	4693.91	5819.99	3174.35	3353.52	610.854	608.021	493.912	677.502	5402.51	2134.21	1.33992	0.0291145	0.841898	BCL7C	25	26938951	26969724	-	1104	protein_coding	BAF chromatin remodeling complex subunit BCL7C [Source:VGNC Symbol;Acc:VGNC:58362]	-
ENSBTAG00000021745	0	0	1.19811	5.50464	57.62	0	0	26.3899	54.8684	0	5.01968	2.8053	0	0	0	0	4.19831	3.0001	0	1.12355	14.5581	1.61469	3.17285	0.0291785	0.841898	RAPSN	15	77261076	77273571	-	2113	protein_coding	receptor associated protein of the synapse [Source:VGNC Symbol;Acc:VGNC:33728]	-
ENSBTAG00000047926	163.641	70.5951	59.9054	57.7987	85.2127	251.421	0	395.848	491.82	76.2441	43.1692	41.1444	89.9047	126.715	82.9998	116.158	29.3882	23.0008	33.0033	23.5946	165.249	60.9078	1.43942	0.0291833	0.841898	OVCA2	19	23064483	23065876	+	1031	protein_coding	OVCA2 serine hydrolase domain containing [Source:VGNC Symbol;Acc:VGNC:32504]	-
ENSBTAG00000018455	1252.13	209.975	227.641	300.003	896.763	1152.5	154.292	1361.72	1572.23	863.413	327.283	240.321	450.634	1083.75	488.603	354.682	280.237	236.008	192.33	249.428	799.066	390.327	1.03367	0.0298544	0.841898	COMMD5	14	347689	349724	-	1202	protein_coding	COMM domain containing 5 [Source:VGNC Symbol;Acc:VGNC:27586]	-
ENSBTAG00000019025	3868.55	643.502	589.469	1077.99	1265.21	3482.27	1312.81	3106.61	4130.09	2376.96	645.531	686.364	1971.24	2345.34	1432.14	1810.65	416.682	348.012	457.495	412.343	2185.35	1052.58	1.05391	0.0304424	0.841898	NDUFA11	7	18473539	18479129	+	1099	protein_coding	NADH:ubiquinone oxidoreductase subunit A11 [Source:NCBI gene (formerly Entrezgene);Acc:326346]	-
ENSBTAG00000005296	299491	45061.4	38948.1	59859.3	126792	270572	78387.5	202055	260779	110023	30912.2	59274.1	128103	138247	129429	110130	28019.5	27068.9	31115.3	37664.8	149197	71996.4	1.05122	0.0306777	0.841898	RPL13A	18	55940456	55944163	+	845	protein_coding	ribosomal protein L13a [Source:VGNC Symbol;Acc:VGNC:53040]	-
ENSBTAG00000018479	558.035	158.386	154.556	238.534	312.447	786.378	195.731	775.862	879.89	336.916	120.472	144.005	381.818	288.999	507.395	349.362	77.6687	91.0031	80.8013	130.332	439.673	217.186	1.017	0.0308977	0.841898	PTPMT1	15	77368219	77373977	+	991	protein_coding	protein tyrosine phosphatase mitochondrial 1 [Source:VGNC Symbol;Acc:VGNC:33528]	-
ENSBTAG00000050118	0	0	8.38676	9.1744	73.0395	0	0	0	0	0	0	0	0	0	0	1.77341	0	0	0	0	9.06006	0.177341	5.03546	0.0320168	0.841898	-	7	44212449	44219855	+	232	lncRNA	-	-
ENSBTAG00000012880	947.832	180.108	192.895	285.324	716.599	1342.44	172.807	1328.99	1618.12	539.891	149.586	183.28	347.41	1280.49	295.198	440.692	125.949	93.0031	99.01	102.243	732.501	311.686	1.23281	0.03204	0.841898	DNLZ	11	103822110	103824821	-	1580	protein_coding	DNL-type zinc finger [Source:VGNC Symbol;Acc:VGNC:28141]	-
ENSBTAG00000002481	102.046	15.3861	10.783	2.75232	199.641	99.1001	45.8468	162.562	302.275	117.457	10.0394	0	43.2875	121.157	41.4999	56.7491	24.1403	23.0008	23.899	15.7297	105.785	35.9503	1.55751	0.0325988	0.841898	HAGHL	25	625848	628530	+	1679	protein_coding	hydroxyacylglutathione hydrolase like [Source:VGNC Symbol;Acc:VGNC:29743]	-
ENSBTAG00000034433	47.8053	9.05066	16.7735	11.9267	8.92705	107.358	11.4617	47.5018	33.9186	41.213	2.00787	6.5457	9.98941	12.2269	11.7453	58.5225	3.14873	9.0003	5.69023	16.8533	33.5937	13.573	1.30201	0.0327384	0.841898	-	19	12541822	12542451	-	630	protein_coding	-	-
ENSBTAG00000015912	67.1113	37.1077	11.9811	11.0093	388.732	175.26	67.8885	76.0028	144.653	210.186	41.1614	0	95.4544	87.8112	57.1603	28.3745	25.1899	10.0003	34.1414	58.4247	118.993	43.7718	1.44407	0.033022	0.841898	DMKN	18	46166501	46178470	-	2284	protein_coding	dermokine [Source:VGNC Symbol;Acc:VGNC:28107]	-
ENSBTAG00000033143	874.285	45.2533	68.2922	50.4592	247.523	598.271	273.318	761.084	736.234	191.641	31.122	90.7047	331.871	312.341	284.235	186.208	52.4789	76.0026	118.357	143.815	384.636	162.713	1.24114	0.0336226	0.841898	-	2	43416111	43416743	+	633	protein_coding	-	-
ENSBTAG00000000825	6316.73	782.882	933.327	1211.94	2532.85	9332.85	840.231	6678.75	8164.42	3595.84	821.22	910.788	2930.23	4308.31	2607.45	3357.06	558.375	431.015	483.67	508.969	4038.98	1691.71	1.25549	0.0344375	0.841898	MRPS26	13	52129502	52131796	-	742	protein_coding	mitochondrial ribosomal protein S26 [Source:VGNC Symbol;Acc:VGNC:31666]	-
ENSBTAG00000003393	218.801	28.057	28.7546	53.2115	96.5744	107.358	35.2668	98.1703	93.7751	0	16.063	45.8199	27.7484	16.673	55.5942	18.6208	44.0822	28.0009	54.6262	22.471	75.9969	32.97	1.20461	0.0347932	0.841898	CCDC157	17	69364493	69376681	+	2459	protein_coding	coiled-coil domain containing 157 [Source:VGNC Symbol;Acc:VGNC:26861]	-
novel.3641	21.1446	2.7152	0	2.75232	0	15.5991	0	31.6678	0	45.3343	0	5.6106	0	0	0	0	5.24789	3.0001	0	0	11.9213	1.38586	3.1	0.0348029	0.841898	-	8	85012271	85013906	+	732	-	- && - && -	-
ENSBTAG00000053661	91.0139	101.367	171.33	34.8627	645.182	0	97.8653	19.0007	25.9378	29.8794	23.0905	60.7815	0	0	7.83017	0	18.8924	16.0005	134.289	5.61776	121.644	26.6502	2.19155	0.0353414	0.841898	-	13	74222899	74227610	-	309	protein_coding	-	-
novel.3359	102.965	25.3418	69.4903	45.872	233.726	147.733	107.564	42.2238	84.7966	98.9112	88.3464	38.3391	0	88.9227	49.3301	41.6751	29.3882	40.0014	37.5555	35.9536	95.8624	44.9512	1.09301	0.035384	0.841898	-	6	22053152	22062272	-	763	-	- && - && -	-
ENSBTAG00000048010	45.9666	33.4874	32.3489	39.4499	0	177.096	0	337.79	157.622	117.457	17.0669	36.4689	0	78.9189	29.7547	0	2.09915	15.0005	29.5892	13.4826	94.1218	22.2381	2.08156	0.0354577	0.841898	NUDT14	21	69532009	69539133	-	752	protein_coding	nudix hydrolase 14 [Source:VGNC Symbol;Acc:VGNC:32328]	-
ENSBTAG00000044038	646.291	57.0191	69.4903	67.8906	77.0972	905.665	142.83	875.088	891.861	461.586	55.2165	63.5868	598.255	176.734	254.481	242.957	44.0822	27.0009	29.5892	17.9768	419.482	150.988	1.47406	0.03566	0.841898	TEN1	19	55649348	55661354	-	588	protein_coding	TEN1 subunit of CST complex [Source:VGNC Symbol;Acc:VGNC:54498]	-
ENSBTAG00000014666	1384.51	360.216	282.754	402.756	2161.97	2647.26	72.2969	2203.03	449.921	7568.77	160.63	789.225	1133.24	1954.08	905.951	613.599	319.072	143.005	101.286	88.7606	1753.35	620.885	1.4977	0.0360575	0.841898	GP9	22	59021081	59021623	+	543	protein_coding	glycoprotein IX platelet [Source:VGNC Symbol;Acc:VGNC:29507]	-
novel.2750	89.1752	13.576	15.5754	22.936	0	78.9131	34.3851	17.9451	66.8397	24.7278	10.0394	6.5457	38.8477	0	30.5377	0	5.24789	9.0003	11.3805	2.2471	36.4073	11.3846	1.67573	0.0362355	0.841898	-	29	42165504	42166641	-	1138	-	- && - && -	-
ENSBTAG00000011553	2445.42	406.374	383.395	367.893	1109.39	2540.82	517.54	1973.96	2113.93	1357.97	235.925	347.857	1334.14	1621.73	746.999	845.029	336.914	297.01	273.131	321.336	1321.67	636.007	1.05528	0.0362404	0.841898	FAHD2A	11	2153786	2164529	+	1261	protein_coding	fumarylacetoacetate hydrolase domain containing 2A [Source:NCBI gene (formerly Entrezgene);Acc:404123]	-
ENSBTAG00000005765	133.303	41.633	16.7735	10.0918	62.4893	27.5278	0	115.06	135.675	56.6679	6.02362	6.5457	0	67.8036	36.8018	0	11.5454	15.0005	6.82828	25.8417	59.9221	17.6391	1.76459	0.0364271	0.841898	SYNGR1	5	110777318	110804983	+	2032	protein_coding	synaptogyrin 1 [Source:VGNC Symbol;Acc:VGNC:35524]	-
ENSBTAG00000037531	5.51599	2.7152	7.18865	7.33952	43.8237	28.4454	30.8584	0	0.997607	15.4549	0	0.9351	0	0	0	1.77341	4.19831	9.0003	7.96632	12.3591	14.2339	3.62325	1.98699	0.0368139	0.841898	-	9	83887090	83892459	-	663	protein_coding	-	-
novel.3890	125.949	640.786	16.7735	733.035	0	49.5501	245.986	0	121.708	18.5459	5547.75	11.2212	0	0	0	74.4832	25.1899	11.0004	3046.55	12.3591	195.233	872.855	2.33866	0.0380131	0.841898	-	NKLS02001064.1	162959	457509	+	22658	-	- && O15439.3 RecName: Full=Multidrug resistance-associated protein 4; AltName: Full=ATP-binding cassette sub-family C member 4; AltName: Full=MRP/cMOAT-related ABC transporter; AltName: Full=Multi-specific organic anion transporter B; Short=MOAT-B && PF00664:ABC transporter transmembrane region|PF00005:ABC transporter	ABC_membrane
ENSBTAG00000006086	414.619	428.096	758.403	72.4778	442.295	621.211	222.181	524.63	527.734	693.409	46.1811	91.6398	288.583	0	239.603	121.479	320.121	274.009	54.6262	489.868	470.506	192.611	1.2885	0.0391739	0.841898	MMP28	19	14587761	14613432	+	2839	protein_coding	matrix metallopeptidase 28 [Source:VGNC Symbol;Acc:VGNC:31528]	-
ENSBTAG00000010177	66.1919	4.52533	4.79243	9.1744	0	63.314	0	43.2794	41.8995	0	0	0	0	0	23.4905	0	0	1.00003	0	0	23.3177	2.44906	3.22986	0.0395221	0.841898	GOLT1A	16	1964115	1978208	-	2300	protein_coding	golgi transport 1A [Source:VGNC Symbol;Acc:VGNC:29494]	-
ENSBTAG00000037348	0	5.43039	0	0	0	0	0	34.8346	28.9306	0	0	0	0	0	0	0	2.09915	1.00003	0	0	6.91956	0.309919	4.35554	0.0397772	0.841898	bta-mir-940	25	1790895	1790987	+	93	miRNA	bta-mir-940 [Source:miRBase;Acc:MI0009909]	-
ENSBTAG00000001027	254.655	139.38	86.2638	89.9091	172.86	140.392	109.327	47.5018	177.574	54.6072	57.2243	57.9762	0	53.3536	49.3301	101.084	122.801	64.0022	62.5925	66.2895	127.247	63.4653	1.00371	0.0402968	0.841898	SERPINH1	15	54737997	54748417	+	2294	protein_coding	serpin family H member 1 [Source:VGNC Symbol;Acc:VGNC:34480]	-
ENSBTAG00000015820	4941.41	489.64	397.772	735.787	2640.78	3911.7	534.292	3984.87	4503.2	1784.52	397.559	618.101	1921.3	2613.22	1804.86	1698.04	339.013	362.012	336.862	485.374	2392.4	1057.63	1.1776	0.040441	0.841898	UXT	X	86023688	86030097	-	541	protein_coding	ubiquitously expressed prefoldin like chaperone [Source:VGNC Symbol;Acc:VGNC:36754]	-
ENSBTAG00000047418	236354	28245.3	26729.8	46784.9	107943	296103	35138.1	210555	246141	118519	15619.2	41347.3	136575	162643	83116.5	71803.5	12648.5	13092.4	12094	20943	135251	56988.3	1.2469	0.0408694	0.841898	SLC25A6	26	15190922	15195504	+	1447	protein_coding	solute carrier family 25 member 6 [Source:VGNC Symbol;Acc:VGNC:49967]	-
ENSBTAG00000020807	110277	10770.3	10739.8	17158	47550.3	111838	16136.3	114034	131730	57364.4	8783.44	13719.8	64901.2	67955.9	35226.4	43181.6	6915.67	6244.21	7480.38	9598.5	62759.8	26400.7	1.24926	0.0411736	0.841898	FAU	29	43326671	43328299	-	559	protein_coding	FAU ubiquitin like and ribosomal protein S30 fusion [Source:NCBI gene (formerly Entrezgene);Acc:282847]	-
ENSBTAG00000020448	102.965	68.785	80.2733	96.3312	47.0699	205.541	22.0417	176.284	85.7942	152.488	38.1496	27.1179	0	78.9189	21.1415	42.5618	64.0242	67.0023	89.9057	64.0424	103.757	49.2864	1.07488	0.0413458	0.841898	-	4	112292273	112296263	+	1120	protein_coding	-	zf-C2H2
ENSBTAG00000046878	88.2559	0	9.58487	5.50464	140.398	11.0111	0.881669	72.836	75.8181	3.09098	11.0433	14.0265	4.43974	8.89227	46.981	3.54682	9.4462	5.00017	7.96632	16.8533	40.7381	12.8196	1.66441	0.0414822	0.841898	-	2	26702515	26702856	-	342	protein_coding	-	-
ENSBTAG00000001792	4336.49	427.191	424.13	655.97	2226.89	4209.92	697.4	4311.05	4454.32	1520.76	485.905	590.983	2028.96	2723.26	1354.62	1656.36	500.648	399.013	338	508.969	2326.41	1058.67	1.13585	0.0417725	0.841898	MICOS13	7	18617143	18618572	+	357	protein_coding	mitochondrial contact site and cristae organizing system subunit 13 [Source:VGNC Symbol;Acc:VGNC:52730]	-
ENSBTAG00000007780	226.156	129.424	67.0941	62.3859	258.884	207.376	104.919	136.172	178.572	130.851	47.185	47.6901	0	0	65.7735	85.1236	65.0738	82.0028	39.8316	171.903	150.183	60.4584	1.31272	0.0419588	0.841898	CAMK1	22	16946297	16957323	+	2000	protein_coding	calcium/calmodulin dependent protein kinase I [Source:VGNC Symbol;Acc:VGNC:26719]	-
ENSBTAG00000054844	501.956	1.81013	0	0	18.6656	30.2806	0	13.7227	1252.99	218.429	0	0.9351	0	0	162.085	0	1.04958	10.0003	0	0	203.786	17.407	3.54685	0.0423627	0.841898	-	25	219512	220318	+	706	protein_coding	-	-
ENSBTAG00000040277	290.509	32.5824	9.58487	64.2208	350.59	211.047	52.9002	155.172	280.328	109.214	16.063	32.7285	159.831	173.399	70.4716	0	10.4958	18.0006	1.13805	32.583	155.615	51.471	1.59697	0.0423652	0.841898	H4C4	23	31774497	31775288	+	792	protein_coding	H4 clustered histone 4 [Source:VGNC Symbol;Acc:VGNC:83562]	-
ENSBTAG00000015197	632.501	127.614	249.207	88.9917	67.3586	330.334	77.5869	741.027	380.088	249.339	20.0787	129.979	309.672	268.991	35.2358	110.838	180.527	123.004	51.2121	149.432	294.405	137.897	1.09455	0.0424297	0.841898	KLHDC8A	16	3099330	3106454	-	2740	protein_coding	kelch domain containing 8A [Source:VGNC Symbol;Acc:VGNC:30639]	-
ENSBTAG00000018633	7442.92	1693.38	1005.21	2120.2	5608.62	10417.4	1727.19	10088.3	12499	7117.49	1203.72	1488.68	6469.81	7502.86	3392.81	3423.57	707.415	674.023	819.393	832.552	5971.98	2651.48	1.17141	0.042487	0.841898	RABAC1	18	51273044	51276954	+	1823	protein_coding	Rab acceptor 1 [Source:VGNC Symbol;Acc:VGNC:33666]	-
ENSBTAG00000005577	3293.97	532.179	428.923	831.201	664.659	3440.06	789.976	2401.48	3683.17	1136.45	567.224	602.205	2012.31	1197.12	1177.66	1464.84	318.022	384.013	345.966	403.355	1720.21	847.271	1.02165	0.0429149	0.841898	RNASEH2C	29	43886441	43887760	-	784	protein_coding	ribonuclease H2 subunit C [Source:VGNC Symbol;Acc:VGNC:34001]	-
ENSBTAG00000015510	54.2406	35.2976	14.3773	44.0371	55.9969	91.7594	0	61.2245	97.7655	0	19.0748	8.4159	0	47.796	0	0	16.7932	6.0002	7.96632	12.3591	45.4699	11.8405	1.94442	0.0438288	0.841898	EPHB6	4	106164367	106180774	+	3470	protein_coding	EPH receptor B6 [Source:NCBI gene (formerly Entrezgene);Acc:529800]	-
ENSBTAG00000009742	4231.69	1287	692.507	777.072	1820.31	3610.73	1100.32	4354.33	5819.04	1346.64	511.003	599.399	2993.49	1885.16	2201.06	1736.17	979.256	431.015	599.75	340.436	2503.96	1227.67	1.02826	0.0439252	0.841898	DOK7	6	115390539	115424342	-	2658	protein_coding	docking protein 7 [Source:VGNC Symbol;Acc:VGNC:53703]	-
ENSBTAG00000053187	0	0	4.79243	0	25.158	0	0	28.5011	28.9306	0	0	0	0	0	0	0	4.19831	1.00003	2.27609	0	8.73821	0.747444	3.56074	0.0439284	0.841898	-	13	64792559	64837197	-	5733	pseudogene	-	-
ENSBTAG00000039962	419.216	109.513	104.235	168.809	213.438	731.322	106.682	306.122	412.012	425.524	84.3306	111.277	362.949	0	231.773	201.282	72.4208	81.0027	72.835	70.7837	299.687	128.865	1.21726	0.0444516	0.841898	DCTPP1	25	26595524	26599199	-	757	protein_coding	dCTP pyrophosphatase 1 [Source:VGNC Symbol;Acc:VGNC:27934]	-
ENSBTAG00000034435	157.206	27.152	38.3395	23.8534	125.79	40.3741	106.682	69.6692	87.7894	126.73	12.0472	0	0	0	104.924	81.5768	8.39662	6.0002	20.4848	20.2239	80.3586	25.3654	1.65973	0.044741	0.841898	NKD2	20	71307541	71311025	-	1218	protein_coding	NKD inhibitor of WNT signaling pathway 2 [Source:VGNC Symbol;Acc:VGNC:59353]	-
ENSBTAG00000051402	1286.15	167.437	165.339	209.176	412.267	999.26	50.2552	1399.72	1202.12	627.468	147.579	208.527	342.97	895.897	321.82	477.047	164.784	161.005	89.9057	166.286	651.918	297.582	1.13137	0.0448756	0.841898	-	26	49281842	49373815	-	1994	protein_coding	-	-
ENSBTAG00000051786	44.128	28.9621	44.33	8.25696	297.027	164.249	25.5684	25.3343	223.464	65.9408	4.01574	21.5073	0	73.3613	43.849	98.4242	9.4462	29.001	14.7946	44.9421	92.7261	33.9341	1.44964	0.0449375	0.841898	-	4	105602813	105603924	+	981	protein_coding	-	-
ENSBTAG00000051015	0.919332	1.81013	0	0	5.68085	33.0334	13.225	0	1.99521	0	1.00394	2.8053	0	0	1.56603	0.886704	0	1.00003	2.27609	2.2471	5.66639	1.17852	2.26512	0.0454455	0.841898	-	28	41947521	41947863	+	240	protein_coding	-	-
novel.1960	15.6287	0	5.99054	0	0	42.2093	0	0	0	0	0	0	0	0	0	0	0	1.00003	2.27609	0	6.38285	0.327613	4.24069	0.0456768	0.841898	-	20	38347309	38351709	+	426	-	- && - && -	-
ENSBTAG00000019280	991.96	341.21	242.018	639.456	477.191	2122.39	412.621	1604.5	2068.04	690.318	205.807	417.055	1377.43	739.17	542.631	649.068	323.27	179.006	174.121	179.768	958.971	478.732	1.00227	0.0461074	0.841898	CRYBB1	17	66251943	66289558	-	2149	protein_coding	crystallin beta B1 [Source:VGNC Symbol;Acc:VGNC:27736]	-
ENSBTAG00000031242	170.077	105.893	44.33	132.111	0	125.71	77.5869	198.452	281.325	36.0614	64.2519	21.5073	95.4544	0	37.5848	51.4289	47.231	43.0015	45.5219	49.4363	117.155	45.5418	1.36329	0.0461847	0.841898	CDCA4	21	69414725	69415393	-	669	protein_coding	cell division cycle associated 4 [Source:VGNC Symbol;Acc:VGNC:27085]	-
ENSBTAG00000004343	6818.69	1163.91	1047.15	1466.07	4319.88	7828.91	1130.3	10316.3	9516.17	5392.72	753.956	1350.28	7284.5	4104.9	3715.42	1751.24	818.67	901.03	696.484	841.54	4900.01	2221.8	1.14105	0.0467564	0.841898	CCS	29	44628778	44643562	+	2241	protein_coding	copper chaperone for superoxide dismutase [Source:VGNC Symbol;Acc:VGNC:26991]	-
ENSBTAG00000004268	7251.69	787.407	630.205	1185.33	3107.42	7869.28	1264.31	7394.44	7787.32	4362.4	692.716	789.225	5278.85	4340.54	2269.97	2653.02	475.459	431.015	521.225	587.617	4163.98	1803.96	1.2068	0.0480462	0.841898	TRAPPC5	7	16526036	16528271	+	641	protein_coding	trafficking protein particle complex 5 [Source:VGNC Symbol;Acc:VGNC:36291]	-
ENSBTAG00000018496	4677.56	914.116	881.808	1144.97	4046.39	5768.91	674.477	6237.51	5519.76	4685.92	867.401	965.024	4036.83	3571.36	1667.83	2970.46	610.854	648.022	522.363	584.247	3455.14	1644.44	1.07115	0.0485096	0.841898	TIMM17B	X	87009815	87013605	-	801	protein_coding	translocase of inner mitochondrial membrane 17B [Source:VGNC Symbol;Acc:VGNC:49573]	-
novel.4025	0	8.14559	26.3584	9.1744	0	28.4454	50.2552	65.4469	49.8804	44.304	25.0984	8.4159	0	0	0	0	9.4462	9.0003	0	11.2355	28.201	6.31963	2.15782	0.0487233	0.841898	-	X	4120548	4121646	-	403	-	- && - && -	-
ENSBTAG00000011963	200108	23082.8	21935	34827.9	93922.3	202135	34219.4	178621	193759	80161.4	14770.9	29778.3	115784	129207	67197	63686.7	14186.1	12972.4	12866.8	19207.1	106277	47965.6	1.14776	0.0487586	0.841898	RPS19	18	51355174	51363304	-	1415	protein_coding	ribosomal protein S19 [Source:NCBI gene (formerly Entrezgene);Acc:516063]	-
ENSBTAG00000011939	0	4.52533	2.39622	0	0	23.8574	36.1484	0	16.9593	0	0	0	0	0	0	0	6.29746	0	0	0	8.38868	0.629746	3.74551	0.049222	0.841898	LY6H	14	1359669	1363525	+	1668	protein_coding	lymphocyte antigen 6 family member H [Source:VGNC Symbol;Acc:VGNC:31091]	-
ENSBTAG00000046569	530.455	107.703	75.4808	212.846	546.985	792.801	186.914	482.407	852.954	215.338	68.2676	134.654	697.039	211.192	251.349	262.465	50.3797	59.002	60.3165	66.2895	400.388	186.095	1.10544	0.0492509	0.841898	CISD3	19	39325017	39327756	+	459	protein_coding	CDGSH iron sulfur domain 3 [Source:VGNC Symbol;Acc:VGNC:27373]	-
ENSBTAG00000011136	155.367	171.057	131.792	129.359	0	278.949	60.8352	255.454	272.347	356.493	80.3149	97.2504	54.3868	34.4576	61.0754	70.0496	98.6603	130.004	84.2154	137.073	181.165	84.7488	1.09587	0.049338	0.841898	NR2F6	7	5859425	5870048	+	1932	protein_coding	nuclear receptor subfamily 2 group F member 6 [Source:VGNC Symbol;Acc:VGNC:32242]	RXR-like
ENSBTAG00000014863	13795.5	2590.3	2716.11	2611.03	6729.37	12652.7	3439.39	13656.2	15852	10900.8	1651.47	2162.89	10572.1	7695.15	6343.22	6912.75	2467.56	1354.05	1473.77	1543.76	8494.35	4217.67	1.01005	0.0496913	0.841898	GYPC	2	78885394	78934052	+	922	protein_coding	glycophorin C [Source:VGNC Symbol;Acc:VGNC:49062]	-
ENSBTAG00000011822	161.803	14.481	5.99054	19.2662	0	145.897	45.8468	28.5011	122.706	100.972	10.0394	33.6636	0	43.3498	38.3679	42.5618	22.0411	16.0005	15.9326	5.61776	64.5463	22.7575	1.5022	0.049884	0.841898	ARMH1	3	101292352	101355267	-	2364	protein_coding	armadillo like helical domain containing 1 [Source:VGNC Symbol;Acc:VGNC:52605]	-

## Sheet: day -3 downregulated
gene_id	AMW 9	AMW 1	AMW 4	AMW 8	AMW 5	AMW 7	AMW 3	AMW 10	AMW 6	AMW 2	Control 7	Control 2	Control 5	Control 4	Control 1	Control 6	Control 10	Control 3	Control 9	Control 8	AMW	Control	log2FoldChange	pvalue	padj	gene_name	gene_chr	gene_start	gene_end	gene_strand	gene_length	gene_biotype	gene_description	tf_family
ENSBTAG00000045580	0	0	253.999	0	0	0	0	0	0	0	0	0	0	0	17.2264	0	283.386	0	245.818	53.9305	25.3999	60.0361	-9.13133	1.70921e-05	0.134284	-	NKLS02001494.1	68776	98861	+	1065	protein_coding	-	-
ENSBTAG00000020554	212.366	235.317	390.583	261.47	379.805	173.425	424.083	587.966	254.39	195.762	1480.81	446.978	127.643	470.179	573.169	834.389	1372.85	1589.05	1592.13	1730.27	311.517	1021.75	-1.71371	3.82786e-05	0.134284	AIF1	23	27685449	27687723	-	663	protein_coding	allograft inflammatory factor 1 [Source:VGNC Symbol;Acc:VGNC:25759]	-
novel.1734	0	1.81013	0	0	0	0	0	0	0	0	2.00787	18.702	0	20.0076	0	30.1479	15.7437	3.0001	6.82828	1.12355	0.181013	9.7561	-5.21468	4.64198e-05	0.134284	-	19	53829917	53834491	-	946	-	- && - && -	-
novel.117	0	0.905066	1.19811	0	0	0	0	0	0	0	7.02755	6.5457	0	0	0	21.2809	14.6941	8.00027	25.037	5.61776	0.210317	8.82033	-5.0677	4.8592e-05	0.134284	-	1	69784441	69785477	-	784	-	- && - && -	-
ENSBTAG00000010948	0	0	2.39622	0	0	0	0	0	0	0	32.1259	11.2212	0	0	0	0	18.8924	47.0016	27.3131	62.9189	0.239622	19.9473	-6.24486	6.16727e-05	0.151496	CLIC2	X	35677939	35703033	+	2839	protein_coding	chloride intracellular channel 2 [Source:VGNC Symbol;Acc:VGNC:27440]	-
ENSBTAG00000048453	0	0.905066	0	0.91744	0	0	0	0	0	0	14.0551	14.0265	0	0	0	0	10.4958	15.0005	23.899	7.86486	0.182251	8.53417	-5.01922	0.000329661	0.428714	-	5	75159264	75168690	+	1417	lncRNA	-	-
ENSBTAG00000053144	41.37	181.918	313.904	114.68	69.7933	70.6547	125.197	174.173	52.8732	115.396	358.405	149.616	216.437	495.744	128.415	280.199	582.515	356.012	422.215	371.896	125.996	336.145	-1.41675	0.000349891	0.429744	-	5	74452850	74463537	-	1384	lncRNA	-	-
ENSBTAG00000052665	0	0	0	0	0	0	0	0	0	0	6.02362	13.0914	0	0	0	31.9214	0	33.0011	4.55219	7.86486	0	9.64545	-5.77549	0.000476558	0.501703	CYP3A4	25	36584417	36633899	-	2023	protein_coding	cytochrome P450, subfamily IIIA, polypeptide 4 [Source:NCBI gene (formerly Entrezgene);Acc:507988]	-
ENSBTAG00000011195	0	0.905066	1.19811	0	0	0	0	0	0	0	7.02755	16.8318	0	0	0	0	14.6941	14.0005	14.7946	6.74131	0.210317	7.40898	-4.81563	0.000550615	0.553318	-	2	130178487	130179596	-	1110	protein_coding	-	-
ENSBTAG00000051218	0	0.905066	0	9.1744	0	0	0	0	0	0	19.0748	7.4808	57.7166	38.9037	0	24.8277	1.04958	9.0003	7.96632	5.61776	1.00795	17.1638	-4.07221	0.000601006	0.577697	-	23	51757725	51758348	+	624	protein_coding	-	-
ENSBTAG00000039714	0	0.905066	3.59433	0.91744	0	0	0	0	0	0	5.01968	43.9497	0	0	0	0	10.4958	38.0013	45.5219	3.37065	0.541683	14.6359	-4.90565	0.000779779	0.666316	-	NKLS02000910.1	775192	957150	-	3588	protein_coding	-	-
novel.3071	3.67733	4.52533	7.18865	3.66976	597.301	1.83519	389.698	2.11119	0.997607	3.09098	23.0905	14.9616	62.1564	3.3346	295.981	25.7144	29.3882	3.0001	39.8316	5.61776	101.409	50.3076	-2.03724	0.00082226	0.673278	-	4	113019243	113020953	-	1711	-	- && - && -	-
ENSBTAG00000004322	63.4339	268.804	333.074	325.691	76.2857	157.826	189.559	64.3913	48.8828	272.006	1100.31	617.166	82.1352	98.9265	342.962	342.268	443.971	1147.04	1003.76	762.891	179.995	594.143	-1.72307	0.000859897	0.67895	FOS	10	86488645	86492108	+	2130	protein_coding	Fos proto-onco, AP-1 transcription factor subunit [Source:VGNC Symbol;Acc:VGNC:29073]	TF_bZIP
ENSBTAG00000026779	1419.45	10079.7	8894.76	7890.9	1227.87	1242.42	10616.2	4709.01	1297.89	725.349	60074.5	20487.1	2596.14	3087.84	3682.53	3615.98	12962.3	39318.3	47106	25575.4	4810.35	21850.6	-2.18346	0.00104728	0.74688	LYZ	5	44506989	44515796	-	1597	protein_coding	lysozyme [Source:NCBI gene (formerly Entrezgene);Acc:777776]	-
ENSBTAG00000047191	0	0.905066	0	0	0	0	0	0	0	0	18.0708	12.1563	0	0	0	0	8.39662	5.00017	4.55219	13.4826	0.0905066	6.16587	-4.8393	0.00125812	0.788885	KCNA6	5	105332833	105369529	-	5129	protein_coding	potassium voltage-gated channel subfamily A member 6 [Source:VGNC Symbol;Acc:VGNC:56213]	-
novel.3151	0	0	0	0	0	0	0	0	0	0	3.01181	0	0	60.0228	0	0	7.34704	5.00017	3.41414	6.74131	0	8.55373	-5.59879	0.00126367	0.788885	-	5	104021369	104023803	+	1290	-	- && - && -	-
ENSBTAG00000045293	0	0.905066	3.59433	1.83488	0	0	0	0	0	0	2.00787	10.2861	0	52.2421	0	0	16.7932	7.00024	12.5185	6.74131	0.633427	10.7589	-4.1363	0.001403	0.788885	-	19	27308447	27308591	+	145	snoRNA	-	-
ENSBTAG00000047836	0	5.43039	1.19811	0	0	0	0	0	0	0	4.01574	5.6106	64.3762	2.22307	7.04716	26.6011	0	0	2.27609	7.86486	0.66285	12.0015	-4.17517	0.00151974	0.788885	-	8	64124355	64124654	-	300	protein_coding	-	-
ENSBTAG00000004059	49.644	472.444	546.338	455.968	90.082	58.726	481.391	72.836	112.73	154.549	1840.21	475.031	140.962	290.11	294.415	327.194	1137.74	1264.04	1857.29	1284.22	249.471	891.122	-1.83681	0.00153939	0.788885	SOAT1	16	60633331	60693186	+	2225	protein_coding	sterol O-acyltransferase 1 [Source:VGNC Symbol;Acc:VGNC:35116]	-
ENSBTAG00000054882	0	0	0	0	0	0	0	0	0	0	53.2086	14.9616	0	0	0	0	0	15.0005	2.27609	37.0772	0	12.2524	-6.11918	0.00154551	0.788885	-	24	61844175	61850625	-	1173	protein_coding	-	-
ENSBTAG00000004950	51.4826	220.836	38.3395	209.176	100.632	151.403	144.594	62.2801	0	207.095	5243.56	286.141	517.23	0	81.4338	120.592	222.51	131.004	3311.71	52.8069	118.584	996.699	-3.07109	0.00159396	0.788885	BRB	10	26256262	26257893	+	846	protein_coding	brain ribonuclease [Source:NCBI gene (formerly Entrezgene);Acc:280720]	-
ENSBTAG00000002148	160.883	574.717	502.008	533.033	324.62	146.815	711.507	250.176	77.8134	248.308	1924.55	1205.34	195.349	431.275	263.094	517.835	704.266	1514.05	1845.91	1420.17	352.988	1002.18	-1.50537	0.00199451	0.806217	RAB3D	7	15736270	15747432	-	3578	protein_coding	RAB3D, member RAS onco family [Source:VGNC Symbol;Acc:VGNC:33652]	-
ENSBTAG00000030434	18.3866	630.831	551.13	421.105	163.122	49.5501	988.351	188.951	35.9139	259.642	2473.7	1314.75	112.103	78.9189	343.745	288.179	2497.99	2554.09	2884.95	2667.31	330.698	1521.57	-2.20195	0.00201669	0.806217	FUCA1	2	129056428	129079502	+	2072	protein_coding	alpha-L-fucosidase 1 [Source:VGNC Symbol;Acc:VGNC:29140]	-
ENSBTAG00000052343	0	2.7152	0	0	0	0	0	0	0	0	15.059	16.8318	0	0	0	0	7.34704	4.00014	43.2458	8.98841	0.27152	9.54722	-4.89238	0.00203286	0.806217	-	18	51464620	51467546	-	285	protein_coding	-	-
novel.3274	0	0.905066	0	0	0	0	0	0	0	0	16.063	0	0	1.11153	8.61319	0	9.4462	8.00027	1.13805	1.12355	0.0905066	4.54958	-4.40438	0.00205785	0.806217	-	5	116610478	116611890	-	1413	-	- && - && -	-
ENSBTAG00000006651	0	0.905066	0	0	0	0	0	0	0	0	14.0551	12.1563	0	0	0	0	5.24789	7.00024	9.10437	4.49421	0.0905066	5.20581	-4.59534	0.00207292	0.806217	INSL6	8	39351712	39362934	+	764	protein_coding	insulin like 6 [Source:VGNC Symbol;Acc:VGNC:30219]	-
novel.1274	0	5.43039	3.59433	2.75232	0	0	0	0	0	0	7.02755	3.7404	0	31.123	0	33.6948	13.6445	15.0005	11.3805	10.112	1.1777	12.5723	-3.42756	0.0021951	0.816597	-	16	79029429	79036418	-	1212	-	- && - && -	-
ENSBTAG00000012899	675.709	1930.5	2378.25	1937.63	1197.04	462.467	1787.14	818.086	636.473	1001.48	4286.81	2838.96	2148.83	1149.33	1050.81	2786.03	2713.16	3424.12	3920.57	3454.92	1282.48	2777.35	-1.11479	0.00230564	0.816597	IFNGR2	1	2098968	2124278	-	1195	protein_coding	interferon gamma receptor 2 [Source:VGNC Symbol;Acc:VGNC:30059]	-
ENSBTAG00000011539	23.9026	127.614	111.424	83.487	23.5349	37.6213	71.4152	39.057	12.9689	60.7892	172.677	196.371	99.8941	92.2573	111.971	81.5768	113.354	157.005	136.566	194.374	59.1815	135.605	-1.19726	0.00232185	0.816597	PCGF2	19	39328390	39340373	-	3271	protein_coding	polycomb group ring finger 2 [Source:VGNC Symbol;Acc:VGNC:32627]	-
ENSBTAG00000009705	0	0	0	0	0	0	0	0	0	0	7.02755	8.4159	0	0	0	0	22.0411	10.0003	11.3805	1.12355	0	5.99889	-5.08818	0.00233656	0.816597	SERPINF1	19	22848049	22859852	+	1428	protein_coding	serpin family F member 1 [Source:VGNC Symbol;Acc:VGNC:34478]	-
ENSBTAG00000015373	0	0.905066	0	0	0	0	0	0	0	0	16.063	6.5457	0	0	0	0	5.24789	4.00014	18.2087	3.37065	0.0905066	5.34361	-4.63151	0.00236131	0.816597	AADACL3	16	54777644	54856765	-	3257	protein_coding	arylacetamide deacetylase like 3 [Source:VGNC Symbol;Acc:VGNC:25439]	-
ENSBTAG00000003508	0	0	0	0	0	0	0	0	0	0	46.1811	9.351	0	0	0	0	7.34704	7.00024	27.3131	0	0	9.71924	-5.78487	0.0024388	0.816597	CFAP69	4	74443217	74502981	+	2826	protein_coding	cilia and flagella associated protein 69 [Source:VGNC Symbol;Acc:VGNC:27249]	-
ENSBTAG00000038806	0	0.905066	0	0	0	0	0	0	0	0	7.02755	0	0	0	0	0	33.5865	13.0004	11.3805	16.8533	0.0905066	8.18482	-5.24745	0.00244837	0.816597	ZNF891	17	44146467	44147730	-	1263	pseudogene	zinc finger protein 891 [Source:VGNC Symbol;Acc:VGNC:37356]	zf-C2H2
novel.881	0	0	0	0	0	0	0	0	0	0	4.01574	8.4159	0	0	0	23.0543	8.39662	3.0001	0	7.86486	0	5.47475	-4.95945	0.00255604	0.831014	-	13	44477169	44484922	-	3746	-	- && - && -	-
ENSBTAG00000026088	0	0.905066	0	0	0	0	0	0	0	0	2.00787	7.4808	0	0	16.4434	0	0	14.0005	5.69023	4.49421	0.0905066	5.01169	-4.54549	0.0027371	0.836697	LYZ2	5	44365581	44371561	-	1272	protein_coding	lysozyme C-2 [Source:NCBI gene (formerly Entrezgene);Acc:280849]	-
novel.2231	0	0	0	0	0	0	0	0	0	0	7.02755	1.8702	0	0	0	0	8.39662	12.0004	23.899	3.37065	0	5.65644	-5.00186	0.00279973	0.836697	-	23	11224824	11231801	+	675	-	- && - && -	-
ENSBTAG00000044284	0	0	0	0	0	0	0	0	0	0	12.0472	4.6755	0	0	0	0	12.5949	3.0001	20.4848	2.2471	0	5.50497	-4.963	0.00299412	0.841898	bta-mir-2357	2	120686213	120686291	-	79	miRNA	bta-mir-2357 [Source:miRBase;Acc:MI0011386]	-
ENSBTAG00000015930	0	5.43039	4.79243	2.75232	0	0	0	0	0	0	16.063	19.6371	0	0	29.7547	0	11.5454	29.001	29.5892	28.0888	1.29751	16.3679	-3.6714	0.00310039	0.841898	DNAL1	10	85054840	85113986	+	2672	protein_coding	dynein axonemal light chain 1 [Source:VGNC Symbol;Acc:VGNC:55111]	-
ENSBTAG00000021381	0	10.8608	3.59433	1.83488	0	0	0	0	0	0	17.0669	26.1828	0	0	14.8773	0.886704	26.2394	13.0004	62.5925	34.8301	1.629	19.5676	-3.58731	0.00320358	0.841898	DAAM2	23	13699642	13832799	+	5284	protein_coding	dishevelled associated activator of morphosis 2 [Source:VGNC Symbol;Acc:VGNC:27863]	-
novel.2418	0	1.81013	5.99054	0	0	0	0	0	0	0	24.0945	2.8053	0	0	18.7924	0	10.4958	16.0005	22.7609	19.1004	0.780067	11.405	-3.93355	0.00331526	0.841898	-	25	26481061	26482470	+	804	-	- && - && -	-
ENSBTAG00000006354	496.44	3201.22	1170.55	3001.86	2353.49	1585.6	5307.65	2737.16	340.184	3676.2	25676.7	2396.66	5780.54	2594.32	1081.35	3707.31	4486.94	3603.12	18413.6	8943.47	2387.04	7668.4	-1.68368	0.0033823	0.841898	HP	18	39037402	39043531	-	1340	protein_coding	haptoglobin [Source:NCBI gene (formerly Entrezgene);Acc:280692]	-
novel.778	0	0	0	0	0	0	0	0	0	0	8.03149	3.7404	0	0	0	0	3.14873	7.00024	9.10437	16.8533	0	4.78785	-4.76091	0.00375281	0.841898	-	13	51161033	51221332	+	1374	-	- && Q53H47.2 RecName: Full=Histone-lysine N-methyltransferase SETMAR; AltName: Full=SET domain and mariner transposase fusion protein; Short=Metnase; Includes: RecName: Full=Histone-lysine N-methyltransferase; Includes: RecName: Full=Transposon Hsmar1 transposase && -	-
ENSBTAG00000015345	0	3.62026	2.39622	0	0	0	0	0	0	0	8.03149	0	65.4862	0	0	0	8.39662	7.00024	20.4848	17.9768	0.601648	12.7376	-4.42673	0.00398939	0.841898	BNIPL	3	19737600	19745849	-	1747	protein_coding	BCL2 interacting protein like [Source:VGNC Symbol;Acc:VGNC:26535]	-
ENSBTAG00000006523	1428.64	1501.5	3142.64	1620.2	4395.35	556.979	3821.16	2446.87	1099.36	1475.43	12566.3	3367.3	1293.07	3301.26	1704.63	7138.86	3879.24	5965.2	6788.45	5584.05	2148.81	5158.83	-1.26349	0.00404563	0.841898	SOD2	9	95955338	95966127	-	2139	protein_coding	superoxide dismutase 2 [Source:NCBI gene (formerly Entrezgene);Acc:281496]	-
ENSBTAG00000008612	266.606	484.21	1407.78	1344.05	456.903	205.541	1122.37	294.511	115.722	193.701	5737.49	2930.6	300.792	721.386	382.895	594.979	1454.71	1461.05	3859.11	1523.54	589.139	1896.66	-1.68682	0.00412009	0.841898	C1R	5	103358822	103387417	+	2583	protein_coding	complement C1r [Source:VGNC Symbol;Acc:VGNC:56194]	-
novel.3628	0	1.81013	3.59433	6.42208	0	0	0	0	0	0	11.0433	54.2358	0	0	24.2735	0	13.6445	5.00017	29.5892	11.2355	1.18265	14.9022	-3.66656	0.00421411	0.841898	-	8	64334058	64356185	+	2295	-	- && - && -	-
ENSBTAG00000044311	0	1.81013	2.39622	0	0	0	0.881669	0	0	0	2.00787	1.8702	0	0	0	0	18.8924	11.0004	22.7609	23.5946	0.508802	8.01263	-4.05619	0.00429429	0.841898	-	1	80472432	80472500	-	69	snoRNA	-	-
ENSBTAG00000010328	29.4186	60.6394	147.367	44.0371	91.7051	181.684	116.38	76.0028	113.727	174.125	225.886	111.277	533.879	504.637	140.16	226.996	134.346	116.004	225.333	134.826	103.509	235.334	-1.18509	0.00431592	0.841898	KCNK17	23	13166550	13179213	-	1467	protein_coding	potassium two pore domain channel subfamily K member 17 [Source:VGNC Symbol;Acc:VGNC:30470]	-
ENSBTAG00000006790	0	0	0	0	0	0	0	0	0	0	3.01181	9.351	0	0	0	0	3.14873	4.00014	13.6566	13.4826	0	4.66509	-4.72353	0.00434446	0.841898	SPTBN5	10	37243193	37288411	-	10242	pseudogene	spectrin beta, non-erythrocytic 5 [Source:VGNC Symbol;Acc:VGNC:35255]	-
ENSBTAG00000017000	0	0	0	0	0	0	0	0	0	0	13.0512	0	0	0	0	14.1873	0	13.0004	14.7946	14.6062	0	6.96396	-5.30387	0.00446908	0.841898	IL22RA2	9	75054085	75074492	-	1743	protein_coding	interleukin 22 receptor subunit alpha 2 [Source:VGNC Symbol;Acc:VGNC:30145]	-
ENSBTAG00000008103	0	0	0	4.5872	0	0	0	0	0	0	60.2362	7.4808	0	0	0	0	20.9915	12.0004	35.2794	1.12355	0.45872	13.7112	-4.83784	0.00453866	0.841898	ALDH1A1	8	49053228	49106706	-	2055	protein_coding	aldehyde dehydrogenase 1 family member A1 [Source:VGNC Symbol;Acc:VGNC:25808]	-
ENSBTAG00000047865	0	9.05066	8.38676	6.42208	0	0	0	5.27797	0	0	7.02755	20.5722	0	0	29.7547	28.3745	38.8344	32.0011	46.6599	39.3243	2.91375	24.2549	-3.06671	0.00464768	0.841898	-	21	1964407	1964480	+	74	snoRNA	-	-
ENSBTAG00000049412	0	0.905066	3.59433	0	0	0	0	0	0	0	18.0708	8.4159	0	0	0	0	11.5454	8.00027	12.5185	6.74131	0.449939	6.52922	-4.05578	0.00473741	0.841898	-	10	45806201	45806528	+	216	protein_coding	-	-
ENSBTAG00000012774	21.1446	162.912	319.895	177.983	151.76	33.951	192.204	65.4469	79.8086	191.641	536.102	331.026	187.579	222.307	83.7829	383.056	432.426	340.011	451.804	383.131	139.675	335.123	-1.26306	0.00480454	0.841898	RAB7B	16	3728988	3757499	-	2963	protein_coding	RAB7B, member RAS onco family [Source:VGNC Symbol;Acc:VGNC:33661]	-
ENSBTAG00000042986	0	0.905066	2.39622	0	0	0	0	0	0	0	12.0472	0	0	0	0	0	26.2394	19.0006	6.82828	11.2355	0.330128	7.53511	-4.55125	0.0048789	0.841898	-	2	124852030	124852164	+	135	snoRNA	-	-
novel.699	0	0.905066	0	0	0	0	0	0	0	0	3.01181	0	0	0	18.0094	27.4878	2.09915	0	1.13805	1.12355	0.0905066	5.28698	-4.62516	0.00492059	0.841898	-	12	30678565	30684271	-	776	-	- && - && -	-
ENSBTAG00000017863	785.11	7520.19	15029.1	8577.15	1217.32	739.581	7205.88	5483.81	866.921	1108.63	33866.8	10544.2	1018.92	560.213	7122.33	13705.8	22958.5	22782.8	34205.1	42939.9	4853.37	18970.4	-1.96671	0.00492757	0.841898	SRGN	28	25474775	25490574	+	1349	protein_coding	serglycin [Source:VGNC Symbol;Acc:VGNC:35280]	-
ENSBTAG00000017135	86.4173	2367.65	3717.73	2042.22	28.4042	75.2427	2117.77	1779.73	134.677	260.672	16459.5	3104.53	140.962	146.723	1316.25	1365.52	8961.29	10102.3	14147.1	9340.08	1261.05	6508.43	-2.36771	0.00501014	0.841898	CTSS	3	19981529	20004455	+	1684	protein_coding	cathepsin S [Source:VGNC Symbol;Acc:VGNC:27818]	-
ENSBTAG00000020580	34.9346	325.824	1048.35	391.747	152.571	58.726	498.143	538.353	28.9306	239.035	2942.54	1343.74	68.816	92.2573	193.405	821.088	1201.77	1276.04	2084.9	2584.17	331.661	1260.87	-1.92686	0.00501427	0.841898	TCN1	15	83058088	83073458	-	1520	protein_coding	transcobalamin 1 [Source:VGNC Symbol;Acc:VGNC:35698]	-
ENSBTAG00000051139	0	0.905066	0	0	0	0	0	0	0	0	4.01574	0	0	0	0	0	27.289	6.0002	14.7946	11.2355	0.0905066	6.33351	-4.87674	0.00516529	0.841898	-	26	51216470	51217615	-	1146	lncRNA	-	-
ENSBTAG00000016234	0	0.905066	0	0	0	0	0	0	0	0	6.02362	0	0	0	0	23.0543	2.09915	3.0001	4.55219	4.49421	0.0905066	4.32236	-4.33075	0.00541371	0.841898	DUOX2	10	65313524	65331190	+	4645	protein_coding	dual oxidase 2 [Source:VGNC Symbol;Acc:VGNC:28242]	-
ENSBTAG00000021433	0	2.7152	7.18865	0	0	0	0	0	0	0	8.03149	26.1828	0	0	0	0	9.4462	89.003	48.936	22.471	0.990385	20.4071	-4.39932	0.00551059	0.841898	-	18	59604000	59606597	-	2598	protein_coding	-	zf-C2H2
ENSBTAG00000052558	0	1.81013	0	0	0	0	0	0	0	0	5.01968	9.351	0	0	0	0	19.942	6.0002	3.41414	5.61776	0.181013	4.93448	-4.22921	0.00580917	0.841898	-	26	42981774	42989538	-	1425	lncRNA	-	-
ENSBTAG00000015312	95.6106	426.286	600.252	445.876	313.258	219.305	677.122	280.788	144.653	671.772	1192.68	794.835	452.853	1247.14	323.386	976.262	481.756	716.024	1218.85	719.073	387.492	812.285	-1.06789	0.00581606	0.841898	LTBR	5	103976074	103992749	-	2656	protein_coding	lymphotoxin beta receptor [Source:VGNC Symbol;Acc:VGNC:31075]	-
novel.39	0	3.62026	3.59433	0.91744	0	0	0	0	0	0	13.0512	0	0	0	23.4905	0	18.8924	21.0007	9.10437	22.471	0.813203	10.801	-3.75653	0.00631023	0.841898	-	1	89964625	89966412	+	1178	-	- && - && -	-
ENSBTAG00000044419	0	6.33546	2.39622	0	0	0	0	0	0	0	9.03542	8.4159	0	0	0	0	57.7268	32.0011	29.5892	26.9652	0.873168	16.3734	-4.23369	0.00632945	0.841898	5S_rRNA	2	118296117	118296215	-	99	rRNA	5S ribosomal RNA [Source:RFAM;Acc:RF00001]	-
ENSBTAG00000050125	0	1.81013	0	3.66976	0	0	0	0	0	0	34.1338	0	0	0	14.8773	0	6.29746	13.0004	12.5185	10.112	0.547989	9.09395	-4.02627	0.006368	0.841898	-	17	61082425	61085624	-	1429	lncRNA	-	-
ENSBTAG00000011483	56.0793	231.697	259.99	242.204	440.672	114.699	223.944	196.341	134.677	484.253	691.712	276.79	616.014	613.567	195.754	392.81	461.814	468.016	778.424	344.93	238.456	483.983	-1.02097	0.0064451	0.841898	SCARF1	19	22738997	22749219	-	2799	protein_coding	scavenger receptor class F member 1 [Source:VGNC Symbol;Acc:VGNC:34326]	-
ENSBTAG00000015412	0	1.81013	7.18865	0	0	0	0	0	0	0	3.01181	4.6755	148.731	0	0	0	11.5454	14.0005	17.0707	0	0.899878	19.9035	-4.50616	0.00655295	0.841898	TGM7	21	55035899	55062339	-	2447	protein_coding	transglutaminase 7 [Source:VGNC Symbol;Acc:VGNC:35814]	-
novel.533	0	1.81013	0	0	0	0	0	0	0	27.8188	37.1456	0	0	0	0	0	17.8428	5.00017	5.69023	5.61776	2.96289	7.12966	-4.47194	0.00679867	0.841898	-	11	12821083	12824752	-	842	-	- && - && -	-
ENSBTAG00000030932	42.2893	876.103	1412.57	433.032	165.556	22.0223	564.268	500.352	24.9402	131.882	4777.73	991.206	86.5749	54.4652	17.2264	323.647	7318.7	2773.09	3706.62	949.401	417.302	2099.87	-2.33124	0.0068387	0.841898	IFI44L	3	66053647	66071372	-	2090	protein_coding	interferon induced protein 44 like [Source:VGNC Symbol;Acc:VGNC:30046]	-
ENSBTAG00000048991	0	0.905066	0	0	0	0	0	0	0	0	1.00394	8.4159	0	0	0	0	6.29746	3.0001	13.6566	6.74131	0.0905066	3.91153	-4.17993	0.00695544	0.841898	REC114	10	20189613	20373267	+	1090	protein_coding	REC114 meiotic recombination protein [Source:HGNC Symbol;Acc:HGNC:25065]	-
ENSBTAG00000051576	0	0.905066	0	0	0	0	0	0	0	0	6.02362	2.8053	0	0	0	0	8.39662	3.0001	10.2424	5.61776	0.0905066	3.60858	-4.06286	0.00700263	0.841898	bta-mir-10165	26	43710610	43710696	-	87	miRNA	bta-mir-10165 [Source:miRBase;Acc:MI0032917]	-
ENSBTAG00000050864	0	1.81013	0	0	0	0	0	0	0	0	8.03149	1.8702	0	0	0	0	7.34704	5.00017	11.3805	12.3591	0.181013	4.59884	-4.12474	0.00705617	0.841898	bta-mir-12042	25	10372691	10372750	-	60	miRNA	bta-mir-12042 [Source:miRBase;Acc:MI0038465]	-
ENSBTAG00000019577	0	0	0	0	0	0	0	0	0	0	5.01968	17.7669	0	0	0	0	2.09915	1.00003	7.96632	8.98841	0	4.28405	-4.60272	0.00708458	0.841898	ACKR4	1	136981306	136983324	-	2019	protein_coding	atypical chemokine receptor 4 [Source:VGNC Symbol;Acc:VGNC:25542]	-
novel.3814	0	0	3.59433	0	0	0	0	0	0	0	0	0	0	50.019	0	0	4.19831	4.00014	12.5185	25.8417	0.359433	9.65777	-4.90851	0.00724562	0.841898	-	9	70864717	70868814	-	734	-	- && Q9NY84.2 RecName: Full=Vascular non-inflammatory molecule 3; Short=Vanin-3; Flags: Precursor && -	-
novel.588	0	1.81013	1.19811	2.75232	0	0	0	0	0	0	0	27.1179	0	0	31.3207	0	2.09915	7.00024	5.69023	5.61776	0.576056	7.8846	-3.78697	0.00747799	0.841898	-	11	101930144	101936846	-	824	-	- && - && -	-
ENSBTAG00000050624	0	1.81013	0	0	0	0	0	0	0	0	11.0433	0	0	0	0	0	6.29746	22.0007	22.7609	5.61776	0.181013	6.77202	-4.68542	0.00754307	0.841898	-	2	122649769	122649853	+	85	snoRNA	-	-
ENSBTAG00000053072	0	0.905066	0	0	0	0	0	0	0	0	3.01181	0	0	0	0	0	24.1403	13.0004	9.10437	5.61776	0.0905066	5.48747	-4.6703	0.00758586	0.841898	EFHC2	X	99290674	99487402	+	2202	protein_coding	EF-hand domain containing 2 [Source:HGNC Symbol;Acc:HGNC:26233]	-
ENSBTAG00000051056	0	0	0	0	0	0	0	0	0	0	15.059	0	0	0	0	0	7.34704	11.0004	12.5185	11.2355	0	5.71605	-5.01791	0.00766584	0.841898	-	2	85896788	85899115	-	1535	lncRNA	-	-
novel.1602	0	1.81013	0	0	0	0	0	0	0	0	6.02362	0	65.4862	0	0	0	1.04958	6.0002	4.55219	0	0.181013	8.31117	-4.98057	0.00767619	0.841898	-	19	18925676	18933211	+	393	-	- && - && -	-
ENSBTAG00000014113	0	8.14559	22.7641	9.1744	0	0	0	0	0	0	99.3897	28.053	82.1352	0	0	54.089	82.9166	8.00027	89.9057	5.61776	4.00841	45.0107	-3.49825	0.0079348	0.841898	CCL8	19	15807710	15809743	-	827	protein_coding	chemokine (C-C motif) ligand 8 [Source:NCBI gene (formerly Entrezgene);Acc:281044]	-
ENSBTAG00000048761	529.536	2297.06	3022.83	2144.06	839.143	553.309	1638.14	1154.82	462.89	470.859	5235.53	2473.34	472.832	385.702	1894.9	2271.74	5507.13	4709.16	5533.18	5869.43	1311.26	3435.29	-1.38951	0.00806657	0.841898	UBE2D3	6	22015230	22042630	+	1521	protein_coding	ubiquitin conjugating enzyme E2 D3 [Source:NCBI gene (formerly Entrezgene);Acc:326583]	-
ENSBTAG00000012595	0.919332	492.356	663.752	515.601	229.669	35.7862	350.904	312.456	60.854	222.55	4380.17	838.785	0	3.3346	267.009	838.822	1698.22	2033.07	2822.35	2815.62	288.485	1569.74	-2.44402	0.00809465	0.841898	RIDA	14	66121455	66129652	+	1032	protein_coding	reactive intermediate imine deaminase A homolog [Source:VGNC Symbol;Acc:VGNC:33964]	-
ENSBTAG00000008541	201.334	447.102	276.763	473.399	397.659	97.2649	694.755	329.346	113.727	87.5777	2516.87	542.358	55.4967	57.7998	419.697	946.114	924.678	820.028	1664.96	1053.89	311.893	900.189	-1.52903	0.00819539	0.841898	MGST1	5	93497064	93521047	-	1525	protein_coding	microsomal glutathione S-transferase 1 [Source:VGNC Symbol;Acc:VGNC:31451]	-
novel.3474	0	0	3.59433	3.66976	0	0	0	0	0	0	60.2362	6.5457	0	0	15.6603	0	4.19831	6.0002	28.4512	0	0.726409	12.1092	-4.08796	0.00826247	0.841898	-	7	71572464	71578569	+	1396	-	- && - && -	-
ENSBTAG00000015978	83.6593	4639.37	9669.93	2958.74	347.343	74.3251	4358.97	3101.34	79.8086	524.436	33526.4	7749.18	68.816	312.341	1122.85	4175.49	27273.3	16693.6	24383.8	17260	2583.79	13256.6	-2.35917	0.00829421	0.841898	ANXA1	8	49321220	49339587	+	1887	protein_coding	annexin A1 [Source:VGNC Symbol;Acc:VGNC:50196]	-
ENSBTAG00000052258	0	0	0	0	0	0	0	0	0	0	17.0669	0	0	0	0	23.941	4.19831	4.00014	0	8.98841	0	5.81948	-5.04653	0.00829994	0.841898	-	13	44448439	44475156	-	1002	lncRNA	-	-
ENSBTAG00000017895	0	10.8608	0	1.83488	0	0	0	0	0	0	23.0905	4.6755	0	0	20.3585	0	8.39662	42.0014	35.2794	35.9536	1.26957	16.9756	-3.7287	0.00847696	0.841898	CLEC10A	19	26833438	26837327	-	1283	protein_coding	C-type lectin domain containing 10A [Source:VGNC Symbol;Acc:VGNC:55799]	-
ENSBTAG00000011677	145.255	417.235	542.743	229.36	379.805	189.024	353.549	225.897	145.651	146.306	1145.49	718.157	339.64	158.949	182.443	509.855	683.275	363.012	1157.39	586.494	277.483	584.471	-1.07475	0.00865202	0.841898	H1-2	23	31876303	31878150	+	768	protein_coding	H1.2 linker histone, cluster member [Source:VGNC Symbol;Acc:VGNC:83558]	-
ENSBTAG00000046324	2614.58	3676.38	6262.51	3321.13	2204.17	1207.55	3235.73	2342.36	1273.94	969.536	9721.11	3638.48	1399.63	671.367	2058.55	5516.19	12268.5	9558.32	12028	10738.9	2710.79	6759.91	-1.3183	0.00868779	0.841898	-	5	100457856	100506412	-	790	protein_coding	-	-
ENSBTAG00000006832	115.836	279.665	265.98	203.672	383.863	127.546	29.0951	182.618	41.8995	131.882	349.37	299.232	284.143	786.966	213.764	244.73	313.824	498.017	463.185	316.842	176.206	377.007	-1.09702	0.00871646	0.841898	SLC5A6	11	72420089	72430694	+	3101	protein_coding	solute carrier family 5 member 6 [Source:VGNC Symbol;Acc:VGNC:34909]	-
ENSBTAG00000049563	0	0.905066	0	1.83488	0	0	0	0	0	0	2.00787	0	0	0	22.7075	0	3.14873	4.00014	7.96632	5.61776	0.273995	4.54483	-3.8291	0.00875779	0.841898	-	17	71036156	71036721	+	450	protein_coding	-	-
novel.2204	0	0	0	0	0	0	0	0	0	0	5.01968	0	0	0	24.2735	0	3.14873	5.00017	2.27609	1.12355	0	4.08418	-4.54162	0.00886909	0.841898	-	22	53136396	53147542	-	201	-	- && - && -	-
novel.1376	0	6.33546	9.58487	0	0	0	0	76.0028	0	0	18.0708	7.4808	114.323	64.469	0	0	3.14873	2.00007	1.13805	3.37065	9.19231	21.4001	-3.58699	0.00904338	0.841898	-	17	69925711	69938368	-	808	-	- && - && -	-
novel.1841	0	1.81013	0	0	0	0	0	0	0	0	12.0472	0	0	0	0	0	10.4958	21.0007	10.2424	6.74131	0.181013	6.05274	-4.52377	0.00923514	0.841898	-	2	128435204	128438205	+	682	-	- && O02751.2 RecName: Full=Craniofacial development protein 2; AltName: Full=p97 bucentaur protein && -	-
ENSBTAG00000002808	505.633	362.931	410.951	477.069	465.83	150.485	261.856	276.566	127.694	86.5473	995.904	317.934	130.972	244.538	392.292	586.998	1017.04	857.029	1142.6	1297.7	312.556	698.301	-1.15954	0.00926505	0.841898	PSMA3	10	70551104	70576344	+	939	protein_coding	proteasome 20S subunit alpha 3 [Source:VGNC Symbol;Acc:VGNC:33438]	-
novel.3828	0	0.905066	0	0	0	0	0	0	0	0	21.0827	0	0	0	0	0	0	4.00014	54.6262	4.49421	0.0905066	8.42032	-5.28824	0.00945952	0.841898	-	9	95972164	95973413	-	851	-	- && - && -	-
ENSBTAG00000015046	0	1.81013	2.39622	0.91744	0	0	0	0	0	0	17.0669	5.6106	0	0	0	0	4.19831	10.0003	10.2424	6.74131	0.512379	5.38599	-3.47765	0.00971814	0.841898	MST1R	22	50357168	50370270	+	4490	protein_coding	macrophage stimulating 1 receptor [Source:VGNC Symbol;Acc:VGNC:31708]	-
ENSBTAG00000050127	0	2.7152	0	0	0	0	0	0	0	0	11.0433	0.9351	0	0	0	0	9.4462	12.0004	7.96632	13.4826	0.27152	5.48739	-4.09269	0.00975886	0.841898	-	29	36323712	36323903	-	192	protein_coding	-	-
ENSBTAG00000030424	0	4.52533	25.1603	11.0093	0	0	0	21.1119	0	20.6065	628.464	11.2212	0	0	0	29.2612	60.8755	28.0009	191.192	39.3243	8.24133	98.8339	-3.58783	0.00977046	0.841898	CLEC1A	5	99860312	99880739	+	2729	protein_coding	C-type lectin domain family 1 member A [Source:VGNC Symbol;Acc:VGNC:27427]	-
ENSBTAG00000049576	0	2.7152	0	0.91744	0	0	0	0	0	0	6.02362	4.6755	0	0	0	0	15.7437	4.00014	6.82828	15.7297	0.363264	5.30009	-3.75308	0.00979164	0.841898	-	11	14667203	14672231	+	201	protein_coding	-	-
ENSBTAG00000040151	40.4506	104.083	110.226	86.2394	38.9544	101.853	112.854	212.175	23.9426	114.366	443.74	89.7696	303.012	340.129	20.3585	213.696	141.693	149.005	353.932	150.556	94.5143	220.589	-1.22297	0.00998426	0.841898	GCH1	10	67345440	67400407	-	939	protein_coding	GTP cyclohydrolase 1 [Source:VGNC Symbol;Acc:VGNC:29286]	-
ENSBTAG00000004413	0	7.24052	3.59433	4.5872	0	0	0	0	0	0	14.0551	10.2861	0	41.1268	0	0	38.8344	13.0004	26.1751	8.98841	1.54221	15.2466	-3.30686	0.0103024	0.841898	RHOBTB3	7	95035646	95120697	+	4548	protein_coding	Rho related BTB domain containing 3 [Source:VGNC Symbol;Acc:VGNC:33946]	-
ENSBTAG00000016357	193.06	3050.07	5514.89	3336.73	301.085	256.009	4734.56	1533.78	362.131	873.716	14242.8	4337.93	828.011	530.202	1790.76	4960.22	5437.86	7431.25	13906.9	14774.7	2015.6	6824.07	-1.75944	0.0103449	0.841898	VNN2	9	70885902	70916052	-	3036	protein_coding	vanin 2 [Source:VGNC Symbol;Acc:VGNC:36808]	-
novel.425	0	0	0	0	0	0	0	0	0	0	21.0827	0	0	0	0	0	7.34704	12.0004	6.82828	4.49421	0	5.17526	-4.87527	0.0106292	0.841898	-	11	9924089	9927759	+	1123	-	- && - && -	-
novel.153	0	0	1.19811	0	0	0	0	0	0	0	5.01968	0	0	0	0	0	2.09915	11.0004	23.899	6.74131	0.119811	4.87595	-4.49833	0.0107466	0.841898	-	1	121941398	121946138	-	1008	-	- && - && -	-
ENSBTAG00000002888	0	7.24052	0	0	0	0	0	0	0	0	22.0866	0	0	61.1344	0	0	7.34704	7.00024	40.9697	10.112	0.724052	14.865	-4.3437	0.0107902	0.841898	TMTC2	5	12219074	12575593	+	3230	protein_coding	transmembrane O-mannosyltransferase targeting cadherins 2 [Source:VGNC Symbol;Acc:VGNC:58451]	-
ENSBTAG00000034145	0	2.7152	0	0	0	0	0	0	0	0	11.0433	4.6755	0	0	0	0	7.34704	6.0002	11.3805	7.86486	0.27152	4.83114	-3.90867	0.0108876	0.841898	-	NKLS02001139.1	131711	180302	-	825	protein_coding	-	-
ENSBTAG00000002096	565.389	741.249	2607.08	615.602	486.93	269.773	1129.42	743.139	623.504	223.581	4181.39	1084.72	65.4862	583.555	333.565	2507.6	4470.15	3135.11	3481.28	2852.7	800.567	2269.56	-1.50342	0.010892	0.841898	FCGR3A	3	8000299	8008181	+	1906	protein_coding	Fc fragment of IgG, low affinity IIIa, receptor (CD16a) [Source:NCBI gene (formerly Entrezgene);Acc:281766]	-
ENSBTAG00000049895	0	1.81013	0	0	0	0	0	0	0	0	4.01574	9.351	0	0	0	0	6.29746	4.00014	5.69023	7.86486	0.181013	3.72194	-3.82129	0.0113249	0.841898	bta-mir-2285ax-3	10	100146864	100146921	-	58	miRNA	bta-mir-2285ax-3 [Source:miRBase;Acc:MI0038175]	-
novel.357	0	0	0	0	0	31.1982	0	0	0	0	1.00394	0	0	0	0	39.015	3.14873	9.0003	5.69023	0	3.11982	5.78582	-5.03915	0.0113503	0.841898	-	10	25288797	25292007	-	503	-	- && P04436.1 RecName: Full=T-cell receptor alpha chain V region HPB-MLT; Flags: Precursor && -	-
ENSBTAG00000052329	0	3.62026	1.19811	2.75232	0	0	0	0	0	0	15.059	4.6755	0	0	0	0	2.09915	20.0007	38.6936	12.3591	0.757069	9.2887	-3.61227	0.011408	0.841898	-	22	21222169	21284068	+	333	protein_coding	-	-
ENSBTAG00000004547	25.7413	168.342	116.217	114.68	41.389	23.8574	131.369	82.3364	33.9186	0	585.295	133.719	68.816	0	39.1509	157.833	360.005	510.017	715.831	414.591	73.785	298.526	-2.01638	0.0114774	0.841898	OLR1	5	99803497	99815138	+	2224	protein_coding	oxidized low density lipoprotein receptor 1 [Source:VGNC Symbol;Acc:VGNC:32427]	-
ENSBTAG00000020884	63.4339	1004.62	2882.65	693.585	228.857	45.8797	399.396	1205.49	24.9402	126.73	5691.31	1262.39	96.5643	47.796	122.151	1206.8	6347.84	4573.15	5930.36	3833.56	667.558	2911.19	-2.12476	0.011502	0.841898	CASP4	15	3250231	3269687	+	2013	protein_coding	caspase 4, apoptosis-related cysteine peptidase [Source:NCBI gene (formerly Entrezgene);Acc:338039]	-
ENSBTAG00000038112	0	4.52533	3.59433	0	0	0	0.881669	0	0	0	21.0827	22.4424	0	0	0	0	10.4958	7.00024	29.5892	12.3591	0.900132	10.2969	-3.5317	0.0115269	0.841898	-	9	84721763	84734062	-	1982	protein_coding	-	-
ENSBTAG00000046846	286.832	572.907	874.619	638.538	420.383	186.272	418.793	460.239	246.409	255.521	1611.32	634.933	293.023	186.738	425.961	446.899	1626.84	1342.05	1296.23	1452.75	436.051	931.675	-1.09541	0.0116956	0.841898	FAM32A	7	6830800	6837079	-	1405	protein_coding	family with sequence similarity 32 member A [Source:NCBI gene (formerly Entrezgene);Acc:508634]	-
ENSBTAG00000024957	0	2.7152	0	0	0	0	0	0	0	0	2.00787	0.9351	0	0	0	0	26.2394	1.00003	25.037	6.74131	0.27152	6.19608	-4.26729	0.0118375	0.841898	SNCA	6	34853388	35000312	+	2000	protein_coding	synuclein alpha [Source:VGNC Symbol;Acc:VGNC:35059]	-
novel.1472	0	5.43039	0	0	0	0	0	0	0	0	9.03542	25.2477	0	0	0	0	27.289	13.0004	12.5185	7.86486	0.543039	9.4956	-4.09953	0.0118766	0.841898	-	18	60002488	60003780	+	211	-	- && - && -	-
ENSBTAG00000038375	312.573	1154.86	1071.11	890.834	766.915	233.069	1202.6	545.742	295.292	537.83	2608.23	1485.87	634.883	373.476	798.678	866.31	1298.33	2041.07	2478.66	1924.64	701.082	1451.02	-1.04938	0.0118865	0.841898	STOM	8	110740235	110772767	-	1802	protein_coding	stomatin [Source:VGNC Symbol;Acc:VGNC:35409]	-
ENSBTAG00000004653	0	7.24052	5.99054	7.33952	0	0	0	0	0	0	27.1063	5.6106	0	0	0	17.7341	8.39662	74.0025	29.5892	52.8069	2.05706	21.5246	-3.39161	0.0119713	0.841898	ADGRA3	6	41984735	42116814	-	4161	protein_coding	adhesion G protein-coupled receptor A3 [Source:VGNC Symbol;Acc:VGNC:25657]	-
ENSBTAG00000043615	0	1.81013	0	0.91744	0	0	0	0	0	0	11.0433	0	0	0	0	0	2.09915	10.0003	18.2087	13.4826	0.272757	5.48341	-4.09081	0.0119936	0.841898	U6	8	39130362	39130464	-	103	snRNA	U6 spliceosomal RNA [Source:RFAM;Acc:RF00026]	-
ENSBTAG00000048649	0	7.24052	1.19811	11.0093	0	0	0	0	0	0	16.063	11.2212	0	0	25.0566	0	47.231	36.0012	46.6599	16.8533	1.94479	19.9086	-3.35016	0.0120478	0.841898	-	29	48607620	48608798	-	1179	protein_coding	-	-
novel.840	0	0	0	0	0	0	0	0	0	0	1.00394	7.4808	0	0	0	0	1.04958	1.00003	22.7609	6.74131	0	4.00366	-4.50188	0.0120728	0.841898	-	13	11199409	11210605	-	967	-	- && Q9UPS8.3 RecName: Full=Ankyrin repeat domain-containing protein 26 && -	-
novel.2354	0	1.81013	0	2.75232	0	0	0	0	0	0	24.0945	1.8702	0	0	0	0	4.19831	10.0003	17.0707	7.86486	0.456245	6.50989	-3.76606	0.0120981	0.841898	-	24	45832489	45838390	+	778	-	- && - && -	-
ENSBTAG00000005092	0	13.576	1.19811	11.0093	0	17.4343	19.3967	0	0	0	90.3542	57.9762	0	0	90.047	0	62.9746	66.0022	166.155	29.2123	6.26144	56.2721	-3.16467	0.0121244	0.841898	ROR2	8	85905346	86141520	+	4006	protein_coding	receptor tyrosine kinase like orphan receptor 2 [Source:VGNC Symbol;Acc:VGNC:34087]	-
ENSBTAG00000052829	0	1.81013	0	0	0	0	0	0	0	0	11.0433	0	0	0	0	0	3.14873	19.0006	6.82828	15.7297	0.181013	5.57507	-4.40475	0.012174	0.841898	-	9	42406745	42408481	-	405	protein_coding	-	-
novel.2711	0	4.52533	4.79243	0	0	0	0	0	0	0	0	0	82.1352	0	18.0094	0	5.24789	8.00027	13.6566	14.6062	0.931776	14.1655	-3.94725	0.0121811	0.841898	-	29	44856782	44857513	+	547	-	- && Q8N6T0.3 RecName: Full=Type 2 DNA topoisomerase 6 subunit B-like; AltName: Full=Type 2 DNA topoisomerase VI subunit B-like; Short=TOPOVIBL && PF15091:Domain of unknown function (DUF4554)	-
ENSBTAG00000013167	34.9346	943.983	657.762	505.509	1050.96	77.0779	391.461	124.56	5.98564	313.219	5307.81	1650.45	99.8941	108.93	61.0754	682.762	3986.29	852.029	3605.33	297.741	410.545	1665.23	-2.02005	0.0123651	0.841898	SIGLEC1	13	51487257	51505680	+	6834	protein_coding	sialic acid binding Ig like lectin 1 [Source:VGNC Symbol;Acc:VGNC:34617]	-
ENSBTAG00000024291	0	0	0	0	0	0	0	0	0	0	10.0394	0	0	0	0	23.941	6.29746	1.00003	10.2424	0	0	5.15203	-4.87073	0.0125116	0.841898	FAM71F2	4	92647910	92674005	+	2087	protein_coding	family with sequence similarity 71 member F2 [Source:VGNC Symbol;Acc:VGNC:50126]	-
ENSBTAG00000037966	0	0.905066	2.39622	0.91744	0	0	0.881669	0	22.945	0	3.01181	1.8702	0	0	16.4434	25.7144	2.09915	0	3.41414	0	2.80454	5.25531	-3.15621	0.0125424	0.841898	-	18	50091971	50092901	+	930	pseudogene	-	-
ENSBTAG00000054063	0	0	1.19811	10.0918	0	0	0	0	0	0	10.0394	0.9351	0	0	18.0094	21.2809	1.04958	0	83.0774	24.7181	1.12899	15.911	-3.81292	0.0126506	0.841898	CD1A	3	11858601	11863244	-	2780	protein_coding	CD1a molecule [Source:NCBI gene (formerly Entrezgene);Acc:781011]	-
ENSBTAG00000014724	96.5299	1868.96	2700.54	1413.78	340.851	111.946	1409.79	1412.39	156.624	126.73	4421.33	2089.95	96.5643	194.518	1231.69	1213.01	7352.29	6695.23	5578.7	4942.5	963.813	3381.58	-1.81092	0.0127756	0.841898	EIF4A2	1	80467443	80473754	-	2093	protein_coding	eukaryotic translation initiation factor 4A2 [Source:VGNC Symbol;Acc:VGNC:28405]	-
ENSBTAG00000012824	0	0	0	0	0	0	0	0	0	0	6.02362	0	0	0	0	0	16.7932	6.0002	2.27609	17.9768	0	4.907	-4.79731	0.0130421	0.841898	INTU	17	29913837	29993696	-	2802	protein_coding	inturned planar cell polarity protein [Source:VGNC Symbol;Acc:VGNC:30235]	-
ENSBTAG00000055316	0	0	0	0	0	0	0	0	0	0	3.01181	5.6106	0	0	0	13.3006	2.09915	8.00027	1.13805	0	0	3.31604	-4.23832	0.0130668	0.841898	-	2	94738416	94738887	+	351	protein_coding	-	-
ENSBTAG00000027676	0	57.9242	58.7073	66.0557	111.994	57.8084	0	51.7241	34.9163	115.396	95.3739	46.755	1441.81	356.802	0	148.08	133.296	169.006	152.498	122.467	55.4526	266.608	-2.26524	0.0130884	0.841898	IL18BP	15	51640330	51642454	+	778	protein_coding	interleukin 18 binding protein [Source:VGNC Symbol;Acc:VGNC:54438]	-
novel.1239	0	4.52533	0	4.5872	0	0	0	0	0	0	7.02755	5.6106	0	60.0228	0	0	16.7932	9.0003	1.13805	8.98841	0.911253	10.8581	-3.55835	0.0131876	0.841898	-	16	51236343	51238957	-	2615	-	- && - && -	-
ENSBTAG00000016688	0.919332	297.767	258.791	358.719	2.43465	6.42316	254.802	69.6692	68.8349	58.7285	994.9	349.728	227.537	31.123	257.613	236.75	572.02	687.023	833.05	903.335	137.709	509.308	-1.88697	0.0132021	0.841898	-	X	61885294	61886292	-	999	protein_coding	-	-
ENSBTAG00000006466	2593.44	5652.13	8730.62	4602.8	5140.36	1171.77	4384.54	2366.64	1565.25	2348.11	14626.3	6333.43	1689.32	1575.04	3891.6	10683.9	14435.9	9226.31	11533	11484.9	3855.57	8547.97	-1.14865	0.0135009	0.841898	CD53	3	32494132	32533031	-	1619	protein_coding	CD53 molecule [Source:VGNC Symbol;Acc:VGNC:27039]	-
ENSBTAG00000043282	0	1.81013	0	0	0	0	0	0	0	0	9.03542	0	0	0	0	0	23.0907	5.00017	10.2424	5.61776	0.181013	5.29865	-4.33101	0.0135416	0.841898	SNORA70	20	66616744	66616876	+	133	snoRNA	Small nucleolar RNA SNORA70 [Source:RFAM;Acc:RF00156]	-
ENSBTAG00000003469	113.078	359.311	436.112	284.406	103.878	167.002	130.487	128.783	248.404	129.821	746.928	283.335	348.52	168.953	47.7641	136.552	678.027	759.026	872.881	715.702	210.128	475.769	-1.17912	0.013581	0.841898	CHURC1	10	77048025	77066487	+	3091	protein_coding	churchill domain containing 1 [Source:VGNC Symbol;Acc:VGNC:27355]	-
ENSBTAG00000004243	123.191	217.216	210.867	244.956	74.6626	54.138	88.1669	222.73	183.56	63.8802	441.732	116.888	264.165	197.853	71.2546	158.72	438.723	384.013	589.508	375.266	148.337	303.812	-1.03433	0.0137807	0.841898	LYPLA1	14	21994932	22011297	-	1241	protein_coding	lysophospholipase 1 [Source:NCBI gene (formerly Entrezgene);Acc:539992]	-
novel.3222	0	2.7152	0	0	0	0	0	0	0	0	0	14.0265	0	62.2459	0	0	0	6.0002	0	23.5946	0.27152	10.5867	-5.04201	0.0142414	0.841898	-	5	73739196	73740952	-	201	-	- && - && -	-
ENSBTAG00000052140	0	0	0	0	0	0	0	0	0	0	5.01968	1.8702	0	0	0	21.2809	5.24789	1.00003	0	1.12355	0	3.55423	-4.33848	0.0142629	0.841898	AIF1L	11	101296503	101321933	+	4281	protein_coding	allograft inflammatory factor 1 like [Source:VGNC Symbol;Acc:VGNC:25760]	-
novel.355	0	5.43039	9.58487	0.91744	0	0	0	0	0	0	24.0945	21.5073	0	0	23.4905	0	5.24789	35.0012	31.8653	5.61776	1.59327	14.6824	-3.22857	0.0144679	0.841898	-	10	25253571	25254447	-	734	-	- && P04437.1 RecName: Full=T-cell receptor alpha chain V region CTL-L17; Flags: Precursor && -	-
ENSBTAG00000043369	0	63.3546	71.8865	24.7709	0	11.0111	35.2668	35.8902	20.9498	16.4852	223.878	71.0676	75.4756	60.0228	2.34905	44.3352	61.9251	156.005	163.879	107.861	27.9615	96.6798	-1.79134	0.0145164	0.841898	U6	5	44505113	44505215	+	103	snRNA	U6 spliceosomal RNA [Source:RFAM;Acc:RF00026]	-
ENSBTAG00000047416	0	1.81013	0	0	0	0	0	0	0	0	5.01968	3.7404	0	0	0	0	3.14873	3.0001	13.6566	6.74131	0.181013	3.53068	-3.74215	0.0149431	0.841898	HEPH	X	94232113	94370235	-	4620	protein_coding	hephaestin [Source:VGNC Symbol;Acc:VGNC:29812]	-
ENSBTAG00000050124	0	0	1.19811	0	0	0	0	0	0	0	1.00394	0	0	0	0	3.54682	9.4462	0	15.9326	13.4826	0.119811	4.34122	-4.33025	0.0149609	0.841898	-	5	101637803	101679086	-	612	pseudogene	-	-
ENSBTAG00000004958	0	9.05066	2.39622	0	0	0	0	0	0	0	12.0472	11.2212	0	0	29.7547	0	24.1403	9.0003	12.5185	15.7297	1.14469	11.4412	-3.32288	0.0150845	0.841898	PTPRN2	4	118732679	119258101	-	5016	protein_coding	protein tyrosine phosphatase receptor type N2 [Source:HGNC Symbol;Acc:HGNC:9677]	-
ENSBTAG00000047431	0	0.905066	0	0	0	0	0	0	0	0	1.00394	0	0	0	0	0	4.19831	11.0004	18.2087	8.98841	0.0905066	4.33998	-4.32996	0.0151647	0.841898	-	11	87198961	87199092	+	132	snoRNA	-	-
ENSBTAG00000008417	274.88	239.842	250.405	302.755	60.8662	107.358	276.844	352.569	47.8851	39.1524	569.232	177.669	344.08	66.6921	274.839	366.209	732.605	575.019	563.333	719.073	195.256	438.875	-1.16847	0.015212	0.841898	VPS29	17	54370245	54377438	-	1002	protein_coding	VPS29 retromer complex component [Source:VGNC Symbol;Acc:VGNC:36816]	-
ENSBTAG00000013345	0	0	0	0	0	0	0	0	0	0	8.03149	11.2212	0	0	0	0	4.19831	0	14.7946	5.61776	0	4.38634	-4.63595	0.0152527	0.841898	-	18	61284316	61290145	+	1812	protein_coding	-	-
ENSBTAG00000053753	0	15.3861	32.3489	12.8442	0	0	2.64501	1.05559	17.9569	0	18.0708	45.8199	67.706	1.11153	60.2923	40.7884	29.3882	36.0012	37.5555	19.1004	8.22367	35.5834	-2.12135	0.0155368	0.841898	-	18	24773044	24773969	+	807	protein_coding	-	-
novel.2635	0	0	1.19811	0	0	0	0	0	0	0	8.03149	0	0	0	0	0	6.29746	18.0006	3.41414	4.49421	0.119811	4.02379	-4.22338	0.0155873	0.841898	-	28	27506215	27507363	+	793	-	- && - && -	-
ENSBTAG00000045751	0	24.4368	1.19811	44.9546	0	0	0	0	0	0	255	56.106	0	0	46.981	0	694.82	2.00007	3.41414	148.309	7.05894	120.663	-4.09401	0.0156187	0.841898	-	NKLS02000910.1	1512	147533	+	3632	protein_coding	-	-
ENSBTAG00000019099	111.239	305.007	476.847	368.811	114.429	110.111	330.626	184.729	70.8301	170.004	751.948	477.836	134.302	278.995	47.7641	219.903	596.16	829.028	1011.72	825.81	224.263	517.347	-1.20603	0.0157701	0.841898	SLC25A37	8	70670616	70715966	+	2007	protein_coding	solute carrier family 25 member 37 [Source:HGNC Symbol;Acc:HGNC:29786]	-
ENSBTAG00000032071	0	0	0	0.91744	0	0	0	0	0	0	1.00394	0	0	0	0	0	6.29746	3.0001	9.10437	24.7181	0.091744	4.4124	-4.35321	0.0158157	0.841898	SYCP1	3	28332011	28486280	-	3692	protein_coding	synaptonemal complex protein 1 [Source:VGNC Symbol;Acc:VGNC:35508]	-
ENSBTAG00000018975	66.1919	331.254	237.226	277.984	187.468	631.305	297.123	126.671	137.67	516.193	935.668	498.408	293.023	520.198	182.443	165.814	307.526	786.027	2063.28	633.683	280.909	638.607	-1.18462	0.015844	0.841898	KCNT1	11	103335988	103387085	+	5403	protein_coding	potassium sodium-activated channel subfamily T member 1 [Source:VGNC Symbol;Acc:VGNC:30494]	-
novel.975	0	0	1.19811	0	0	0	0	0	0	0	6.02362	5.6106	0	0	0	0	2.09915	3.0001	4.55219	5.61776	0.119811	2.69034	-3.64067	0.0158925	0.841898	-	14	63889832	63892665	+	703	-	- && - && -	-
ENSBTAG00000045568	104.804	668.843	1016	984.413	167.179	104.606	843.758	312.456	189.545	37.0917	1665.53	1267.06	56.6067	82.2535	743.867	621.58	1834.66	2162.07	1913.06	2979.66	442.869	1332.63	-1.58937	0.0159932	0.841898	-	24	12773751	12774847	+	633	protein_coding	-	-
novel.3731	0	1.81013	1.19811	0	0	0	0	0	0	0	3.01181	0	0	0	0	0	3.14873	3.0001	36.4175	7.86486	0.300824	5.3443	-4.05222	0.0160493	0.841898	-	9	12045433	12047633	+	440	-	- && - && -	-
ENSBTAG00000051693	0	0.905066	1.19811	0	0	0	0	0	0	0	0	6.5457	0	0	0	0	11.5454	10.0003	5.69023	3.37065	0.210317	3.71523	-3.81917	0.0160601	0.841898	-	7	11482010	11484298	+	506	lncRNA	-	-
novel.727	0	0.905066	0	0	0	0	0	0	0	0	4.01574	0	0	0	0	0	6.29746	10.0003	7.96632	10.112	0.0905066	3.83918	-4.1534	0.0160988	0.841898	-	12	75682646	75714064	-	442	-	- && - && -	-
ENSBTAG00000030674	0	5.43039	0	1.83488	0	0	0	0	0	0	24.0945	0	0	0	0	25.7144	4.19831	5.00017	25.037	8.98841	0.726527	9.30328	-3.6615	0.0162017	0.841898	AK4	3	80160692	80251376	-	2092	protein_coding	adenylate kinase 4 [Source:VGNC Symbol;Acc:VGNC:25773]	-
ENSBTAG00000009526	353.943	890.585	1014.8	859.641	511.276	80.7483	683.294	507.741	187.55	187.519	2021.93	869.643	255.285	170.065	1245.78	1160.7	1748.6	1304.04	1474.91	1675.22	527.71	1192.62	-1.17638	0.0165816	0.841898	TMEM59	3	92177759	92203031	+	1159	protein_coding	transmembrane protein 59 [Source:VGNC Symbol;Acc:VGNC:36099]	-
ENSBTAG00000000517	0	2.7152	0	0	0	0	0	0	0	0	12.0472	0	0	0	0	0	5.24789	10.0003	23.899	10.112	0.27152	6.13064	-4.2526	0.0166245	0.841898	ANKRD29	24	33007030	33041024	+	1867	protein_coding	ankyrin repeat domain 29 [Source:VGNC Symbol;Acc:VGNC:25921]	-
ENSBTAG00000049279	0	5.43039	0	0	0	0	0	0	0	0	0	4.6755	73.2557	0	0	0	9.4462	5.00017	7.96632	1.12355	0.543039	10.1467	-4.19569	0.016755	0.841898	-	20	22451775	22454400	-	1311	lncRNA	-	-
ENSBTAG00000006851	71.7079	650.742	1093.87	391.747	107.125	38.5389	284.779	525.686	48.8828	83.4564	3005.78	444.173	0	142.276	137.811	297.046	2890.54	2405.08	2329.58	1585.33	329.654	1323.76	-2.00577	0.016947	0.841898	-	5	100099708	100111353	+	887	protein_coding	-	-
ENSBTAG00000003837	0	0	4.79243	0	0	0	0	0	0	0	3.01181	4.6755	0	0	18.7924	0	12.5949	0	10.2424	5.61776	0.479243	5.49348	-3.81028	0.0171352	0.841898	RSPO1	3	108267191	108288596	+	2744	protein_coding	R-spondin 1 [Source:VGNC Symbol;Acc:VGNC:34188]	-
ENSBTAG00000009433	0	9.05066	15.5754	10.0918	0	0	0	10.5559	0	0	48.1889	19.6371	74.3656	0	8.61319	22.1676	10.4958	16.0005	21.6229	23.5946	4.52739	24.4686	-2.44341	0.017144	0.841898	BGLAP	3	14551207	14552260	-	447	protein_coding	bone gamma-carboxyglutamate protein [Source:VGNC Symbol;Acc:VGNC:26480]	-
ENSBTAG00000020048	0	0	3.59433	0	0	0	0	0	0	0	0	10.2861	0	0	0	32.8081	6.29746	9.0003	3.41414	0	0.359433	6.18061	-4.2691	0.0172992	0.841898	MAPK10	6	100907869	101279063	-	2829	protein_coding	mitogen-activated protein kinase 10 [Source:VGNC Symbol;Acc:VGNC:31213]	-
ENSBTAG00000016717	74.4659	290.526	378.602	211.929	88.4589	68.8195	193.086	202.674	41.8995	26.7885	326.279	422.665	68.816	165.619	72.0376	106.405	581.466	843.028	831.912	549.417	157.725	396.764	-1.33109	0.017702	0.841898	CEP68	11	63443972	63468974	+	3864	protein_coding	centrosomal protein 68 [Source:VGNC Symbol;Acc:VGNC:27210]	-
ENSBTAG00000047027	63.4339	174.678	173.726	155.047	26.7811	64.2316	180.742	112.949	15.9617	30.9098	386.515	146.811	213.108	53.3536	161.302	76.2566	322.22	294.01	256.06	296.618	99.846	220.625	-1.14394	0.0177132	0.841898	C10H14orf119	10	21760123	21760551	-	429	protein_coding	chromosome 10 C14orf119 homolog [Source:VGNC Symbol;Acc:VGNC:52608]	-
novel.1224	0	2.7152	0	0	0	0	0	0	0	0	11.0433	7.4808	0	0	0	0	11.5454	2.00007	3.41414	6.74131	0.27152	4.2225	-3.7156	0.017816	0.841898	-	16	26614943	26625240	-	222	-	- && - && -	-
ENSBTAG00000025191	389.797	1530.47	2754.45	2479.84	1309.03	700.124	1503.25	1386	646.449	170.004	4656.25	2819.33	700.369	220.084	3307.47	2785.14	3787.92	3626.12	3733.93	4307.7	1286.94	2994.43	-1.21838	0.017881	0.841898	SKP1	7	45805773	45817876	-	1006	protein_coding	S-phase kinase associated protein 1 [Source:NCBI gene (formerly Entrezgene);Acc:615427]	-
novel.3749	0	0	4.79243	0	0	0	0	0	0	0	25.0984	0	0	0	0	0	13.6445	8.00027	25.037	5.61776	0.479243	7.73979	-4.30131	0.0182222	0.841898	-	9	68096437	68150648	+	948	-	- && - && -	-
novel.2796	0	2.7152	0	0	0	0	0	0	0	0	2.00787	9.351	0	0	0	0	0	11.0004	5.69023	34.8301	0.27152	6.28796	-4.28958	0.0182679	0.841898	-	3	15935887	15962611	+	775	-	- && - && -	-
novel.3554	0	7.24052	1.19811	5.50464	0	0	0	0	0	0	21.0827	12.1563	0	0	8.61319	0	13.6445	11.0004	29.5892	14.6062	1.39433	11.0692	-2.98124	0.0184187	0.841898	-	7	45755417	45759776	-	1960	-	- && - && -	-
ENSBTAG00000046910	0	0.905066	0	2.75232	0	0	0	0	0	0	5.01968	15.8967	0	0	0	9.75375	2.09915	5.00017	4.55219	0	0.365739	4.23216	-3.43548	0.0184488	0.841898	-	4	107336992	107337765	+	774	processed_pseudogene	-	-
ENSBTAG00000019669	15.6287	978.376	395.376	550.464	59.2431	25.6926	1208.77	259.676	0	456.434	6739.42	1570.03	185.359	58.9113	87.6979	253.597	1465.21	931.031	4578.36	1681.96	394.966	1755.16	-2.15177	0.0185303	0.841898	CD163	5	101786078	101818046	+	3420	protein_coding	CD163 molecule [Source:NCBI gene (formerly Entrezgene);Acc:533844]	-
novel.2839	0	0	0	4.5872	0	0	0	0	0	0	13.0512	11.2212	0	0	0	0	15.7437	11.0004	14.7946	2.2471	0.45872	6.80581	-3.82703	0.0185738	0.841898	-	3	102111672	102116174	+	763	-	- && - && -	-
ENSBTAG00000052590	0	0.905066	0	0	0	0	0	0	0	0	4.01574	0	0	0	0	0	10.4958	12.0004	11.3805	1.12355	0.0905066	3.90159	-4.1776	0.0186263	0.841898	bta-mir-193a-2	14	1077714	1077766	-	53	miRNA	bta-mir-193a-2 [Source:miRBase;Acc:MI0013051]	-
novel.1040	0	0	0	0	0	0	0	0	0	0	1.00394	8.4159	0	0	0	0	8.39662	2.00007	3.41414	5.61776	0	2.88484	-4.0312	0.0186891	0.841898	-	15	29529911	29530806	+	394	-	- && - && -	-
ENSBTAG00000014992	0	0.905066	0	0	0	0	0	0	0	0	5.01968	6.5457	0	0	0	0	0	8.00027	7.96632	7.86486	0.0905066	3.53968	-4.0374	0.0187291	0.841898	GPR37L1	16	80440023	80444291	-	2304	protein_coding	G protein-coupled receptor 37 like 1 [Source:VGNC Symbol;Acc:VGNC:29586]	-
novel.2752	0	0.905066	1.19811	1.83488	0	0	0	0	0	0	2.00787	0	0	0	0	27.4878	2.09915	11.0004	0	6.74131	0.393805	4.93365	-3.65643	0.0188103	0.841898	-	29	43505480	43506516	-	494	-	- && - && -	-
ENSBTAG00000011511	81.8206	2016.49	4179	1210.1	48.693	32.1158	571.322	1541.17	60.854	102.002	11862.5	1766.4	0	205.634	103.358	569.264	14707.7	7675.26	10173	4545.89	984.357	5160.9	-2.39042	0.0188234	0.841898	-	3	10700383	10745178	+	2186	protein_coding	-	-
novel.2054	0	0	0	0	0	0	0	0	0	0	4.01574	9.351	0	0	0	0	3.14873	2.00007	2.27609	6.74131	0	2.75329	-3.9646	0.0190678	0.841898	-	21	34652236	34654014	+	227	-	- && - && -	-
ENSBTAG00000020307	79.9819	354.786	357.036	334.866	221.553	49.5501	169.281	305.067	152.634	102.002	625.452	321.675	246.406	157.838	154.254	195.075	674.878	713.024	625.925	610.088	212.676	432.462	-1.02398	0.0190787	0.841898	C11H9orf78	11	100206261	100214788	-	1391	protein_coding	chromosome 11 C9orf78 homolog [Source:VGNC Symbol;Acc:VGNC:52623]	-
ENSBTAG00000011628	0	1.81013	0	0	0	0	0	0	0	0	5.01968	14.9616	0	0	0	0	2.09915	8.00027	1.13805	3.37065	0.181013	3.45894	-3.71947	0.0192415	0.841898	EGFR	22	905960	1121554	-	4347	protein_coding	epidermal growth factor receptor [Source:VGNC Symbol;Acc:VGNC:28366]	-
ENSBTAG00000054815	0	1.81013	2.39622	3.66976	0	0	0	0	0	0	21.0827	5.6106	0	0	0	0	7.34704	14.0005	21.6229	3.37065	0.787611	7.30343	-3.22391	0.0198091	0.841898	bta-mir-2384	25	18625328	18625400	-	73	miRNA	bta-mir-2384 [Source:miRBase;Acc:MI0011421]	-
ENSBTAG00000006910	273.042	5914.6	3448.16	4549.59	925.978	930.44	5679.71	2157.64	541.701	1938.04	18782.6	7779.1	1284.19	1535.03	1599.7	1854.1	5460.95	9450.32	11979.1	10245.7	2635.89	6997.08	-1.40846	0.0198251	0.841898	ASRGL1	29	40756509	40776202	+	2158	protein_coding	asparaginase and isoaspartyl peptidase 1 [Source:VGNC Symbol;Acc:VGNC:26223]	-
novel.2439	0	2.7152	2.39622	0	0	0	0	0	8.97846	0	23.0905	5.6106	0	0	20.3585	0	7.34704	13.0004	17.0707	21.3475	1.40899	10.7825	-2.94886	0.0199418	0.841898	-	25	40770712	40776255	+	2289	-	- && - && -	-
novel.651	0	13.576	355.838	0	0	0	0	0	30.9258	62.8498	3.01181	76.6782	59.9365	0	0	0	473.359	32.0011	937.75	93.2548	46.319	167.599	-3.6884	0.0199991	0.841898	-	12	71724731	71843704	+	9822	-	- && O15439.3 RecName: Full=Multidrug resistance-associated protein 4; AltName: Full=ATP-binding cassette sub-family C member 4; AltName: Full=MRP/cMOAT-related ABC transporter; AltName: Full=Multi-specific organic anion transporter B; Short=MOAT-B && PF00664:ABC transporter transmembrane region|PF00005:ABC transporter	ABC_membrane
ENSBTAG00000010460	0	0.905066	0	0	0	0	0	0	0	0	3.01181	0	0	0	0	0	2.09915	12.0004	15.9326	4.49421	0.0905066	3.75382	-4.1207	0.0201113	0.841898	MARK1	16	24017131	24156596	+	4237	protein_coding	microtubule affinity regulating kinase 1 [Source:NCBI gene (formerly Entrezgene);Acc:539563]	-
ENSBTAG00000052461	0	0	0	0	0	0	0	0	0	0	2.00787	14.9616	0	0	0	0	5.24789	2.00007	2.27609	2.2471	0	2.87406	-4.02896	0.0201762	0.841898	5S_rRNA	4	119339832	119339950	+	119	rRNA	5S ribosomal RNA [Source:RFAM;Acc:RF00001]	-
ENSBTAG00000052042	0.919332	1.81013	1.19811	0.91744	0	0	1.76334	0	0	0	11.0433	2.8053	0	2.22307	0	0	4.19831	12.0004	5.69023	1.12355	0.660835	3.90842	-2.55596	0.0203882	0.841898	-	X	14305439	14305987	-	501	pseudogene	-	-
ENSBTAG00000032018	0	0	10.783	1.83488	0	0	0	0	0	0	28.1102	12.1563	0	0	0	0	53.5284	26.0009	12.5185	23.5946	1.26179	15.5909	-3.66199	0.020523	0.841898	ZNF19	18	39589641	39598027	+	2228	protein_coding	zinc finger protein 19 [Source:NCBI gene (formerly Entrezgene);Acc:532079]	zf-C2H2
ENSBTAG00000043197	0	3.62026	0	0	0	0	0	0	0	0	8.03149	0	0	0	0	0	14.6941	11.0004	20.4848	15.7297	0.362026	6.99405	-4.1545	0.0208397	0.841898	SNORD33	18	55942217	55942300	+	84	snoRNA	Small nucleolar RNA Z195/SNORD33/SNORD32 family [Source:RFAM;Acc:RF00133]	-
novel.1725	0	0	0	0	0	0	0	0	0	0	11.0433	0	0	0	0	0	5.24789	7.00024	4.55219	10.112	0	3.79556	-4.42671	0.0208451	0.841898	-	19	49521757	49522825	-	442	-	- && - && -	-
ENSBTAG00000004714	66.1919	756.635	620.62	448.628	555.1	57.8084	588.955	505.63	53.8708	125.7	4563.89	553.579	152.061	62.2459	93.1791	297.046	925.727	1557.05	2421.76	1017.94	377.914	1164.45	-1.62349	0.0210203	0.841898	MCEMP1	7	16521617	16525532	+	2507	protein_coding	mast cell expressed membrane protein 1 [Source:VGNC Symbol;Acc:VGNC:97283]	-
novel.1658	0	0	0	0	0	0	0	0	0	0	7.02755	0	0	0	22.7075	0	0	1.00003	2.27609	8.98841	0	4.19996	-4.57874	0.0210556	0.841898	-	19	56368262	56369263	+	430	-	- && - && -	-
ENSBTAG00000053487	0	4.52533	2.39622	8.25696	0	0	0	0	0	1.03033	14.0551	8.4159	0	1.11153	15.6603	0	15.7437	22.0007	13.6566	3.37065	1.62088	9.40145	-2.53714	0.0210832	0.841898	-	X	74532820	74533324	-	180	protein_coding	-	-
ENSBTAG00000001105	28.4993	324.919	345.055	288.994	72.2279	19.2695	175.452	193.174	0	17.5155	1437.64	430.146	93.2345	0	109.622	104.631	769.34	999.034	1390.69	814.575	146.511	614.891	-2.06943	0.0211256	0.841898	ANXA4	11	68096833	68171538	+	2056	protein_coding	annexin A4 [Source:VGNC Symbol;Acc:VGNC:25966]	-
ENSBTAG00000013392	0	6.33546	2.39622	0	0	0	0	0	0	0	27.1063	0	0	0	0	0	13.6445	23.0008	54.6262	19.1004	0.873168	13.7478	-3.98034	0.021255	0.841898	PLD2	19	26543144	26556510	-	3898	protein_coding	phospholipase D2 [Source:VGNC Symbol;Acc:VGNC:32996]	-
ENSBTAG00000005395	0.919332	10.8608	13.1792	15.5965	0	0	1.76334	2.11119	1.99521	1.03033	28.1102	19.6371	0	1.11153	34.4528	1.77341	23.0907	21.0007	15.9326	42.695	4.74559	18.7804	-1.99161	0.0212884	0.841898	-	X	45684507	45688637	-	708	protein_coding	-	-
novel.1532	250.978	1013.67	1541.97	978.909	415.514	598.271	421.438	713.582	174.581	211.217	1928.56	950.062	155.391	175.622	617.801	232.317	2638.64	3989.13	3048.83	2593.16	632.013	1632.95	-1.36952	0.0213655	0.841898	-	18	50642691	50764968	-	44557	-	- && O02751.2 RecName: Full=Craniofacial development protein 2; AltName: Full=p97 bucentaur protein && -	-
ENSBTAG00000038377	0	1.81013	1.19811	0	0	0	0	0	0	0	12.0472	0	0	0	0	0	2.09915	6.0002	13.6566	8.98841	0.300824	4.27916	-3.73249	0.0213926	0.841898	ADAM20	10	82176146	82178847	-	2172	protein_coding	ADAM metallopeptidase domain 20 [Source:VGNC Symbol;Acc:VGNC:55100]	-
ENSBTAG00000042837	12.8707	10.8608	10.783	7.33952	0	0	0	0	0	0	22.0866	13.0914	0	51.1306	0	0	66.1234	82.0028	71.6969	25.8417	4.18539	33.1973	-2.98902	0.0214273	0.841898	-	27	19186465	19186541	+	77	snoRNA	-	-
ENSBTAG00000051423	0	0	0	0	0	0	0	0	0	0	0	4.6755	0	0	0	0	11.5454	5.00017	3.41414	13.4826	0	3.81178	-4.43264	0.0215654	0.841898	bta-mir-6123	13	57550668	57550749	+	82	miRNA	bta-mir-6123 [Source:miRBase;Acc:MI0021141]	-
ENSBTAG00000011100	296.025	3361.41	2706.53	2822.96	831.027	523.946	2828.4	1205.49	573.624	306.007	7878.89	3072.74	518.34	522.421	1979.47	1886.02	3698.71	5288.18	7825.21	6219.98	1545.54	3889	-1.33128	0.0216595	0.841898	CTSC	29	7375472	7417234	+	3362	protein_coding	cathepsin C [Source:VGNC Symbol;Acc:VGNC:27814]	-
ENSBTAG00000054684	0.919332	15.3861	21.566	2.75232	0	0	2.64501	0	0	1.03033	10.0394	134.654	0	0	1.56603	0	11.5454	6.0002	166.155	20.2239	4.42991	35.0184	-2.98917	0.0216993	0.841898	-	NKLS02002208.1	8181002	8238322	+	1335	protein_coding	-	-
ENSBTAG00000038662	0	0.905066	0	0	0	0	0	0	0	0	1.00394	0	0	0	0	0	6.29746	3.0001	17.0707	10.112	0.0905066	3.74842	-4.11713	0.021703	0.841898	GJB6	12	36052303	36059944	+	1528	protein_coding	gap junction protein beta 6 [Source:VGNC Symbol;Acc:VGNC:29381]	-
ENSBTAG00000033136	127.787	162.912	228.839	152.295	0	120.205	120.789	125.616	69.8325	38.122	316.24	171.123	118.763	31.123	118.236	140.099	704.266	496.017	594.06	435.938	114.64	312.587	-1.44738	0.0217836	0.841898	COX20	16	32422375	32429108	-	953	protein_coding	cytochrome c oxidase assembly factor COX20 [Source:VGNC Symbol;Acc:VGNC:27633]	-
ENSBTAG00000027525	19.306	115.848	124.603	103.671	1.6231	0	69.6519	25.3343	0	14.4246	152.598	668.597	0	0	65.7735	263.351	170.032	171.006	897.918	203.363	47.4462	259.264	-2.45036	0.0218825	0.841898	-	15	45917256	45918356	+	1101	protein_coding	-	-
ENSBTAG00000012805	110.32	542.134	660.158	628.446	159.875	25.6926	298.886	122.449	89.7846	32.9704	839.29	669.532	66.5961	113.376	898.904	853.01	935.173	780.026	1020.83	711.208	267.072	688.794	-1.36703	0.0220353	0.841898	TSPAN13	4	25245149	25283286	+	1771	protein_coding	tetraspanin 13 [Source:VGNC Symbol;Acc:VGNC:36428]	-
ENSBTAG00000003036	0	6.33546	1.19811	3.66976	0	0	0	0	0	0	13.0512	1.8702	0	0	0	0	3.14873	22.0007	53.4882	25.8417	1.12033	11.9401	-3.40689	0.02211	0.841898	PPFIA2	5	10849058	11349736	-	4871	protein_coding	PTPRF interacting protein alpha 2 [Source:VGNC Symbol;Acc:VGNC:56228]	-
novel.3314	0	1.81013	3.59433	0	0	0	0	0	0	0	1.00394	3.7404	0	0	0	0	24.1403	17.0006	4.55219	5.61776	0.540446	5.60551	-3.52187	0.022237	0.841898	-	6	89979244	89980044	+	801	-	- && - && -	-
ENSBTAG00000042559	0	0	2.39622	0	0	0	0	0	0	0	2.00787	0	0	0	0	0	6.29746	17.0006	6.82828	11.2355	0.239622	4.33697	-4.04172	0.0222652	0.841898	-	3	14846190	14846323	+	134	snoRNA	-	-
ENSBTAG00000039065	0	0.905066	2.39622	0	0	0	0	0	0	0	15.059	7.4808	0	0	0	0	4.19831	11.0004	3.41414	0	0.330128	4.11527	-3.68036	0.0222779	0.841898	HS6ST3	12	73363796	74075781	+	1422	protein_coding	heparan sulfate 6-O-sulfotransferase 3 [Source:NCBI gene (formerly Entrezgene);Acc:538566]	-
ENSBTAG00000047605	46.886	5.43039	185.707	137.616	62.4893	24.775	129.605	5.27797	103.751	247.278	231.909	291.751	505.02	268.991	92.396	139.213	101.809	211.007	310.687	185.386	94.8816	233.817	-1.30164	0.0224411	0.841898	-	4	98980494	99055474	-	2554	protein_coding	-	-
novel.528	0	2.7152	9.58487	0	0	0	0	0	0	0	2.00787	3.7404	0	58.9113	0	0	2.09915	15.0005	17.0707	26.9652	1.23001	12.5795	-3.3879	0.0226582	0.841898	-	11	6871753	6872387	-	364	-	- && - && -	-
ENSBTAG00000034995	66.1919	346.64	261.188	205.507	64.1124	33.0334	325.336	98.1703	46.8875	180.307	586.299	400.223	125.423	111.153	169.132	176.454	271.841	508.017	738.592	476.386	162.737	356.352	-1.13075	0.0229494	0.841898	ITPRIPL1	11	2426982	2428625	+	1644	protein_coding	ITPRIP like 1 [Source:VGNC Symbol;Acc:VGNC:30350]	-
ENSBTAG00000031209	0	19.9114	17.9716	4.5872	0	0	0	0	0	0	80.3149	39.2742	0	0	0	24.8277	50.3797	76.0026	81.9393	47.1892	4.24703	39.9928	-3.23959	0.0229816	0.841898	SLC22A4	7	22087256	22130086	-	2131	protein_coding	solute carrier family 22 member 4 [Source:VGNC Symbol;Acc:VGNC:34729]	-
ENSBTAG00000051439	0	1.81013	0	0	0	0	0	0	0	0	2.00787	13.0914	0	0	0	0	4.19831	10.0003	1.13805	2.2471	0.181013	3.26831	-3.6376	0.0230464	0.841898	-	7	20569599	20579152	-	2432	protein_coding	-	-
ENSBTAG00000016388	0	139.38	97.0468	147.708	215.061	91.7594	80.2319	82.3364	88.787	40.1827	166.653	151.486	334.09	1100.42	24.2735	151.626	120.701	274.009	223.057	146.062	98.2493	269.238	-1.45373	0.023228	0.841898	SLCO4A1	13	54671725	54695783	-	3330	protein_coding	solute carrier organic anion transporter family member 4A1 [Source:VGNC Symbol;Acc:VGNC:34954]	-
ENSBTAG00000054116	0	0.905066	0	0	0	0	0	0	0	0	14.0551	0	0	0	0	0	1.04958	1.00003	12.5185	8.98841	0.0905066	3.76116	-4.12364	0.0236208	0.841898	-	6	20161299	20164471	+	1407	lncRNA	-	-
ENSBTAG00000015222	24.822	120.374	118.613	85.3219	32.462	14.6815	0	380.014	14.9641	31.9401	455.787	66.3921	0	0	61.0754	220.789	989.751	1051.04	945.716	268.529	82.3192	405.908	-2.30222	0.0237205	0.841898	RSRP1	2	127708588	127712696	+	2076	protein_coding	arginine and serine rich protein 1 [Source:VGNC Symbol;Acc:VGNC:50105]	-
novel.3188	0	0	0	0	0	0	0	0	0	0	8.03149	0	0	0	0	18.6208	0	5.00017	1.13805	5.61776	0	3.84083	-4.44795	0.0237496	0.841898	-	5	21910293	21910643	-	273	-	- && - && -	-
ENSBTAG00000012976	44.128	966.61	1309.53	998.175	478.003	189.024	1576.42	689.303	223.464	345.159	3659.35	1675.7	267.494	399.041	387.594	774.093	1412.73	2736.09	3071.59	2763.94	681.982	1714.76	-1.33021	0.023776	0.841898	WLS	3	77070780	77186963	+	4256	protein_coding	Wnt ligand secretion mediator [Source:VGNC Symbol;Acc:VGNC:36948]	-
ENSBTAG00000001948	263.848	568.381	510.394	404.591	167.991	126.628	144.594	108.726	256.385	104.063	875.432	449.783	75.4756	125.603	348.443	386.603	822.869	771.026	830.774	913.447	265.56	559.946	-1.07634	0.0238508	0.841898	VTI1B	10	79534828	79553034	-	1335	protein_coding	vesicle transport through interaction with t-SNAREs 1B [Source:VGNC Symbol;Acc:VGNC:36849]	-
ENSBTAG00000016913	0	0	4.79243	0	0	0	0	0	0	0	7.02755	4.6755	0	0	0	0	2.09915	18.0006	20.4848	1.12355	0.479243	5.34112	-3.76568	0.0239344	0.841898	AVIL	5	55657654	55676222	+	3137	protein_coding	advillin [Source:VGNC Symbol;Acc:VGNC:26354]	-
ENSBTAG00000034597	0	1.81013	0	0	0	0	0	0	0	0	8.03149	0.9351	0	0	0	0	13.6445	5.00017	2.27609	2.2471	0.181013	3.21345	-3.60942	0.0240282	0.841898	-	26	12217316	12218524	-	1209	protein_coding	-	zf-C2H2
ENSBTAG00000007184	93.7719	619.97	838.676	378.903	126.602	27.5278	428.491	109.782	226.457	214.308	1592.24	700.39	107.664	136.719	98.6602	343.155	944.62	1083.04	1341.76	1672.97	306.449	802.121	-1.38831	0.0240877	0.841898	NUDT7	18	4950347	4962900	+	4407	protein_coding	nudix hydrolase 7 [Source:VGNC Symbol;Acc:VGNC:32341]	-
ENSBTAG00000048926	0	4.52533	0	1.83488	0	0	0	0	0	0	10.0394	9.351	0	0	0	0	10.4958	9.0003	18.2087	6.74131	0.636021	6.38365	-3.30525	0.0242087	0.841898	-	28	18401596	18441619	-	911	lncRNA	-	-
novel.4007	0	7.24052	1.19811	0	0	0	0	0	0	0	3.01181	0	0	0	0	19.5075	12.5949	18.0006	23.899	16.8533	0.843863	9.38671	-3.47017	0.0242688	0.841898	-	X	106360427	106418194	+	281	-	- && P15907.1 RecName: Full=Beta-galactoside alpha-2,6-sialyltransferase 1; Short=Alpha 2,6-ST 1; AltName: Full=B-cell antigen CD75; AltName: Full=CMP-N-acetylneuraminate-beta-galactosamide-alpha-2,6-sialyltransferase 1; AltName: Full=ST6Gal I; Short=ST6GalI; AltName: Full=Sialyltransferase 1 && -	-
novel.3141	152.609	279.665	696.101	276.149	215.061	121.122	164.872	252.287	105.746	644.984	735.885	243.126	409.566	335.683	113.538	777.64	463.913	615.021	999.205	1234.78	290.86	592.836	-1.02765	0.0242892	0.841898	-	5	101472454	101525866	+	36348	-	- && O02751.2 RecName: Full=Craniofacial development protein 2; AltName: Full=p97 bucentaur protein && -	-
ENSBTAG00000000533	0	1.81013	5.99054	0	0	0	0	0	0	0	31.122	0	0	0	0	0	28.3386	16.0005	21.6229	11.2355	0.780067	10.832	-3.83583	0.0244088	0.841898	ZNF684	3	105615007	105622276	-	1252	protein_coding	zinc finger protein 684 [Source:VGNC Symbol;Acc:VGNC:59374]	zf-C2H2
ENSBTAG00000055184	0	0	0	0	0	0	0	0	0	0	5.01968	8.4159	0	0	0	0	11.5454	1.00003	1.13805	1.12355	0	2.82426	-4.00248	0.0245317	0.841898	-	16	79121510	79140977	+	1995	lncRNA	-	-
ENSBTAG00000008814	0	6.33546	5.99054	15.5965	0	0	0	0	0	0	18.0708	18.702	0	0	24.2735	19.5075	19.942	38.0013	12.5185	23.5946	2.79225	17.461	-2.6471	0.0245606	0.841898	ADGRA2	27	33069925	33105995	+	4511	protein_coding	adhesion G protein-coupled receptor A2 [Source:HGNC Symbol;Acc:HGNC:17849]	-
novel.2546	0	0	0	0	0	0	0	0	0	0	11.0433	3.7404	0	0	0	0	4.19831	0	2.27609	15.7297	0	3.69878	-4.38931	0.0246219	0.841898	-	26	42373698	42392344	-	545	-	- && - && -	-
ENSBTAG00000008688	0	3.62026	0	4.5872	0	0	0	0	0	0	0	0	0	0	9.39621	74.4832	6.29746	3.0001	5.69023	2.2471	0.820746	10.1114	-3.61265	0.0246595	0.841898	HEYL	3	106442589	106458224	+	3549	protein_coding	hes related family bHLH transcription factor with YRPW motif like [Source:VGNC Symbol;Acc:VGNC:29830]	bHLH
ENSBTAG00000046158	0	61.5445	51.5187	25.6883	0	0	0	15.8339	0	38.122	927.637	31.7934	0	0	0	122.365	208.866	103.003	282.235	95.5019	19.2707	177.14	-3.20128	0.0247792	0.841898	CFB	23	27415355	27421377	-	2539	protein_coding	complement factor B [Source:NCBI gene (formerly Entrezgene);Acc:514076]	-
ENSBTAG00000038536	68.9499	360.216	953.694	313.765	53.5623	17.4343	190.441	232.231	25.9378	30.9098	1862.3	747.145	0	0	90.047	189.755	2983.95	1527.05	1909.64	992.096	224.714	1030.2	-2.19697	0.0247822	0.841898	-	15	47778463	47795994	-	2738	protein_coding	-	-
ENSBTAG00000050678	0	0	0	0	0	0	0	0	0	0	5.01968	0	0	0	0	0	9.4462	2.00007	4.55219	15.7297	0	3.67478	-4.37885	0.0248306	0.841898	-	5	84614210	84619032	-	1281	lncRNA	-	-
novel.2082	430.248	934.028	869.827	490.83	63.3009	190.86	39.6751	392.681	238.428	272.006	1712.71	435.757	115.433	234.534	176.962	159.607	2089.71	2006.07	2306.82	1331.41	392.188	1056.9	-1.43031	0.0250731	0.841898	-	21	14156563	14172434	-	8952	-	- && - && -	-
ENSBTAG00000018909	0	9.05066	2.39622	13.7616	0	0	0	0	0	0	43.1692	33.6636	0	0	0	0	12.5949	52.0018	58.0404	73.0308	2.52085	27.2501	-3.43154	0.0250844	0.841898	CREB5	4	67314290	67752296	-	8599	protein_coding	cAMP responsive element binding protein 5 [Source:NCBI gene (formerly Entrezgene);Acc:534129]	TF_bZIP
ENSBTAG00000000671	23.9026	15.3861	23.9622	44.0371	0	18.3519	0	77.0584	15.9617	64.9105	200.787	24.3126	0	71.1382	39.9339	33.6948	128.048	177.006	253.784	96.6254	28.3571	102.533	-1.85541	0.0251427	0.841898	PARP3	22	48984160	48989507	-	1539	protein_coding	poly(ADP-ribose) polymerase family member 3 [Source:HGNC Symbol;Acc:HGNC:273]	-
ENSBTAG00000006921	25.7413	262.469	331.876	189.91	0	64.2316	175.452	89.7255	24.9402	71.0925	875.432	333.831	0	46.6844	19.5754	10.6405	452.368	1011.03	1523.84	1106.7	123.544	538.011	-2.12276	0.0251874	0.841898	ABCA6	19	61421551	61482846	+	5980	protein_coding	ATP binding cassette subfamily A member 6 [Source:VGNC Symbol;Acc:VGNC:25460]	-
ENSBTAG00000001847	0	2.7152	8.38676	0	0	0	0	0	0	0	37.1456	8.4159	0	0	0	0	33.5865	1.00003	22.7609	28.0888	1.1102	13.0998	-3.59211	0.0252351	0.841898	CNTLN	8	26894319	27246452	-	4806	protein_coding	centlein [Source:VGNC Symbol;Acc:VGNC:56940]	-
novel.1681	0	0	4.79243	0	0	0	0	0	0	0	1.00394	0	0	0	0	35.4682	0	14.0005	11.3805	8.98841	0.479243	7.08415	-4.17583	0.0253271	0.841898	-	19	14439308	14444363	-	284	-	- && - && -	-
ENSBTAG00000013774	0	18.1013	17.9716	14.679	0	0	19.3967	10.5559	0	0	58.2283	10.2861	0	68.9151	23.4905	0	40.9335	74.0025	67.1447	113.479	8.07047	45.6479	-2.50068	0.0254388	0.841898	CCDC9B	10	35947853	35956754	-	4829	protein_coding	coiled-coil domain containing 9B [Source:VGNC Symbol;Acc:VGNC:55108]	-
novel.2215	0	0.905066	2.39622	0.91744	0	0	0	0	0	0	4.01574	0	0	0	0	0	10.4958	4.00014	13.6566	7.86486	0.421872	4.00331	-3.34585	0.0255374	0.841898	-	22	58132317	58135850	-	942	-	- && P11369.2 RecName: Full=LINE-1 retrotransposable element ORF2 protein; Short=ORF2p; AltName: Full=Long interspersed element-1; Short=L1; AltName: Full=Retrovirus-related Pol polyprotein LINE-1; Includes: RecName: Full=Reverse transcriptase; Includes: RecName: Full=Endonuclease && -	-
ENSBTAG00000044788	0	0	5.99054	1.83488	0	0	0	0	0	0	10.0394	0	0	0	0	0	22.0411	18.0006	36.4175	20.2239	0.782542	10.6722	-3.80966	0.0255563	0.841898	-	1	80470484	80470660	-	177	snoRNA	-	-
ENSBTAG00000001575	352.104	1741.35	2410.59	1498.18	254.015	197.283	1750.11	1166.43	98.7631	246.248	5290.74	1597.15	0	181.18	1873.76	1152.72	6236.59	5564.19	5394.34	6946.92	971.508	3423.76	-1.81731	0.0255773	0.841898	CALM2	11	29581381	29594347	-	1242	protein_coding	calmodulin 2 [Source:NCBI gene (formerly Entrezgene);Acc:100297344]	-
ENSBTAG00000015032	132.384	1341.31	1101.06	1200.93	357.082	282.619	2576.24	828.642	343.177	1363.12	5552.77	2304.09	1823.62	913.681	572.386	766.999	1977.4	2102.07	3684.99	1519.04	952.656	2121.71	-1.15518	0.0256055	0.841898	CD14	7	51762895	51765768	-	2790	protein_coding	CD14 molecule [Source:VGNC Symbol;Acc:VGNC:27003]	-
ENSBTAG00000003607	22.064	93.2218	81.4714	23.8534	95.7629	46.7973	253.039	103.448	51.8756	161.761	276.082	141.2	294.133	591.336	86.1319	69.1629	90.2637	128.004	199.158	125.838	93.3295	200.131	-1.09992	0.0256893	0.841898	FAM20C	25	42135192	42169725	-	2778	protein_coding	FAM20C golgi associated secretory pathway kinase [Source:VGNC Symbol;Acc:VGNC:28787]	-
ENSBTAG00000053123	0	0	0	0	0	0	0	0	0	0	0	4.6755	0	0	0	0	12.5949	3.0001	6.82828	7.86486	0	3.49637	-4.30779	0.0257121	0.841898	-	18	58616877	58628112	-	1091	lncRNA	-	-
novel.3434	0	0.905066	0	0	0	0	0	0	0	0	5.01968	0	0	0	0	0	7.34704	12.0004	5.69023	2.2471	0.0905066	3.23045	-3.90556	0.0257844	0.841898	-	7	14185769	14186505	+	737	-	- && P11369.2 RecName: Full=LINE-1 retrotransposable element ORF2 protein; Short=ORF2p; AltName: Full=Long interspersed element-1; Short=L1; AltName: Full=Retrovirus-related Pol polyprotein LINE-1; Includes: RecName: Full=Reverse transcriptase; Includes: RecName: Full=Endonuclease && -	-
novel.1082	0	6.33546	4.79243	0	0	0	0	0	0	0	13.0512	0	0	0	0	21.2809	19.942	16.0005	15.9326	30.3359	1.11279	11.6543	-3.40243	0.0257985	0.841898	-	15	6179028	6194201	-	1815	-	- && P31621.1 RecName: Full=Envelope glycoprotein; AltName: Full=Env polyprotein; Contains: RecName: Full=Surface protein; Short=SU; AltName: Full=Glycoprotein 52; Short=gp52; Contains: RecName: Full=Transmembrane protein; Short=TM; AltName: Full=Glycoprotein 36; Short=gp36; Flags: Precursor && -	-
novel.3335	68.9499	56.1141	103.037	14.679	0	20.1871	40.5568	126.671	16.9593	16.4852	100.394	44.8848	132.082	3.3346	17.2264	90.4438	236.155	264.009	298.168	219.093	46.364	140.579	-1.60137	0.0258476	0.841898	-	6	115902902	115911460	+	3506	-	- && - && -	-
ENSBTAG00000051224	0	6.33546	0	0	0	0	0	0	0	0	2.00787	19.6371	0	0	0	0	18.8924	10.0003	29.5892	5.61776	0.633546	8.57447	-3.74044	0.0259059	0.841898	ARSD	X	138668201	138683074	+	2057	protein_coding	arylsulfatase D [Source:HGNC Symbol;Acc:HGNC:717]	-
novel.3629	0	0.905066	1.19811	0	0	0	0	0	0	0	2.00787	7.4808	0	0	0	0	3.14873	1.00003	11.3805	1.12355	0.210317	2.61415	-3.30892	0.0259911	0.841898	-	8	64857824	64858859	+	1036	-	- && - && -	-
ENSBTAG00000050647	11.032	678.799	779.969	803.677	68.9817	9.17594	475.22	198.452	61.8516	27.8188	1138.46	998.687	128.752	51.1306	561.423	418.524	1441.07	1795.06	1605.78	1816.78	311.498	995.568	-1.67637	0.0261835	0.841898	-	21	20127284	20128027	+	744	processed_pseudogene	-	-
ENSBTAG00000001258	172.835	492.356	734.441	481.656	109.559	98.1825	370.301	299.789	74.8205	188.55	1119.39	429.211	56.6067	145.611	350.009	578.131	1125.15	825.028	1075.45	1139.28	302.249	684.387	-1.17927	0.0261845	0.841898	TMEM50B	1	2046733	2083566	+	2049	protein_coding	transmembrane protein 50B [Source:VGNC Symbol;Acc:VGNC:36093]	-
ENSBTAG00000037634	0	13.576	92.2544	334.866	0	0	114.617	58.0577	13.9665	0	2910.41	13.0914	0	0	0	0	351.608	1783.06	2628.89	358.413	62.7337	804.547	-3.68087	0.0262038	0.841898	-	3	54187433	54276697	+	4762	protein_coding	-	-
ENSBTAG00000048839	0	0	2.39622	0	0	0	0	0	0	0	7.02755	17.7669	0	0	0	0	5.24789	2.00007	7.96632	0	0.239622	4.00087	-3.92816	0.0262279	0.841898	UTS2	16	45524414	45530359	+	407	protein_coding	urotensin 2 [Source:HGNC Symbol;Acc:HGNC:12636]	-
ENSBTAG00000049257	0	0	5.99054	2.75232	0	0	0	0	0	0	2.00787	13.0914	0	0	0	0	18.8924	13.0004	11.3805	32.583	0.874286	9.09556	-3.41665	0.0264206	0.841898	-	3	13430503	13433681	-	1087	lncRNA	-	-
ENSBTAG00000013290	125.029	670.654	1244.83	665.144	377.371	173.425	986.588	272.343	18.9545	941.717	3074.05	2237.7	497.251	420.16	155.82	891.138	1543.93	1257.04	2446.8	1186.47	547.606	1371.04	-1.32413	0.0264233	0.841898	DYSF	11	12899573	13123869	-	7157	protein_coding	dysferlin [Source:VGNC Symbol;Acc:VGNC:28282]	-
ENSBTAG00000005068	55.1599	175.583	194.094	129.359	43.0121	52.3028	135.777	35.8902	7.98086	20.6065	299.173	75.7431	137.632	78.9189	49.3301	118.818	351.608	203.007	271.993	335.942	84.9765	192.217	-1.17756	0.0269159	0.841898	COMMD2	1	118403615	118414343	+	1822	protein_coding	COMM domain containing 2 [Source:VGNC Symbol;Acc:VGNC:27583]	-
ENSBTAG00000005345	1094.01	2601.16	2698.14	2506.45	1199.47	783.625	2735.82	1304.71	756.186	193.701	5243.56	2680.93	549.418	529.09	3103.88	2135.18	4799.72	4377.15	4625.02	6172.79	1587.33	3421.67	-1.1081	0.0270192	0.841898	ARPC3	17	54326081	54337078	-	1048	protein_coding	actin related protein 2/3 complex subunit 3 [Source:VGNC Symbol;Acc:VGNC:53890]	-
ENSBTAG00000002550	0	1.81013	2.39622	0	0	0	0	0	0	0	15.059	1.8702	0	0	0	0	13.6445	11.0004	6.82828	0	0.420635	4.84024	-3.62443	0.0270705	0.841898	-	6	60856459	60859886	-	405	protein_coding	-	-
ENSBTAG00000051458	0	2.7152	0	0	0	0	0	0	0	0	0	2.8053	0	0	0	0	8.39662	7.00024	22.7609	8.98841	0.27152	4.99515	-3.95618	0.0272828	0.841898	-	X	2896428	2898001	+	321	pseudogene	-	-
novel.1173	0	0.905066	2.39622	4.5872	0	0	0	0	0	0	8.03149	3.7404	0	0	0	0	7.34704	11.0004	23.899	11.2355	0.788848	6.52538	-3.05796	0.0273354	0.841898	-	16	63391604	63397463	+	1210	-	- && - && -	-
ENSBTAG00000019855	0	3.62026	0	0	0	0	0	0	0	0	6.02362	14.0265	0	0	0	0	2.09915	10.0003	10.2424	3.37065	0.362026	4.57627	-3.54398	0.0274471	0.841898	MAP3K15	X	123618763	123763627	+	4450	protein_coding	mitogen-activated protein kinase kinase kinase 15 [Source:VGNC Symbol;Acc:VGNC:31193]	-
ENSBTAG00000009085	79.9819	541.229	751.214	391.747	62.4893	38.5389	221.299	176.284	95.7703	93.7596	1075.22	442.302	84.3551	63.3575	122.934	156.947	1332.96	1067.04	1219.99	1021.31	245.231	658.64	-1.42556	0.0274508	0.841898	SLC35A5	1	57343853	57364455	+	3094	protein_coding	solute carrier family 35 member A5 [Source:VGNC Symbol;Acc:VGNC:34822]	-
ENSBTAG00000018181	0	0	2.39622	0	0	0	0	0	0	63.8802	14.0551	10.2861	0	0	0	0	3.14873	5.00017	5.69023	0	6.62764	3.81803	-3.86054	0.0275514	0.841898	CCDC8	18	53692708	53694240	+	1533	protein_coding	coiled-coil domain containing 8 [Source:VGNC Symbol;Acc:VGNC:26917]	-
ENSBTAG00000014835	0	4.52533	0	6.42208	0	0	0	0	0	0	8.03149	4.6755	0	0	0	0	88.1645	5.00017	9.10437	14.6062	1.09474	12.9582	-3.55462	0.027682	0.841898	SPARC	7	62874446	62897221	-	2410	protein_coding	secreted protein acidic and cysteine rich [Source:VGNC Symbol;Acc:VGNC:35171]	-
ENSBTAG00000018959	216.962	858.002	836.28	738.539	416.325	105.523	615.405	230.12	171.588	353.402	1646.45	803.251	260.835	202.299	640.508	570.151	1134.59	1195.04	1433.94	1304.44	454.215	919.151	-1.01695	0.0276955	0.841898	RAB11A	10	12743190	12762968	+	1461	protein_coding	RAB11A, member RAS onco family [Source:VGNC Symbol;Acc:VGNC:33614]	-
novel.1909	3.67733	26.2469	14.3773	27.5232	4.05775	16.5167	3.52668	4.22238	4.98804	1.03033	45.1771	18.702	0	11.1153	5.48112	11.5272	62.9746	41.0014	88.7676	24.7181	10.6167	30.9465	-1.54124	0.0278438	0.841898	-	2	121327965	121333188	-	4159	-	- && P40222.3 RecName: Full=Alpha-taxilin && PF09728:Myosin-like coiled-coil protein	-
novel.1665	0	6.33546	11.9811	0	0	0	0	0	0	0	41.1614	15.8967	0	0	18.0094	0	0	14.0005	45.5219	80.8957	1.83165	21.5486	-3.57189	0.0278956	0.841898	-	19	60704397	60708843	+	1992	-	- && - && -	-
ENSBTAG00000050033	0	0	0	0	0	0	0	0	0	0	2.00787	16.8318	0	0	0	0	0	2.00007	15.9326	1.12355	0	3.78959	-4.42571	0.0282029	0.841898	-	26	18608044	18609258	+	1215	protein_coding	-	-
ENSBTAG00000025258	0	0	2.39622	0	0	0	0	0	0	0	14.0551	11.2212	0	0	0	0	1.04958	0	9.10437	4.49421	0.239622	3.99245	-3.92384	0.0283384	0.841898	-	19	14200469	14234712	-	1838	protein_coding	-	-
ENSBTAG00000044856	0	0.905066	0	3.66976	0	0	0	0	0	0	12.0472	0	0	0	16.4434	0	18.8924	1.00003	14.7946	0	0.457483	6.31776	-3.72357	0.0286533	0.841898	-	19	27309365	27309505	+	141	snoRNA	-	-
ENSBTAG00000043571	3661.7	7839.68	10177.9	6512.91	1412.1	3997.04	4924.12	5144.97	2729.45	1054.02	13186.7	7522.88	2238.74	2883.32	2991.13	2016.37	12923.4	13480.5	25083.7	24192.3	4745.39	10651.9	-1.16652	0.0287629	0.841898	ND2	MT	4266	5307	+	1042	protein_coding	NADH dehydrogenase subunit 2 [Source:NCBI gene (formerly Entrezgene);Acc:3283878]	-
ENSBTAG00000048513	0	0	21.566	0	0	0	0	0	0	0	0	3.7404	0	0	0	0	22.0411	3.0001	25.037	0	2.1566	5.38186	-4.93102	0.0288524	0.841898	-	2	136187677	136189647	+	1971	protein_coding	-	-
ENSBTAG00000053191	0	0.905066	0	0	0	0	0	0	0	0	0	15.8967	0	0	0	0	14.6941	8.00027	0	5.61776	0.0905066	4.42088	-4.36047	0.0288575	0.841898	-	27	24750601	24785234	-	5873	protein_coding	-	-
ENSBTAG00000020880	0	0.905066	5.99054	5.50464	0	0	0	0	0	0	6.02362	19.6371	0	0	0	0	8.39662	21.0007	9.10437	46.0656	1.24002	11.0228	-3.16983	0.0288624	0.841898	ARMH4	10	70333003	70474703	-	2772	protein_coding	armadillo like helical domain containing 4 [Source:VGNC Symbol;Acc:VGNC:55104]	-
ENSBTAG00000029317	0	8.14559	0	0	0	0	0	0	0	0	25.0984	13.0914	0	0	0	0	11.5454	12.0004	29.5892	11.2355	0.814559	10.256	-3.6396	0.0289392	0.841898	5S_rRNA	18	58098539	58098664	+	126	rRNA	5S ribosomal RNA [Source:RFAM;Acc:RF00001]	-
ENSBTAG00000007988	15.6287	170.152	233.631	104.588	55.9969	46.7973	135.777	45.3906	9.97607	28.8491	990.885	139.33	0	0	0	20.3942	459.715	716.024	999.205	690.984	84.6787	401.654	-2.24601	0.0291261	0.841898	STX2	17	46316500	46383190	+	2463	protein_coding	syntaxin 2 [Source:VGNC Symbol;Acc:VGNC:35438]	-
ENSBTAG00000032914	23.9026	333.969	239.622	242.204	35.7082	51.3853	250.394	108.726	37.9091	24.7278	420.649	293.621	152.061	158.949	198.103	81.5768	448.17	428.014	471.151	376.39	134.855	302.869	-1.16726	0.0295007	0.841898	SLC11A2	5	28723262	28753680	+	4760	protein_coding	solute carrier family 11 member 2 [Source:NCBI gene (formerly Entrezgene);Acc:521189]	-
novel.2337	0	0	0	0	0	0	0	0	0	0	4.01574	0	0	0	0	0	5.24789	12.0004	1.13805	12.3591	0	3.47611	-4.29989	0.029501	0.841898	-	24	4227997	4233463	+	380	-	- && - && -	-
ENSBTAG00000043985	0	9.95572	8.38676	10.0918	0	0	0	0	0	0	42.1653	18.702	0	21.1192	0	0	12.5949	27.0009	31.8653	66.2895	2.84343	21.9737	-2.95282	0.0297253	0.841898	DACH1	12	46109476	46548484	-	2303	protein_coding	dachshund family transcription factor 1 [Source:HGNC Symbol;Acc:HGNC:2663]	DACH
ENSBTAG00000015761	31.2573	70.5951	68.2922	56.8813	0	22.9398	8.81669	36.9458	10.9737	0	181.712	98.1855	76.5855	0	58.7263	68.2762	142.743	128.004	100.148	146.062	30.6702	100.044	-1.70668	0.0298754	0.841898	COQ5	17	62796288	62813384	-	1516	protein_coding	coenzyme Q5, methyltransferase [Source:VGNC Symbol;Acc:VGNC:27613]	-
ENSBTAG00000023697	0	5.43039	1.19811	0	0	0	0	0	0	0	19.0748	8.4159	0	0	0	0	8.39662	1.00003	9.10437	22.471	0.66285	6.84627	-3.36478	0.0298969	0.841898	-	11	102459398	102459766	+	369	protein_coding	-	-
ENSBTAG00000049742	0	6.33546	8.38676	11.9267	0	0	0	0	0	0	5.01968	21.5073	0	0	0	0	97.6107	28.0009	60.3165	60.6718	2.66489	27.3127	-3.36044	0.0302479	0.841898	-	17	72974340	72975377	-	1038	lncRNA	-	-
ENSBTAG00000049397	0	1.81013	2.39622	0	0	0	0	0	0	0	15.059	0	0	0	0	0	6.29746	9.0003	2.27609	13.4826	0.420635	4.61155	-3.5535	0.0302878	0.841898	CAV2	4	51922890	51929009	-	1367	protein_coding	caveolin 2 [Source:NCBI gene (formerly Entrezgene);Acc:493642]	-
ENSBTAG00000007800	0	0.905066	0	0	0	0	0	0	0	0	12.0472	0	0	0	0	0	9.4462	1.00003	3.41414	5.61776	0.0905066	3.15254	-3.86981	0.0304866	0.841898	TBC1D21	10	20690589	20704207	+	1142	protein_coding	TBC1 domain family member 21 [Source:VGNC Symbol;Acc:VGNC:35635]	-
novel.3206	0	0.905066	5.99054	1.83488	0	0	0	0	0	0	2.00787	6.5457	0	0	0	31.0347	1.04958	5.00017	11.3805	4.49421	0.873049	6.15126	-2.87063	0.0304884	0.841898	-	5	32971982	32984243	-	376	-	- && - && -	-
ENSBTAG00000018046	60.6759	462.489	493.621	374.316	57.62	38.5389	178.979	76.0028	16.9593	31.9401	1158.54	525.526	0	42.2383	185.575	106.405	1183.92	760.026	1080.01	984.231	179.114	602.647	-1.75055	0.0305196	0.841898	B3GNT2	11	60724002	60756539	+	2947	protein_coding	UDP-GlcNAc:betaGal beta-1,3-N-acetylglucosaminyltransferase 2 [Source:VGNC Symbol;Acc:VGNC:102816]	-
ENSBTAG00000005905	90.0946	514.982	733.242	411.013	58.4316	17.4343	77.5869	140.394	58.8588	65.9408	922.617	461.94	159.831	17.7845	61.0754	90.4438	1263.69	1256.04	1183.57	1037.04	216.798	645.403	-1.57408	0.0305226	0.841898	TOPORS	8	11522164	11532925	+	3789	protein_coding	TOP1 binding arginine/serine rich protein, E3 ubiquitin ligase [Source:VGNC Symbol;Acc:VGNC:36222]	-
novel.3931	50.5633	404.564	107.83	808.265	47.0699	0	240.696	0	55.866	12.3639	864.389	1883.29	0	195.63	28.1886	44.3352	1776.93	80.0027	1422.56	2885.28	172.722	918.061	-2.41002	0.0305442	0.841898	-	NKLS02001928.1	33362	741580	+	36278	-	- && O15439.3 RecName: Full=Multidrug resistance-associated protein 4; AltName: Full=ATP-binding cassette sub-family C member 4; AltName: Full=MRP/cMOAT-related ABC transporter; AltName: Full=Multi-specific organic anion transporter B; Short=MOAT-B && PF00005:ABC transporter|PF00664:ABC transporter transmembrane region	ABC_membrane
ENSBTAG00000011563	23.9026	127.614	135.386	84.4045	143.644	0	118.144	152.006	14.9641	74.1834	615.413	197.306	0	246.761	74.3867	143.646	276.039	410.014	476.841	265.158	87.4249	270.556	-1.62983	0.030911	0.841898	TNFSF13B	12	83641466	83672595	+	3019	protein_coding	TNF superfamily member 13b [Source:NCBI gene (formerly Entrezgene);Acc:504507]	-
ENSBTAG00000049500	0	4.52533	1.19811	0	0	0	0	0	0	0	7.02755	7.4808	0	0	0	0	0	17.0006	34.1414	6.74131	0.572344	7.23916	-3.66512	0.0310623	0.841898	-	18	57915965	57917005	+	1041	protein_coding	-	-
ENSBTAG00000022931	0	0.905066	0	0	0	0	0	0	0	0	0	0	0	0	0	0	15.7437	11.0004	9.10437	6.74131	0.0905066	4.25897	-4.30437	0.0311727	0.841898	-	13	11282593	11301579	-	967	protein_coding	-	-
ENSBTAG00000008053	54.2406	406.374	491.225	271.562	232.915	44.9621	256.566	198.452	96.7679	72.1228	644.527	423.6	156.501	218.972	184.009	253.597	507.995	600.02	656.653	614.583	212.519	426.046	-1.00357	0.0313697	0.841898	WDFY2	12	21011836	21198062	+	2848	protein_coding	WD repeat and FYVE domain containing 2 [Source:VGNC Symbol;Acc:VGNC:53847]	-
ENSBTAG00000000313	0	6.33546	0	0.91744	0	0	0	0	0	0	9.03542	3.7404	0	0	0	0	9.4462	20.0007	18.2087	10.112	0.72529	7.05434	-3.26247	0.0314673	0.841898	NUDT13	28	29189826	29206547	+	1777	protein_coding	nudix hydrolase 13 [Source:VGNC Symbol;Acc:VGNC:32327]	-
ENSBTAG00000003608	0	8.14559	4.79243	6.42208	0	0	0	0	0	0	29.1141	0	0	0	0	0	70.3217	36.0012	54.6262	37.0772	1.93601	22.714	-3.55383	0.0317019	0.841898	SYCP2	13	56624611	56685728	+	4695	protein_coding	synaptonemal complex protein 2 [Source:VGNC Symbol;Acc:VGNC:35509]	-
ENSBTAG00000010701	392.555	2005.63	2536.4	2393.6	453.656	220.223	1919.39	799.085	240.423	159.7	4491.61	2473.34	55.4967	74.4728	2814.16	1698.93	4810.21	4572.15	4556.74	5453.72	1112.07	3100.08	-1.47909	0.0317385	0.841898	NACA	5	56711826	56743636	+	2467	protein_coding	nascent polypeptide associated complex subunit alpha [Source:NCBI gene (formerly Entrezgene);Acc:513312]	-
ENSBTAG00000044868	0	0.905066	0	0	0	0	0	0	0	0	2.00787	13.0914	0	0	0	0	0	4.00014	2.27609	8.98841	0.0905066	3.03639	-3.81794	0.0317783	0.841898	bta-mir-1843	4	92988123	92988191	-	69	miRNA	bta-mir-1843 [Source:miRBase;Acc:MI0011471]	-
ENSBTAG00000012406	1177.66	1607.4	5809.63	1490.84	1690.46	321.158	1257.26	1453.55	331.206	1406.39	9532.37	3184.02	1328.59	480.183	317.122	2663.66	13699.1	4439.15	4874.25	1229.17	1654.56	4174.76	-1.3353	0.0318529	0.841898	ZBP1	13	58563618	58574289	+	2814	protein_coding	Z-DNA binding protein 1 [Source:VGNC Symbol;Acc:VGNC:37056]	-
ENSBTAG00000053294	0	0	0	0	0	0	0	0	0	0	8.03149	26.1828	0	0	0	0	0	1.00003	0	16.8533	0	5.20676	-4.88501	0.0318742	0.841898	-	7	52488385	52494212	+	831	protein_coding	-	-
ENSBTAG00000006453	166.399	812.749	788.355	717.438	353.836	156.909	685.057	451.794	138.667	51.5163	1725.77	824.758	194.239	0	1311.55	475.274	2346.85	1772.06	1801.53	2032.5	432.272	1248.45	-1.53015	0.0319072	0.841898	CD3G	15	29025582	29032726	+	625	protein_coding	CD3g molecule [Source:VGNC Symbol;Acc:VGNC:27031]	-
ENSBTAG00000026758	0	74.2154	10.783	115.597	149.325	136.721	2.64501	110.837	94.7727	223.581	250.984	54.2358	1085.52	422.383	297.547	150.74	54.578	155.005	124.047	164.039	91.8478	275.907	-1.58665	0.031915	0.841898	-	2	133387813	133397275	-	1012	protein_coding	-	-
novel.264	0	0	2.39622	3.66976	0	0	0	0	0	0	10.0394	3.7404	0	0	0	0	3.14873	20.0007	12.5185	5.61776	0.606598	5.50654	-3.20703	0.0321496	0.841898	-	10	59460282	59471834	+	728	-	- && - && -	-
ENSBTAG00000050239	11.9513	264.279	732.044	317.434	31.6504	44.0445	245.104	296.622	4.98804	82.426	1743.84	399.288	35.5179	0	143.292	454.879	1198.62	821.028	1444.18	1033.67	203.054	727.431	-1.84121	0.0322047	0.841898	CASP1	15	3233112	3248238	+	1840	protein_coding	caspase 1 [Source:HGNC Symbol;Acc:HGNC:1499]	-
ENSBTAG00000011651	0	3.62026	3.59433	0.91744	0	0	0	0	0	0	6.02362	0	0	0	0	0	23.0907	14.0005	15.9326	21.3475	0.813203	8.03949	-3.32322	0.0326344	0.841898	HECTD2	26	13028066	13101803	+	4697	protein_coding	HECT domain E3 ubiquitin protein ligase 2 [Source:VGNC Symbol;Acc:VGNC:29801]	-
ENSBTAG00000020801	79.9819	1265.28	1948.12	1206.43	68.1702	167.92	1055.36	535.186	111.732	223.581	3797.89	1394.23	58.8266	157.838	516.008	283.745	2747.79	3556.12	3517.7	3623.45	666.177	1965.36	-1.56087	0.0326721	0.841898	CYRIB	14	10694730	10778921	+	3259	protein_coding	CYFIP related Rac1 interactor B [Source:VGNC Symbol;Acc:VGNC:28819]	-
ENSBTAG00000019429	0	8.14559	3.59433	1.83488	0	0	0	0	0	0	9.03542	0	0	61.1344	0	0	12.5949	19.0006	6.82828	10.112	1.35748	11.8706	-3.13061	0.0326972	0.841898	C6H4orf17	6	25111328	25137597	-	1555	protein_coding	chromosome 6 C4orf17 homolog [Source:VGNC Symbol;Acc:VGNC:52723]	-
ENSBTAG00000040521	0	0	0	0.91744	0	0	0	0	0	0	0	0	0	0	14.8773	0	8.39662	15.0005	0	3.37065	0.091744	4.16451	-4.27693	0.0327171	0.841898	SAMD14	19	36526611	36543419	+	2039	protein_coding	sterile alpha motif domain containing 14 [Source:VGNC Symbol;Acc:VGNC:34269]	-
ENSBTAG00000019738	0	18.1013	2.39622	1.83488	0	0	0	14.7783	0	0	59.2322	8.4159	0	0	0	0	59.8259	71.0024	70.5589	61.7953	3.71107	33.0831	-3.15732	0.0327443	0.841898	MDM1	5	45446653	45475170	+	2725	protein_coding	Mdm1 nuclear protein [Source:VGNC Symbol;Acc:VGNC:31335]	-
ENSBTAG00000021191	0	2.7152	3.59433	2.75232	0	22.0223	0	0	0	0	15.059	13.0914	106.554	0	28.1886	0	3.14873	6.0002	4.55219	16.8533	3.10841	19.3447	-2.63541	0.0328529	0.841898	EHD2	18	54627967	54646687	+	3066	protein_coding	EH domain containing 2 [Source:VGNC Symbol;Acc:VGNC:28372]	-
novel.2898	0	7.24052	1.19811	11.9267	0	0	0	0	0	0	53.2086	11.2212	0	0	0	0	12.5949	38.0013	46.6599	29.2123	2.03654	19.0898	-3.22391	0.0328832	0.841898	-	3	45361461	45408216	-	2773	-	- && - && -	-
ENSBTAG00000043187	0	2.7152	0	1.83488	0	0	0	0	0	0	12.0472	0	0	0	0	0	15.7437	7.00024	9.10437	10.112	0.455008	5.40075	-3.49857	0.0331141	0.841898	-	21	31217333	31217458	+	126	snoRNA	-	-
ENSBTAG00000011798	53.3213	267.899	753.61	174.314	0	27.5278	126.079	178.395	20.9498	45.3343	1420.57	416.12	138.742	0	53.2452	46.1086	1428.47	889.03	1324.69	895.471	164.743	661.245	-2.00533	0.0331424	0.841898	STK38L	5	82567378	82646675	-	1768	protein_coding	serine/threonine kinase 38 like [Source:VGNC Symbol;Acc:VGNC:35400]	-
ENSBTAG00000005718	79.9819	740.344	1165.76	598.171	223.176	92.677	907.238	165.728	71.8277	42.2433	2480.73	1104.35	277.484	66.6921	155.82	798.921	2164.23	1145.04	1542.05	1193.21	408.715	1092.85	-1.419	0.0332056	0.841898	PLIN2	8	25117062	25131177	+	2340	protein_coding	perilipin 2 [Source:VGNC Symbol;Acc:VGNC:33030]	-
ENSBTAG00000054649	422.893	6684.81	6832.81	6015.65	172.049	487.242	2183.01	1699.51	300.28	127.76	13637.5	4941.07	489.481	97.815	2787.54	1111.04	21904.7	10580.4	10252.7	16816.2	2492.6	8261.83	-1.72882	0.0333429	0.841898	-	4	113233116	113240464	+	1995	protein_coding	-	-
ENSBTAG00000044719	0	0	1.19811	0	0	0	0	0	0	0	7.02755	0	0	0	0	0	8.39662	5.00017	5.69023	2.2471	0.119811	2.83617	-3.71681	0.0335039	0.841898	-	3	106035267	106035413	-	147	snoRNA	-	-
ENSBTAG00000000957	89.1752	528.558	1395.8	428.445	357.893	145.897	273.318	1050.32	124.701	30.9098	2731.71	937.906	239.746	236.757	34.4528	805.128	2630.24	1618.05	1554.57	1102.2	442.501	1189.08	-1.42627	0.0335183	0.841898	CDKN2AIP	27	14260409	14263949	+	2668	protein_coding	CDKN2A interacting protein [Source:NCBI gene (formerly Entrezgene);Acc:513265]	-
ENSBTAG00000016879	5.51599	152.956	297.131	142.203	54.3738	16.5167	226.589	84.4476	9.97607	65.9408	375.472	230.97	219.767	36.6806	40.7169	234.977	202.568	411.014	425.629	478.633	105.565	265.643	-1.33174	0.0335326	0.841898	DENND11	4	104914558	104960261	-	2158	protein_coding	DENN domain containing 11 [Source:VGNC Symbol;Acc:VGNC:30564]	-
ENSBTAG00000007450	97.4492	488.735	2070.33	1282.58	457.714	250.503	1301.34	623.856	194.533	511.041	4877.12	2482.69	155.391	278.995	249	601.186	3025.93	1732.06	3934.23	1213.44	727.809	1855	-1.34986	0.0336227	0.841898	C2	23	27421810	27433479	-	2677	protein_coding	complement C2 [Source:VGNC Symbol;Acc:VGNC:53959]	-
ENSBTAG00000004884	0	3.62026	15.5754	11.0093	0	0	0	0	0	0	10.0394	14.9616	0	77.8074	0	0	47.231	26.0009	27.3131	28.0888	3.0205	23.1442	-2.94666	0.0337449	0.841898	SLC4A5	11	10337166	10421482	+	3965	protein_coding	solute carrier family 4 member 5 [Source:VGNC Symbol;Acc:VGNC:34895]	-
ENSBTAG00000000990	273.961	379.222	398.97	469.729	263.754	49.5501	269.791	471.851	229.45	75.2138	1386.44	527.397	233.086	0	416.565	797.147	1316.17	825.028	927.508	939.289	288.149	736.863	-1.35463	0.0340209	0.841898	PSMA2	4	78127061	78137712	+	1439	protein_coding	proteasome 20S subunit alpha 2 [Source:VGNC Symbol;Acc:VGNC:55751]	-
novel.720	0	0	4.79243	0	0	0	0	0	0	0	3.01181	0	0	0	0	0	79.7679	1.00003	200.296	12.3591	0.479243	29.6435	-4.61482	0.0340257	0.841898	-	12	71668742	71705166	-	6988	-	- && O15439.3 RecName: Full=Multidrug resistance-associated protein 4; AltName: Full=ATP-binding cassette sub-family C member 4; AltName: Full=MRP/cMOAT-related ABC transporter; AltName: Full=Multi-specific organic anion transporter B; Short=MOAT-B && PF00005:ABC transporter	ABC_tran
ENSBTAG00000001231	0	0	1.19811	0	0	0	0	0	0	0	2.00787	2.8053	0	0	0	0	7.34704	2.00007	4.55219	2.2471	0.119811	2.09596	-3.2782	0.0342226	0.841898	CDHR1	28	39161231	39184091	+	4679	protein_coding	cadherin related family member 1 [Source:VGNC Symbol;Acc:VGNC:27108]	-
ENSBTAG00000016791	45.0473	57.0191	109.028	40.3674	81.9665	20.1871	37.0301	34.8346	12.9689	27.8188	174.685	85.0941	38.8477	0	115.887	86.0103	187.874	102.003	100.148	166.286	46.6268	105.684	-1.18129	0.0343485	0.841898	PEX7	9	74805000	74883599	+	2635	protein_coding	peroxisomal biosis factor 7 [Source:VGNC Symbol;Acc:VGNC:32764]	-
novel.3045	0	1.81013	0	6.42208	0	0	0	0	0	0	18.0708	0	0	0	0	0	10.4958	16.0005	28.4512	28.0888	0.823221	10.1107	-3.60609	0.0344563	0.841898	-	4	59646330	59710064	-	900	-	- && O02751.2 RecName: Full=Craniofacial development protein 2; AltName: Full=p97 bucentaur protein && -	-
ENSBTAG00000014261	66.1919	1742.25	3335.53	1470.66	54.3738	12.8463	1087.98	1182.27	35.9139	352.371	10634.7	2900.68	0	50.019	274.056	433.598	4913.07	6768.23	6641.64	7619.93	934.039	4023.59	-2.10697	0.0345052	0.841898	TARS1	20	40309676	40332876	-	2558	protein_coding	threonyl-tRNA synthetase 1 [Source:VGNC Symbol;Acc:VGNC:35605]	-
novel.3892	0	0	0	0	0	0	0	0	0	0	2.00787	0	0	0	0	23.941	3.14873	20.0007	0	0	0	4.90983	-4.80183	0.0346291	0.841898	-	NKLS02001064.1	1804	113703	-	1458	-	- && O15439.3 RecName: Full=Multidrug resistance-associated protein 4; AltName: Full=ATP-binding cassette sub-family C member 4; AltName: Full=MRP/cMOAT-related ABC transporter; AltName: Full=Multi-specific organic anion transporter B; Short=MOAT-B && PF00005:ABC transporter|PF00664:ABC transporter transmembrane region	ABC_membrane
ENSBTAG00000006985	80.9013	491.451	682.922	336.701	98.1975	20.1871	178.097	149.894	97.7655	19.5762	977.834	382.456	85.465	253.43	121.368	161.38	1137.74	928.031	775.01	577.505	215.569	540.022	-1.32513	0.0347167	0.841898	TM7SF3	5	82791610	82832235	+	4558	protein_coding	transmembrane 7 superfamily member 3 [Source:VGNC Symbol;Acc:VGNC:35911]	-
ENSBTAG00000007409	0	272.425	428.923	144.956	52.7507	0	77.5869	59.1133	8.97846	49.4556	790.098	243.126	71.0358	0	161.302	72.7098	680.126	714.024	835.326	1061.76	109.419	462.95	-2.08132	0.0347516	0.841898	MILR1	19	48618991	48639790	+	1266	protein_coding	mast cell immunoglobulin like receptor 1 [Source:VGNC Symbol;Acc:VGNC:31476]	-
ENSBTAG00000050265	0	6.33546	0	0	0	0	0	0	0	0	2.00787	15.8967	0	0	18.0094	0	3.14873	6.0002	6.82828	4.49421	0.633546	5.63854	-3.13669	0.0347679	0.841898	-	10	25331599	25332211	-	369	protein_coding	-	-
novel.3718	0	2.7152	3.59433	0	0	0	0	0	0	0	2.00787	0.9351	0	0	0	0	14.6941	9.0003	9.10437	23.5946	0.630952	5.93363	-3.26806	0.0349178	0.841898	-	8	91265177	91267980	-	1691	-	- && - && -	-
novel.1579	0	3.62026	5.99054	0	0	0	0	0	0	0	10.0394	0	0	0	0	0	20.9915	46.0016	19.3468	21.3475	0.961081	11.7727	-3.63835	0.0349178	0.841898	-	18	62746548	62750351	-	2487	-	- && A8MWS1.2 RecName: Full=Putative killer cell immunoglobulin-like receptor like protein KIR3DP1; AltName: CD_antigen=CD158c; Flags: Precursor && -	-
novel.2688	0	0	0	0	0	0	0	0	0	0	10.0394	5.6106	0	0	0	0	0	0	20.4848	10.112	0	4.62468	-4.71194	0.0349626	0.841898	-	29	30118789	30122864	+	1258	-	- && - && -	-
ENSBTAG00000009867	0	0	1.19811	0	0	0	0	0	0	0	1.00394	0	0	0	0	0	11.5454	6.0002	2.27609	8.98841	0.119811	2.9814	-3.7882	0.034974	0.841898	FAM71F1	4	92695804	92711399	+	1664	protein_coding	family with sequence similarity 71 member F1 [Source:VGNC Symbol;Acc:VGNC:50157]	-
novel.164	29.4186	819.084	2780.81	572.483	296.216	55.9732	292.714	423.293	43.8947	13.3942	3763.76	1391.43	303.012	312.341	17.2264	1127	4347.35	2720.09	3390.24	530.316	532.728	1790.28	-1.74887	0.0352194	0.841898	-	1	141617005	141620968	-	3241	-	- && - && -	-
ENSBTAG00000046266	27.58	80.5508	131.792	61.4685	0	69.7371	0	55.9465	83.799	0	251.988	93.51	81.0253	235.645	123.717	111.725	136.445	185.006	182.087	167.409	51.0874	156.856	-1.61936	0.0353342	0.841898	TNFSF9	7	17963471	17966413	-	1148	protein_coding	TNF superfamily member 9 [Source:VGNC Symbol;Acc:VGNC:36178]	-
ENSBTAG00000013670	76.3046	829.04	773.978	613.767	219.118	165.167	859.628	234.342	124.701	404.918	1781.99	1063.21	126.533	372.364	337.48	242.07	895.289	1055.04	2127.01	1607.8	430.096	960.878	-1.15968	0.0353946	0.841898	SLC46A2	8	102117909	102129395	-	2284	protein_coding	solute carrier family 46 member 2 [Source:VGNC Symbol;Acc:VGNC:34885]	-
ENSBTAG00000038124	0	6.33546	7.18865	8.25696	0	0	0	0	0	0	19.0748	6.5457	57.7166	0	0	0	13.6445	11.0004	19.3468	23.5946	2.17811	15.0923	-2.79741	0.0355026	0.841898	FCGR2A	3	8035858	8044343	-	3277	protein_coding	Fc fragment of IgG receptor IIa [Source:NCBI gene (formerly Entrezgene);Acc:782652]	-
novel.1010	0	0	0	0	0	0	0	0	0	0	0	0	0	0	0	0	7.34704	11.0004	12.5185	14.6062	0	4.54721	-4.6874	0.0355667	0.841898	-	14	26526457	26527846	-	623	-	- && - && -	-
ENSBTAG00000042631	0	6.33546	10.783	7.33952	0	0	0	0	0	0	44.1732	10.2861	0	0	0	0	49.3301	54.0018	46.6599	14.6062	2.4458	21.9057	-3.17026	0.0356517	0.841898	-	13	52521602	52521687	-	86	snoRNA	-	-
ENSBTAG00000001822	12.8707	577.432	1754.03	957.807	0	62.3964	774.987	438.072	173.584	151.458	5987.47	1169.81	0	73.3613	216.113	465.52	2710.01	2903.1	4659.16	3035.84	490.264	2122.04	-2.11389	0.0357298	0.841898	SNX10	4	69587812	69655430	-	3284	protein_coding	sorting nexin 10 [Source:VGNC Symbol;Acc:VGNC:35091]	-
ENSBTAG00000048464	0	0.905066	3.59433	0	0	0	0	0	0	0	0	0	0	0	0	0	10.4958	11.0004	12.5185	24.7181	0.449939	5.87328	-3.90196	0.0359507	0.841898	VNN3	9	70873051	70878917	-	549	protein_coding	vanin 3 [Source:HGNC Symbol;Acc:HGNC:16431]	-
novel.539	0	4.52533	4.79243	0	0	0	0	0	0	0	11.0433	11.2212	0	0	0	22.1676	7.34704	7.00024	4.55219	2.2471	0.931776	6.55787	-2.84644	0.0359637	0.841898	-	11	25432790	25463642	-	2188	-	- && Q9CPR4.3 RecName: Full=60S ribosomal protein L17 && -	-
ENSBTAG00000049650	0	0.905066	1.19811	3.66976	0	0	14.1067	1.05559	0	0	49.1929	4.6755	0	0	1.56603	0	8.39662	29.001	14.7946	17.9768	2.09352	12.5603	-2.57573	0.0359673	0.841898	-	20	5628141	5628553	-	312	pseudogene	-	-
ENSBTAG00000031461	0	2.7152	0	0	0	0	0	0	0	0	10.0394	0	0	0	0	0	16.7932	9.0003	5.69023	2.2471	0.27152	4.37702	-3.76736	0.035977	0.841898	SNX7	3	44501668	44620479	-	2029	protein_coding	sorting nexin 7 [Source:VGNC Symbol;Acc:VGNC:35113]	-
ENSBTAG00000043634	0	0	0	0	0	0	0	0	0	0	5.01968	0	0	0	0	0	12.5949	6.0002	4.55219	2.2471	0	3.04141	-4.10712	0.036002	0.841898	-	X	37013220	37013335	+	116	snoRNA	-	-
ENSBTAG00000009717	18.3866	2341.4	3095.91	1757.82	0	164.249	1960.83	876.143	157.622	252.43	9376.76	2441.55	124.313	78.9189	359.405	804.241	4258.14	6370.22	8856.28	9309.75	1062.48	4197.96	-1.98227	0.0363022	0.841898	FGL2	4	44000211	44004848	+	2177	protein_coding	fibrinogen like 2 [Source:VGNC Symbol;Acc:VGNC:28993]	-
ENSBTAG00000015188	69.8693	1541.33	2928.18	1200.01	180.976	85.3362	550.162	776.918	62.8493	240.066	4671.31	1678.51	309.672	124.492	86.1319	135.666	4166.82	4716.16	4463.42	3887.49	763.569	2423.97	-1.66662	0.0363262	0.841898	KLF6	13	44597240	44605699	+	5707	protein_coding	Kruppel like factor 6 [Source:VGNC Symbol;Acc:VGNC:56191]	-
ENSBTAG00000011936	11.9513	419.95	1107.05	293.581	0	25.6926	150.765	305.067	15.9617	0	3001.77	756.496	160.941	0	18.7924	280.199	3336.61	1422.05	2292.03	667.39	233.002	1193.63	-2.35713	0.0364063	0.841898	ATP8B4	10	60137819	60430447	+	4725	protein_coding	ATPase phospholipid transporting 8B4 (putative) [Source:HGNC Symbol;Acc:HGNC:13536]	-
ENSBTAG00000013994	0	1.81013	0	0	0	0	0	0	0	0	1.00394	0	0	0	0	0	12.5949	5.00017	11.3805	5.61776	0.181013	3.55973	-3.75521	0.0366408	0.841898	BSX	15	33598811	33602494	-	699	protein_coding	brain specific homeobox [Source:VGNC Symbol;Acc:VGNC:26582]	Homeobox
ENSBTAG00000017843	0	21.7216	8.38676	0.91744	0	0	0	0	0	0	22.0866	11.2212	0	0	39.9339	0	35.6856	28.0009	36.4175	64.0424	3.10258	23.7388	-2.93757	0.0368257	0.841898	CD40LG	X	20254862	20266772	+	1001	protein_coding	CD40 ligand [Source:VGNC Symbol;Acc:VGNC:27034]	-
ENSBTAG00000048801	0	3.62026	5.99054	0	0	0	0	0	0	0	8.03149	10.2861	0	0	0	0	26.2394	10.0003	29.5892	3.37065	0.961081	8.75172	-3.21566	0.0368509	0.841898	bta-mir-12038	18	57748534	57748591	-	58	miRNA	bta-mir-12038 [Source:miRBase;Acc:MI0038459]	-
ENSBTAG00000009290	0	9.05066	3.59433	0	0	0	0	0	0	0	9.03542	14.9616	0	0	0	0	24.1403	22.0007	25.037	23.5946	1.2645	11.877	-3.23509	0.0371415	0.841898	FAM161A	11	60430455	60435346	-	1467	protein_coding	FAM161 centrosomal protein A [Source:VGNC Symbol;Acc:VGNC:28742]	-
ENSBTAG00000002296	45.9666	682.419	579.885	598.171	198.83	16.5167	340.324	164.673	61.8516	85.517	1613.33	800.446	0	71.1382	184.009	74.4832	1362.35	1541.05	2231.71	1306.69	277.415	918.52	-1.72727	0.0372019	0.841898	STING1	7	50736654	50743097	-	3513	protein_coding	stimulator of interferon response cGAMP interactor 1 [Source:VGNC Symbol;Acc:VGNC:35997]	-
ENSBTAG00000011324	36.7733	60.6394	33.547	11.9267	0	53.2204	22.9234	33.779	77.8134	91.699	16.063	57.0411	138.742	407.933	80.6508	92.2173	17.8428	71.0024	43.2458	148.309	42.2322	107.305	-1.34559	0.0373275	0.841898	EMILIN1	11	72551220	72559504	-	4015	protein_coding	elastin microfibril interfacer 1 [Source:VGNC Symbol;Acc:VGNC:28473]	-
ENSBTAG00000048942	0	9.95572	1.19811	14.679	0	0	0	0	0	0	32.1259	26.1828	0	0	0	0	8.39662	33.0011	69.4208	75.278	2.58329	24.4405	-3.2379	0.0374414	0.841898	-	22	51389456	51391480	-	2025	protein_coding	-	-
novel.3868	0	2.7152	0	1.83488	0	0	0	0	0	0	5.01968	9.351	0	0	0	0	6.29746	6.0002	2.27609	10.112	0.455008	3.90564	-3.03129	0.0375315	0.841898	-	NKLS02000657.1	116844	118835	-	1269	-	- && - && -	-
ENSBTAG00000001244	0	0.905066	0	0	0	0	0	0	0	0	5.01968	0	0	0	0	0	6.29746	14.0005	0	13.4826	0.0905066	3.88002	-4.17042	0.0376018	0.841898	PLAT	27	37053715	37077724	-	2472	protein_coding	plasminogen activator, tissue type [Source:VGNC Symbol;Acc:VGNC:32974]	-
ENSBTAG00000051096	0	2.7152	1.19811	0	0	0	0	0	0	0	3.01181	3.7404	0	0	0	0	11.5454	3.0001	2.27609	8.98841	0.391331	3.25622	-3.04937	0.0377097	0.841898	-	17	43528091	43530307	+	2217	protein_coding	-	-
ENSBTAG00000032369	47.8053	822.705	1879.83	687.163	120.921	24.775	559.86	421.182	45.8899	49.4556	3091.12	859.357	37.7378	118.934	167.566	1260.01	2948.26	2019.07	2268.13	1512.3	465.959	1428.25	-1.61612	0.0377347	0.841898	NMI	2	44826000	44846258	+	1731	protein_coding	N-myc and STAT interactor [Source:VGNC Symbol;Acc:VGNC:56132]	-
ENSBTAG00000012815	19.306	514.982	904.572	106.423	0	14.6815	685.939	456.017	0	95.8203	2525.9	561.06	52.1669	71.1382	111.971	666.802	1498.8	1248.04	3162.63	1625.78	279.774	1152.43	-2.04246	0.0377701	0.841898	CLEC12A	5	99947296	99960045	+	1299	protein_coding	C-type lectin domain family 12 member A [Source:VGNC Symbol;Acc:VGNC:27423]	-
ENSBTAG00000034349	147.093	436.242	1212.49	347.71	105.501	6.42316	206.311	364.18	26.9354	179.277	3791.87	669.532	0	0	58.7263	241.184	3924.37	1537.05	1960.85	677.502	303.216	1286.11	-2.08475	0.037927	0.841898	IFI44	3	66029139	66043630	-	1340	protein_coding	interferon induced protein 44 [Source:VGNC Symbol;Acc:VGNC:30045]	-
ENSBTAG00000051699	0	6.33546	3.59433	0	0	0	0	0	0	0	10.0394	0	0	0	0	15.9607	19.942	12.0004	6.82828	22.471	0.992978	8.72417	-3.14586	0.0380723	0.841898	-	5	110748041	110748134	-	94	snoRNA	-	-
ENSBTAG00000010472	0	3.62026	4.79243	0	0	0	0	0	0	0	32.1259	7.4808	0	0	0	0	5.24789	4.00014	11.3805	13.4826	0.84127	7.37179	-3.16053	0.0382124	0.841898	TNFAIP8L3	10	59314012	59360054	+	2377	protein_coding	TNF alpha induced protein 8 like 3 [Source:VGNC Symbol;Acc:VGNC:36160]	-
ENSBTAG00000002938	0	3.62026	2.39622	16.5139	0	0	0	0	0	0	47.185	15.8967	0	0	0	0	27.289	29.001	67.1447	13.4826	2.25304	19.9999	-3.14747	0.0382749	0.841898	CPED1	4	85491227	85814161	+	4072	protein_coding	cadherin like and PC-esterase domain containing 1 [Source:VGNC Symbol;Acc:VGNC:27651]	-
novel.584	0	0	0	0	0	0	0	0	0	0	0	0	0	0	0	33.6948	3.14873	5.00017	4.55219	0	0	4.63959	-4.7206	0.0384814	0.841898	-	11	99275420	99276187	-	229	-	- && - && -	-
novel.2585	0	0	0	0	0	0	0	0	0	0	2.00787	0	0	0	0	0	7.34704	4.00014	14.7946	2.2471	0	3.03968	-4.10428	0.0386692	0.841898	-	27	37896969	37899048	+	511	-	- && - && -	-
novel.2799	0	0	0	0	0	0	0	0	0	0	6.02362	0	0	0	0	0	0	6.0002	27.3131	5.61776	0	4.49547	-4.67052	0.0386862	0.841898	-	3	17118891	17120125	+	260	-	- && - && -	-
ENSBTAG00000000336	273.961	104.988	268.376	225.69	542.115	144.062	149.884	666.08	150.639	505.89	1273.99	28.9881	754.756	280.107	65.7735	577.245	1219.61	1025.03	976.444	519.081	303.169	672.103	-1.14855	0.0386921	0.841898	-	18	61158271	61171888	+	1893	protein_coding	-	-
ENSBTAG00000009768	330.04	3670.95	9375.2	1606.44	200.453	120.205	3193.41	1591.84	94.7727	516.193	19227.4	7006.71	433.985	132.273	248.217	2332.03	13080.9	8901.3	10826.2	6257.06	2069.95	6844.61	-1.72541	0.0387568	0.841898	IFIT3	26	11043454	11054461	+	2709	protein_coding	interferon induced protein with tetratricopeptide repeats 3 [Source:VGNC Symbol;Acc:VGNC:30050]	-
ENSBTAG00000053162	39.5313	61.5445	110.226	55.9638	0	31.1982	110.209	36.9458	0	25.7581	179.705	90.7047	0	80.0305	110.405	62.0693	280.237	231.008	285.65	188.757	47.1376	150.857	-1.67863	0.0388387	0.841898	-	13	16185032	16185825	-	732	pseudogene	-	-
ENSBTAG00000009252	0	1.81013	0	0	0	0	0	0	0	0	2.00787	0	0	0	0	0	7.34704	8.00027	4.55219	11.2355	0.181013	3.31429	-3.6523	0.039038	0.841898	KLRA1	5	98969137	98984165	+	1672	protein_coding	killer cell lectin-like receptor subfamily A, member 1 [Source:NCBI gene (formerly Entrezgene);Acc:281886]	-
ENSBTAG00000044758	0	0	0	0	0	0	0	0	0	0	4.01574	2.8053	0	0	0	0	12.5949	0	2.27609	7.86486	0	2.95569	-4.06538	0.0391181	0.841898	bta-mir-2362	21	5504531	5504597	-	67	miRNA	bta-mir-2362 [Source:miRBase;Acc:MI0011392]	-
ENSBTAG00000006049	84.5786	3134.24	4012.47	1949.56	56.8085	39.4565	1804.78	1393.38	119.713	171.034	7598.79	2650.07	58.8266	285.664	662.433	474.387	8148.92	7118.24	8577.45	7755.88	1276.6	4333.07	-1.76311	0.0393068	0.841898	BZW1	2	89470523	89485958	+	5840	protein_coding	basic leucine zipper and W2 domains 1 [Source:VGNC Symbol;Acc:VGNC:26612]	-
ENSBTAG00000008238	0	10.8608	0	0	0	0	0	0	0	0	15.059	6.5457	0	0	11.7453	0	6.29746	7.00024	26.1751	22.471	1.08608	9.52938	-3.11976	0.0393359	0.841898	S100A7	3	16905298	16909160	+	417	protein_coding	S100 calcium binding protein A7 [Source:NCBI gene (formerly Entrezgene);Acc:282344]	-
ENSBTAG00000016309	29.4186	252.513	279.159	347.71	0	26.6102	164.872	129.838	21.9474	0	833.267	180.474	0	66.6921	155.82	373.303	843.86	748.025	908.161	878.617	125.207	498.822	-1.99431	0.0394009	0.841898	ATP6V1D	10	79239423	79255817	-	3426	protein_coding	ATPase H+ transporting V1 subunit D [Source:VGNC Symbol;Acc:VGNC:26321]	-
ENSBTAG00000052090	0	1.81013	0	0	0	0	0	0	0.997607	0	7.02755	0	0	0	0	0.886704	1.04958	4.00014	5.69023	7.86486	0.280774	2.65191	-3.0395	0.0394023	0.841898	-	17	29819948	29820393	-	339	protein_coding	-	-
ENSBTAG00000050438	0	19.9114	7.18865	0.91744	0	0	14.9884	7.38916	0	0	31.122	11.2212	0	0	20.3585	0	44.0822	57.0019	81.9393	47.1892	5.03951	29.2914	-2.53854	0.0395632	0.841898	-	18	47216927	47373627	+	1587	protein_coding	-	-
novel.3110	0	2.7152	4.79243	0	0	0	0	0	0	0	1.00394	0.9351	0	0	0	20.3942	4.19831	6.0002	3.41414	20.2239	0.750763	5.61698	-2.94819	0.0396562	0.841898	-	5	53179815	53180695	+	347	-	- && Q5BJQ7.2 RecName: Full=Transcriptional adapter 1; AltName: Full=Transcriptional adapter 1-like protein && -	-
ENSBTAG00000017886	0	9.95572	2.39622	0	0	0	0	0	0	0	0	0	53.2769	90.0343	0	0	0	8.00027	7.96632	7.86486	1.23519	16.7143	-3.75696	0.0396907	0.841898	CABP7	17	68853776	68863080	+	648	protein_coding	calcium binding protein 7 [Source:VGNC Symbol;Acc:VGNC:53894]	-
ENSBTAG00000027562	0	0	0	0	0	0	0	0	0	0	0	0	0	0	21.9245	0	4.19831	5.00017	0	12.3591	0	4.3482	-4.62736	0.039692	0.841898	C15H11orf94	15	75938260	75938905	-	350	protein_coding	chromosome 15 C11orf94 homolog [Source:VGNC Symbol;Acc:VGNC:52636]	-
ENSBTAG00000049487	123.191	753.015	724.856	425.692	107.936	33.951	312.993	353.624	53.8708	80.3654	1554.09	374.975	0	35.5691	151.122	333.401	1502.99	1809.06	2317.06	1396.57	296.949	947.485	-1.67395	0.0397153	0.841898	-	5	100127740	100143640	+	1794	protein_coding	-	-
ENSBTAG00000015402	0	3.62026	5.99054	0	0	0	0	0	0	0	0	52.3656	0	0	0	0	10.4958	13.0004	19.3468	15.7297	0.961081	11.0938	-3.55327	0.0398755	0.841898	GREB1	11	86232489	86365887	-	6528	protein_coding	growth regulating estrogen receptor binding 1 [Source:VGNC Symbol;Acc:VGNC:53640]	-
ENSBTAG00000013885	92.8526	350.26	480.442	291.746	57.62	60.5612	237.169	141.45	11.9713	0	921.613	393.677	172.04	0	138.594	187.095	1002.35	1061.04	1094.8	855.023	172.407	582.622	-1.75686	0.0398986	0.841898	ADSS2	16	32767321	32799776	+	2553	protein_coding	adenylosuccinate synthase 2 [Source:VGNC Symbol;Acc:VGNC:25700]	-
ENSBTAG00000003949	44.128	1613.73	1931.35	989	182.599	108.276	792.621	1227.66	71.8277	86.5473	3651.31	749.015	0	324.568	148.773	117.045	6098.04	6216.21	5219.08	3696.48	704.774	2622.05	-1.8955	0.0399515	0.841898	RBM39	13	64908243	64934850	-	2816	protein_coding	RNA binding motif protein 39 [Source:VGNC Symbol;Acc:VGNC:33799]	-
ENSBTAG00000000593	0	0.905066	1.19811	0	0	0	0	0	0	0	6.02362	0	0	0	0	0	2.09915	9.0003	2.27609	6.74131	0.210317	2.61405	-3.31012	0.0399772	0.841898	ST8SIA1	5	87876155	88043505	+	2042	protein_coding	ST8 alpha-N-acetyl-neuraminide alpha-2,8-sialyltransferase 1 [Source:VGNC Symbol;Acc:VGNC:49964]	-
ENSBTAG00000001296	160.883	477.875	767.988	478.904	178.541	147.733	432.9	422.238	72.8253	82.426	2111.28	565.736	0	57.7998	306.943	461.973	1391.74	1311.04	1275.75	1599.94	322.231	908.22	-1.49503	0.0401893	0.841898	TMEM50A	2	127661915	127677708	-	1028	protein_coding	transmembrane protein 50A [Source:VGNC Symbol;Acc:VGNC:36092]	-
ENSBTAG00000017745	19.306	732.198	666.148	600.006	51.1276	0	409.976	138.283	11.9713	43.2737	1914.51	781.744	86.5749	0	114.321	164.927	1475.71	2083.07	2651.65	1677.46	267.229	1095	-2.03481	0.0402193	0.841898	IL6ST	20	23191785	23250938	+	4437	protein_coding	interleukin 6 signal transducer [Source:VGNC Symbol;Acc:VGNC:30168]	-
novel.1047	34.0153	1020.01	1996.05	1030.29	45.4468	45.8797	106.682	443.35	12.9689	0	6624.97	1100.61	0	138.942	23.4905	77.1433	8876.28	2232.08	3432.35	1074.12	473.469	2358	-2.3163	0.0402535	0.841898	-	15	46308357	46359375	+	8082	-	- && Q7Z2Y8.2 RecName: Full=Interferon-induced very large GTPase 1; AltName: Full=Interferon-induced very large GTPase pseudogene 1 && -	-
ENSBTAG00000014439	0	4.52533	7.18865	4.5872	0	0	0	0	0	0	11.0433	11.2212	0	0	0	0	9.4462	56.0019	15.9326	23.5946	1.63012	12.724	-2.97616	0.040352	0.841898	KMO	16	35178266	35246743	-	3093	protein_coding	kynurenine 3-monooxygenase [Source:VGNC Symbol;Acc:VGNC:30689]	-
novel.359	0	5.43039	4.79243	0.91744	0	0	0	0	0	0	2.00787	14.9616	0	0	0	0	19.942	14.0005	14.7946	17.9768	1.11403	8.36833	-2.92429	0.0405259	0.841898	-	10	25573733	25574788	-	753	-	- && - && -	-
ENSBTAG00000008008	0	712.287	1275.99	473.399	43.0121	13.7639	387.053	250.176	9.97607	26.7885	2834.11	926.684	185.359	55.5767	101.009	205.715	1504.04	1696.06	2358.03	1828.02	319.244	1169.46	-1.87325	0.0406641	0.841898	TLR2	17	3954019	3967242	-	3513	protein_coding	toll like receptor 2 [Source:VGNC Symbol;Acc:VGNC:49982]	-
ENSBTAG00000023744	127.787	519.508	845.865	845.88	425.252	71.5723	290.951	211.119	86.7918	143.215	1332.22	457.264	156.501	306.783	683.574	533.796	947.768	831.028	1061.8	957.266	356.794	726.8	-1.02658	0.0406676	0.841898	YPEL5	11	69713717	69727353	-	1194	protein_coding	yippee like 5 [Source:VGNC Symbol;Acc:VGNC:37037]	-
ENSBTAG00000011796	102.046	124.899	153.358	73.3952	33.2735	27.5278	106.682	129.838	41.8995	38.122	392.539	83.2239	89.9047	0	64.9904	46.1086	455.517	301.01	308.411	328.077	83.1041	206.978	-1.31673	0.0407275	0.841898	TRMT5	10	73110976	73121588	-	2364	protein_coding	tRNA methyltransferase 5 [Source:VGNC Symbol;Acc:VGNC:36373]	-
ENSBTAG00000018801	178.35	896.92	1077.1	836.705	20.2887	90.8418	722.969	290.289	67.8373	131.882	2313.07	1012.71	309.672	80.0305	273.273	548.87	1576.47	1457.05	1685.45	1684.2	431.318	1094.08	-1.34296	0.0407752	0.841898	SNX3	9	41870929	41918140	+	1294	protein_coding	sorting nexin 3 [Source:VGNC Symbol;Acc:VGNC:35107]	-
ENSBTAG00000043558	4163.66	15363.5	25462.2	17880	2217.97	3404.27	16063.1	8230.47	2274.54	1208.57	26832.2	21459.6	966.753	1411.65	17800.3	11867.7	30471.3	31011	52064.5	47899.2	9626.83	24178.4	-1.32859	0.040813	0.841898	ND1	MT	3101	4056	+	956	protein_coding	NADH dehydrogenase subunit 1 [Source:NCBI gene (formerly Entrezgene);Acc:3283877]	-
novel.2662	0	0	0	7.33952	0	0	0	0	0	0	18.0708	11.2212	0	0	0	0	7.34704	3.0001	17.0707	22.471	0.733952	7.91809	-3.41817	0.0408285	0.841898	-	28	8658745	8660024	-	1164	-	- && P08548.1 RecName: Full=LINE-1 reverse transcriptase homolog && -	-
novel.866	0	66.9749	87.4619	14.679	48.693	0	23.8051	19.0007	0	23.6975	385.511	66.3921	0	0	20.3585	0	140.643	268.009	510.983	197.745	28.4312	158.964	-2.48353	0.0409066	0.841898	-	13	31614736	31621086	-	6263	-	- && O02751.2 RecName: Full=Craniofacial development protein 2; AltName: Full=p97 bucentaur protein && -	-
ENSBTAG00000046995	0	0	3.59433	0	0	0	0	0	0	0	4.01574	1.8702	0	0	0	0	6.29746	12.0004	17.0707	0	0.359433	4.12545	-3.68099	0.0410879	0.841898	-	10	24978413	24979024	-	480	protein_coding	-	-
novel.3678	0	0.905066	10.783	4.5872	0	0	0	0	0	0	18.0708	11.2212	0	0	0	0	18.8924	8.00027	27.3131	46.0656	1.62752	12.9563	-3.01405	0.0411521	0.841898	-	8	22085349	22086398	-	863	-	- && - && -	-
ENSBTAG00000019427	158.125	838.091	1195.71	569.73	64.1124	18.3519	300.649	347.291	21.9474	200.913	1642.44	965.024	198.678	230.088	44.632	133.006	1913.38	1655.06	2315.92	1288.71	371.492	1038.69	-1.4835	0.0413761	0.841898	KIAA0232	6	113323620	113374209	+	6389	protein_coding	KIAA0232 [Source:VGNC Symbol;Acc:VGNC:30547]	-
ENSBTAG00000014685	246.381	664.318	728.45	833.036	423.629	180.766	952.203	268.121	70.8301	180.307	2216.69	854.682	0	335.683	691.404	1080.89	1387.54	1436.05	2066.69	1807.79	454.804	1187.74	-1.38488	0.0414083	0.841898	HPRT1	X	18176948	18208578	+	1803	protein_coding	hypoxanthine phosphoribosyltransferase 1 [Source:NCBI gene (formerly Entrezgene);Acc:281229]	-
ENSBTAG00000022227	38.612	715.002	1204.1	422.022	202.887	20.1871	544.872	178.395	36.9115	72.1228	2363.27	1102.48	41.0676	0	152.688	547.097	2342.66	1448.05	2198.71	1392.08	343.511	1158.81	-1.75431	0.041451	0.841898	PLSCR2	1	121946372	121974115	+	1899	protein_coding	phospholipid scramblase 1 [Source:NCBI gene (formerly Entrezgene);Acc:513193]	-
ENSBTAG00000020139	1635.49	6435.92	6683.05	7539.52	1643.39	1037.8	6966.95	3239.62	893.856	262.733	11994	8646.87	354.069	371.252	8562.29	4668.5	10172.5	14165.5	14209.6	18206	3633.83	9135.07	-1.32993	0.041513	0.841898	RPL7	14	36623520	36627029	-	1089	protein_coding	ribosomal protein L7 [Source:NCBI gene (formerly Entrezgene);Acc:514966]	-
ENSBTAG00000019315	38.612	519.508	485.234	428.445	59.2431	2.75278	380.881	82.3364	55.866	19.5762	1227.81	435.757	0	58.9113	181.66	160.493	1108.35	1140.04	1583.02	1131.42	207.245	702.747	-1.76169	0.0415508	0.841898	PLA2G7	23	19924777	19963342	-	2985	protein_coding	phospholipase A2 group VII [Source:VGNC Symbol;Acc:VGNC:32965]	-
ENSBTAG00000016770	30.338	795.553	855.45	276.149	126.602	13.7639	460.231	388.459	22.945	77.2744	2017.91	715.352	0	0	253.698	514.289	2386.74	1257.04	1465.8	3348.18	304.676	1195.9	-1.97282	0.0415656	0.841898	GAPT	20	20805729	20810823	-	1829	protein_coding	GRB2 binding adaptor protein, transmembrane [Source:VGNC Symbol;Acc:VGNC:29249]	-
ENSBTAG00000014046	41.37	761.16	680.526	677.071	219.93	111.946	428.491	317.734	8.97846	2408.9	8512.37	1446.6	1708.19	0	161.302	224.336	3590.6	605.02	3826.11	461.78	565.611	2053.63	-1.86033	0.041707	0.841898	BPI	13	67172370	67201998	+	2113	protein_coding	bactericidal permeability increasing protein [Source:VGNC Symbol;Acc:VGNC:97246]	-
ENSBTAG00000008568	0	3.62026	0	4.5872	0	0	0	0	0	0	19.0748	0	0	50.019	13.3113	0	3.14873	0	9.10437	0	0.820746	9.46582	-3.51569	0.0417872	0.841898	SLC25A45	29	43569209	43574834	-	1658	protein_coding	solute carrier family 25 member 45 [Source:VGNC Symbol;Acc:VGNC:34770]	-
ENSBTAG00000011238	2012.42	3012.96	4538.44	3374.34	1559.8	554.227	3410.3	1633	758.181	626.438	6390.05	3340.18	560.517	395.706	3721.68	3631.05	7067.85	5899.2	6609.77	7294.1	2148.01	4491.01	-1.06405	0.0418569	0.841898	CD48	3	8901877	8932543	+	1129	protein_coding	CD48 molecule [Source:VGNC Symbol;Acc:VGNC:27036]	-
ENSBTAG00000006441	319.008	867.053	969.27	1216.53	339.228	149.568	891.368	402.182	71.8277	180.307	2085.17	985.596	67.706	54.4652	1156.52	738.625	1836.76	1706.06	1748.04	2433.61	540.634	1281.26	-1.24484	0.0418652	0.841898	ATP5PB	3	31846429	31863330	-	1219	protein_coding	ATP synthase peripheral stalk-membrane subunit b [Source:VGNC Symbol;Acc:VGNC:26303]	-
ENSBTAG00000038235	27.58	252.513	559.517	284.406	64.1124	17.4343	216.009	179.451	16.9593	84.4867	890.491	480.642	140.962	130.05	97.8772	124.139	360.005	617.021	754.525	479.756	170.247	407.547	-1.25977	0.0418964	0.841898	NOD1	4	65822126	65911847	+	4888	protein_coding	nucleotide binding oligomerization domain containing 1 [Source:VGNC Symbol;Acc:VGNC:32150]	-
ENSBTAG00000004591	0	1.81013	0	0	0	0	0	0	0	0	0	6.5457	0	0	0	0	26.2394	0	0	37.0772	0.181013	6.98623	-4.73082	0.0420081	0.841898	PLPPR5	3	44218427	44349718	+	1251	protein_coding	phospholipid phosphatase related 5 [Source:VGNC Symbol;Acc:VGNC:55659]	-
novel.1311	0	4.52533	2.39622	0	0	0	0	0	0	0	2.00787	5.6106	0	0	0	0	45.1318	0	18.2087	8.98841	0.692155	7.99475	-3.53937	0.0420152	0.841898	-	17	62893380	62894436	+	1057	-	- && - && -	-
novel.2339	34.9346	19.0064	32.3489	23.8534	0	22.9398	0	8.44476	14.9641	0	100.394	57.0411	71.0358	0	19.5754	63.8427	23.0907	44.0015	72.835	44.9421	15.6492	49.6758	-1.66782	0.0421129	0.841898	-	24	20948053	20951245	+	693	-	- && - && -	-
ENSBTAG00000054384	0	6.33546	2.39622	2.75232	0	0	0	0	0	0	6.02362	5.6106	0	0	0	0	16.7932	9.0003	31.8653	14.6062	1.1484	8.38992	-2.86776	0.0422177	0.841898	-	18	50068596	50635884	+	435	protein_coding	-	-
ENSBTAG00000009938	0	0	0	0	0	0	0	0	0	0	3.01181	0	0	0	14.8773	0	5.24789	3.0001	2.27609	0	0	2.84132	-4.01739	0.0422204	0.841898	XCL1	16	36163970	36167373	+	1004	protein_coding	chemokine (C motif) ligand 1 [Source:NCBI gene (formerly Entrezgene);Acc:319096]	-
novel.3319	0	1.81013	3.59433	0	0	0	0	0	0	0	4.01574	0	0	0	20.3585	0	7.34704	2.00007	3.41414	3.37065	0.540446	4.05061	-3.06226	0.0422396	0.841898	-	6	97935003	97936574	+	325	-	- && - && -	-
ENSBTAG00000049984	0	0	0	0	0	0	0	0	0	0	14.0551	0	0	0	0	0	9.4462	2.00007	3.41414	1.12355	0	3.00391	-4.09003	0.0422419	0.841898	-	1	79202424	79203656	-	1233	protein_coding	-	-
ENSBTAG00000026437	0	0	1.19811	0	0	0	0	0	0	0	0	20.5722	0	0	0	23.0543	0	0	11.3805	0	0.119811	5.5007	-4.67682	0.0422444	0.841898	-	NKLS02000657.1	86279	92859	-	906	protein_coding	-	-
ENSBTAG00000000271	0	2.7152	0	0	0	0	0	0	0	0	3.01181	0	0	0	0	0	32.5369	5.00017	3.41414	1.12355	0.27152	4.50866	-3.81006	0.0423614	0.841898	MNS1	10	53893423	53977929	+	1750	protein_coding	meiosis specific nuclear structural 1 [Source:VGNC Symbol;Acc:VGNC:31539]	-
ENSBTAG00000054644	0	0.905066	0	0	0	0	0	0	0	0	0	0	0	0	0	0	5.24789	3.0001	9.10437	20.2239	0.0905066	3.75763	-4.12181	0.0424286	0.841898	-	19	22191732	22192763	-	1032	protein_coding	-	-
ENSBTAG00000016857	0	3.62026	1.19811	0	0	0	0	0	0	0	0	4.6755	0	0	0	0	9.4462	11.0004	3.41414	22.471	0.481837	5.10072	-3.41107	0.0424597	0.841898	ADAMTS15	29	36560407	36584912	+	5419	protein_coding	ADAM metallopeptidase with thrombospondin type 1 motif 15 [Source:VGNC Symbol;Acc:VGNC:25619]	-
novel.2233	0	0	0	0	0	0	0	0	0	0	1.00394	5.6106	0	0	0	0	3.14873	8.00027	2.27609	1.12355	0	2.11632	-3.58623	0.0425106	0.841898	-	23	15039243	15041210	+	596	-	- && Q866F4.1 RecName: Full=Adenylate cyclase type 10; AltName: Full=Germ cell soluble adenylyl cyclase; Short=sAC; AltName: Full=Testicular soluble adenylyl cyclase && -	-
ENSBTAG00000045496	45.9666	0.905066	0	0	0	0	0	0	0	0	0	4.6755	0	0	0	0	2.09915	4.00014	1.13805	15.7297	4.68717	2.76426	-3.67879	0.0425203	0.841898	bta-mir-4449	6	68399515	68399583	+	69	miRNA	bta-mir-4449 [Source:miRBase;Acc:MI0031502]	-
ENSBTAG00000049569	0	0.905066	1.19811	88.0742	0	0.917594	0	0	0	0	330.295	52.3656	0	0	0	31.9214	31.4873	58.002	191.192	131.456	9.1095	82.6718	-3.18073	0.0426804	0.841898	-	NKLS02001931.1	565	6035	-	1176	protein_coding	-	-
ENSBTAG00000010387	503.794	1682.52	3632.67	2461.49	198.83	270.69	1407.14	993.314	232.442	191.641	6592.85	3248.54	118.763	135.607	3094.48	2411.84	3348.15	3061.1	4505.53	2814.5	1157.45	2933.14	-1.34156	0.0426824	0.841898	MINDY3	13	30319498	30399996	-	2522	protein_coding	MINDY lysine 48 deubiquitinase 3 [Source:VGNC Symbol;Acc:VGNC:31478]	-
ENSBTAG00000006447	0	13.576	2.39622	0	0	0	0	0	0	0	22.0866	13.0914	0	0	0	0	30.4377	26.0009	27.3131	31.4594	1.59722	15.0389	-3.23234	0.0428914	0.841898	ACSM3	25	18491967	18539999	+	1746	protein_coding	acyl-CoA synthetase medium chain family member 3 [Source:VGNC Symbol;Acc:VGNC:49960]	-
ENSBTAG00000014432	0	113.133	79.0752	109.175	0	0	39.6751	54.8909	0	0	777.046	115.952	0	0	32.8867	17.7341	249.799	353.012	747.696	368.525	39.595	266.265	-2.74961	0.0429002	0.841898	HNMT	2	59138783	59180569	-	2603	protein_coding	histamine N-methyltransferase [Source:VGNC Symbol;Acc:VGNC:29893]	-
ENSBTAG00000031358	0	362.931	517.583	171.561	51.9392	11.9287	243.341	73.8916	18.9545	22.6672	1542.05	380.586	164.27	0	39.1509	94.8774	518.491	672.023	1352	732.556	147.48	549.6	-1.89805	0.0429758	0.841898	DPYD	3	45408337	46330781	+	4655	protein_coding	dihydropyrimidine dehydrogenase [Source:VGNC Symbol;Acc:VGNC:28193]	-
ENSBTAG00000055067	0	16.2912	15.5754	5.50464	0	2.75278	2.64501	5.27797	0	0	16.063	10.2861	88.7948	0	0	0	37.7848	36.0012	17.0707	25.8417	4.8047	23.1842	-2.27459	0.0430206	0.841898	-	17	19122329	19126535	-	1629	protein_coding	-	-
novel.3350	0	2.7152	2.39622	3.66976	0	0	0	0	0	0	10.0394	8.4159	0	0	0	0	27.289	1.00003	11.3805	5.61776	0.878117	6.37425	-2.86594	0.0430356	0.841898	-	6	6894534	6916499	-	623	-	- && Q9EQH7.2 RecName: Full=Bifunctional heparan sulfate N-deacetylase/N-sulfotransferase 3; AltName: Full=Glucosaminyl N-deacetylase/N-sulfotransferase 3; Short=NDST-3; AltName: Full=N-heparan sulfate sulfotransferase 3; Short=N-HSST 3; Includes: RecName: Full=Heparan sulfate N-deacetylase 3; Includes: RecName: Full=Heparan sulfate N-sulfotransferase 3 && -	-
ENSBTAG00000043950	0	9.05066	1.19811	0	0	0	0	0	0	0	13.0512	1.8702	0	0	0	23.0543	7.34704	18.0006	5.69023	5.61776	1.02488	7.46313	-2.85902	0.0430376	0.841898	LCA5	9	19102638	19160682	-	3013	protein_coding	lebercilin LCA5 [Source:VGNC Symbol;Acc:VGNC:30807]	-
ENSBTAG00000035907	88.2559	2131.43	3317.56	1900.02	0	109.194	601.299	696.692	15.9617	103.033	4746.61	1938.46	144.292	127.826	279.537	206.602	6752.98	7116.24	7578.25	6263.8	896.345	3515.46	-1.97163	0.0431073	0.841898	DDX3X	X	102219297	102232936	-	3141	protein_coding	DEAD-box helicase 3 X-linked [Source:VGNC Symbol;Acc:VGNC:56526]	-
novel.799	113.078	518.603	1334.69	276.149	461.772	10.0935	292.714	363.125	67.8373	325.583	1769.94	801.381	428.435	142.276	41.4999	921.286	2728.9	1237.04	1347.45	283.135	376.365	970.134	-1.36625	0.0432103	0.841898	-	13	61379972	61382372	+	2340	-	- && - && -	-
ENSBTAG00000015094	0	43.4431	37.1414	14.679	0	0	89.9303	43.2794	0	29.8794	324.271	99.1206	0	0	10.1792	0	78.7183	210.007	600.888	342.683	25.8353	166.587	-2.68895	0.0433044	0.841898	VNN1	9	70835488	70854194	-	1803	protein_coding	vanin 1 [Source:VGNC Symbol;Acc:VGNC:36807]	-
ENSBTAG00000002996	0	6.33546	2.39622	15.5965	0	0	0	0	0	0	28.1102	32.7285	0	0	0	0	11.5454	42.0014	29.5892	59.5482	2.43282	20.3523	-3.0618	0.0433547	0.841898	SHROOM4	X	88412754	88541873	-	7972	protein_coding	shroom family member 4 [Source:VGNC Symbol;Acc:VGNC:34610]	-
ENSBTAG00000008329	43.2086	2284.39	3395.44	1746.81	40.5775	131.216	1111.79	717.804	47.8851	294.673	5183.32	2391.99	145.401	254.541	549.678	445.126	4833.3	5054.17	6098.79	5369.45	981.378	3032.58	-1.62771	0.0433772	0.841898	CYTIP	2	38913867	38942113	+	2114	protein_coding	cytohesin 1 interacting protein [Source:VGNC Symbol;Acc:VGNC:49051]	-
ENSBTAG00000038335	16.548	255.228	269.574	156.882	16.231	26.6102	132.25	31.6678	33.9186	0	541.121	216.943	0	45.5729	109.622	351.135	442.922	349.012	477.979	498.857	93.8911	303.316	-1.69202	0.0434361	0.841898	-	8	101688282	101721968	-	1385	protein_coding	-	-
ENSBTAG00000047621	0	44.3482	17.9716	31.193	0	0	141.949	12.6671	0	40.1827	588.306	33.6636	0	0	20.3585	27.4878	116.503	32.0011	623.649	239.316	28.8311	168.129	-2.5434	0.0437096	0.841898	-	16	5146970	5149550	+	579	protein_coding	-	-
novel.616	0	0	0	0	0	0	0	0	0	0	21.0827	0	0	0	0	0	23.0907	0	0	21.3475	0	6.55208	-5.21576	0.0438012	0.841898	-	12	19195571	19197815	+	1204	-	- && - && -	-
ENSBTAG00000021077	142.497	79.6458	0	4.5872	29.2158	0	0	0	0	0	0	2089.95	138.742	78.9189	0	39.015	4.19831	5.00017	996.929	0	25.5945	335.275	-3.27056	0.0438928	0.841898	BOLA-DQB	23	25607502	25622150	+	1432	protein_coding	major histocompatibility complex, class II, DQ beta [Source:NCBI gene (formerly Entrezgene);Acc:282495]	-
novel.422	0	0	0	0	0	0	0	0	0	0	5.01968	5.6106	0	0	0	0	6.29746	0	7.96632	2.2471	0	2.71412	-3.9427	0.0439016	0.841898	-	11	9250584	9251534	+	498	-	- && - && -	-
ENSBTAG00000000377	0	9.95572	13.1792	5.50464	0	0	0	21.1119	0	25.7581	197.775	23.3775	0	0	0	0	43.0327	78.0026	89.9057	113.479	7.55096	54.5573	-2.85591	0.0441478	0.841898	BMX	X	127954722	127992190	-	2358	protein_coding	BMX non-receptor tyrosine kinase [Source:VGNC Symbol;Acc:VGNC:26529]	-
ENSBTAG00000017877	0	4.52533	0	0	0	0	0	0	0	0	8.03149	12.1563	0	0	0	0	7.34704	3.0001	7.96632	6.74131	0.452533	4.52426	-3.24853	0.0443981	0.841898	NECTIN4	3	8403138	8419412	+	3540	protein_coding	nectin cell adhesion molecule 4 [Source:VGNC Symbol;Acc:VGNC:55633]	-
novel.3377	0	0	0	0	0	0	0	0	0	0	3.01181	0	0	0	0	0	3.14873	4.00014	18.2087	1.12355	0	2.9493	-4.06039	0.0444821	0.841898	-	6	67370678	67391866	-	729	-	- && - && -	-
ENSBTAG00000010042	127.787	1317.78	2126.64	1152.3	58.4316	44.0445	678.885	487.685	68.8349	34.0007	3418.4	1500.84	94.3445	47.796	251.349	289.952	3449.96	3253.11	3276.44	3314.48	609.639	1889.67	-1.63218	0.0445133	0.841898	RIOK3	24	33143190	33165434	-	4309	protein_coding	RIO kinase 3 [Source:VGNC Symbol;Acc:VGNC:49977]	-
ENSBTAG00000017869	0	6.33546	0	1.83488	0	0	0	0	0	0	9.03542	11.2212	0	0	0	0	5.24789	25.0008	9.10437	7.86486	0.817034	6.74746	-3.0296	0.0445451	0.841898	CAV1	4	51865755	51901396	-	2453	protein_coding	caveolin 1 [Source:VGNC Symbol;Acc:VGNC:26799]	-
ENSBTAG00000044855	0	3.62026	2.39622	3.66976	0	0	0	0	0	0	1.00394	3.7404	0	0	0	0	14.6941	18.0006	14.7946	17.9768	0.968624	7.02105	-2.86025	0.0446119	0.841898	-	17	52952487	52952620	+	134	snoRNA	-	-
ENSBTAG00000018016	64.3533	117.659	311.508	68.808	536.434	66.0668	28.2134	286.066	93.7751	129.821	1714.72	339.441	88.7948	121.157	53.2452	283.745	312.774	317.011	597.474	171.903	170.27	400.027	-1.23231	0.0447901	0.841898	NUPR1	25	26082047	26083376	-	573	protein_coding	nuclear protein 1, transcriptional regulator [Source:VGNC Symbol;Acc:VGNC:32369]	-
ENSBTAG00000051433	0	6.33546	5.99054	1.83488	0	0	0	0	0	0	18.0708	8.4159	0	0	0	0	16.7932	19.0006	4.55219	37.0772	1.41609	10.391	-2.88697	0.0448572	0.841898	-	5	61157595	61159007	-	1413	protein_coding	-	-
novel.3511	88.2559	299.577	382.197	233.947	50.3161	35.7862	33.5034	210.063	45.8899	112.305	723.838	249.672	0	38.9037	42.2829	28.3745	905.785	838.028	1012.86	676.378	149.184	451.612	-1.59822	0.0449104	0.841898	-	7	12398371	12427141	-	17165	-	- && - && -	-
ENSBTAG00000027760	1.83866	7.24052	10.783	16.5139	0	17.4343	121.67	16.8895	0	0	86.3385	46.755	51.057	0	14.8773	53.2023	167.932	104.004	168.431	48.3127	19.237	74.091	-1.94381	0.0449202	0.841898	-	14	20253827	20255382	-	1008	protein_coding	-	-
ENSBTAG00000047446	0	0.905066	4.79243	0	0	0	0	0	0	0	11.0433	11.2212	0	0	0	0	4.19831	4.00014	5.69023	3.37065	0.56975	3.95238	-2.99949	0.0450102	0.841898	bta-mir-2285an	17	54332066	54332124	-	59	miRNA	bta-mir-2285an [Source:miRBase;Acc:MI0038182]	-
ENSBTAG00000053892	0	4.52533	2.39622	0	0	0	0	0	0	0	9.03542	9.351	0	0	0	0	10.4958	4.00014	12.5185	7.86486	0.692155	5.32657	-2.95667	0.0450901	0.841898	-	5	51155558	51156649	+	1092	protein_coding	-	-
ENSBTAG00000018569	148.932	619.065	873.421	598.171	119.298	66.0668	430.255	181.562	133.679	49.4556	1256.93	729.378	203.118	72.2497	101.009	234.09	1449.47	1249.04	1342.89	995.467	321.991	763.364	-1.24545	0.0451714	0.841898	CUL4B	X	5084763	5130143	-	5164	protein_coding	cullin 4B [Source:VGNC Symbol;Acc:VGNC:27833]	-
ENSBTAG00000014655	0	8.14559	0	5.50464	0	0	0	11.6115	0	0	20.0787	9.351	0	0	16.4434	0	24.1403	31.001	45.5219	12.3591	2.52618	15.8895	-2.6545	0.0451721	0.841898	MYO1A	5	56378741	56406111	+	4227	protein_coding	myosin IA [Source:VGNC Symbol;Acc:VGNC:31816]	-
ENSBTAG00000004007	0	0	0	0	0	0	0	0	0	0	0	8.4159	0	0	0	0	6.29746	2.00007	5.69023	4.49421	0	2.68979	-3.93025	0.0452165	0.841898	MCF2	X	23002249	23087043	-	4433	protein_coding	MCF.2 cell line derived transforming sequence [Source:VGNC Symbol;Acc:VGNC:31301]	-
ENSBTAG00000020569	0	4.52533	0	2.75232	0	0	0	0	0	0	24.0945	0	0	0	0	0	7.34704	24.0008	5.69023	15.7297	0.727765	7.68623	-3.38622	0.0453498	0.841898	CACNA2D1	4	38152730	38673177	+	8281	protein_coding	calcium voltage-gated channel auxiliary subunit alpha2delta 1 [Source:VGNC Symbol;Acc:VGNC:26679]	-
novel.368	0	3.62026	0	0.91744	0	0	0	0	0	0	0	0	0	0	0	0	3.14873	15.0005	37.5555	12.3591	0.45377	6.80638	-3.83493	0.0456575	0.841898	-	10	36127622	36135863	-	1351	-	- && - && -	-
ENSBTAG00000002624	63.4339	434.431	1134.61	300.003	24.3465	22.0223	292.714	237.509	83.799	0	1977.75	567.606	165.38	0	79.0848	100.198	1180.77	1846.06	2418.35	1521.29	259.287	985.65	-1.92671	0.0456702	0.841898	PSTPIP2	24	45737786	45832060	-	2706	protein_coding	proline-serine-threonine phosphatase interacting protein 2 [Source:VGNC Symbol;Acc:VGNC:33487]	-
ENSBTAG00000000812	202.253	810.939	1128.62	634.869	143.644	175.26	878.143	294.511	170.591	500.738	1716.73	715.352	324.101	91.1458	270.924	759.906	1345.56	1626.05	1620.58	1921.27	493.957	1039.16	-1.07304	0.0460251	0.841898	CD300A	19	56935114	56953144	-	2838	protein_coding	CD300a molecule [Source:NCBI gene (formerly Entrezgene);Acc:516915]	-
ENSBTAG00000052674	0	2.7152	3.59433	0	0	0	0	0	0	0	0	17.7669	0	0	0	0	8.39662	2.00007	15.9326	20.2239	0.630952	6.43202	-3.3803	0.0461371	0.841898	-	18	57477470	57485247	-	1137	pseudogene	-	-
novel.2870	0	76.9306	95.8487	35.7802	0	0	128.724	25.3343	0	40.1827	252.992	67.3272	0	0	34.4528	74.4832	551.028	55.0019	938.888	283.135	40.28	225.731	-2.48662	0.0461467	0.841898	-	3	11390787	11404331	-	4084	-	- && P29017.2 RecName: Full=T-cell surface glycoprotein CD1c; AltName: CD_antigen=CD1c; Flags: Precursor && -	-
ENSBTAG00000039980	0	100.462	75.4808	75.2301	0	0	19.3967	28.5011	0	22.6672	392.539	77.6133	0	0	74.3867	86.897	301.229	236.008	194.606	256.17	32.1738	161.945	-2.33197	0.0462994	0.841898	CLECL1	5	100319678	100336583	+	1090	protein_coding	C-type lectin like 1 [Source:NCBI gene (formerly Entrezgene);Acc:618591]	-
ENSBTAG00000052514	0	11.7659	15.5754	11.9267	0	0	0	0	0	0	4.01574	32.7285	0	0	14.0943	0	38.8344	87.0029	25.037	82.0193	3.9268	28.3732	-2.85733	0.0463019	0.841898	-	5	99380663	99387873	-	3419	protein_coding	-	-
ENSBTAG00000007216	0	6.33546	1.19811	0	0	0	0	0	0	0	3.01181	5.6106	0	0	0	25.7144	4.19831	1.00003	7.96632	5.61776	0.753357	5.31193	-2.816	0.0467165	0.841898	DPF1	18	48026992	48039998	-	1691	protein_coding	double PHD fingers 1 [Source:VGNC Symbol;Acc:VGNC:28175]	-
ENSBTAG00000043202	0	4.52533	0	0	0	0	0	0	0	0	4.01574	0	0	0	0	0	22.0411	25.0008	5.69023	5.61776	0.452533	6.23657	-3.71252	0.0467371	0.841898	-	9	63787225	63787294	+	70	snoRNA	-	-
ENSBTAG00000004873	135.142	890.585	1033.97	611.933	111.182	252.338	670.95	473.962	51.8756	265.824	1429.6	558.255	72.1458	104.484	340.613	158.72	2321.67	2431.08	2246.5	1410.06	449.776	1107.31	-1.29984	0.0467585	0.841898	CCNL2	16	51136847	51145545	+	2844	protein_coding	cyclin L2 [Source:VGNC Symbol;Acc:VGNC:26976]	-
ENSBTAG00000048153	0	0	1.19811	0	0	0	0	0	0	0	0	0	0	0	0	0	3.14873	7.00024	17.0707	7.86486	0.119811	3.50845	-4.02287	0.0469166	0.841898	-	28	2657370	2722413	+	570	protein_coding	-	-
novel.49	0	3.62026	0	0	0	0	0	0	0	0	11.0433	9.351	0	0	0	0	3.14873	1.00003	5.69023	6.74131	0.362026	3.69746	-3.23553	0.0469862	0.841898	-	1	121945551	121946080	+	212	-	- && - && -	-
ENSBTAG00000051075	0	0	1.19811	0	0	0	0	0	0	102.002	4.01574	0.9351	0	0	0	1.77341	1.04958	7.00024	0	4.49421	10.32	1.92683	-3.16143	0.0470172	0.841898	-	26	15197902	15199939	-	209	lncRNA	-	-
ENSBTAG00000053536	0	5.43039	4.79243	0	0	0	0	0	0	0	0	0	0	76.6959	0	0	2.09915	11.0004	23.899	6.74131	1.02228	12.0436	-3.57032	0.0471049	0.841898	-	19	51094815	51107431	+	1536	lncRNA	-	-
ENSBTAG00000021214	113.078	1419.14	1993.65	1277.99	262.131	127.546	1864.73	824.419	104.749	253.46	3645.29	1769.21	137.632	23.3422	523.839	1059.61	2728.9	3199.11	4384.89	4964.97	824.09	2243.68	-1.44501	0.0471374	0.841898	FBXL5	6	110760351	110805803	-	2841	protein_coding	F-box and leucine rich repeat protein 5 [Source:VGNC Symbol;Acc:VGNC:28891]	-
ENSBTAG00000045948	58.8373	383.748	300.725	270.645	46.2583	19.2695	436.426	160.45	31.9234	87.5777	1143.48	411.444	28.8583	166.73	52.4622	76.2566	463.913	657.022	958.235	517.957	179.586	447.636	-1.31761	0.0473995	0.841898	CSF2RA	3	119425809	119430912	+	1164	protein_coding	colony stimulating factor 2 receptor subunit alpha [Source:VGNC Symbol;Acc:VGNC:55042]	-
ENSBTAG00000003833	0	1.81013	0	0	0	0	0	0	0	0	0	0	0	0	0	0	12.5949	5.00017	18.2087	6.74131	0.181013	4.25451	-4.01339	0.0474111	0.841898	SLC35G2	1	132298308	132334597	-	1568	protein_coding	solute carrier family 35 member G2 [Source:VGNC Symbol;Acc:VGNC:34837]	-
novel.529	0	0	0	0	0	0	0	0	0	0	2.00787	0	0	0	0	0	8.39662	2.00007	4.55219	10.112	0	2.70687	-3.93673	0.0476434	0.841898	-	11	7069613	7081263	-	590	-	- && - && -	-
ENSBTAG00000051686	0	5.43039	3.59433	0	0	0	0	0	0	0	12.0472	0	0	0	0	0	13.6445	23.0008	19.3468	24.7181	0.902472	9.27574	-3.37243	0.0476622	0.841898	-	11	93990802	93990869	+	68	snoRNA	-	-
ENSBTAG00000031435	136.061	848.046	1365.84	850.467	54.3738	87.1714	761.762	355.735	98.7631	179.277	2272.91	1013.65	211.998	510.194	207.5	450.446	1593.26	1716.06	1544.33	1377.47	473.75	1089.78	-1.20195	0.0477837	0.841898	SELENOT	1	117507281	117537602	-	3277	protein_coding	selenoprotein T [Source:VGNC Symbol;Acc:VGNC:53604]	-
ENSBTAG00000000297	18.3866	308.627	449.291	205.507	55.1854	0	257.447	36.9458	52.8732	64.9105	836.279	248.737	77.6954	0	218.462	80.6901	649.688	764.026	963.925	952.772	144.917	479.227	-1.72564	0.0481079	0.841898	ZNF330	17	16534317	16553468	-	1390	protein_coding	zinc finger protein 330 [Source:NCBI gene (formerly Entrezgene);Acc:533230]	-
ENSBTAG00000012314	20.2253	916.831	843.468	784.411	85.2127	95.4298	427.61	74.9472	29.9282	55.6376	2069.11	1169.81	213.108	221.195	225.509	284.632	565.722	1162.04	1654.72	1052.77	333.37	861.861	-1.37038	0.0482522	0.841898	LDLR	7	15545282	15579093	+	4578	protein_coding	low density lipoprotein receptor [Source:VGNC Symbol;Acc:VGNC:55214]	-
ENSBTAG00000042134	0	2.7152	0	0	0	0	0	0	0	0	7.02755	0	0	0	0	0	24.1403	11.0004	10.2424	0	0.27152	5.24106	-4.02762	0.048279	0.841898	SNORD14	15	33680459	33680544	-	86	snoRNA	Small nucleolar RNA SNORD14 [Source:RFAM;Acc:RF00016]	-
ENSBTAG00000012828	36.7733	218.121	294.735	128.442	54.3738	0	75.8236	21.1119	0	38.122	757.972	214.138	0	0	46.198	32.8081	703.217	640.022	888.814	574.135	86.7502	385.73	-2.15287	0.0483723	0.841898	TBC1D15	5	1450098	1524167	+	2889	protein_coding	TBC1 domain family member 15 [Source:VGNC Symbol;Acc:VGNC:35629]	-
novel.2262	0	0.905066	0	0	0	0	0	0	0	0	4.01574	4.6755	0	0	0	0	10.4958	0	4.55219	1.12355	0.0905066	2.48628	-3.5277	0.048572	0.841898	-	23	48924923	48938833	+	661	-	- && - && -	-
ENSBTAG00000004023	0	78.7407	88.66	34.8627	0	0	43.2018	10.5559	18.9545	20.6065	155.61	114.082	0	0	68.9055	14.1873	248.75	239.008	219.643	215.722	29.5582	127.591	-2.11064	0.0485735	0.841898	ELAPOR2	4	33398732	33619877	+	3675	protein_coding	endosome-lysosome associated apoptosis and autophagy regulator family member 2 [Source:VGNC Symbol;Acc:VGNC:30568]	-
ENSBTAG00000016204	11.9513	145.716	351.046	109.175	116.863	181.684	75.8236	128.783	100.758	343.098	592.322	215.073	264.165	176.734	54.8112	72.7098	293.882	326.011	712.417	492.116	156.49	320.024	-1.03246	0.0486439	0.841898	C1RL	5	103273388	103298036	+	2191	protein_coding	complement C1r subcomponent like [Source:VGNC Symbol;Acc:VGNC:26629]	-
ENSBTAG00000009595	83.6593	104.083	253.999	139.451	111.994	57.8084	68.7702	192.118	64.8445	92.7293	461.811	107.537	0	60.0228	164.434	135.666	447.12	580.02	390.35	353.919	116.946	270.088	-1.20804	0.0487665	0.841898	NGDN	10	21461584	21468818	-	1510	protein_coding	neuroguidin [Source:VGNC Symbol;Acc:VGNC:32059]	-
ENSBTAG00000009420	0	0.905066	3.59433	0	0	0	0	0	0	0	7.02755	0	0	0	0	0	9.4462	6.0002	5.69023	7.86486	0.449939	3.6029	-3.19592	0.0488806	0.841898	SCML2	X	125069882	125191027	+	3768	protein_coding	Scm polycomb group protein like 2 [Source:VGNC Symbol;Acc:VGNC:34341]	-
ENSBTAG00000022161	0	822.705	1004.02	382.573	60.8662	41.2917	387.053	250.176	14.9641	0	2154.45	519.916	61.0464	67.8036	50.1131	172.907	2301.72	1950.07	2597.02	1735.89	296.364	1161.09	-1.97012	0.048893	0.841898	TLR7	X	130769109	130786365	-	3869	protein_coding	toll like receptor 7 [Source:VGNC Symbol;Acc:VGNC:52836]	-
ENSBTAG00000027534	0	13.576	38.3395	7.33952	0	0	9.69836	0	0	0	49.1929	36.4689	0	0	13.3113	32.8081	69.2721	60.002	37.5555	55.054	6.89533	35.3665	-2.36471	0.0490983	0.841898	-	6	88887161	88888249	+	1089	protein_coding	-	-
ENSBTAG00000006484	15.6287	9.05066	15.5754	0	0	13.7639	0	1.05559	0	0	25.0984	14.9616	0	47.796	1.56603	24.8277	26.2394	19.0006	23.899	29.2123	5.50742	21.2601	-1.95149	0.0491157	0.841898	-	17	53609590	53614703	-	411	protein_coding	-	-
ENSBTAG00000015649	0	896.015	1607.86	670.649	63.3009	44.9621	684.175	592.189	43.8947	65.9408	3282.87	791.095	0	71.1382	295.981	806.901	3384.89	2813.09	3440.31	3009.99	466.899	1789.63	-1.93855	0.0493153	0.841898	TMEM156	6	58180729	58223872	-	1547	protein_coding	transmembrane protein 156 [Source:VGNC Symbol;Acc:VGNC:35983]	-
ENSBTAG00000049900	0	10.8608	2.39622	0	0	0	0	0	0	0	0	6.5457	0	0	18.7924	15.9607	24.1403	3.0001	4.55219	17.9768	1.3257	9.09682	-2.77878	0.0494818	0.841898	-	10	22503598	22505368	-	1614	protein_coding	-	-
ENSBTAG00000023487	0	10.8608	5.99054	11.0093	2.43465	9.17594	37.0301	6.33357	2.99282	16.4852	18.0708	21.5073	89.9047	71.1382	20.3585	14.1873	6.29746	12.0004	4.55219	4.49421	10.2313	26.2511	-1.3558	0.0494836	0.841898	-	5	93936345	93936605	+	261	protein_coding	-	-
ENSBTAG00000009569	0	10.8608	8.38676	5.50464	0	0	0	0	0	0	5.01968	22.4424	72.1458	0	0	0	12.5949	26.0009	7.96632	13.4826	2.47522	15.9653	-2.69367	0.0495665	0.841898	DOCK6	7	15628759	15676178	-	6452	protein_coding	dedicator of cytokinesis 6 [Source:VGNC Symbol;Acc:VGNC:28160]	-
ENSBTAG00000010356	26.6606	349.355	458.876	238.534	49.5045	13.7639	204.547	220.619	19.9521	26.7885	727.854	393.677	68.816	156.726	111.971	148.966	688.523	468.016	584.956	484.251	160.86	383.376	-1.25328	0.0499678	0.841898	RAB12	24	41081076	41101417	+	1849	protein_coding	RAB12, member RAS onco family [Source:VGNC Symbol;Acc:VGNC:33620]	-

## Sheet: day 30 upregulated
gene_id	AMW 1	AMW 2	AMW 3	AMW 4	AMW 5	AMW 6	AMW 7	AMW 8	AMW 9	AMW 10	Control 1	Control 2	Control 3	Control 4	Control 5	Control 6	Control 7	Control 8	Control 9	Control 10	AMW	Control	log2FoldChange	pvalue	padj	gene_name	gene_chr	gene_start	gene_end	gene_strand	gene_length	gene_biotype	gene_description	tf_family
ENSBTAG00000051947	299.654	574.841	401.057	328.049	496.427	334.888	625.253	140.963	308.072	746.475	170.284	199.864	226.603	301.61	260.349	97.3394	48.9683	259.306	108.454	63.288	425.568	173.607	1.2946	0.000109612	0.996841	PTMA	2	47896215	47896544	+	330	protein_coding	prothymosin, alpha sequence 28) [Source:NCBI gene (formerly Entrezgene);Acc:615626]	-
ENSBTAG00000001927	17.8771	6.45889	17.8248	9.83253	21.1401	14.631	5.44487	10.8433	18.0104	15.7651	1.43096	4.22993	9.40911	0	5.53933	8.2491	5.54358	2.97199	6.37964	5.03427	13.7828	4.87879	1.45356	0.000172727	0.996841	ATP6V1C2	11	86882894	86942882	-	1543	protein_coding	ATPase H+ transporting V1 subunit C2 [Source:VGNC Symbol;Acc:VGNC:26320]	-
ENSBTAG00000012708	93.642	84.8882	229.741	118.884	66.3361	105.669	65.3385	97.5901	106.166	56.7542	44.3598	87.7711	43.1251	55.1329	42.732	42.0704	56.3598	71.3278	19.1389	43.8701	102.501	50.5888	1.00845	0.000208086	0.996841	SERPINI1	1	99660456	99743550	-	2090	protein_coding	serpin family I member 1 [Source:VGNC Symbol;Acc:VGNC:34481]	-
ENSBTAG00000013103	0	4.61349	8.91238	0.893866	4.37381	5.68985	10.8897	65.06	26.5416	0	2.86192	0	2.35228	6.48623	0	0	0.923931	0	880.39	0	12.6975	89.3014	3.23063	0.000941552	0.996841	COL1A1	19	36457658	36474513	+	4838	protein_coding	collagen type I alpha 1 chain [Source:VGNC Symbol;Acc:VGNC:27560]	-
ENSBTAG00000014824	45.1184	14.7632	172.306	23.2405	17.4952	74.7809	13.6122	72.2889	352.624	26.0123	51.5146	23.2646	14.8978	9.72934	18.992	22.2726	48.9683	7.42998	25.5186	17.9795	81.2242	24.0567	1.75872	0.00111136	0.996841	MMP14	10	21967557	21978162	-	3931	protein_coding	matrix metallopeptidase 14 [Source:VGNC Symbol;Acc:VGNC:31519]	-
novel.3204	10.2155	68.2797	11.8832	43.7994	48.1119	67.4654	58.9861	27.1084	72.0414	68.578	8.58576	4.22993	37.6364	22.7018	5.53933	49.4946	8.31538	15.603	6.37964	8.63018	47.6469	16.7116	1.49902	0.00111385	0.996841	-	5	31048229	31054195	-	1557	-	- && Q5ZMD1.1 RecName: Full=14-3-3 protein theta && -	-
ENSBTAG00000013472	0	0.922698	19.8053	0	4.37381	7.31552	8.16731	23.4939	16.1145	0	1.43096	0	1.56818	3.24311	0	0	0	0	314.729	1.43836	8.01931	32.2409	3.18611	0.0013295	0.996841	COL1A2	4	11776554	11812997	+	5238	protein_coding	collagen type I alpha 2 chain [Source:VGNC Symbol;Acc:VGNC:27561]	-
novel.2960	0.851291	0	0.990264	4.46933	0	2.43851	1.81496	9.03612	14.2187	1.57651	0	0	0	0	0	0	0	0	4.25309	0	3.53957	0.425309	3.6189	0.00152422	0.996841	-	4	20757675	20758327	+	496	-	- && - && -	-
ENSBTAG00000021466	0	7.38159	0	0	4.37381	4.06418	4.53739	27.1084	16.1145	0.788253	5.72384	0	0	0	0	0	0	0	233.92	0	6.43681	23.9644	3.85929	0.00204927	0.996841	COL3A1	2	7375289	7414912	-	5405	protein_coding	collagen type III alpha 1 chain [Source:VGNC Symbol;Acc:VGNC:27565]	-
ENSBTAG00000051880	37.4568	35.9852	145.569	64.3584	66.3361	57.7113	54.4487	37.9517	78.6768	57.5424	7.1548	38.0694	27.4432	29.188	17.4093	38.7708	14.7829	22.2899	55.2902	64.7263	63.6036	31.5125	1.01981	0.00270358	0.996841	-	X	14302822	14306632	-	615	protein_coding	-	-
ENSBTAG00000048671	1.70258	4.61349	5.94158	5.3632	0	2.43851	5.44487	0	1.89583	3.94126	0	1.05748	0	1.62156	0	0	0.923931	1.486	0	0.719182	3.13413	0.580815	2.41628	0.0045129	0.996841	-	2	24865385	24866053	-	633	pseudogene	-	-
ENSBTAG00000046408	3.40516	11.0724	11.8832	3.57546	5.83174	21.9466	15.4271	9.03612	23.6978	6.30602	0	9.51735	4.70455	1.62156	5.53933	3.29964	8.31538	4.45799	0	4.31509	11.2182	4.17709	1.3443	0.00555643	0.996841	FAM124A	12	20592801	20707135	+	1702	protein_coding	family with sequence similarity 124 member A [Source:VGNC Symbol;Acc:VGNC:28723]	-
ENSBTAG00000008876	6.81033	3.69079	5.94158	5.3632	6.56071	4.06418	1.81496	18.0722	11.375	2.36476	0	2.11497	1.56818	0	7.91333	2.47473	1.84786	0.742998	0	2.15754	6.60577	1.88196	1.61702	0.0065333	0.996841	EFCAB9	20	3986718	3992285	+	657	protein_coding	EF-hand calcium binding domain 9 [Source:VGNC Symbol;Acc:VGNC:59332]	-
ENSBTAG00000048678	0	0.922698	0	0	1.45794	4.06418	1.81496	10.8433	0.947914	3.94126	0	0	0	0	0.791333	0	0	0	0	0	2.39923	0.0791333	3.31509	0.00671022	0.996841	-	18	57357636	57360244	+	654	protein_coding	-	-
ENSBTAG00000046375	1.70258	0.922698	2.97079	0	0.728968	1.62567	5.44487	27.1084	0	0	0	0	0	1.62156	0	0.82491	1.84786	0	0	0	4.05039	0.429433	3.15481	0.00813351	0.996841	-	13	73538136	73539889	+	665	protein_coding	-	-
novel.1789	0	0	9.90264	1.78773	2.1869	4.06418	0.907479	0	0.947914	0.788253	0	0	0	0	0	0	0	0	0	0	2.05851	0	3.45462	0.00867985	0.996841	-	2	18323992	18324866	+	248	-	- && Q8WZ42.4 RecName: Full=Titin; AltName: Full=Connectin; AltName: Full=Rhabdomyosarcoma antigen MU-RMS-40.14 && -	-
ENSBTAG00000016026	0	0	8.91238	0	3.64484	0.812836	1.81496	1.80722	7.58331	0	0	0	0	0	0	0	0	0	2.12655	0	2.45755	0.212655	3.4074	0.0105105	0.996841	PCOLCE2	1	126132067	126231903	+	2389	protein_coding	procollagen C-endopeptidase enhancer 2 [Source:VGNC Symbol;Acc:VGNC:32643]	-
ENSBTAG00000014229	7.66162	2.76809	54.4645	12.5141	3.64484	21.1337	10.8897	9.03612	9.47914	2.36476	2.86192	2.11497	8.62502	9.72934	3.16533	0.82491	12.0111	2.22899	4.25309	3.59591	13.3957	4.94106	1.45016	0.0110853	0.996841	SYT17	25	16711129	16799832	-	3277	protein_coding	synaptotagmin 17 [Source:VGNC Symbol;Acc:VGNC:35540]	-
ENSBTAG00000008467	9.3642	7.38159	16.8345	8.04479	4.37381	15.4439	9.07479	23.4939	28.4374	6.30602	0	1.05748	3.92046	12.9725	7.91333	0.82491	3.69572	8.91598	10.6327	5.75345	12.8755	5.56865	1.23388	0.0112271	0.996841	HENMT1	3	34702129	34714161	+	2803	protein_coding	HEN methyltransferase 1 [Source:VGNC Symbol;Acc:VGNC:29809]	-
ENSBTAG00000046980	0	6.45889	0	40.224	0	0	0	3.61445	1.89583	42.5656	0	58.1616	0	0	0	0	0	0	0	0	9.47588	5.81616	5.64813	0.0114023	0.996841	KLRF2	5	100044286	100060577	-	1199	protein_coding	killer cell lectin like receptor F2 [Source:VGNC Symbol;Acc:VGNC:30686]	-
ENSBTAG00000004221	22.1336	56.2846	33.669	7.15093	40.8222	17.0696	5.44487	1.80722	28.4374	21.2828	1.43096	15.8623	7.84092	9.72934	9.49599	21.4477	6.46751	13.374	4.25309	12.2261	23.4102	10.2128	1.17785	0.0114342	0.996841	ESM1	20	24108178	24117011	+	2063	protein_coding	endothelial cell specific molecule 1 [Source:VGNC Symbol;Acc:VGNC:28602]	-
ENSBTAG00000018181	1.70258	5.53619	11.8832	24.1344	2.91587	0.812836	2.72244	0	1.89583	1.57651	4.29288	0	0	3.24311	0.791333	0	2.77179	1.486	0	0.719182	5.31798	1.33043	2.08505	0.0119727	0.996841	CCDC8	18	53692708	53694240	+	1533	protein_coding	coiled-coil domain containing 8 [Source:VGNC Symbol;Acc:VGNC:26917]	-
ENSBTAG00000004572	4.25645	0	7.92211	0	0	2.43851	0	10.8433	10.4271	3.15301	0	0	0.784092	1.62156	0	0	2.77179	0	0	0.719182	3.90405	0.589662	2.66141	0.0152762	0.996841	RNF183	8	102543323	102551138	-	2132	protein_coding	ring finger protein 183 [Source:VGNC Symbol;Acc:VGNC:34041]	-
novel.656	7.66162	2.76809	4.95132	10.7264	4.37381	3.25134	1.81496	12.6506	7.58331	3.15301	5.72384	1.05748	0.784092	0	0.791333	0.82491	0.923931	0	12.7593	1.43836	5.89344	2.43032	1.53285	0.017635	0.996841	-	12	75665004	75667568	+	1052	-	- && - && -	-
ENSBTAG00000014063	0.851291	0	5.94158	0.893866	1.45794	1.62567	0.907479	10.8433	0	0.788253	2.86192	0	0	0	0	0	16.6308	0	0	0.719182	2.33094	2.02119	2.66629	0.0190762	0.996841	DNAH8	23	12560570	12888737	+	14464	protein_coding	dynein axonemal heavy chain 8 [Source:VGNC Symbol;Acc:VGNC:28127]	-
ENSBTAG00000019355	0.851291	26.7582	4.95132	5.3632	10.9345	17.0696	22.687	1.80722	15.1666	3.15301	12.8786	4.22993	1.56818	0	4.748	8.2491	2.77179	1.486	2.12655	4.31509	10.8742	4.23733	1.36904	0.0191388	0.996841	KCNK10	10	99915023	100073747	-	2075	protein_coding	potassium two pore domain channel subfamily K member 10 [Source:VGNC Symbol;Acc:VGNC:30466]	-
ENSBTAG00000003531	872.573	170.699	13.8637	67.9338	244.204	20.3209	23.5944	5.42167	21.802	93.0138	18.6025	106.806	70.5683	58.376	38.7753	30.5217	60.0555	88.4168	34.0247	48.9044	153.343	55.5051	1.46544	0.0196382	0.996841	ABCA13	4	7205760	7598351	-	15133	protein_coding	ATP binding cassette subfamily A member 13 [Source:VGNC Symbol;Acc:VGNC:59317]	-
ENSBTAG00000039065	1.70258	5.53619	0	14.3019	8.74762	0.812836	8.16731	0	1.89583	3.15301	1.43096	0	3.13637	0	0	0.82491	3.69572	1.486	0	0	4.43172	1.0574	2.00658	0.0208977	0.996841	HS6ST3	12	73363796	74075781	+	1422	protein_coding	heparan sulfate 6-O-sulfotransferase 3 [Source:NCBI gene (formerly Entrezgene);Acc:538566]	-
ENSBTAG00000019596	11.9181	0.922698	33.669	2.6816	1.45794	1.62567	0.907479	66.8673	8.53122	0.788253	5.72384	9.51735	1.56818	0	3.95666	0.82491	9.23931	0.742998	0	0	12.9369	3.15733	1.99376	0.0210462	0.996841	GPRC5B	25	17478832	17498791	-	1321	protein_coding	G protein-coupled receptor class C group 5 member B [Source:VGNC Symbol;Acc:VGNC:29607]	-
ENSBTAG00000031468	1.70258	3.69079	10.8929	0	0	0	0.907479	1.80722	0.947914	0	0	0	0	0	0	0	0.923931	0	0	0	1.99489	0.0923931	3.09732	0.0267929	0.996841	-	17	66340591	66340983	+	393	protein_coding	-	-
ENSBTAG00000025340	0	7.38159	6.93185	3.57546	1.45794	0.812836	3.62991	3.61445	3.79165	2.36476	0	0	1.56818	1.62156	0.791333	0	0	2.22899	0	2.87673	3.35604	0.90868	1.73087	0.0270717	0.996841	CDHR2	7	38024335	38070254	+	5294	protein_coding	cadherin related family member 2 [Source:VGNC Symbol;Acc:VGNC:27109]	-
ENSBTAG00000006383	463.102	20126.8	9627.35	539.001	4559.69	4983.5	352.102	11709	405.707	316.878	829.957	6762.61	4422.28	771.861	313.368	555.99	148.753	204.324	831.48	243.803	5308.31	1508.44	1.81514	0.0271191	0.996841	-	X	119014567	119015361	+	795	protein_coding	-	-
novel.2578	5.10775	6.45889	7.92211	2.6816	6.56071	5.68985	7.25983	10.8433	10.4271	4.72952	2.86192	0	3.13637	4.86467	3.95666	1.64982	1.84786	3.71499	0	8.63018	6.76806	3.06625	1.03393	0.0272854	0.996841	-	27	36953108	36983420	+	931	-	- && - && -	-
ENSBTAG00000007131	7.66162	0	2.97079	1.78773	0.728968	1.62567	0.907479	10.8433	33.177	0	0	2.11497	4.70455	3.24311	0	0	0	1.486	0	1.43836	5.97026	1.2987	2.16101	0.027649	0.996841	GADL1	22	5209250	5403422	-	3516	protein_coding	glutamate decarboxylase like 1 [Source:VGNC Symbol;Acc:VGNC:29210]	-
novel.3883	9.3642	23.9902	0	16.0896	20.4111	4.87702	27.2244	7.22889	0.947914	61.4837	17.1715	310.9	1.56818	0	2.374	1.64982	1.84786	2.22899	0	20.1371	17.1617	35.7878	1.62053	0.0279662	0.996841	-	NKLS02000910.1	374206	397067	-	5162	-	- && - && -	-
novel.2860	4.25645	0	17.8248	4.46933	8.74762	0.812836	7.25983	34.3372	40.7603	14.9768	12.8786	4.22993	3.92046	12.9725	3.16533	2.47473	5.54358	2.22899	4.25309	2.15754	13.3445	5.38248	1.33954	0.0301634	0.996841	-	3	120945254	120946146	+	439	-	- && - && -	-
novel.966	0.851291	0	0	27.7098	0	0	20.872	0	0.947914	0	0	0	0	0	0.791333	0.82491	1.84786	0.742998	2.12655	1.43836	5.03811	0.777201	2.7403	0.0303064	0.996841	-	14	56697502	56697801	+	300	-	- && - && -	-
ENSBTAG00000021508	0	2.76809	7.92211	2.6816	2.91587	2.43851	4.53739	5.42167	1.89583	0	0	0	2.35228	0	0.791333	0	0	0.742998	0	2.87673	3.05811	0.676333	1.91506	0.0320143	0.996841	LMOD3	22	32416730	32433834	+	2835	protein_coding	leiomodin 3 [Source:VGNC Symbol;Acc:VGNC:30940]	-
novel.2072	0.851291	8.30428	31.6884	5.3632	0	1.62567	2.72244	7.22889	8.53122	0.788253	0	0	2.35228	8.10778	0	0.82491	3.69572	0.742998	4.25309	0	6.71037	1.99768	1.85586	0.0324514	0.996841	-	21	67923372	67930074	+	712	-	- && - && -	-
ENSBTAG00000003045	0	53.5165	6.93185	10.7264	4.37381	4.87702	3.62991	3.61445	4.73957	0.788253	1.43096	0	3.13637	4.86467	3.16533	4.94946	4.61965	3.71499	2.12655	5.03427	9.31977	3.30423	1.47632	0.0324969	0.996841	BAMBI	13	36021693	36028577	-	2638	protein_coding	BMP and activin membrane bound inhibitor [Source:VGNC Symbol;Acc:VGNC:26417]	-
novel.3520	5.10775	3.69079	16.8345	1.78773	5.83174	6.50269	3.62991	10.8433	0.947914	2.36476	2.86192	2.11497	1.56818	6.48623	3.16533	0.82491	5.54358	0.742998	0	0.719182	5.75411	2.40273	1.26756	0.0335294	0.996841	-	7	15395423	15423280	-	451	-	- && - && -	-
ENSBTAG00000055212	50.2262	2.76809	0	5.3632	6.56071	4.06418	8.16731	1.80722	1.89583	11.8238	0	2.11497	2.35228	0	6.33066	4.94946	2.77179	6.68698	0	5.03427	9.26765	3.02404	1.54185	0.0339094	0.996841	HTATSF1	NKLS02002208.1	8402508	8419733	-	3584	protein_coding	HIV-1 Tat specific factor 1 [Source:NCBI gene (formerly Entrezgene);Acc:526910]	-
ENSBTAG00000038737	875.978	66.4343	720.912	82.2357	40.0932	200.77	53.5412	267.469	317.551	69.3662	77.2718	193.519	85.4661	72.9701	83.0899	43.7203	397.29	28.9769	133.972	106.439	269.435	122.272	1.1397	0.0342087	0.996841	P2RY6	15	52784745	52790305	+	1644	protein_coding	pyrimidinergic receptor P2Y6 [Source:VGNC Symbol;Acc:VGNC:32530]	-
ENSBTAG00000052092	21.2823	7.38159	156.462	73.297	1.45794	5.68985	39.0216	27.1084	97.6351	10.2473	4.29288	37.0119	19.6023	6.48623	64.8893	3.29964	11.0872	7.42998	0	4.31509	43.9583	15.8415	1.4574	0.0353775	0.996841	-	26	42407980	42423035	+	1924	protein_coding	-	-
ENSBTAG00000008323	8.51291	4.61349	0	0	3.64484	3.25134	6.35235	12.6506	0.947914	0	0	0	0	0	0	4.12455	2.77179	0	0	0	3.99734	0.689634	2.38551	0.0359384	0.996841	SNAP25	13	3478001	3561819	+	2211	protein_coding	synaptosome associated protein 25 [Source:VGNC Symbol;Acc:VGNC:35051]	-
ENSBTAG00000016042	0.851291	0	27.7274	0	0.728968	8.12836	0	65.06	7.58331	2.36476	0	0	2.35228	3.24311	3.95666	1.64982	9.23931	0	4.25309	0	11.2444	2.46943	2.17714	0.036236	0.996841	TM6SF2	7	4000994	4007880	+	1530	protein_coding	transmembrane 6 superfamily member 2 [Source:VGNC Symbol;Acc:VGNC:35909]	-
ENSBTAG00000018085	0	11.9951	0	0	0	4.06418	0.907479	1.80722	0.947914	1.57651	0	0	0	0	0	0	1.84786	0	0	0	2.12984	0.184786	2.91576	0.0375309	0.996841	GTSF1	5	25615176	25629603	+	665	protein_coding	gametocyte specific factor 1 [Source:VGNC Symbol;Acc:VGNC:29712]	-
ENSBTAG00000010820	5.10775	0	0	8.04479	3.64484	6.50269	0.907479	9.03612	2.84374	3.15301	0	1.05748	2.35228	3.24311	1.58267	0	0.923931	2.22899	2.12655	0.719182	3.92404	1.42342	1.47823	0.0383424	0.996841	WNT11	15	55605299	55624948	-	2078	protein_coding	Wnt family member 11 [Source:VGNC Symbol;Acc:VGNC:36955]	-
ENSBTAG00000013278	33.2003	53.5165	59.4158	14.3019	6.56071	8.12836	17.2421	117.47	52.1353	6.30602	22.8954	1.05748	7.84092	16.2156	10.2873	26.3971	12.0111	5.20099	59.5433	4.31509	36.8276	16.5764	1.17684	0.0400031	0.996841	MAGIX	X	87209267	87213287	+	1478	protein_coding	MAGI family member, X-linked [Source:VGNC Symbol;Acc:VGNC:56927]	-
ENSBTAG00000006760	0	6.45889	1.98053	10.7264	0	4.87702	0	10.8433	0	0.788253	0	0	2.35228	0	0	2.47473	0	0.742998	0	0	3.56744	0.557001	2.44889	0.040028	0.996841	OTX1	11	61543663	61551630	+	3253	protein_coding	orthodenticle homeobox 1 [Source:VGNC Symbol;Acc:VGNC:32502]	TF_Otx
ENSBTAG00000039130	5.95904	49.8257	5.94158	10.7264	9.47658	8.12836	53.5412	9.03612	8.53122	11.0355	12.8786	2.11497	4.70455	11.3509	4.748	9.89893	0.923931	5.94399	23.392	9.34936	17.2202	8.53053	1.07584	0.0413025	0.996841	-	7	13545544	13547385	-	1842	protein_coding	-	-
ENSBTAG00000008318	0	3.69079	0	0	0	0	6.35235	10.8433	2.84374	2.36476	0	0	0	48.6467	1.58267	0	0.923931	0	0	0.719182	2.6095	5.18725	2.58919	0.0436861	0.996841	AIPL1	19	25422472	25431855	+	987	protein_coding	aryl hydrocarbon receptor interacting protein like 1 [Source:VGNC Symbol;Acc:VGNC:50178]	-
ENSBTAG00000030423	80.8726	51.6711	120.812	2.6816	2.1869	12.1925	12.7047	392.167	127.968	4.72952	32.9121	101.518	17.25	34.0527	21.366	1.64982	31.4136	11.145	40.4044	5.75345	80.7987	29.7465	1.44128	0.0444705	0.996841	CLEC1B	5	99905264	99936312	-	1205	protein_coding	C-type lectin domain family 1 member B [Source:VGNC Symbol;Acc:VGNC:58366]	-
ENSBTAG00000022570	1.70258	10.1497	15.8442	22.3467	5.83174	0.812836	2.72244	10.8433	13.2708	6.30602	1.43096	5.28742	3.13637	12.9725	5.53933	0	6.46751	2.22899	0	2.15754	8.98303	3.92206	1.20567	0.0445175	0.996841	-	13	43733438	43753829	-	1229	protein_coding	-	-
ENSBTAG00000040367	43.4158	3419.52	41.5911	4009.88	18.2242	34.1391	30.8543	281.927	69.1977	2771.5	177.439	21.1497	19.6023	287.016	32.4446	43.7203	35.1094	14.117	21354.8	1718.12	1072.02	2370.35	2.05442	0.0445395	0.996841	-	2	92575447	92576061	-	615	protein_coding	-	-
ENSBTAG00000017039	5.95904	3.69079	3.96106	0	13.1214	4.06418	1.81496	9.03612	9.47914	0.788253	0	3.17245	0	1.62156	2.374	1.64982	1.84786	1.486	0	6.47263	5.1915	1.86243	1.37228	0.0462134	0.996841	ARHGEF33	11	21250827	21295045	+	2681	protein_coding	Rho guanine nucleotide exchange factor 33 [Source:VGNC Symbol;Acc:VGNC:59204]	-
ENSBTAG00000053343	3.40516	4.61349	7.92211	1.78773	0	4.87702	1.81496	5.42167	7.58331	6.30602	2.86192	2.11497	0.784092	8.10778	0	0.82491	0	1.486	0	2.15754	4.37315	1.83372	1.35461	0.0472178	0.996841	-	3	12247672	12253817	-	2088	lncRNA	-	-
ENSBTAG00000050799	0	8.30428	0	0.893866	0	4.06418	4.53739	9.03612	7.58331	0	0	0	1.56818	1.62156	0	0.82491	0	2.97199	0	0	3.44191	0.698664	2.18714	0.0478216	0.996841	TMEM151B	23	17776596	17783660	+	4549	protein_coding	transmembrane protein 151B [Source:NCBI gene (formerly Entrezgene);Acc:519699]	-
ENSBTAG00000053964	0	0	11.8832	3.57546	0	3.25134	2.72244	0	0	0	0	0	0	0	0	0	0	0	0	0	2.14324	0	3.50486	0.0485917	0.996841	-	4	59762231	59766221	+	289	lncRNA	-	-
ENSBTAG00000049494	0	322.022	1.98053	31.2853	113.719	69.9039	23.5944	37.9517	2.84374	13.4003	10.0167	6.3449	5.48865	43.782	22.1573	27.222	12.935	26.0049	23.392	56.0962	61.6701	23.344	1.40233	0.0487287	0.996841	-	18	57101773	57106993	+	2240	protein_coding	-	-
novel.218	3.40516	5.53619	2.97079	6.25706	18.9532	3.25134	6.35235	5.42167	11.375	5.51777	4.29288	0	0.784092	4.86467	7.122	8.2491	1.84786	2.97199	0	2.15754	6.90405	3.22901	1.07156	0.0489107	0.996841	-	10	22983981	22984728	+	589	-	- && P04436.1 RecName: Full=T-cell receptor alpha chain V region HPB-MLT; Flags: Precursor && -	-

## Sheet: day 30 downregulated
gene_id	AMW 1	AMW 2	AMW 3	AMW 4	AMW 5	AMW 6	AMW 7	AMW 8	AMW 9	AMW 10	Control 1	Control 2	Control 3	Control 4	Control 5	Control 6	Control 7	Control 8	Control 9	Control 10	AMW	Control	log2FoldChange	pvalue	padj	gene_name	gene_chr	gene_start	gene_end	gene_strand	gene_length	gene_biotype	gene_description	tf_family
ENSBTAG00000040053	3.40516	0	0	0	0.728968	0.812836	1.81496	0	0	0	2.86192	17.9772	12.5455	12.9725	1.58267	10.7238	0.923931	4.45799	4.25309	1.43836	0.676192	6.97369	-3.27707	7.05e-05	0.996841	MYH6	10	21515534	21545497	+	5817	protein_coding	myosin heavy chain 6 [Source:VGNC Symbol;Acc:VGNC:55126]	-
ENSBTAG00000026461	17.8771	63.6662	9.90264	38.4362	70.7099	65.0269	34.4842	32.53	35.0728	43.3539	93.0124	84.5987	221.898	19.4587	125.822	44.5452	124.731	203.581	57.4167	61.8496	41.106	103.691	-1.3365	0.000556786	0.996841	CACNA1H	25	930615	988927	+	7650	protein_coding	calcium voltage-gated channel subunit alpha1 H [Source:VGNC Symbol;Acc:VGNC:26678]	-
ENSBTAG00000013305	7.66162	24.9128	1.98053	13.408	18.2242	9.75403	32.6692	12.6506	15.1666	8.67078	34.343	85.6562	25.091	1.62156	25.3227	9.89893	85.0016	51.2669	51.0371	84.1443	14.5098	45.3383	-1.64503	0.000609772	0.996841	-	25	10116901	10147359	-	2005	protein_coding	-	-
ENSBTAG00000050420	154.935	174.39	565.441	75.9786	244.204	67.4654	65.3385	356.023	89.1039	371.267	672.551	368.004	248.557	1047.53	362.43	595.585	460.117	141.17	1448.18	630.722	216.415	597.484	-1.46473	0.000668006	0.996841	-	18	57658806	57662276	-	1143	protein_coding	-	-
ENSBTAG00000018413	0.851291	0	0	0	0	0	0	0	0.947914	0	10.0167	5.28742	2.35228	3.24311	0	0	0.923931	2.22899	8.50618	0.719182	0.17992	3.32778	-3.62004	0.000717786	0.996841	TENT5B	2	126212749	126220286	+	2404	protein_coding	terminal nucleotidyltransferase 5B [Source:VGNC Symbol;Acc:VGNC:28816]	-
novel.2226	35.7542	35.9852	26.7371	16.0896	42.2801	44.706	36.2991	50.6023	40.7603	18.9181	4.29288	127.955	70.5683	66.4838	83.0899	59.3936	103.48	84.7018	48.9106	115.069	34.8132	76.3946	-1.14578	0.000840092	0.996841	-	23	7169381	7172540	+	2176	-	- && - && -	-
novel.2285	68.1033	51.6711	55.4548	80.4479	56.1305	30.0749	71.6908	18.0722	27.4895	26.0123	35.774	406.074	422.626	9.72934	132.153	13.1986	267.016	221.413	38.2778	87.7402	48.5147	163.4	-1.75206	0.000845788	0.996841	-	23	15128085	15140346	-	11232	-	- && O00370.1 RecName: Full=LINE-1 retrotransposable element ORF2 protein; Short=ORF2p; Includes: RecName: Full=Reverse transcriptase; Includes: RecName: Full=Endonuclease && -	-
ENSBTAG00000050716	2.55387	15.6859	0	8.04479	10.2056	6.50269	4.53739	10.8433	4.73957	2.36476	18.6025	38.0694	11.7614	4.86467	4.748	5.77437	41.5769	25.2619	21.2655	33.0824	6.54778	20.5007	-1.6655	0.000927707	0.996841	-	25	10148445	10165587	-	1076	lncRNA	-	-
novel.2409	1.70258	2.76809	0	3.57546	7.28968	1.62567	0.907479	0	1.89583	3.15301	2.86192	6.3449	9.40911	1.62156	14.244	3.29964	7.39144	12.631	29.7716	3.59591	2.29178	9.11711	-1.88286	0.00124628	0.996841	-	25	10550633	10551775	+	481	-	- && - && -	-
ENSBTAG00000037815	0	0	0	1.78773	0	0	1.81496	39.7589	3.79165	0.788253	24.3263	1.05748	0	50.2683	3.95666	0	2.77179	0.742998	6.37964	2.15754	4.79415	9.16607	-3.43523	0.00127306	0.996841	HBE1	15	48336979	48338849	+	781	protein_coding	hemoglobin, epsilon 1 [Source:NCBI gene (formerly Entrezgene);Acc:539994]	-
novel.1474	4.25645	3.69079	1.98053	3.57546	3.64484	3.25134	5.44487	1.80722	12.3229	8.67078	5.72384	35.9544	30.5796	14.594	9.49599	5.77437	3.69572	46.0659	0	11.5069	4.86452	16.3391	-1.75225	0.00129952	0.996841	-	18	60872793	60887524	+	631	-	- && - && -	-
ENSBTAG00000055172	0.851291	0	0	0	0	0.812836	0	0	0	0	2.86192	0	5.48865	19.4587	0.791333	0	3.69572	0	4.25309	0.719182	0.166413	3.72686	-3.81037	0.00137614	0.996841	Metazoa_SRP	10	42820456	42820754	-	299	misc_RNA	Metazoan signal recognition particle RNA [Source:RFAM;Acc:RF00017]	-
ENSBTAG00000013178	44.2671	57.2073	29.7079	71.5093	32.8036	40.6418	54.4487	778.913	104.271	115.085	221.799	254.853	72.9206	1600.48	12.6613	197.154	46.1965	20.8039	5524.77	17.9795	132.885	796.961	-1.99035	0.00148916	0.996841	ALAS2	X	92485200	92512358	-	2006	protein_coding	5'-aminolevulinate synthase 2 [Source:VGNC Symbol;Acc:VGNC:25804]	-
novel.1726	0	0.922698	0	0	0	0	0	1.80722	1.89583	0	0	7.40238	0.784092	0	3.16533	0.82491	2.77179	1.486	17.0124	5.03427	0.462575	3.84811	-3.26133	0.00161413	0.996841	-	19	49546452	49548524	-	618	-	- && - && -	-
ENSBTAG00000048710	28.9439	71.9705	11.8832	21.4528	29.1587	26.8236	23.5944	32.53	23.6978	22.8593	41.4978	75.0813	54.8865	12.9725	41.9406	13.1986	158.916	118.137	38.2778	182.672	29.2914	73.758	-1.34055	0.00177042	0.996841	-	25	10047029	10057058	-	1598	lncRNA	-	-
novel.2821	5.95904	0.922698	4.95132	1.78773	1.45794	3.25134	2.72244	1.80722	2.84374	0.788253	0	85.6562	8.62502	0	2.374	0	66.523	3.71499	0	10.0685	2.64917	17.6962	-2.74334	0.00178658	0.996841	-	3	53982047	53986029	+	1669	-	- && Q5R9T9.1 RecName: Full=Guanylate-binding protein 6; AltName: Full=GTP-binding protein 6; Short=GBP-6; AltName: Full=Guanine nucleotide-binding protein 6 && PF02841:Guanylate-binding protein, C-terminal domain	-
ENSBTAG00000047331	0	0	0	3.57546	0	3.25134	9.98226	285.541	0.947914	0	15.7406	12.6898	3.13637	131.346	3.16533	8.2491	11.0872	0	1322.71	0	30.3298	150.813	-3.15596	0.00182593	0.996841	GYPB	17	14115218	14143540	-	756	protein_coding	glycophorin B [Source:NCBI gene (formerly Entrezgene);Acc:100462649]	-
ENSBTAG00000013235	3.40516	2.76809	14.854	8.04479	0.728968	1.62567	3.62991	10.8433	0.947914	0.788253	7.1548	17.9772	0.784092	71.3485	0.791333	9.07401	8.31538	2.22899	172.25	0	4.76361	28.9925	-2.60953	0.00207231	0.996841	TINAGL1	2	122142699	122178659	-	3249	protein_coding	tubulointerstitial nephritis antigen like 1 [Source:VGNC Symbol;Acc:VGNC:35875]	-
ENSBTAG00000053888	0	0	0	1.78773	1.45794	0	0.907479	0	0	0	1.43096	3.17245	2.35228	4.86467	3.16533	0.82491	0	2.22899	25.5186	0.719182	0.415315	4.42773	-3.16071	0.00208591	0.996841	-	6	117598200	117599835	-	1326	lncRNA	-	-
ENSBTAG00000055079	0.851291	2.76809	0.990264	3.57546	1.45794	0.812836	0.907479	0	0	1.57651	60.1003	4.22993	6.27274	9.72934	0.791333	2.47473	0.923931	0.742998	0	0.719182	1.29399	8.59845	-2.66631	0.00232257	0.996841	-	13	38859573	38862293	+	1172	lncRNA	-	-
ENSBTAG00000031913	65.5494	199.303	94.0751	126.035	211.401	126.802	120.695	182.53	58.7706	94.5903	74.4099	229.474	240.716	92.4287	260.349	146.834	557.13	219.184	157.364	912.642	127.975	289.053	-1.17873	0.00249372	0.996841	-	23	27796195	27797556	+	1362	protein_coding	-	-
novel.2461	2.55387	16.6086	0	11.6203	5.10278	13.0054	9.98226	9.03612	6.6354	9.45903	8.58576	50.7592	24.3069	0	4.748	9.07401	64.6751	54.9819	6.37964	70.4798	8.40037	29.399	-1.81973	0.00271333	0.996841	-	25	10083012	10103004	-	778	-	- && - && -	-
ENSBTAG00000008921	0	0.922698	2.97079	0	2.1869	0	7.25983	0	0	3.15301	17.1715	19.0347	10.1932	3.24311	7.91333	3.29964	4.61965	2.22899	6.37964	1.43836	1.64932	7.55222	-2.14492	0.00271507	0.996841	NEXN	3	66742753	66798302	-	3807	protein_coding	nexilin F-actin binding protein [Source:VGNC Symbol;Acc:VGNC:32025]	-
novel.3762	0	0	0	0	0	0	2.72244	7.22889	0	1.57651	27.1882	3.17245	1.56818	16.2156	0.791333	4.94946	0.923931	1.486	14.8858	1.43836	1.15278	7.26194	-2.84154	0.00283707	0.996841	-	9	84473351	84483572	+	428	-	- && - && -	-
ENSBTAG00000012229	17.0258	11.9951	0	0.893866	14.5794	11.3797	19.9645	0	10.4271	0.788253	173.146	8.45987	9.40911	108.644	22.1573	4.12455	1.84786	2.97199	114.833	6.47263	8.70537	45.2067	-2.35555	0.00297249	0.996841	-	15	83556733	83588368	+	2112	protein_coding	-	-
ENSBTAG00000052111	20.431	73.8159	27.7274	20.5589	40.8222	23.5722	22.687	36.1445	28.4374	29.9536	62.9622	68.7364	50.966	8.10778	41.9406	10.7238	135.818	97.3328	76.5557	230.857	32.415	78.4	-1.27946	0.00327036	0.996841	-	25	10029228	10045143	-	1689	lncRNA	-	-
ENSBTAG00000014247	0	0.922698	0	0.893866	0.728968	1.62567	0	0	3.79165	0.788253	2.86192	1.05748	1.56818	1.62156	1.58267	4.94946	2.77179	3.71499	31.8982	1.43836	0.875111	5.34646	-2.45209	0.00332096	0.996841	FAM83F	5	111356401	111392015	+	2737	protein_coding	family with sequence similarity 83 member F [Source:VGNC Symbol;Acc:VGNC:28837]	-
novel.3436	16.1745	7.38159	1.98053	9.83253	3.64484	1.62567	0.907479	1.80722	5.68748	2.36476	65.8242	10.5748	12.5455	82.6994	2.374	13.1986	4.61965	1.486	12.7593	2.15754	5.14066	20.8239	-1.98433	0.00332098	0.996841	-	7	15183283	15186298	+	1383	-	- && - && -	-
novel.3053	0	0	0	0	0.728968	0	0	0	0.947914	0	0	12.6898	0.784092	0	0.791333	1.64982	2.77179	4.45799	0	2.15754	0.167688	2.53024	-3.33953	0.00334701	0.996841	-	4	94615294	94615899	-	606	-	- && - && -	-
ENSBTAG00000019017	117.478	827.66	248.556	186.818	1136.46	145.498	81.6731	1151.2	78.6768	81.9783	7209.18	71.9089	386.558	848.074	3845.09	3142.91	442.563	72.0708	833.606	115.069	405.6	1696.7	-2.06499	0.00339759	0.996841	-	29	51003792	51005106	-	734	protein_coding	-	-
ENSBTAG00000039813	29.7952	18.454	6.93185	1.78773	7.28968	1.62567	11.7972	10.8433	6.6354	2.36476	18.6025	0	187.398	16.2156	11.87	26.3971	0.923931	5.20099	214.781	2.15754	9.75248	48.3547	-2.30487	0.00362518	0.996841	-	21	34746523	34754746	+	1142	protein_coding	-	-
novel.979	0.851291	0	0	1.78773	0.728968	1.62567	0.907479	0	0	0	1.43096	13.7473	0	1.62156	3.16533	2.47473	5.54358	2.22899	0	5.75345	0.590114	3.59659	-2.54627	0.00427903	0.996841	-	14	68006447	68016162	+	885	-	- && - && -	-
ENSBTAG00000050650	48.5236	72.8932	23.7663	21.4528	38.6353	39.829	31.7618	21.6867	26.5416	18.1298	50.0836	127.955	58.8069	3.24311	44.3146	9.89893	239.298	95.1038	91.4415	145.994	34.322	86.614	-1.33512	0.00442391	0.996841	-	25	10058673	10077487	-	3068	lncRNA	-	-
ENSBTAG00000050342	0	0	0	0	0	0	0	0	0.947914	1.57651	0	0	3.13637	0	6.33066	5.77437	1.84786	10.402	0	2.15754	0.252442	2.96488	-3.30174	0.00448128	0.996841	-	3	119985957	119987671	+	1289	lncRNA	-	-
ENSBTAG00000021457	6.81033	0.922698	3.96106	5.3632	6.56071	5.68985	0.907479	7.22889	0.947914	6.30602	24.3263	6.3449	13.3296	21.0802	11.0787	4.12455	0.923931	8.91598	27.6451	7.19182	4.46981	12.4961	-1.43996	0.00453363	0.996841	EFEMP2	29	43984841	43992126	-	2501	protein_coding	EGF containing fibulin extracellular matrix protein 2 [Source:VGNC Symbol;Acc:VGNC:28349]	-
ENSBTAG00000018375	0	0	4.95132	0	0	0.812836	0	0	0.947914	1.57651	7.1548	3.17245	1.56818	9.72934	3.95666	7.42419	3.69572	2.97199	0	1.43836	0.828858	4.11117	-2.29134	0.00465515	0.996841	ATCAY	7	20081660	20119357	-	1823	protein_coding	ATCAY kinesin light chain interacting caytaxin [Source:VGNC Symbol;Acc:VGNC:26237]	-
ENSBTAG00000049849	0	6.45889	0	2.6816	11.6635	1.62567	3.62991	0	6.6354	0	1.43096	24.3221	18.0341	0	19.7833	9.89893	3.69572	28.9769	12.7593	14.3836	3.2695	13.3285	-2.00716	0.00480418	0.996841	-	26	43823292	43824371	-	1080	lncRNA	-	-
novel.1042	0	0	0	0.893866	0.728968	0.812836	1.81496	0	1.89583	0	2.86192	5.28742	3.13637	3.24311	0.791333	0.82491	11.0872	2.22899	0	2.87673	0.614645	3.2338	-2.36056	0.00513385	0.996841	-	15	32231035	32238466	+	252	-	- && - && -	-
novel.3277	0	0.922698	2.97079	0	0	0.812836	0.907479	5.42167	0.947914	1.57651	4.29288	2.11497	2.35228	9.72934	0.791333	3.29964	4.61965	0.742998	29.7716	2.15754	1.35599	5.98723	-2.19449	0.0051663	0.996841	-	5	118596118	118606174	-	2073	-	- && - && -	-
ENSBTAG00000042683	0	0	0	0	0	0	0.907479	0	0	0	5.72384	5.28742	1.56818	0	0.791333	0.82491	1.84786	1.486	0	0.719182	0.0907479	1.82487	-3.12038	0.0052802	0.996841	U6	5	112070479	112070582	+	104	snRNA	U6 spliceosomal RNA [Source:RFAM;Acc:RF00026]	-
novel.1464	0.851291	0	0	0.893866	3.64484	1.62567	2.72244	0	1.89583	0.788253	5.72384	6.3449	6.27274	0	4.748	3.29964	3.69572	5.94399	0	7.19182	1.24222	4.32206	-1.77801	0.00566846	0.996841	-	18	58345172	58348316	+	425	-	- && - && -	-
novel.2826	0	20.2994	1.98053	15.1957	6.56071	5.68985	10.8897	3.61445	15.1666	9.45903	11.4477	27.4946	35.2842	6.48623	17.4093	14.0235	27.7179	21.5469	12.7593	33.0824	8.8856	20.7252	-1.22981	0.0058291	0.996841	-	3	80410538	80441713	+	2996	-	- && Q10126.1 PUTATIVE PSEUDOGENE: RecName: Full=Putative uncharacterized transposon-derived protein F52C9.6 && -	-
ENSBTAG00000050527	0	6.45889	2.97079	1.78773	8.01865	7.31552	3.62991	1.80722	9.47914	7.09427	28.6192	22.2072	11.7614	3.24311	12.6613	13.1986	13.859	12.631	2.12655	4.31509	4.85621	12.4622	-1.34232	0.00586111	0.996841	-	26	51237159	51239153	+	1232	lncRNA	-	-
ENSBTAG00000051019	1.70258	0.922698	0	2.6816	0.728968	0.812836	0	3.61445	0	3.15301	4.29288	10.5748	1.56818	14.594	1.58267	0.82491	1.84786	5.20099	12.7593	1.43836	1.36161	5.4684	-1.98486	0.00609178	0.996841	-	6	58013203	58022604	-	1273	lncRNA	-	-
novel.362	0.851291	3.69079	1.98053	1.78773	8.01865	0.812836	2.72244	3.61445	5.68748	3.15301	5.72384	4.22993	13.3296	16.2156	8.70466	4.94946	2.77179	6.68698	12.7593	6.47263	3.23192	8.18437	-1.29539	0.00621513	0.996841	-	10	30456275	30457189	-	797	-	- && - && -	-
ENSBTAG00000006864	19.5797	4.61349	0	2.6816	10.2056	7.31552	0.907479	3.61445	2.84374	1.57651	0	11.6323	17.25	3.24311	26.9053	2.47473	20.3265	30.4629	27.6451	37.3974	5.3338	17.7337	-1.7243	0.00662893	0.996841	-	23	27333830	27348134	-	5208	protein_coding	-	-
novel.2660	74.0623	56.2846	23.7663	50.0565	62.6912	63.4012	71.6908	39.7589	67.3019	44.9304	50.0836	630.26	148.193	9.72934	88.6293	41.2455	252.233	71.3278	21.2655	99.9662	55.3944	141.293	-1.35166	0.00677445	0.996841	-	28	8371909	8553693	-	6086	-	- && - && -	-
ENSBTAG00000021359	1.70258	5.53619	0	3.57546	8.74762	3.25134	5.44487	3.61445	1.89583	3.15301	2.86192	10.5748	19.6023	11.3509	6.33066	9.07401	4.61965	17.832	0	10.7877	3.69214	9.3034	-1.35807	0.00678075	0.996841	-	23	15025399	15039091	+	1675	protein_coding	-	-
ENSBTAG00000026637	0	0	2.97079	1.78773	3.64484	0	0.907479	0	0	0	0	16.9197	7.84092	0	7.122	1.64982	0	10.402	4.25309	7.19182	0.931084	5.53794	-2.54362	0.00739067	0.996841	-	9	40776340	40863105	-	3573	protein_coding	-	-
ENSBTAG00000021846	4.25645	2.76809	9.90264	3.57546	3.64484	3.25134	2.72244	0	6.6354	1.57651	7.1548	19.0347	14.1137	16.2156	5.53933	0.82491	9.23931	12.631	6.37964	5.03427	3.83332	9.61672	-1.29486	0.00746751	0.996841	CELSR3	22	51220718	51248173	+	11975	protein_coding	cadherin EGF LAG seven-pass G-type receptor 3 [Source:VGNC Symbol;Acc:VGNC:27171]	-
novel.977	19.5797	13.8405	0	46.481	12.3925	13.0054	42.6515	52.4095	18.0104	5.51777	87.2886	14.8048	29.0114	189.722	37.984	41.2455	36.9572	16.346	133.972	25.8905	22.3888	61.3223	-1.45348	0.00774969	0.996841	-	14	65259126	65291589	+	407	-	- && - && -	-
ENSBTAG00000040387	1.70258	6.45889	0	16.0896	5.10278	0.812836	5.44487	9.03612	19.9062	1.57651	5.72384	5.28742	36.8523	126.481	2.374	13.1986	11.0872	23.7759	6.37964	5.75345	6.61304	23.6914	-1.84033	0.00775599	0.996841	-	4	105683193	105683751	+	444	protein_coding	-	-
novel.3935	0	0	0	0	0	4.87702	4.53739	0	1.89583	0	0	42.2993	16.4659	0	0	6.59928	5.54358	15.603	0	6.47263	1.13102	9.29837	-3.02267	0.0077618	0.996841	-	NKLS02001928.1	569795	736565	-	1716	-	- && - && -	-
ENSBTAG00000048347	0	2.76809	0	2.6816	1.45794	3.25134	6.35235	0	3.79165	2.36476	10.0167	17.9772	0.784092	0	4.748	3.29964	11.0872	7.42998	10.6327	7.911	2.26677	7.38865	-1.65746	0.00785762	0.996841	-	11	71323766	71324818	+	1053	protein_coding	-	-
ENSBTAG00000053223	4.25645	0	9.90264	1.78773	0	0	0	1.80722	1.89583	1.57651	4.29288	20.0922	18.8182	1.62156	3.95666	1.64982	11.0872	2.22899	8.50618	6.47263	2.12264	7.87263	-1.91857	0.00799552	0.996841	CTDSPL	22	11308592	11433811	+	5366	protein_coding	CTD small phosphatase like [Source:NCBI gene (formerly Entrezgene);Acc:538425]	-
ENSBTAG00000021326	0	0	0	0.893866	0.728968	3.25134	0.907479	9.03612	0.947914	0.788253	2.86192	9.51735	6.27274	0	3.16533	1.64982	6.46751	6.68698	14.8858	2.87673	1.65539	5.43842	-1.8999	0.00800051	0.996841	CCL20	2	115948258	115951955	+	986	protein_coding	C-C motif chemokine ligand 20 [Source:VGNC Symbol;Acc:VGNC:26947]	-
ENSBTAG00000022460	0	0	0	0	0	0	1.81496	0	0.947914	0.788253	0	6.3449	3.13637	8.10778	0.791333	1.64982	2.77179	0.742998	0	1.43836	0.355112	2.49834	-2.68784	0.008116	0.996841	-	29	36994012	36994509	+	498	protein_coding	-	-
ENSBTAG00000049618	0	0	0	0	0	0	0	0	0	0	5.72384	8.45987	8.62502	0	1.58267	0	2.77179	0	0	0	0	2.71632	-3.99097	0.00847697	0.996841	-	19	30045106	30177093	+	1272	protein_coding	-	-
novel.1675	0.851291	0	0	0.893866	1.45794	0	0	46.9878	3.79165	0	2.86192	3.17245	1.56818	9.72934	1.58267	0	0	2.22899	36.1513	0	5.39826	5.72948	-2.90981	0.00866227	0.996841	-	19	8665028	8665772	-	292	-	- && - && -	-
ENSBTAG00000017836	0	0	0	0.893866	0.728968	1.62567	2.72244	0	1.89583	0	0	7.40238	5.48865	0	7.122	0.82491	4.61965	4.45799	2.12655	2.87673	0.786677	3.49189	-2.15046	0.00887212	0.996841	ZFP57	23	28938566	28943319	+	3002	protein_coding	ZFP57 zinc finger protein [Source:VGNC Symbol;Acc:VGNC:37165]	zf-C2H2
ENSBTAG00000047161	2.55387	3.69079	0	4.46933	3.64484	8.12836	0.907479	3.61445	10.4271	3.15301	7.1548	12.6898	7.84092	4.86467	9.49599	15.6733	10.1632	5.94399	4.25309	10.7877	4.05892	8.88675	-1.15566	0.00916809	0.996841	ARSH	X	138618426	138639472	-	3371	protein_coding	arylsulfatase family member H [Source:VGNC Symbol;Acc:VGNC:50166]	-
ENSBTAG00000046129	5.10775	1.8454	0	4.46933	1.45794	4.87702	3.62991	9.03612	1.89583	1.57651	10.0167	3.17245	10.9773	24.3234	5.53933	6.59928	7.39144	5.20099	8.50618	2.15754	3.38958	8.38846	-1.32839	0.00920752	0.996841	RAB34	19	20139709	20143944	-	2502	protein_coding	RAB34, member RAS onco family [Source:NCBI gene (formerly Entrezgene);Acc:282028]	-
ENSBTAG00000008614	0	0.922698	2.97079	2.6816	2.1869	2.43851	0	7.22889	7.58331	0	5.72384	2.11497	4.70455	21.0802	2.374	8.2491	1.84786	3.71499	34.0247	5.75345	2.60127	8.95877	-1.78903	0.0092415	0.996841	KASH5	18	55855244	55879473	+	2599	protein_coding	KASH domain containing 5 [Source:VGNC Symbol;Acc:VGNC:26860]	-
novel.736	1.70258	0	0	0	0	0.812836	0	1.80722	0	0	5.72384	0	0	17.8371	0	0.82491	0.923931	1.486	12.7593	0	0.432264	3.95551	-3.29272	0.00930747	0.996841	-	12	86281089	86281855	-	353	-	- && - && -	-
novel.159	6.81033	0	0	2.6816	0.728968	3.25134	0.907479	0	0	0	1.43096	6.3449	7.05683	19.4587	3.95666	1.64982	3.69572	4.45799	2.12655	6.47263	1.43797	5.66508	-1.90344	0.00942673	0.996841	-	1	127608140	127669699	-	229	-	- && - && -	-
ENSBTAG00000050630	129.396	5.53619	24.7566	14.3019	80.1865	10.5669	65.3385	99.3973	101.427	40.2009	316.242	25.3796	229.739	306.474	61.724	98.9893	148.753	20.8039	193.516	69.7606	57.1108	147.138	-1.36479	0.00956276	0.996841	DEFB13	27	6326521	6328629	+	605	protein_coding	Beta-defensin 13 [Source:NCBI gene (formerly Entrezgene);Acc:404107]	-
ENSBTAG00000011896	2.55387	3.69079	3.96106	7.15093	10.2056	7.31552	9.07479	1.80722	4.73957	4.72952	24.3263	4.22993	24.3069	1.62156	18.992	16.4982	3.69572	15.603	6.37964	9.34936	5.52288	12.5003	-1.17083	0.00967475	0.996841	GRIP2	22	57706518	57766842	+	3210	protein_coding	glutamate receptor interacting protein 2 [Source:VGNC Symbol;Acc:VGNC:29652]	-
ENSBTAG00000033278	80.0213	167.008	274.303	231.511	23.327	44.706	100.73	6189.74	353.572	62.272	1632.73	174.485	76.8411	762.132	45.8973	32.9964	133.046	20.8039	2345.58	22.2946	752.719	524.68	-1.82278	0.00973728	0.996841	F2RL3	7	6175406	6177619	-	1927	protein_coding	F2R like thrombin or trypsin receptor 3 [Source:VGNC Symbol;Acc:VGNC:28686]	-
ENSBTAG00000049840	0	0	0	0.893866	0.728968	1.62567	0	0	0	0	0	8.45987	0	0	2.374	0.82491	8.31538	2.97199	0	5.75345	0.324851	2.86996	-2.95151	0.0098237	0.996841	-	9	37045500	37069304	+	414	lncRNA	-	-
ENSBTAG00000007092	2.55387	0	0	0	0.728968	0	0.907479	0	0.947914	0	1.43096	8.45987	3.92046	0	4.748	0	6.46751	2.22899	0	2.87673	0.513823	3.01325	-2.50605	0.00995613	0.996841	GRPR	X	127346207	127383580	-	1465	protein_coding	gastrin releasing peptide receptor [Source:VGNC Symbol;Acc:VGNC:29666]	-
novel.526	0.851291	7.38159	0	0.893866	3.64484	5.68985	2.72244	9.03612	5.68748	1.57651	4.29288	49.7017	6.27274	1.62156	13.4527	4.12455	8.31538	5.94399	10.6327	3.59591	3.7484	10.7954	-1.57099	0.0104674	0.996841	-	11	6648026	6650893	-	1537	-	- && - && -	-
ENSBTAG00000049563	0.851291	0	0	3.57546	0	0	0	1.80722	0	0	7.1548	0	10.1932	0	3.95666	0	9.23931	0	17.0124	0.719182	0.623398	4.82755	-3.05031	0.0106991	0.996841	-	17	71036156	71036721	+	450	protein_coding	-	-
novel.2406	1.70258	9.22698	3.96106	2.6816	5.10278	5.68985	8.16731	9.03612	4.73957	4.72952	14.3096	47.5868	17.25	0	6.33066	8.2491	16.6308	5.94399	4.25309	9.34936	5.50374	12.9903	-1.27514	0.0111183	0.996841	-	25	10198909	10202341	+	3433	-	- && O00370.1 RecName: Full=LINE-1 retrotransposable element ORF2 protein; Short=ORF2p; Includes: RecName: Full=Reverse transcriptase; Includes: RecName: Full=Endonuclease && -	-
novel.821	10.2155	47.9803	4.95132	35.7546	26.9718	28.4493	30.8543	30.7228	23.6978	23.6476	61.5313	141.703	61.9433	6.48623	35.61	11.5487	76.6862	71.3278	21.2655	73.3565	26.3245	56.1458	-1.1003	0.0112612	0.996841	-	13	78225600	78238508	+	8531	-	- && - && -	-
ENSBTAG00000052609	0	1.8454	0	0	2.91587	0.812836	0	0	6.6354	1.57651	10.0167	11.6323	7.84092	11.3509	5.53933	0	0	3.71499	2.12655	7.911	1.3786	6.01327	-2.07824	0.0114763	0.996841	H4C3	23	31847243	31847554	-	312	protein_coding	H4 clustered histone 3 [Source:VGNC Symbol;Acc:VGNC:84553]	-
novel.2986	44.2671	35.9852	11.8832	13.408	51.7567	28.4493	35.3917	7.22889	18.9583	13.4003	14.3096	311.958	57.2388	0	36.4013	9.89893	178.319	72.8138	8.50618	79.11	26.0729	76.8555	-1.55782	0.0115257	0.996841	-	4	69682110	69685384	+	1619	-	- && - && -	-
ENSBTAG00000045936	2.55387	0.922698	0	0	0	0	0.907479	0	0	0.788253	7.1548	11.6323	2.35228	0	0.791333	0	3.69572	5.20099	0	1.43836	0.51723	3.22658	-2.56611	0.0117609	0.996841	-	23	11108189	11109870	-	513	protein_coding	-	-
novel.3409	5.95904	18.454	3.96106	12.5141	10.2056	4.87702	19.9645	25.3011	18.0104	14.1885	18.6025	26.4371	28.2273	1.62156	26.114	5.77437	108.1	23.7759	27.6451	35.9591	13.3435	30.2257	-1.20307	0.0118118	0.996841	-	6	115947873	115955333	-	1245	-	- && - && -	-
ENSBTAG00000020390	0.851291	1.8454	0	0.893866	2.1869	2.43851	1.81496	0	2.84374	0	7.1548	19.0347	2.35228	0	4.748	0.82491	0.923931	6.68698	4.25309	2.15754	1.28747	4.81362	-1.84881	0.0120702	0.996841	ARL13A	X	51168169	51177599	-	1253	protein_coding	ADP ribosylation factor like GTPase 13A [Source:VGNC Symbol;Acc:VGNC:59320]	-
ENSBTAG00000044526	6.81033	11.0724	0	14.3019	21.869	12.1925	10.8897	1.80722	12.3229	6.30602	8.58576	31.7245	24.3069	0	27.6966	23.0975	29.5658	41.6079	10.6327	30.9248	9.7572	22.8142	-1.22364	0.0123796	0.996841	bta-mir-1584	3	9764117	9764189	+	73	miRNA	bta-mir-1584 [Source:miRBase;Acc:MI0011454]	-
novel.2138	2.55387	10.1497	0	92.9621	0	5.68985	0	16.265	1.89583	2.36476	15.7406	7.40238	13.3296	11.3509	3.95666	61.8683	19.4025	2.22899	2.12655	9.34936	13.1881	14.6756	-1.7393	0.0124426	0.996841	-	22	13166897	13169161	+	372	-	- && - && -	-
ENSBTAG00000001649	0.851291	0	0	0.893866	0	0	0.907479	0	0.947914	0	11.4477	2.11497	0.784092	6.48623	0.791333	0	4.61965	0.742998	0	0	0.360055	2.6987	-2.76047	0.0126382	0.996841	ZFPM2	14	58819937	59239114	-	3450	protein_coding	zinc finger protein, FOG family member 2 [Source:VGNC Symbol;Acc:VGNC:54515]	zf-C2H2
ENSBTAG00000053319	7.66162	21.2221	0	11.6203	53.2147	20.3209	16.3346	12.6506	4.73957	9.45903	51.5146	5.28742	40.7728	27.5665	51.4366	17.3231	40.6529	86.9308	23.392	28.0481	15.7223	37.2925	-1.24128	0.0127987	0.996841	-	29	50527249	50528559	+	1311	lncRNA	-	-
ENSBTAG00000053180	11.0668	20.2994	8.91238	17.8773	52.4857	13.0054	32.6692	18.0722	15.1666	23.6476	10.0167	192.462	44.6933	11.3509	26.114	17.3231	45.2726	30.4629	40.4044	53.2194	21.3203	47.1319	-1.14232	0.0129632	0.996841	-	12	51811339	51828096	+	1208	lncRNA	-	-
ENSBTAG00000004629	7.66162	0	1.98053	4.46933	3.64484	7.31552	5.44487	19.8795	5.68748	3.94126	12.8786	8.45987	11.7614	16.2156	9.49599	4.12455	11.0872	6.68698	57.4167	7.19182	6.00249	14.5319	-1.2778	0.0129923	0.996841	SLC9A3	20	71607452	71645487	+	5527	protein_coding	solute carrier family 9 member A3 [Source:VGNC Symbol;Acc:VGNC:34940]	-
novel.1954	161.745	332.171	66.3477	238.662	325.849	227.594	304.005	108.433	378.218	218.346	158.837	2874.24	488.49	17.8371	284.88	56.9188	1314.75	685.787	119.087	332.981	236.137	633.381	-1.42339	0.0130829	0.996841	-	20	24302602	24325641	+	16322	-	- && - && -	-
ENSBTAG00000014830	0	0.922698	0	0	0.728968	1.62567	0	0	0	0	0	9.51735	2.35228	0	0	0	11.0872	1.486	0	7.911	0.327734	3.23538	-3.11313	0.0131398	0.996841	PPP1R32	29	39953334	39962267	+	1709	protein_coding	protein phosphatase 1 regulatory subunit 32 [Source:VGNC Symbol;Acc:VGNC:33239]	-
ENSBTAG00000032071	1.70258	6.45889	0	5.3632	4.37381	2.43851	2.72244	0	9.47914	1.57651	5.72384	43.3568	10.1932	0	11.0787	3.29964	0.923931	11.888	8.50618	10.0685	3.41151	10.5039	-1.60636	0.0131959	0.996841	SYCP1	3	28332011	28486280	-	3692	protein_coding	synaptonemal complex protein 1 [Source:VGNC Symbol;Acc:VGNC:35508]	-
ENSBTAG00000014991	28.9439	6.45889	19.8053	20.5589	21.869	12.1925	38.1141	12.6506	47.3957	36.2596	62.9622	44.4143	50.1819	147.562	13.4527	37.9459	24.0222	20.8039	89.3149	18.6987	24.4249	50.9358	-1.0365	0.0133625	0.996841	PARD3	13	18484975	19062784	+	7187	protein_coding	par-3 family cell polarity regulator [Source:VGNC Symbol;Acc:VGNC:32582]	-
ENSBTAG00000002739	0	0	0	0	0	0	0	0	0	0	0	5.28742	4.70455	0	0	1.64982	1.84786	0.742998	0	3.59591	0	1.78286	-3.4186	0.0134018	0.996841	PDE1C	4	64554173	64715670	+	3519	protein_coding	phosphodiesterase 1C [Source:VGNC Symbol;Acc:VGNC:32673]	-
novel.2822	3.40516	0	10.8929	9.83253	19.6821	7.31552	0	0	8.53122	3.94126	30.0502	1.05748	36.0683	0	26.114	121.262	34.1854	0.742998	2.12655	11.5069	6.36007	26.3114	-2.04058	0.0135385	0.996841	-	3	54278983	54348396	+	1718	-	- && Q8N8V2.2 RecName: Full=Guanylate-binding protein 7; AltName: Full=GTP-binding protein 7; Short=GBP-7; AltName: Full=Guanine nucleotide-binding protein 7; AltName: Full=Guanylate-binding protein 4-like && PF02841:Guanylate-binding protein, C-terminal domain	-
novel.2962	0	0.922698	0	0	0	0	0	0	0.947914	0	2.86192	6.3449	3.13637	0	1.58267	1.64982	0	0	0	3.59591	0.187061	1.91716	-2.93513	0.0137109	0.996841	-	4	30221399	30223283	+	326	-	- && - && -	-
ENSBTAG00000020048	12.7694	3.69079	0	2.6816	5.83174	0	0.907479	3.61445	1.89583	6.30602	14.3096	8.45987	3.13637	55.1329	5.53933	10.7238	6.46751	2.22899	10.6327	2.87673	3.76973	11.9508	-1.61433	0.013727	0.996841	MAPK10	6	100907869	101279063	-	2829	protein_coding	mitogen-activated protein kinase 10 [Source:VGNC Symbol;Acc:VGNC:31213]	-
ENSBTAG00000001010	4.25645	1.8454	0	0	0	4.87702	0	0	3.79165	3.94126	0	14.8048	9.40911	0	7.122	3.29964	23.0983	4.45799	2.12655	9.34936	1.87118	7.36677	-1.96184	0.0137563	0.996841	ADAMTS18	18	4522898	4666475	-	3672	protein_coding	ADAM metallopeptidase with thrombospondin type 1 motif 18 [Source:VGNC Symbol;Acc:VGNC:25622]	-
ENSBTAG00000044508	0	0	0	0	2.91587	0	0	0	0	0.788253	4.29288	4.22993	4.70455	0	3.16533	0	3.69572	2.97199	0	3.59591	0.370412	2.66563	-2.63627	0.0138056	0.996841	U6	18	65553582	65553683	+	102	snRNA	U6 spliceosomal RNA [Source:RFAM;Acc:RF00026]	-
ENSBTAG00000003110	0.851291	0	0	0	0.728968	0	0	0	0	0	0	4.22993	3.13637	0	1.58267	0.82491	7.39144	0	0	2.15754	0.158026	1.93229	-2.96177	0.0143806	0.996841	TAFA4	22	32582496	32789965	+	1547	protein_coding	TAFA chemokine like family member 4 [Source:NCBI gene (formerly Entrezgene);Acc:616873]	-
ENSBTAG00000007652	3.40516	0	0	0.893866	0.728968	2.43851	0.907479	0	0.947914	1.57651	4.29288	13.7473	4.70455	0	2.374	5.77437	2.77179	1.486	0	3.59591	1.08984	3.87468	-1.79373	0.0143878	0.996841	RFTN2	2	86102214	86178287	-	2275	protein_coding	raftlin family member 2 [Source:VGNC Symbol;Acc:VGNC:33892]	-
ENSBTAG00000014669	73.211	124.564	35.6495	107.264	80.1865	66.6525	83.488	422.89	113.75	95.3786	870.024	20.0922	47.8296	496.196	94.9599	80.8412	109.948	69.0988	1505.59	80.5483	120.303	337.513	-1.48864	0.0144302	0.996841	NDUFA12	5	24684273	24711486	-	950	protein_coding	NADH:ubiquinone oxidoreductase subunit A12 [Source:VGNC Symbol;Acc:VGNC:31945]	-
ENSBTAG00000012505	2.55387	4.61349	5.94158	5.3632	0.728968	0	3.62991	5.42167	1.89583	7.88253	31.4811	2.11497	3.13637	3.24311	7.122	6.59928	12.0111	1.486	23.392	13.6645	3.80311	10.425	-1.43578	0.014497	0.996841	ARHGEF17	15	52798117	52856744	+	8551	protein_coding	Rho guanine nucleotide exchange factor 17 [Source:VGNC Symbol;Acc:VGNC:26109]	-
novel.1614	0	0	0	3.57546	0.728968	0	0	0	2.84374	0	2.86192	5.28742	0	1.62156	4.748	4.12455	0	2.97199	19.1389	1.43836	0.714817	4.21927	-2.45527	0.0145741	0.996841	-	19	34631484	34632843	+	382	-	- && - && -	-
ENSBTAG00000015412	5.10775	11.9951	2.97079	0.893866	4.37381	4.06418	4.53739	3.61445	0.947914	3.94126	0	16.9197	18.8182	8.10778	11.87	6.59928	3.69572	10.402	14.8858	6.47263	4.24465	9.77712	-1.19815	0.0146523	0.996841	TGM7	21	55035899	55062339	-	2447	protein_coding	transglutaminase 7 [Source:VGNC Symbol;Acc:VGNC:35814]	-
ENSBTAG00000050568	0.851291	0.922698	0	1.78773	2.1869	1.62567	0.907479	0	0	0	1.43096	0	3.13637	0	3.95666	5.77437	0.923931	8.17298	6.37964	3.59591	0.828178	3.33708	-1.94332	0.0146996	0.996841	-	21	69696886	69697965	-	1080	lncRNA	-	-
ENSBTAG00000043991	5.10775	7.38159	2.97079	0.893866	7.28968	4.87702	1.81496	0	9.47914	3.94126	8.58576	6.3449	12.5455	9.72934	1.58267	18.148	22.1743	3.71499	14.8858	6.47263	4.3756	10.4184	-1.1992	0.0149279	0.996841	SLIT1	26	18272204	18444938	-	5810	protein_coding	slit guidance ligand 1 [Source:VGNC Symbol;Acc:VGNC:55971]	-
ENSBTAG00000019018	195.797	71.9705	256.478	105.476	319.288	77.2194	73.5058	637.95	72.0414	595.131	207.489	77.1963	1240.43	3235.01	76.7593	1512.89	381.583	31.2059	272.198	131.61	240.486	716.637	-1.57577	0.0149317	0.996841	-	11	82978840	82979892	-	576	protein_coding	-	-
ENSBTAG00000007693	64.6981	28.6036	19.8053	4.46933	62.6912	43.0803	3.62991	7.22889	17.0624	27.5888	55.8074	24.3221	63.5115	61.6192	25.3227	42.8953	107.176	39.3789	197.769	23.733	27.8858	64.1535	-1.1825	0.0151431	0.996841	SLC45A3	16	3410078	3416912	-	2876	protein_coding	solute carrier family 45 member 3 [Source:VGNC Symbol;Acc:VGNC:34882]	-
novel.114	29.7952	47.9803	15.8442	20.5589	53.2147	50.3958	41.744	16.265	10.4271	22.8593	18.6025	88.8286	67.432	16.2156	63.3066	25.5722	120.111	70.5848	12.7593	147.432	30.9085	63.0845	-1.03335	0.0152579	0.996841	-	1	67002990	67011543	-	3263	-	- && - && -	-
ENSBTAG00000042553	2.55387	4.61349	3.96106	0	10.2056	5.68985	0.907479	0	0	5.51777	0	0	14.1137	4.86467	11.87	11.5487	12.0111	22.2899	8.50618	22.2946	3.34491	10.7499	-1.66266	0.0154886	0.996841	-	2	124853745	124853818	+	74	snoRNA	-	-
ENSBTAG00000001151	5.95904	11.0724	17.8248	5.3632	9.47658	26.0107	14.5197	12.6506	23.6978	10.2473	78.7028	0	14.8978	16.2156	56.976	11.5487	71.1427	10.402	63.7964	11.5069	13.6822	33.5189	-1.28286	0.0155442	0.996841	APLP1	18	46566807	46576567	+	2418	protein_coding	amyloid beta like protein 1 [Source:VGNC Symbol;Acc:VGNC:26019]	-
ENSBTAG00000000300	0	0	0	2.6816	2.91587	0.812836	0.907479	0	3.79165	1.57651	0	14.8048	7.05683	0	7.91333	4.94946	2.77179	4.45799	0	5.03427	1.26859	4.69884	-1.88342	0.0155984	0.996841	NEXMIF	X	76421837	76427647	+	5113	protein_coding	neurite extension and migration factor [Source:VGNC Symbol;Acc:VGNC:32024]	-
ENSBTAG00000051482	0.851291	0	0	2.6816	0	0	0	0	0	0	0	2.11497	1.56818	0	1.58267	1.64982	2.77179	1.486	19.1389	0	0.353289	3.03123	-2.88159	0.015683	0.996841	-	19	62426186	62427987	+	1802	protein_coding	-	-
ENSBTAG00000051653	10.2155	2.76809	16.8345	8.04479	3.64484	1.62567	9.98226	39.7589	5.68748	5.51777	105.891	22.2072	10.1932	84.321	6.33066	19.7979	4.61965	2.97199	23.392	7.911	10.408	28.7636	-1.48964	0.0158172	0.996841	SCRT2	13	60378067	60390330	+	1355	protein_coding	scratch family transcriptional repressor 2 [Source:HGNC Symbol;Acc:HGNC:15952]	-
novel.1680	0	0	8.91238	2.6816	7.28968	1.62567	1.81496	0	1.89583	0.788253	4.29288	9.51735	3.92046	8.10778	7.91333	4.94946	4.61965	14.117	2.12655	7.911	2.50084	6.74754	-1.41682	0.015865	0.996841	-	19	12887774	12894889	-	652	-	- && - && -	-
novel.2162	0.851291	0	0.990264	5.3632	4.37381	0	1.81496	1.80722	2.84374	3.94126	2.86192	1.05748	9.40911	22.7018	1.58267	4.12455	12.0111	0.742998	17.0124	2.15754	2.19857	7.36615	-1.66946	0.0160241	0.996841	-	22	55912799	55918302	+	1018	-	- && - && -	-
ENSBTAG00000014030	41.7133	35.9852	33.669	70.6154	75.0837	65.8397	66.2459	43.3734	44.5519	57.5424	18.6025	482.212	147.409	8.10778	109.204	35.4711	198.645	114.422	23.392	72.6373	53.462	121.01	-1.18023	0.0160433	0.996841	FGD6	5	24766344	24868854	-	4687	protein_coding	FYVE, RhoGEF and PH domain containing 6 [Source:VGNC Symbol;Acc:VGNC:28969]	-
novel.4034	1.70258	0	1.98053	2.6816	5.83174	1.62567	4.53739	0	0.947914	3.15301	2.86192	61.334	4.70455	0	6.33066	0	7.39144	5.20099	0	3.59591	2.24604	9.14195	-1.99675	0.0161356	0.996841	-	X	14403104	14406900	-	2137	-	- && Q5CZC0.4 RecName: Full=Fibrous sheath-interacting protein 2 && -	-
ENSBTAG00000049853	0	0.922698	0	0	5.10278	1.62567	0.907479	0	0.947914	0.788253	7.1548	2.11497	3.92046	4.86467	2.374	6.59928	0.923931	3.71499	4.25309	1.43836	1.02948	3.73586	-1.70546	0.0167324	0.996841	-	12	55347984	55365524	+	1456	lncRNA	-	-
ENSBTAG00000011881	3.40516	2.76809	0	9.83253	3.64484	7.31552	14.5197	23.4939	7.58331	1.57651	1.43096	33.8395	19.6023	4.86467	7.91333	6.59928	72.9905	19.318	0	48.9044	7.41395	21.5463	-1.58785	0.0169456	0.996841	TDRD10	3	16032551	16081469	-	1570	protein_coding	tudor domain containing 10 [Source:VGNC Symbol;Acc:VGNC:35716]	-
novel.613	63.8468	71.0478	40.6008	99.2191	84.5603	50.3958	210.535	61.4456	64.4581	29.1653	97.3053	514.994	209.353	17.8371	81.5073	16.4982	455.498	163.46	57.4167	149.59	77.5275	176.346	-1.1869	0.0170306	0.996841	-	12	18081479	18090484	+	5598	-	- && - && -	-
ENSBTAG00000006024	9.3642	0	0	0	0.728968	0.812836	2.72244	1.80722	4.73957	1.57651	4.29288	2.11497	4.70455	9.72934	1.58267	9.07401	9.23931	5.20099	14.8858	4.31509	2.17517	6.51396	-1.53253	0.0173909	0.996841	ISLR	21	34509672	34512801	-	2307	protein_coding	immunoglobulin superfamily containing leucine rich repeat [Source:VGNC Symbol;Acc:VGNC:30298]	-
ENSBTAG00000016886	0	2.76809	0.990264	4.46933	2.91587	0.812836	0	0	2.84374	4.72952	5.72384	2.11497	0.784092	17.8371	0	3.29964	10.1632	1.486	27.6451	5.03427	1.95297	7.40883	-1.80991	0.0175684	0.996841	MT3	18	24051082	24052904	-	771	protein_coding	metallothionein 3 [Source:VGNC Symbol;Acc:VGNC:52208]	-
ENSBTAG00000047191	0.851291	1.8454	0	11.6203	3.64484	1.62567	5.44487	0	0	0	1.43096	21.1497	14.1137	8.10778	16.618	0	27.7179	2.97199	0	7.19182	2.50323	9.93018	-1.97515	0.0176287	0.996841	KCNA6	5	105332833	105369529	-	5129	protein_coding	potassium voltage-gated channel subfamily A member 6 [Source:VGNC Symbol;Acc:VGNC:56213]	-
ENSBTAG00000031287	1.70258	0	0	2.6816	1.45794	1.62567	0	0	0.947914	1.57651	4.29288	0	0	14.594	0.791333	2.47473	2.77179	0.742998	17.0124	4.31509	0.999221	4.69952	-2.06517	0.0176643	0.996841	TMEM158	22	54003481	54005095	+	1615	protein_coding	transmembrane protein 158 [Source:VGNC Symbol;Acc:VGNC:99741]	-
ENSBTAG00000017718	0	0	0	0	0.728968	0	0	0	0	0.788253	0	0	0	14.594	0.791333	1.64982	0	0.742998	10.6327	0	0.151722	2.84109	-3.39228	0.0177363	0.996841	CCL22	18	25365218	25373329	+	2086	protein_coding	C-C motif chemokine ligand 22 [Source:VGNC Symbol;Acc:VGNC:26949]	-
ENSBTAG00000053082	4.25645	0	4.95132	0.893866	3.64484	4.87702	5.44487	0	4.73957	2.36476	5.72384	40.1844	7.84092	0	11.0787	5.77437	13.859	2.22899	0	5.75345	3.11727	9.24436	-1.5585	0.0178291	0.996841	-	2	53635079	53647144	+	672	lncRNA	-	-
novel.2478	6.81033	3.69079	0	3.57546	5.10278	5.68985	2.72244	7.22889	1.89583	0.788253	5.72384	31.7245	10.1932	8.10778	7.122	5.77437	0.923931	20.8039	4.25309	1.43836	3.75046	9.6065	-1.38971	0.0178325	0.996841	-	25	32603131	32609271	-	1015	-	- && - && -	-
novel.113	48.5236	16.6086	5.94158	36.6485	35.7194	43.8931	13.6122	18.0722	8.53122	17.3416	12.8786	190.347	69.0001	8.10778	15.0353	14.0235	92.3931	54.9819	19.1389	94.2128	24.4892	57.0119	-1.22029	0.0179334	0.996841	-	1	66998225	67002929	-	4705	-	- && - && -	-
ENSBTAG00000043157	0	0.922698	0	0	2.1869	0	1.81496	1.80722	0	0	8.58576	0	5.48865	3.24311	0.791333	0.82491	0	5.20099	6.37964	1.43836	0.673178	3.19528	-2.27354	0.0180536	0.996841	Telomerase-vert	1	97612804	97613233	+	430	misc_RNA	Vertebrate telomerase RNA [Source:RFAM;Acc:RF00024]	-
novel.2839	6.81033	2.76809	3.96106	1.78773	5.10278	0.812836	0	0	0.947914	3.15301	1.43096	10.5748	3.92046	1.62156	3.16533	3.29964	12.935	13.374	19.1389	2.87673	2.53437	7.23374	-1.43563	0.0182125	0.996841	-	3	102111672	102116174	+	763	-	- && - && -	-
ENSBTAG00000043663	1.70258	0.922698	0	0.893866	0	0.812836	0	0	0	0.788253	2.86192	11.6323	3.92046	0	2.374	0	3.69572	0.742998	0	1.43836	0.512023	2.66658	-2.3113	0.0183921	0.996841	U4	21	12623568	12623695	-	128	snRNA	U4 spliceosomal RNA [Source:RFAM;Acc:RF00015]	-
novel.1812	4.25645	0.922698	0	0.893866	0.728968	2.43851	2.72244	0	0.947914	1.57651	4.29288	20.0922	5.48865	0	7.122	3.29964	1.84786	5.20099	2.12655	0	1.44873	4.94707	-1.73728	0.0184913	0.996841	-	2	65481681	65486608	+	598	-	- && P11369.2 RecName: Full=LINE-1 retrotransposable element ORF2 protein; Short=ORF2p; AltName: Full=Long interspersed element-1; Short=L1; AltName: Full=Retrovirus-related Pol polyprotein LINE-1; Includes: RecName: Full=Reverse transcriptase; Includes: RecName: Full=Endonuclease && -	-
ENSBTAG00000020542	13.6207	11.9951	2.97079	16.0896	18.2242	18.6952	13.6122	9.03612	3.79165	7.88253	11.4477	138.53	14.8978	4.86467	13.4527	14.0235	43.4247	25.2619	0	20.1371	11.5918	28.604	-1.30501	0.0188277	0.996841	SHE	3	16086187	16104559	+	2897	protein_coding	Src homology 2 domain containing E [Source:VGNC Symbol;Acc:VGNC:34595]	-
ENSBTAG00000012722	5.10775	0	17.8248	2.6816	1.45794	7.31552	6.35235	5.42167	7.58331	3.94126	11.4477	52.8742	32.1478	3.24311	11.87	2.47473	20.3265	5.20099	8.50618	2.87673	5.76861	15.0968	-1.40259	0.0188489	0.996841	-	3	97586687	97733398	+	2398	protein_coding	-	-
ENSBTAG00000011504	0	0.922698	0	0.893866	0	0	0.907479	0	1.89583	0	4.29288	2.11497	2.35228	0	3.95666	3.29964	0.923931	2.22899	0	1.43836	0.461987	2.06077	-2.17529	0.0188937	0.996841	ZP2	25	19019168	19030962	-	2330	protein_coding	zona pellucida glycoprotein 2 [Source:VGNC Symbol;Acc:VGNC:37366]	-
ENSBTAG00000017701	6.81033	19.3767	0	4.46933	25.5139	12.1925	13.6122	0	14.2187	10.2473	35.774	20.0922	49.3978	1.62156	22.1573	12.3737	25.8701	75.0428	6.37964	17.2604	10.6441	26.5969	-1.31452	0.0189393	0.996841	CYP2W1	25	41748481	41752614	-	1482	protein_coding	cytochrome P450 family 2 subfamily W member 1 [Source:HGNC Symbol;Acc:HGNC:20243]	-
ENSBTAG00000043508	0	0.922698	0	0	2.91587	0.812836	0	0	2.84374	0.788253	2.86192	6.3449	6.27274	0	3.16533	0.82491	1.84786	3.71499	0	7.19182	0.82834	3.22245	-1.94137	0.0189571	0.996841	U8	19	27820782	27820917	-	136	snoRNA	U8 small nucleolar RNA [Source:RFAM;Acc:RF00096]	-
novel.2881	11.9181	15.6859	11.8832	17.8773	18.9532	11.3797	16.3346	1.80722	5.68748	5.51777	11.4477	89.8861	30.5796	0	15.0353	12.3737	40.6529	36.4069	6.37964	23.0138	11.7044	26.5776	-1.18183	0.0189984	0.996841	-	3	20164578	20178903	-	3424	-	- && - && -	-
ENSBTAG00000020636	0.851291	0.922698	5.94158	0	0	0.812836	0	0	0.947914	0	0	6.3449	4.70455	0	1.58267	3.29964	10.1632	2.22899	6.37964	2.87673	0.947632	3.75804	-2.00314	0.0190281	0.996841	SYN3	5	71116001	71201217	-	2853	protein_coding	synapsin III [Source:VGNC Symbol;Acc:VGNC:35516]	-
ENSBTAG00000003414	4.25645	4.61349	0	0.893866	9.47658	7.31552	0.907479	7.22889	12.3229	1.57651	24.3263	2.11497	3.92046	25.9449	10.2873	3.29964	12.935	8.17298	21.2655	10.7877	4.85917	12.3055	-1.31018	0.0192269	0.996841	SAXO2	21	24055078	24073717	+	3265	protein_coding	stabilizer of axonemal microtubules 2 [Source:VGNC Symbol;Acc:VGNC:34302]	-
ENSBTAG00000003054	4.25645	2.76809	0.990264	8.04479	5.10278	5.68985	4.53739	1.80722	2.84374	7.88253	17.1715	4.22993	6.27274	11.3509	10.2873	6.59928	2.77179	11.145	21.2655	5.03427	4.39231	9.61282	-1.02142	0.0193685	0.996841	INSRR	3	13991619	14008734	+	5362	protein_coding	insulin receptor related receptor [Source:VGNC Symbol;Acc:VGNC:30222]	-
ENSBTAG00000016913	4.25645	1.8454	0	2.6816	8.01865	1.62567	0.907479	10.8433	6.6354	11.0355	4.29288	8.45987	10.1932	9.72934	5.53933	20.6228	4.61965	15.603	8.50618	15.822	4.78495	10.3388	-1.16049	0.0193781	0.996841	AVIL	5	55657654	55676222	+	3137	protein_coding	advillin [Source:VGNC Symbol;Acc:VGNC:26354]	-
ENSBTAG00000042559	0	3.69079	0.990264	0	1.45794	1.62567	2.72244	3.61445	0	1.57651	0	6.3449	5.48865	0	5.53933	2.47473	11.0872	7.42998	0	7.19182	1.56781	4.55566	-1.66738	0.0195549	0.996841	-	3	14846190	14846323	+	134	snoRNA	-	-
ENSBTAG00000015792	53.6313	46.1349	21.7858	24.1344	49.5698	47.1445	57.1712	19.8795	36.0207	36.2596	18.6025	313.015	94.0911	1.62156	84.6726	48.6697	87.7734	130.768	8.50618	92.7744	39.1732	88.0494	-1.17027	0.0199188	0.996841	CFAP54	5	60796779	61065110	+	7977	protein_coding	cilia and flagella associated protein 54 [Source:HGNC Symbol;Acc:HGNC:26456]	-
novel.825	0	0	0	0	0.728968	0	0	0	0.947914	1.57651	0	4.22993	0	0	3.16533	1.64982	3.69572	5.20099	0	3.59591	0.325339	2.15377	-2.56466	0.01999	0.996841	-	13	78376654	78380018	+	447	-	- && - && -	-
novel.955	0	0	0	0.893866	0.728968	0.812836	1.81496	0	0	0.788253	5.72384	0	2.35228	6.48623	0	0.82491	0.923931	0.742998	10.6327	1.43836	0.503888	2.91253	-2.27664	0.0200073	0.996841	-	14	24906157	24934731	+	331	-	- && - && -	-
novel.3532	0	1.8454	0	0.893866	2.1869	2.43851	2.72244	0	3.79165	1.57651	2.86192	14.8048	7.84092	0	9.49599	0	1.84786	5.20099	0	10.0685	1.54553	5.2121	-1.75404	0.0205114	0.996841	-	7	27347644	27351238	-	835	-	- && - && -	-
ENSBTAG00000052520	5.95904	7.38159	0	3.57546	10.2056	10.5669	3.62991	3.61445	5.68748	6.30602	7.1548	51.8167	8.62502	0	14.244	0	17.5547	23.0329	8.50618	20.1371	5.69264	15.1071	-1.40421	0.0206092	0.996841	-	5	60792488	60800112	+	600	protein_coding	-	-
ENSBTAG00000009358	2.55387	11.0724	0	7.15093	8.74762	16.2567	11.7972	3.61445	17.0624	6.30602	15.7406	1.05748	23.5228	14.594	21.366	12.3737	14.7829	28.9769	14.8858	30.9248	8.45616	17.8225	-1.07337	0.0207352	0.996841	MTSS2	18	1488986	1508027	+	3175	protein_coding	MTSS I-BAR domain containing 2 [Source:VGNC Symbol;Acc:VGNC:31753]	-
ENSBTAG00000008338	7.66162	2.76809	0	3.57546	1.45794	6.50269	4.53739	3.61445	4.73957	0.788253	7.1548	19.0347	10.1932	0	10.2873	4.94946	6.46751	8.17298	4.25309	7.911	3.56455	7.84241	-1.17017	0.0209388	0.996841	PLCB1	13	933264	1794219	+	4694	protein_coding	phospholipase C beta 1 [Source:VGNC Symbol;Acc:VGNC:32980]	-
ENSBTAG00000054491	11.9181	5.53619	1.98053	5.3632	14.5794	8.12836	12.7047	1.80722	4.73957	6.30602	4.29288	64.5065	12.5455	1.62156	15.8267	0.82491	43.4247	23.0329	2.12655	20.1371	7.30632	18.8339	-1.3612	0.0210313	0.996841	-	3	113006855	113074083	-	933	protein_coding	-	-
novel.2077	5.95904	30.449	0	16.0896	33.5325	22.7594	9.98226	9.03612	11.375	9.45903	14.3096	4.22993	47.0455	34.0527	49.854	26.3971	24.9461	72.8138	17.0124	29.4864	14.8642	32.0148	-1.10691	0.0210792	0.996841	-	21	69685991	69690509	+	1434	-	- && - && -	-
novel.720	0.851291	4.61349	1.98053	38.4362	11.6635	8.94119	0.907479	0	0	5.51777	0	64.5065	98.0116	1.62156	180.424	9.07401	0	66.8698	0	16.5412	7.29115	43.7049	-2.57974	0.0215504	0.996841	-	12	71668742	71705166	-	6988	-	- && O15439.3 RecName: Full=Multidrug resistance-associated protein 4; AltName: Full=ATP-binding cassette sub-family C member 4; AltName: Full=MRP/cMOAT-related ABC transporter; AltName: Full=Multi-specific organic anion transporter B; Short=MOAT-B && PF00005:ABC transporter	ABC_tran
ENSBTAG00000002599	7.66162	8.30428	6.93185	10.7264	27.7008	11.3797	9.98226	1.80722	16.1145	9.45903	15.7406	6.3449	36.0683	0	31.6533	9.89893	27.7179	56.4679	17.0124	33.0824	11.0068	23.3986	-1.08606	0.02165	0.996841	MGARP	17	18399763	18411428	+	1499	protein_coding	mitochondria localized glutamic acid rich protein [Source:VGNC Symbol;Acc:VGNC:31447]	-
ENSBTAG00000043412	0	0	0	0	0	0	0	0	0	0	0	1.05748	0	3.24311	0.791333	3.29964	0	2.22899	2.12655	1.43836	0	1.41855	-3.02306	0.0220443	0.996841	SNORA71	13	67326371	67326504	-	134	snoRNA	Small nucleolar RNA SNORA71 [Source:RFAM;Acc:RF00056]	-
ENSBTAG00000016429	55.3339	29.5263	43.5716	29.4976	10.9345	18.6952	15.4271	207.831	33.177	67.7897	125.924	6.3449	10.9773	891.856	32.4446	24.7473	140.437	9.65898	267.945	32.3632	51.1784	154.27	-1.59499	0.0221756	0.996841	TMEM205	7	15749276	15751958	-	754	protein_coding	transmembrane protein 205 [Source:VGNC Symbol;Acc:VGNC:36027]	-
novel.1641	5.10775	2.76809	0	1.78773	2.1869	4.87702	0	0	0.947914	2.36476	2.86192	3.17245	9.40911	0	4.748	1.64982	4.61965	6.68698	23.392	4.31509	2.00402	6.0855	-1.4838	0.0226282	0.996841	-	19	47040120	47041765	+	700	-	- && - && -	-
ENSBTAG00000017335	5.95904	7.38159	0	15.1957	10.9345	17.0696	9.98226	14.4578	6.6354	8.67078	15.7406	0	32.1478	1.62156	30.0706	20.6228	45.2726	48.2949	19.1389	11.5069	9.62866	22.4417	-1.23757	0.022779	0.996841	HGFAC	6	115437171	115444800	-	2240	protein_coding	HGF activator [Source:VGNC Symbol;Acc:VGNC:53764]	-
ENSBTAG00000051477	1.70258	9.22698	0	0.893866	1.45794	5.68985	8.16731	1.80722	1.89583	0.788253	5.72384	31.7245	4.70455	0	3.16533	3.29964	25.8701	5.94399	0	15.822	3.16298	9.62539	-1.61715	0.0227895	0.996841	-	7	40712627	40713865	+	1239	protein_coding	-	-
ENSBTAG00000010952	0.851291	1.8454	0	4.46933	2.1869	2.43851	2.72244	0	4.73957	3.15301	10.0167	2.11497	0.784092	30.8096	0.791333	0.82491	2.77179	4.45799	23.392	1.43836	2.24064	7.74018	-1.66918	0.0230979	0.996841	-	10	48017835	48034891	-	2305	protein_coding	-	-
novel.757	0.851291	1.8454	0	0	2.91587	6.50269	2.72244	3.61445	3.79165	1.57651	2.86192	5.28742	3.13637	9.72934	5.53933	4.12455	3.69572	4.45799	10.6327	6.47263	2.38203	5.5938	-1.18553	0.0232196	0.996841	-	13	17627089	17633976	+	564	-	- && - && -	-
novel.2319	0	0	0	0.893866	0	1.62567	0	1.80722	0	3.15301	1.43096	2.11497	1.56818	11.3509	1.58267	0.82491	3.69572	2.97199	2.12655	1.43836	0.747977	2.91052	-1.93941	0.0232552	0.996841	-	23	44680304	44705487	-	706	-	- && - && -	-
novel.1581	4.25645	4.61349	2.97079	0	5.83174	8.12836	5.44487	3.61445	1.89583	5.51777	8.58576	3.17245	6.27274	4.86467	11.87	4.94946	4.61965	24.5189	6.37964	12.9453	4.22738	8.81786	-1.07656	0.0235249	0.996841	-	18	63770315	63773482	-	449	-	- && - && -	-
ENSBTAG00000050969	0	11.0724	0.990264	27.7098	22.598	20.3209	22.687	18.0722	21.802	16.5533	10.0167	53.9317	39.2046	11.3509	20.5747	7.42419	122.883	28.2339	17.0124	72.6373	16.1806	38.3269	-1.25135	0.0236312	0.996841	-	16	71933736	71946889	-	1103	lncRNA	-	-
ENSBTAG00000009199	11.0668	2.76809	0	7.15093	4.37381	4.06418	7.25983	5.42167	8.53122	3.94126	20.0334	3.17245	11.7614	27.5665	7.91333	1.64982	8.31538	9.65898	23.392	7.911	5.45778	12.1374	-1.09642	0.0236811	0.996841	GLIS2	25	3497842	3504227	+	3528	protein_coding	GLIS family zinc finger 2 [Source:VGNC Symbol;Acc:VGNC:29407]	zf-C2H2
ENSBTAG00000009126	0.851291	0	0	0.893866	1.45794	2.43851	0.907479	0	0	0.788253	0	0	9.40911	0	3.16533	2.47473	3.69572	2.22899	2.12655	5.75345	0.733733	2.88539	-1.94277	0.0239595	0.996841	YBX2	19	26988948	26996169	-	1303	protein_coding	Y-box binding protein 2 [Source:VGNC Symbol;Acc:VGNC:37017]	CSD
novel.3951	0	0	0	0	4.37381	0.812836	0	1.80722	0	0	0	2.11497	0.784092	0	1.58267	3.29964	6.46751	3.71499	0	19.4179	0.699387	3.73818	-2.48525	0.0243519	0.996841	-	X	3469411	3472693	+	1096	-	- && - && -	-
ENSBTAG00000001439	3.40516	2.76809	4.95132	2.6816	11.6635	11.3797	7.25983	0	10.4271	6.30602	5.72384	21.1497	12.5455	11.3509	15.0353	10.7238	6.46751	21.5469	0	17.9795	6.08423	12.2523	-1.00657	0.0244923	0.996841	HESX1	22	43884242	43906075	+	1005	protein_coding	HESX homeobox 1 [Source:VGNC Symbol;Acc:VGNC:29825]	Homeobox
ENSBTAG00000031261	0	1.8454	2.97079	1.78773	0	0.812836	0.907479	9.03612	0	0	32.9121	8.45987	2.35228	0	3.16533	4.12455	0.923931	1.486	4.25309	2.15754	1.73604	5.98347	-1.92896	0.0245263	0.996841	REPS2	X	126295546	126474884	-	1496	protein_coding	RALBP1 associated Eps domain containing 2 [Source:VGNC Symbol;Acc:VGNC:33870]	-
ENSBTAG00000038903	1.70258	3.69079	0	1.78773	8.01865	2.43851	3.62991	0	0	1.57651	4.29288	15.8623	13.3296	0	2.374	4.12455	5.54358	15.603	0	5.75345	2.28447	6.68833	-1.53022	0.0248405	0.996841	-	18	58342620	58344707	-	1047	protein_coding	-	-
ENSBTAG00000020510	1.70258	1.8454	0	2.6816	0.728968	4.06418	0	3.61445	0.947914	3.94126	0	2.11497	11.7614	12.9725	1.58267	4.94946	4.61965	6.68698	2.12655	4.31509	1.95263	5.11292	-1.42109	0.0252433	0.996841	EPHA10	3	108149712	108190353	+	3027	protein_coding	EPH receptor A10 [Source:VGNC Symbol;Acc:VGNC:28533]	-
novel.3932	0	0	0	0	0	5.68985	0	0	2.84374	0	2.86192	25.3796	13.3296	0	0	0.82491	4.61965	3.71499	0	2.87673	0.853359	5.36074	-2.6233	0.0253527	0.996841	-	NKLS02001928.1	579343	745237	+	574	-	- && - && -	-
novel.1050	0	0.922698	0	0	1.45794	4.06418	0	0	0	1.57651	1.43096	6.3449	2.35228	0	6.33066	0.82491	1.84786	8.17298	2.12655	2.15754	0.802132	3.15886	-1.91545	0.0255695	0.996841	-	15	46934100	46935465	+	1066	-	- && - && -	-
ENSBTAG00000049954	0	1.8454	0	8.93866	2.1869	3.25134	1.81496	0	0.947914	0	5.72384	23.2646	3.13637	0	6.33066	2.47473	14.7829	2.22899	0	7.19182	1.89852	6.51339	-1.76361	0.0257953	0.996841	-	9	43005353	43227137	+	864	lncRNA	-	-
novel.611	0.851291	4.61349	0	2.6816	6.56071	7.31552	11.7972	0	0.947914	4.72952	4.29288	23.2646	9.40911	3.24311	24.5313	12.3737	1.84786	11.145	2.12655	7.911	3.94973	10.0145	-1.33111	0.0261154	0.996841	-	12	12898989	12909763	+	1710	-	- && - && -	-
ENSBTAG00000003676	0	0	0	0	0	0	0	0	0	0	4.29288	3.17245	3.92046	0	0	0	0	3.71499	0	2.87673	0	1.79775	-3.4072	0.0261593	0.996841	-	2	125015868	125016296	+	429	protein_coding	-	-
novel.533	11.0668	0	0	19.6651	1.45794	2.43851	11.7972	59.6384	6.6354	0.788253	117.339	3.17245	16.4659	81.0778	15.0353	19.7979	26.794	7.42998	76.5557	2.87673	11.3488	36.6544	-1.71596	0.0264754	0.996841	-	11	12821083	12824752	-	842	-	- && - && -	-
ENSBTAG00000048204	5.10775	3.69079	0	7.15093	12.3925	9.75403	2.72244	9.03612	3.79165	4.72952	7.1548	0	8.62502	4.86467	19.7833	11.5487	9.23931	28.9769	19.1389	17.9795	5.83757	12.7311	-1.1378	0.0265022	0.996841	SPACA6	18	57689833	57699513	+	927	protein_coding	sperm acrosome associated 6 [Source:HGNC Symbol;Acc:HGNC:27113]	-
novel.1986	0	0	0	0	1.45794	3.25134	0	0	0.947914	0.788253	0	6.3449	1.56818	0	0	1.64982	8.31538	5.94399	0	10.0685	0.644545	3.38908	-2.33898	0.0266225	0.996841	-	20	22199220	22202675	-	1041	-	- && - && -	-
ENSBTAG00000051075	3.40516	4.61349	1.98053	0.893866	7.28968	0.812836	1.81496	5.42167	3.79165	0.788253	12.8786	4.22993	5.48865	8.10778	1.58267	1.64982	3.69572	3.71499	42.5309	2.15754	3.08121	8.60367	-1.3962	0.0267123	0.996841	-	26	15197902	15199939	-	209	lncRNA	-	-
ENSBTAG00000037945	15.3232	23.0675	0	35.7546	39.3643	21.1337	14.5197	16.265	36.0207	13.4003	44.3598	7.40238	93.307	17.8371	59.35	17.3231	55.4358	84.7018	27.6451	30.9248	21.4849	43.8287	-1.03173	0.0268075	0.996841	CASKIN1	25	1710629	1722604	-	5712	protein_coding	CASK interacting protein 1 [Source:VGNC Symbol;Acc:VGNC:26777]	-
ENSBTAG00000017105	34.0516	17.5313	35.6495	42.9056	16.7663	13.0054	12.7047	108.433	37.9165	14.9768	157.406	61.334	52.5342	171.885	41.9406	20.6228	34.1854	13.374	119.087	20.1371	33.3941	69.2505	-1.0578	0.0268659	0.996841	FSTL4	7	44827999	45259343	-	2712	protein_coding	follistatin like 4 [Source:VGNC Symbol;Acc:VGNC:54435]	-
ENSBTAG00000052880	0	1.8454	0	0	3.64484	0.812836	0	0	0	3.15301	8.58576	7.40238	3.13637	0	2.374	0.82491	0.923931	4.45799	4.25309	4.31509	0.945608	3.62735	-1.81938	0.0270034	0.996841	-	18	62645561	62653396	-	735	protein_coding	-	-
novel.186	1.70258	5.53619	0	3.57546	14.5794	4.87702	0	5.42167	1.89583	4.72952	5.72384	34.897	21.1705	0	4.748	3.29964	10.1632	8.17298	14.8858	7.911	4.23176	11.0972	-1.38092	0.0271705	0.996841	-	1	153817165	153832651	-	982	-	- && - && -	-
novel.1017	10.2155	7.38159	2.97079	0.893866	0.728968	0.812836	1.81496	3.61445	0	2.36476	2.86192	38.0694	10.9773	0	10.2873	2.47473	5.54358	0.742998	6.37964	12.2261	3.07977	8.9563	-1.55961	0.0272302	0.996841	-	14	37186761	37188642	-	1882	-	- && - && -	-
novel.766	22.1336	16.6086	12.8734	16.9835	37.9063	26.0107	38.1141	5.42167	17.0624	13.4003	47.2217	145.933	34.5001	0	37.984	10.7238	74.8384	37.8929	17.0124	31.644	20.6515	43.775	-1.07929	0.0277558	0.996841	-	13	31644384	31653392	+	6285	-	- && - && -	-
ENSBTAG00000049742	11.0668	10.1497	1.98053	1.78773	21.869	16.2567	16.3346	1.80722	5.68748	22.8593	41.4978	12.6898	40.7728	4.86467	16.618	9.07401	23.0983	52.7529	8.50618	23.733	10.9799	23.3607	-1.07816	0.0278677	0.996841	-	17	72974340	72975377	-	1038	lncRNA	-	-
ENSBTAG00000008661	3.40516	4.61349	0	7.15093	0	2.43851	1.81496	0	2.84374	0	7.1548	4.22993	9.40911	9.72934	0	0	11.0872	8.17298	6.37964	13.6645	2.22668	6.98274	-1.62448	0.0278874	0.996841	C15H11orf52	15	22251270	22258191	+	1056	protein_coding	chromosome 15 C11orf52 homolog [Source:VGNC Symbol;Acc:VGNC:52631]	-
ENSBTAG00000043950	1.70258	0	0	2.6816	2.1869	1.62567	0	0	0.947914	2.36476	0	11.6323	3.92046	0	6.33066	6.59928	1.84786	2.97199	0	4.31509	1.15094	3.76177	-1.69119	0.0279208	0.996841	LCA5	9	19102638	19160682	-	3013	protein_coding	lebercilin LCA5 [Source:VGNC Symbol;Acc:VGNC:30807]	-
novel.1152	6.81033	0.922698	0	13.408	0.728968	1.62567	2.72244	9.03612	0	2.36476	15.7406	19.0347	6.27274	17.8371	3.95666	8.2491	8.31538	13.374	0	3.59591	3.7619	9.63761	-1.39637	0.0279606	0.996841	-	16	40345700	40650410	+	1194	-	- && - && -	-
ENSBTAG00000048352	1.70258	4.61349	0.990264	1.78773	2.91587	1.62567	0	0	0.947914	3.15301	8.58576	4.22993	13.3296	0	6.33066	4.94946	5.54358	4.45799	0	0.719182	1.77365	4.81461	-1.42714	0.0280978	0.996841	-	25	26230298	26234841	+	1306	lncRNA	-	-
ENSBTAG00000001297	0	0	0	0	0	0	0	1.80722	0	0	5.72384	1.05748	2.35228	0	0	1.64982	0	0	4.25309	1.43836	0.180722	1.64749	-2.90837	0.0281626	0.996841	-	2	127619034	127660308	+	1688	protein_coding	-	-
novel.1163	1.70258	0	2.97079	4.46933	0	2.43851	0.907479	0	0	0	11.4477	0	1.56818	12.9725	1.58267	4.12455	0	0	38.2778	0	1.24887	6.99734	-2.41272	0.0281664	0.996841	-	16	50699898	50704588	+	635	-	- && - && -	-
ENSBTAG00000020393	0	0	0.990264	0	0.728968	0	0.907479	0	0.947914	0	0	6.3449	0.784092	0	1.58267	1.64982	1.84786	3.71499	0	1.43836	0.357462	1.73627	-2.25951	0.0281892	0.996841	METTL21C	12	78920744	78929824	-	1352	protein_coding	methyltransferase like 21C [Source:VGNC Symbol;Acc:VGNC:31407]	-
ENSBTAG00000050428	2.55387	0	0	7.15093	1.45794	0	2.72244	0	2.84374	0.788253	0	11.6323	3.13637	0	3.95666	0.82491	24.0222	4.45799	0	19.4179	1.75172	6.74484	-1.94694	0.0282943	0.996841	-	6	93450285	93454770	-	1546	lncRNA	-	-
novel.4035	16.1745	5.53619	4.95132	8.04479	21.1401	6.50269	4.53739	3.61445	1.89583	4.72952	5.72384	125.841	14.8978	0	10.2873	15.6733	12.0111	16.346	0	10.0685	7.71268	21.0848	-1.44525	0.0283402	0.996841	-	X	14411112	14458803	-	4906	-	- && Q5CZC0.4 RecName: Full=Fibrous sheath-interacting protein 2 && -	-
ENSBTAG00000005728	0	0	0	0	0	0	0	5.42167	0.947914	0	0	0	3.13637	9.72934	2.374	0	1.84786	0.742998	4.25309	2.15754	0.636958	2.42412	-2.60404	0.0285405	0.996841	CDHR4	22	50434292	50441745	+	2355	protein_coding	cadherin related family member 4 [Source:VGNC Symbol;Acc:VGNC:27111]	-
ENSBTAG00000053511	13.6207	4.61349	0	12.5141	32.0746	30.8878	12.7047	0	8.53122	14.9768	18.6025	39.1269	29.0114	11.3509	20.5747	23.0975	40.6529	37.8929	23.392	21.5754	12.9923	26.5277	-1.00909	0.0287343	0.996841	-	23	50766605	50773258	+	1137	protein_coding	-	-
novel.3536	0	0	0	0	0	0	0	0	0	0.788253	0	0	0.784092	14.594	0	0.82491	0.923931	0	2.12655	0.719182	0.0788253	1.99727	-3.17401	0.0287967	0.996841	-	7	29852965	29912284	-	247	-	- && - && -	-
novel.1168	11.0668	43.3668	34.6592	24.1344	46.6539	23.5722	23.5944	30.7228	36.0207	33.1066	22.8954	181.887	75.2729	1.62156	26.9053	12.3737	134.894	52.0099	23.392	106.439	30.6898	63.7691	-1.06084	0.0289548	0.996841	-	16	57439298	57487636	+	2589	-	- && - && -	-
ENSBTAG00000029897	12.7694	8.30428	30.6982	8.04479	29.1587	21.1337	13.6122	5.42167	5.68748	6.30602	5.72384	34.897	38.4205	3.24311	21.366	7.42419	59.1316	41.6079	17.0124	61.1304	14.1136	28.9957	-1.04354	0.0291769	0.996841	-	19	10803462	10803553	+	92	miRNA	-	-
ENSBTAG00000017294	0	2.76809	0	4.46933	0	0	1.81496	1.80722	0	0	5.72384	6.3449	0.784092	4.86467	3.16533	0.82491	0.923931	1.486	23.392	0	1.08596	4.75097	-2.08354	0.0295058	0.996841	ORM1	8	103550934	103555915	+	1191	protein_coding	orosomucoid 1 [Source:NCBI gene (formerly Entrezgene);Acc:497200]	-
novel.826	8.51291	7.38159	5.94158	5.3632	8.74762	13.8182	5.44487	1.80722	11.375	7.09427	4.29288	48.6442	36.0683	0	24.5313	1.64982	24.9461	18.575	0	18.6987	7.54864	17.7406	-1.23849	0.0296544	0.996841	-	13	78397058	78402072	+	1704	-	- && - && -	-
novel.3901	0	0	17.8248	28.6037	0	2.43851	8.16731	1.80722	4.73957	0.788253	17.1715	69.7939	13.3296	1.62156	21.366	15.6733	11.0872	11.888	4.25309	30.2056	6.43693	19.639	-1.61456	0.0298472	0.996841	-	NKLS02001154.1	5236	21835	-	1448	-	- && O15439.3 RecName: Full=Multidrug resistance-associated protein 4; AltName: Full=ATP-binding cassette sub-family C member 4; AltName: Full=MRP/cMOAT-related ABC transporter; AltName: Full=Multi-specific organic anion transporter B; Short=MOAT-B && PF00664:ABC transporter transmembrane region	ABC_membrane
ENSBTAG00000054633	0	1.8454	0	0	2.91587	0	0.907479	0	0	0	7.1548	4.22993	8.62502	0	2.374	0	0	11.145	0	0.719182	0.566875	3.42479	-2.51532	0.0298746	0.996841	KLRC1	5	99286439	99290988	-	711	protein_coding	killer cell lectin-like receptor subfamily C, member 1 [Source:NCBI gene (formerly Entrezgene);Acc:100139049]	-
ENSBTAG00000002081	8.51291	0.922698	2.97079	0	0	0.812836	0	0	0	1.57651	0	13.7473	8.62502	1.62156	1.58267	2.47473	3.69572	8.17298	6.37964	4.31509	1.47957	5.06147	-1.74774	0.0299614	0.996841	BMPR1B	6	29373117	29593444	-	5534	protein_coding	bone morphotic protein receptor type 1B [Source:VGNC Symbol;Acc:VGNC:26525]	-
novel.2799	4.25645	5.53619	0	0	2.1869	1.62567	2.72244	0	2.84374	2.36476	0	20.0922	11.7614	0	3.95666	1.64982	20.3265	6.68698	0	3.59591	2.15362	6.80694	-1.65659	0.0301453	0.996841	-	3	17118891	17120125	+	260	-	- && - && -	-
novel.2018	0	0	0	0.893866	0.728968	0	1.81496	1.80722	1.89583	1.57651	0	3.17245	2.35228	0	2.374	2.47473	3.69572	5.94399	0	6.47263	0.871735	2.64858	-1.76871	0.0302135	0.996841	-	21	12855463	12859543	+	216	-	- && - && -	-
ENSBTAG00000048392	14.4719	10.1497	8.91238	18.7712	21.869	6.50269	27.2244	48.795	33.177	7.88253	38.6359	13.7473	11.7614	173.507	7.91333	15.6733	27.7179	14.86	142.479	10.7877	19.7756	45.7082	-1.2008	0.0304142	0.996841	-	1	114490631	114498974	-	1092	lncRNA	-	-
novel.1031	0	0.922698	0	0	0	0	0.907479	0	0	0	0	6.3449	0	0	0.791333	0	4.61965	3.71499	0	2.87673	0.183018	1.83476	-2.87963	0.0304867	0.996841	-	15	6422274	6457831	+	233	-	- && - && -	-
ENSBTAG00000025233	2.55387	1.8454	0	2.6816	2.91587	4.06418	0.907479	1.80722	2.84374	6.30602	11.4477	0	10.9773	6.48623	7.122	7.42419	1.84786	5.20099	6.37964	3.59591	2.59254	6.04818	-1.17235	0.0305464	0.996841	CBARP	7	43673071	43679019	-	2580	protein_coding	CACN subunit beta associated regulatory protein [Source:VGNC Symbol;Acc:VGNC:26806]	-
ENSBTAG00000051083	0	3.69079	0	0.893866	4.37381	1.62567	1.81496	0	1.89583	7.88253	1.43096	17.9772	14.8978	0	7.91333	4.94946	17.5547	5.20099	0	0.719182	2.21774	7.06436	-1.65107	0.030716	0.996841	WNT4	2	130696821	130711436	+	4566	protein_coding	Wnt family member 4 [Source:VGNC Symbol;Acc:VGNC:36959]	-
novel.2905	1.70258	8.30428	2.97079	1.78773	5.83174	1.62567	1.81496	5.42167	1.89583	6.30602	17.1715	2.11497	5.48865	6.48623	11.87	0.82491	1.84786	8.17298	31.8982	5.75345	3.76613	9.16288	-1.22051	0.0307567	0.996841	-	3	54582528	54583389	-	635	-	- && - && -	-
novel.504	0	0	0	0	0	0	0	0	0	0.788253	0	0	1.56818	11.3509	0	0	0	0	12.7593	0.719182	0.0788253	2.63975	-3.58699	0.0308194	0.996841	-	11	103013781	103016408	+	330	-	- && - && -	-
ENSBTAG00000052126	18.7284	14.7632	7.92211	17.8773	16.0373	9.75403	9.07479	72.2889	12.3229	7.88253	52.9455	16.9197	10.1932	87.5641	27.6966	15.6733	14.7829	17.089	131.846	17.2604	18.6651	39.1971	-1.07646	0.0313208	0.996841	-	8	57626717	57678978	+	1250	lncRNA	-	-
novel.2947	5.95904	13.8405	0	8.04479	10.9345	3.25134	5.44487	27.1084	13.2708	10.2473	10.0167	0	12.5455	58.376	12.6613	22.2726	19.4025	19.318	42.5309	19.4179	9.81015	21.6541	-1.15208	0.0314683	0.996841	-	3	120261266	120263027	-	1762	-	- && - && -	-
novel.2398	2.55387	3.69079	0	1.78773	0.728968	3.25134	3.62991	1.80722	6.6354	0.788253	0	33.8395	3.92046	1.62156	12.6613	4.94946	3.69572	2.97199	0	5.75345	2.48735	6.94134	-1.50724	0.0315167	0.996841	-	25	2787956	2789421	+	1336	-	- && - && -	-
ENSBTAG00000053464	0	0.922698	0	0.893866	0	1.62567	0	0	0	0	0	7.40238	0.784092	0	3.16533	0	0	0.742998	4.25309	6.47263	0.344224	2.28205	-2.57501	0.0316552	0.996841	-	12	31518826	31520834	+	1749	lncRNA	-	-
ENSBTAG00000017648	4.25645	1.8454	1.98053	7.15093	0.728968	2.43851	5.44487	5.42167	2.84374	1.57651	15.7406	3.17245	3.92046	19.4587	5.53933	1.64982	9.23931	2.97199	10.6327	3.59591	3.36876	7.59212	-1.12866	0.0317313	0.996841	TIFAB	7	46933223	46936586	-	1215	protein_coding	TIFA inhibitor [Source:VGNC Symbol;Acc:VGNC:52889]	-
ENSBTAG00000000164	0.851291	0.922698	0	0	1.45794	1.62567	0	0	0	0.788253	2.86192	16.9197	3.13637	0	0.791333	0	3.69572	2.22899	0	0	0.564585	2.96341	-2.29066	0.0319328	0.996841	GNRH1	8	72732208	72736000	-	506	protein_coding	gonadotropin releasing hormone 1 [Source:VGNC Symbol;Acc:VGNC:29481]	-
ENSBTAG00000048217	1.70258	0	0	0	2.91587	0.812836	0	1.80722	0	3.15301	0	2.11497	3.92046	4.86467	1.58267	2.47473	3.69572	5.94399	0	8.63018	1.03915	3.32274	-1.70958	0.0320223	0.996841	-	19	20148444	20148514	+	71	snoRNA	-	-
novel.3718	3.40516	2.76809	0	2.6816	7.28968	4.87702	4.53739	3.61445	0	3.15301	7.1548	12.6898	12.5455	0	7.91333	6.59928	7.39144	11.145	0	5.03427	3.23264	7.04734	-1.15771	0.0320368	0.996841	-	8	91265177	91267980	-	1691	-	- && - && -	-
ENSBTAG00000050704	0	2.76809	0	0	0.728968	0	1.81496	0	0	2.36476	2.86192	9.51735	0.784092	0	8.70466	0.82491	2.77179	2.22899	0	2.87673	0.767678	3.05704	-1.97051	0.0321039	0.996841	-	5	116385087	116399415	+	386	lncRNA	-	-
novel.788	0.851291	0	0	0	1.45794	0	2.72244	1.80722	0	0	0	0	1.56818	8.10778	1.58267	0	4.61965	2.97199	6.37964	3.59591	0.683889	2.88258	-2.10297	0.0321104	0.996841	-	13	54460451	54461057	+	439	-	- && - && -	-
ENSBTAG00000050262	1.70258	0	0.990264	0	1.45794	0.812836	0.907479	0	2.84374	0	1.43096	4.22993	7.05683	0	3.16533	0	7.39144	2.22899	0	4.31509	0.871484	2.98186	-1.79695	0.0321197	0.996841	-	26	10755662	10779812	+	911	lncRNA	-	-
ENSBTAG00000005033	4.25645	23.0675	0	9.83253	26.9718	10.5669	6.35235	5.42167	12.3229	8.67078	14.3096	13.7473	36.8523	0	37.984	7.42419	34.1854	47.5519	19.1389	23.733	10.7463	23.4927	-1.12873	0.0322544	0.996841	TLCD3B	25	26240206	26247628	+	1958	protein_coding	TLC domain containing 3B [Source:VGNC Symbol;Acc:VGNC:28823]	-
ENSBTAG00000048096	6.81033	2.76809	0	8.93866	2.1869	3.25134	1.81496	5.42167	0	2.36476	2.86192	3.17245	5.48865	6.48623	9.49599	7.42419	2.77179	9.65898	17.0124	8.63018	3.35567	7.30027	-1.11385	0.0323589	0.996841	-	21	20262339	20263205	-	867	protein_coding	-	-
ENSBTAG00000020516	0.851291	0.922698	0	3.57546	0	0	0	0	0	0.788253	2.86192	5.28742	5.48865	0	1.58267	3.29964	1.84786	2.97199	0	0.719182	0.613771	2.40593	-1.96185	0.0323788	0.996841	-	8	79402793	79425795	-	962	protein_coding	-	-
novel.842	3.40516	0.922698	0	1.78773	6.56071	3.25134	5.44487	0	0	3.94126	1.43096	8.45987	10.9773	0	6.33066	3.29964	6.46751	32.6919	0	5.03427	2.53138	7.46921	-1.55381	0.0323931	0.996841	-	13	11217388	11222724	-	1357	-	- && Q9UPS8.3 RecName: Full=Ankyrin repeat domain-containing protein 26 && -	-
novel.2386	3.40516	3.69079	5.94158	2.6816	12.3925	5.68985	13.6122	3.61445	1.89583	2.36476	14.3096	34.897	14.8978	0	7.122	3.29964	5.54358	22.2899	6.37964	12.2261	5.52887	12.0965	-1.13088	0.0324117	0.996841	-	24	50367372	50370311	-	1601	-	- && O00370.1 RecName: Full=LINE-1 retrotransposable element ORF2 protein; Short=ORF2p; Includes: RecName: Full=Reverse transcriptase; Includes: RecName: Full=Endonuclease && -	-
ENSBTAG00000024809	0.851291	16.6086	14.854	9.83253	12.3925	19.5081	6.35235	19.8795	8.53122	13.4003	51.5146	8.45987	2.35228	35.6743	22.9487	3.29964	8.31538	4.45799	150.985	17.2604	12.221	30.5268	-1.29666	0.0325264	0.996841	MGC137030	7	42489710	42498706	+	733	protein_coding	uncharacterized protein MGC137030 [Source:NCBI gene (formerly Entrezgene);Acc:768022]	-
novel.3194	2.55387	1.8454	13.8637	3.57546	0	0.812836	0.907479	7.22889	6.6354	0	30.0502	5.28742	7.05683	45.4036	7.122	1.64982	3.69572	1.486	8.50618	1.43836	3.7423	11.1696	-1.5834	0.0325299	0.996841	-	5	23734700	23849979	-	1159	-	- && - && -	-
ENSBTAG00000054578	306.465	383.842	575.343	693.64	174.223	247.915	235.037	1854.21	382.957	156.074	2970.67	409.246	334.807	2433.96	572.134	250.773	637.512	157.516	3410.98	197.056	500.971	1137.47	-1.1833	0.0336613	0.996841	COMMD6	12	50570868	50593125	-	2501	protein_coding	COMM domain containing 6 [Source:NCBI gene (formerly Entrezgene);Acc:616226]	-
ENSBTAG00000052508	138.76	199.303	70.3087	548.834	146.523	130.054	185.126	439.155	180.104	93.8021	762.702	50.7592	95.6593	1692.91	184.381	446.277	98.8606	134.483	1044.13	171.884	213.197	468.204	-1.1342	0.0337116	0.996841	SEM1	4	14054960	14079935	-	464	protein_coding	SEM1 26S proteasome complex subunit [Source:NCBI gene (formerly Entrezgene);Acc:767981]	-
ENSBTAG00000053913	0	0	0	1.78773	0.728968	0	0	0	0	0	0	10.5748	0	0	0.791333	0.82491	3.69572	3.71499	0	0.719182	0.25167	2.0321	-2.72767	0.0338026	0.996841	-	4	46384653	46384898	+	246	protein_coding	-	-
novel.3698	0	0	0	1.78773	0	0	0.907479	0	0.947914	0	0	14.8048	6.27274	0	0	0	0.923931	1.486	0	2.15754	0.364312	2.5645	-2.76573	0.0340673	0.996841	-	8	63057536	63070972	-	292	-	- && - && -	-
ENSBTAG00000029904	3.40516	0	5.94158	6.25706	0.728968	4.06418	2.72244	5.42167	0	1.57651	0	13.7473	13.3296	3.24311	2.374	2.47473	10.1632	9.65898	8.50618	6.47263	3.01176	6.99697	-1.26806	0.0341979	0.996841	bta-mir-222	X	98125920	98126030	+	111	miRNA	bta-mir-222 [Source:miRBase;Acc:MI0004744]	-
ENSBTAG00000032150	3.40516	6.45889	6.93185	35.7546	2.1869	43.0803	7.25983	25.3011	61.6144	51.2364	84.4266	22.2072	14.1137	205.938	28.488	2.47473	33.2615	8.91598	231.794	20.1371	24.323	65.1756	-1.41118	0.0342629	0.996841	-	5	35523616	35524047	-	432	protein_coding	-	-
novel.2751	1.70258	0.922698	0	3.57546	0	0	1.81496	0	2.84374	4.72952	1.43096	4.22993	1.56818	6.48623	3.95666	1.64982	6.46751	7.42998	6.37964	2.87673	1.5589	4.24757	-1.37215	0.0343258	0.996841	-	29	43108540	43112004	-	235	-	- && - && -	-
ENSBTAG00000049747	11.9181	12.9178	5.94158	12.5141	40.8222	29.2621	26.3169	7.22889	26.5416	19.7063	11.4477	45.4718	65.8638	0	45.106	12.3737	97.0127	49.7809	31.8982	31.644	19.317	39.0599	-1.01404	0.0345853	0.996841	-	16	75572249	75573334	-	1086	lncRNA	-	-
ENSBTAG00000007843	0	0	0	0	0	0	0	0	0	0	5.72384	5.28742	3.13637	0	1.58267	0	0	1.486	0	0	0	1.72163	-3.32655	0.0346821	0.996841	ITIH1	22	48099219	48113488	-	2941	protein_coding	inter-alpha-trypsin inhibitor heavy chain 1 [Source:VGNC Symbol;Acc:VGNC:30334]	-
ENSBTAG00000032869	1.70258	0	0	1.78773	2.1869	0.812836	0.907479	10.8433	3.79165	0	2.86192	12.6898	6.27274	0	8.70466	1.64982	3.69572	5.94399	4.25309	5.75345	2.20325	5.18252	-1.43521	0.0346956	0.996841	RNASE10	10	26596045	26596680	-	636	protein_coding	ribonuclease A family member 10 (inactive) [Source:HGNC Symbol;Acc:HGNC:19275]	-
ENSBTAG00000045498	0	1.8454	0	2.6816	6.56071	0.812836	0	3.61445	0	1.57651	12.8786	0	1.56818	16.2156	7.91333	4.12455	3.69572	0.742998	14.8858	0	1.70915	6.20248	-1.81591	0.0347365	0.996841	SULT2B1	18	55212028	55247408	+	1317	protein_coding	sulfotransferase family 2B member 1 [Source:VGNC Symbol;Acc:VGNC:35468]	-
ENSBTAG00000045067	0.851291	0	0	0	3.64484	2.43851	0.907479	0	0.947914	0.788253	0	6.3449	3.13637	0	9.49599	4.12455	0.923931	2.97199	2.12655	2.87673	0.957828	3.2001	-1.69117	0.0348051	0.996841	-	19	40341515	40341618	-	104	snoRNA	-	-
novel.1022	1.70258	0	0	7.15093	0	0	7.25983	19.8795	2.84374	0	17.1715	6.3449	4.70455	19.4587	1.58267	4.12455	10.1632	2.22899	85.0618	0	3.88365	15.0841	-1.99303	0.0351152	0.996841	-	14	63577253	63578883	-	579	-	- && - && -	-
ENSBTAG00000050861	0	1.8454	0	1.78773	0.728968	4.06418	1.81496	0	2.84374	1.57651	0	4.22993	3.13637	0	7.122	9.07401	2.77179	10.402	0	4.31509	1.46615	4.10512	-1.51878	0.0351154	0.996841	-	4	112184180	112196007	+	1862	lncRNA	-	-
ENSBTAG00000052742	5.10775	2.76809	0	3.57546	5.10278	2.43851	2.72244	0	5.68748	4.72952	14.3096	23.2646	2.35228	0	7.91333	7.42419	2.77179	8.91598	6.37964	2.87673	3.2132	7.62082	-1.19589	0.0351795	0.996841	-	22	30185462	30197529	+	1620	lncRNA	-	-
ENSBTAG00000009306	5.10775	0	0	0	6.56071	3.25134	4.53739	1.80722	0.947914	1.57651	7.1548	0	3.13637	16.2156	4.748	9.89893	11.0872	9.65898	0	4.31509	2.37888	6.62149	-1.44808	0.0352446	0.996841	MORN1	16	50453092	50502162	+	1542	protein_coding	MORN repeat containing 1 [Source:VGNC Symbol;Acc:VGNC:31558]	-
ENSBTAG00000053790	5.10775	23.9902	22.7761	14.3019	8.01865	21.9466	36.2991	370.481	53.0832	16.5533	95.8743	13.7473	23.5228	233.504	17.4093	19.7979	53.588	10.402	42.5309	3.59591	57.2557	51.3973	-1.16736	0.0356935	0.996841	-	12	22400962	22449671	-	682	lncRNA	-	-
ENSBTAG00000051412	6.81033	208.53	0.990264	27.7098	5.10278	5.68985	41.744	1044.58	190.531	4.72952	85.8576	47.5868	88.6024	2005.87	3.95666	43.7203	34.1854	5.20099	20440.4	6.47263	153.641	2276.18	-2.13521	0.0357345	0.996841	HBA	25	216448	217264	+	612	protein_coding	hemoglobin, alpha 2 [Source:NCBI gene (formerly Entrezgene);Acc:512439]	-
ENSBTAG00000014051	0	2.76809	1.98053	6.25706	3.64484	0.812836	0.907479	0	4.73957	3.15301	20.0334	11.6323	12.5455	16.2156	5.53933	4.12455	1.84786	0.742998	0	0	2.42634	7.26815	-1.53444	0.0358028	0.996841	ANGPT1	14	56984054	57285247	+	2181	protein_coding	angiopoietin 1 [Source:VGNC Symbol;Acc:VGNC:53848]	-
ENSBTAG00000017174	0	0	0	0	2.1869	3.25134	0	3.61445	0	0	0	4.22993	4.70455	0	7.91333	0	1.84786	7.42998	12.7593	0.719182	0.905269	3.96041	-2.20989	0.0359115	0.996841	SCN11A	22	12236370	12317469	-	5420	protein_coding	sodium voltage-gated channel alpha subunit 11 [Source:VGNC Symbol;Acc:VGNC:34344]	-
novel.3619	4.25645	4.61349	3.96106	5.3632	7.28968	3.25134	2.72244	0	0.947914	6.30602	4.29288	38.0694	14.1137	0	6.33066	4.12455	7.39144	11.888	0	5.75345	3.87116	9.1964	-1.23826	0.0359906	0.996841	-	8	55753860	55774392	+	1419	-	- && - && -	-
novel.2506	5.95904	1.8454	0	0	4.37381	3.25134	0.907479	0	1.89583	0.788253	0	28.5521	3.13637	0	5.53933	3.29964	2.77179	5.94399	10.6327	1.43836	1.90211	6.13143	-1.62861	0.0359929	0.996841	-	26	23835455	23837087	+	881	-	- && - && -	-
ENSBTAG00000051951	4.25645	11.9951	2.97079	7.15093	15.3083	12.1925	8.16731	0	8.53122	11.0355	7.1548	74.0238	15.6818	0	13.4527	6.59928	19.4025	20.0609	12.7593	10.0685	8.16082	17.9204	-1.11743	0.036088	0.996841	-	5	22018683	22029127	-	1135	lncRNA	-	-
ENSBTAG00000034182	0	0.922698	2.97079	0	1.45794	1.62567	0	1.80722	0	3.15301	2.86192	2.11497	0	16.2156	0.791333	4.94946	5.54358	2.22899	8.50618	0	1.19373	4.3212	-1.79178	0.0362173	0.996841	-	1	40948983	40950338	+	1356	protein_coding	-	-
ENSBTAG00000044972	0	0	0	0	0.728968	0	0	0	2.84374	0	0	2.11497	4.70455	0	0.791333	0.82491	2.77179	6.68698	0	1.43836	0.357271	1.93329	-2.41564	0.0362332	0.996841	-	22	48172220	48172301	-	82	snoRNA	-	-
novel.1173	8.51291	6.45889	0.990264	6.25706	5.83174	2.43851	0.907479	0	2.84374	5.51777	10.0167	30.667	22.7387	0	1.58267	1.64982	26.794	14.117	0	2.15754	3.97584	10.9723	-1.4525	0.0363773	0.996841	-	16	63391604	63397463	+	1210	-	- && - && -	-
ENSBTAG00000019770	0	0	0	0	2.1869	1.62567	1.81496	3.61445	0	2.36476	1.43096	4.22993	7.05683	16.2156	0.791333	3.29964	0	0.742998	10.6327	0	1.16067	4.44	-1.92699	0.0364222	0.996841	APOA4	15	27475732	27489136	-	3241	protein_coding	apolipoprotein A4 [Source:VGNC Symbol;Acc:VGNC:26024]	-
ENSBTAG00000008028	0.851291	3.69079	1.98053	3.57546	0	2.43851	5.44487	0	0	0	7.1548	0	9.40911	0	0.791333	5.77437	5.54358	22.2899	0	10.0685	1.79815	6.10317	-1.77993	0.0367714	0.996841	CHN1	2	21843101	22045348	+	2630	protein_coding	chimerin 1 [Source:VGNC Symbol;Acc:VGNC:27307]	-
novel.2735	0	163.318	0	16.0896	7.28968	1.62567	1.81496	140.963	0	9.45903	115.908	0	5.48865	285.394	7.122	5.77437	20.3265	0	14.8858	6.47263	34.056	46.1372	-1.83323	0.0369279	0.996841	-	29	21931620	22008318	-	2682	-	- && - && -	-
ENSBTAG00000042264	18.7284	7.38159	2.97079	14.3019	29.8877	26.8236	29.0393	1.80722	11.375	16.5533	20.0334	156.508	35.2842	0	30.862	7.42419	38.8051	37.1499	6.37964	35.2399	15.8869	36.7686	-1.20541	0.0374958	0.996841	-	28	25485952	25486031	+	80	snoRNA	-	-
novel.84	0.851291	0	1.98053	1.78773	3.64484	3.25134	1.81496	0	0	0	2.86192	9.51735	0.784092	8.10778	0.791333	1.64982	2.77179	3.71499	6.37964	3.59591	1.33307	4.01746	-1.45598	0.0375617	0.996841	-	1	2016951	2027428	-	219	-	- && - && -	-
ENSBTAG00000050119	0.851291	1.8454	0	4.46933	0	0	0.907479	0	0.947914	0.788253	0	0	0.784092	29.188	5.53933	0.82491	1.84786	5.20099	0	0.719182	0.980966	4.41044	-2.10612	0.0376627	0.996841	-	26	25275283	25491521	-	3146	protein_coding	-	-
ENSBTAG00000043222	2.55387	2.76809	0	0.893866	5.10278	0.812836	2.72244	1.80722	1.89583	3.94126	5.72384	1.05748	3.92046	16.2156	4.748	0	3.69572	4.45799	12.7593	5.75345	2.24982	5.83318	-1.25845	0.0377369	0.996841	-	26	21145467	21145614	-	148	snoRNA	-	-
ENSBTAG00000052017	0	1.8454	0	0.893866	1.45794	0.812836	0.907479	0	2.84374	0	0	0	4.70455	3.24311	3.95666	2.47473	2.77179	5.20099	2.12655	2.15754	0.876125	2.66359	-1.60604	0.0382422	0.996841	-	23	49971491	49979699	+	1470	lncRNA	-	-
ENSBTAG00000011562	0	4.61349	0	0.893866	3.64484	4.06418	8.16731	14.4578	5.68748	3.94126	17.1715	0	5.48865	11.3509	9.49599	5.77437	4.61965	4.45799	57.4167	5.03427	4.54702	12.081	-1.40355	0.0382873	0.996841	STK32C	26	51855015	51927423	-	1901	protein_coding	serine/threonine kinase 32C [Source:VGNC Symbol;Acc:VGNC:35395]	-
ENSBTAG00000001474	412.025	234.365	537.713	274.417	156.728	139.808	253.187	1695.18	401.915	93.8021	3787.75	207.267	221.114	1934.52	136.109	251.598	189.406	75.0428	3993.65	120.823	419.914	1091.73	-1.37874	0.0385372	0.996841	NRGN	29	28218789	28225780	+	775	protein_coding	neurogranin [Source:VGNC Symbol;Acc:VGNC:32262]	-
ENSBTAG00000003036	9.3642	2.76809	4.95132	0.893866	15.3083	3.25134	6.35235	0	0	3.15301	10.0167	41.2419	21.1705	0	17.4093	9.89893	2.77179	17.832	4.25309	0.719182	4.60425	12.5313	-1.42591	0.0385632	0.996841	PPFIA2	5	10849058	11349736	-	4871	protein_coding	PTPRF interacting protein alpha 2 [Source:VGNC Symbol;Acc:VGNC:56228]	-
ENSBTAG00000001881	22.1336	22.1448	0.990264	14.3019	21.1401	14.631	18.1496	9.03612	15.1666	12.612	28.6192	98.346	29.7955	0	22.9487	6.59928	33.2615	50.5239	21.2655	15.822	15.0306	30.7181	-1.02911	0.038766	0.996841	SLC10A1	10	81503834	81526924	-	2267	protein_coding	solute carrier family 10 member 1 [Source:VGNC Symbol;Acc:VGNC:34659]	-
ENSBTAG00000037644	5598.94	5898.81	10852.3	4653.47	1137.19	1487.49	6901.37	88673.2	10166.4	3037.14	42853	5103.41	4106.29	113045	2683.41	5111.14	9792.74	1019.39	365838	655.174	13840.6	55020.8	-1.99109	0.038925	0.996841	HBB	15	48362236	48363996	+	733	protein_coding	hemoglobin, beta [Source:NCBI gene (formerly Entrezgene);Acc:280813]	-
novel.3533	1.70258	2.76809	2.97079	0	0	2.43851	5.44487	7.22889	0	0.788253	5.72384	3.17245	9.40911	24.3234	3.95666	3.29964	1.84786	1.486	8.50618	0.719182	2.3342	6.24443	-1.45158	0.0390342	0.996841	-	7	28803188	28831945	-	586	-	- && - && -	-
novel.575	1.70258	0	0	1.78773	13.1214	4.87702	0.907479	9.03612	2.84374	5.51777	2.86192	2.11497	9.40911	1.62156	10.2873	4.94946	25.8701	14.86	8.50618	13.6645	3.97939	9.4145	-1.27837	0.0390623	0.996841	-	11	87916276	87917432	-	682	-	- && - && -	-
ENSBTAG00000052418	3.40516	1.8454	7.92211	6.25706	5.10278	4.06418	5.44487	0	10.4271	7.09427	11.4477	70.8514	17.25	0	3.16533	5.77437	8.31538	11.145	0	3.59591	5.15629	13.1545	-1.34367	0.0396322	0.996841	-	6	102244501	102245949	+	1449	protein_coding	-	-
ENSBTAG00000043399	0	0.922698	0	1.78773	2.1869	0.812836	0.907479	0	3.79165	0	7.1548	4.22993	0.784092	0	6.33066	1.64982	8.31538	1.486	0	2.87673	1.04093	3.28274	-1.64004	0.0396949	0.996841	-	1	2089684	2089808	-	125	snoRNA	-	-
ENSBTAG00000004905	3.40516	14.7632	5.94158	15.1957	8.01865	4.87702	5.44487	21.6867	4.73957	9.45903	52.9455	2.11497	7.05683	53.5114	3.95666	6.59928	9.23931	2.22899	95.6946	2.15754	9.35315	23.5505	-1.31293	0.0397881	0.996841	KRT19	19	41731625	41735635	-	1566	protein_coding	keratin 19 [Source:VGNC Symbol;Acc:VGNC:30720]	-
novel.2967	1.70258	1.8454	0	0.893866	0.728968	1.62567	0.907479	3.61445	1.89583	0.788253	12.8786	10.5748	10.1932	12.9725	0	0	0	0.742998	0	0.719182	1.40025	4.80813	-1.81267	0.0399206	0.996841	-	4	33943556	34198811	+	817	-	- && - && -	-
ENSBTAG00000054912	7.66162	16.6086	14.854	12.5141	2.91587	13.8182	9.98226	5.42167	9.47914	8.67078	7.1548	75.0813	15.6818	0	23.74	1.64982	52.664	30.4629	0	28.7673	10.1926	23.5202	-1.21655	0.0399996	0.996841	-	14	37314661	37320969	+	2000	lncRNA	-	-
ENSBTAG00000034656	0.851291	5.53619	2.97079	0.893866	0	4.87702	2.72244	10.8433	1.89583	5.51777	12.8786	3.17245	3.13637	30.8096	7.91333	2.47473	3.69572	1.486	25.5186	1.43836	3.61085	9.25237	-1.34701	0.0401251	0.996841	-	24	12497435	12497827	-	393	protein_coding	-	-
ENSBTAG00000042280	5.95904	2.76809	2.97079	2.6816	8.01865	3.25134	2.72244	0	0.947914	3.94126	4.29288	16.9197	11.7614	0	3.16533	2.47473	10.1632	7.42998	6.37964	8.63018	3.32611	7.12171	-1.06277	0.0401808	0.996841	-	29	1087043	1087169	+	127	snoRNA	-	-
ENSBTAG00000054083	0	10.1497	0.990264	8.04479	1.45794	8.94119	3.62991	21.6867	8.53122	2.36476	11.4477	1.05748	2.35228	53.5114	21.366	6.59928	5.54358	2.22899	76.5557	2.87673	6.57964	18.3539	-1.48159	0.040231	0.996841	-	15	75665889	75666044	+	156	protein_coding	-	-
ENSBTAG00000016834	0	0	0	0	2.1869	1.62567	2.72244	0	0	0.788253	10.0167	2.11497	1.56818	0	0.791333	1.64982	0	7.42998	4.25309	2.15754	0.732326	2.99816	-1.91378	0.0402765	0.996841	LHFPL5	23	9767607	9783035	+	2639	protein_coding	LHFPL tetraspan subfamily member 5 [Source:VGNC Symbol;Acc:VGNC:30868]	-
ENSBTAG00000005230	0	0	0	0.893866	0	0	0	1.80722	0	0.788253	1.43096	0	0.784092	0	0.791333	4.94946	0.923931	1.486	6.37964	0	0.348934	1.67454	-2.33923	0.040365	0.996841	SHOX2	1	109417834	109426592	+	1507	protein_coding	short stature homeobox 2 [Source:VGNC Symbol;Acc:VGNC:34606]	Homeobox
ENSBTAG00000013706	257.941	113.492	340.651	178.773	147.98	152	205.998	61.4456	146.927	60.6955	74.4099	1478.36	407.728	8.10778	296.75	51.9694	1007.08	294.97	29.7716	189.864	166.59	383.902	-1.20471	0.0403812	0.996841	MEGF9	8	110032801	110110151	-	2993	protein_coding	multiple EGF like domains 9 [Source:VGNC Symbol;Acc:VGNC:31377]	-
novel.3169	3.40516	28.6036	29.7079	1.78773	9.47658	8.94119	28.1318	440.963	5.68748	63.0602	134.51	64.5065	14.1137	38.9174	27.6966	32.1715	36.0333	11.888	87.1884	6.47263	61.9764	45.3498	-1.13012	0.0403909	0.996841	-	5	118596721	118599584	+	2504	-	- && - && -	-
novel.1674	0	6.45889	3.96106	3.57546	2.91587	4.87702	0.907479	1.80722	1.89583	1.57651	8.58576	7.40238	5.48865	14.594	3.95666	2.47473	7.39144	2.97199	8.50618	1.43836	2.79753	6.28102	-1.08079	0.0407345	0.996841	-	19	8530906	8532967	-	973	-	- && - && -	-
ENSBTAG00000040146	5.95904	1.8454	1.98053	0.893866	6.56071	0	0	0	0	3.15301	4.29288	19.0347	6.27274	0	3.95666	3.29964	3.69572	14.117	2.12655	2.15754	2.03925	5.89534	-1.49786	0.0410912	0.996841	-	3	59136182	59136622	-	441	processed_pseudogene	-	-
ENSBTAG00000049132	1.70258	11.0724	7.92211	11.6203	10.9345	7.31552	7.25983	28.9156	9.47914	7.88253	38.6359	6.3449	6.27274	35.6743	17.4093	4.94946	8.31538	7.42998	91.4415	7.19182	10.4104	22.3665	-1.08617	0.0411675	0.996841	-	4	31782278	31787017	+	225	protein_coding	-	-
ENSBTAG00000043240	5.10775	6.45889	0	5.3632	3.64484	3.25134	0	1.80722	1.89583	5.51777	2.86192	0	5.48865	4.86467	13.4527	3.29964	8.31538	13.374	12.7593	10.0685	3.30468	7.44847	-1.14974	0.041355	0.996841	-	18	54655831	54655940	+	110	snoRNA	-	-
ENSBTAG00000042551	0	0	0	0	0	0	0	0	0	0	1.43096	1.05748	1.56818	0	0	0.82491	0	0.742998	10.6327	0	0	1.62573	-3.12846	0.0414698	0.996841	-	1	118981050	118981155	-	106	snoRNA	-	-
ENSBTAG00000003353	22.1336	9.22698	3.96106	24.1344	4.37381	14.631	15.4271	10.8433	5.68748	9.45903	2.86192	109.978	32.9319	0	11.0787	7.42419	97.9366	12.631	0	27.3289	11.9878	30.2171	-1.34047	0.0418465	0.996841	SLC6A2	18	23875374	23939382	+	8081	protein_coding	solute carrier family 6 member 2 [Source:VGNC Symbol;Acc:VGNC:34920]	-
ENSBTAG00000031107	1.70258	0	0	0.893866	0	0	0	0	2.84374	0	0	0	0.784092	3.24311	2.374	6.59928	3.69572	2.97199	0	3.59591	0.544019	2.32641	-2.09797	0.0420004	0.996841	HS3ST3A1	19	31738492	31823297	-	2146	protein_coding	heparan sulfate-glucosamine 3-sulfotransferase 3A1 [Source:NCBI gene (formerly Entrezgene);Acc:521959]	-
novel.774	0	0	0	0	0	0	0.907479	0	0	0	0	0	0.784092	8.10778	1.58267	0	2.77179	3.71499	0	0	0.0907479	1.69613	-2.99619	0.0420478	0.996841	-	13	44835202	44847691	+	437	-	- && - && -	-
ENSBTAG00000042875	0.851291	3.69079	0	0.893866	4.37381	10.5669	2.72244	5.42167	1.89583	3.94126	1.43096	8.45987	8.62502	1.62156	11.87	3.29964	3.69572	19.318	2.12655	15.1028	3.43578	7.55501	-1.19361	0.0422526	0.996841	SNORA62	22	12696286	12696434	+	149	snoRNA	Small nucleolar RNA SNORA62/SNORA6 family [Source:RFAM;Acc:RF00091]	-
ENSBTAG00000050862	16.1745	7.38159	0	0.893866	13.1214	4.06418	6.35235	0	5.68748	6.30602	4.29288	8.45987	16.4659	0	15.8267	4.94946	21.2504	33.4349	12.7593	20.1371	5.99814	13.7576	-1.18641	0.0429104	0.996841	-	13	73340564	73345792	+	1792	protein_coding	-	-
ENSBTAG00000045652	0	0	0	0	0.728968	0	0	1.80722	0.947914	0	1.43096	0	1.56818	8.10778	1.58267	0	1.84786	0.742998	0	0.719182	0.348411	1.59996	-2.28383	0.0436475	0.996841	PYY2	19	43832593	43833784	-	540	protein_coding	seminalplasmin [Source:NCBI gene (formerly Entrezgene);Acc:280905]	-
novel.2335	1.70258	0	0	0	0.728968	0	0.907479	0	0	0	0	0	3.92046	0	0.791333	2.47473	5.54358	1.486	0	3.59591	0.333903	1.7812	-2.30358	0.0437216	0.996841	-	24	2663069	2664088	+	277	-	- && - && -	-
novel.1721	2.55387	0	0	0	1.45794	2.43851	1.81496	9.03612	1.89583	5.51777	10.0167	1.05748	3.92046	1.62156	6.33066	8.2491	3.69572	6.68698	8.50618	3.59591	2.4715	5.36808	-1.2092	0.0441035	0.996841	-	19	44856924	44862094	-	411	-	- && - && -	-
ENSBTAG00000021447	0.851291	0	0	0	1.45794	0.812836	0	0	0	0.788253	4.29288	10.5748	0.784092	0	0.791333	5.77437	0	0.742998	0	0	0.391032	2.29605	-2.37193	0.0442127	0.996841	SIM2	1	148972847	149039609	+	3462	protein_coding	SIM bHLH transcription factor 2 [Source:VGNC Symbol;Acc:VGNC:53606]	-
ENSBTAG00000052993	0	0	1.98053	0.893866	2.1869	1.62567	0	0	2.84374	1.57651	1.43096	15.8623	4.70455	0	1.58267	0	0.923931	1.486	6.37964	5.03427	1.11072	3.74043	-1.69158	0.0444015	0.996841	-	15	46480794	46482080	-	1287	protein_coding	-	-
novel.1328	0.851291	0	0	0	0	0	0	0	0.947914	1.57651	1.43096	5.28742	10.9773	0	0	0	3.69572	1.486	0	0	0.337571	2.28774	-2.60978	0.0445777	0.996841	-	17	71475929	71476476	+	351	-	- && - && -	-
ENSBTAG00000048453	0.851291	0.922698	4.95132	0.893866	3.64484	4.87702	0	1.80722	1.89583	7.88253	5.72384	8.45987	1.56818	9.72934	7.122	2.47473	8.31538	2.22899	17.0124	3.59591	2.77266	6.62306	-1.15119	0.0446417	0.996841	-	5	75159264	75168690	+	1417	lncRNA	-	-
ENSBTAG00000013079	0	4.61349	0	1.78773	1.45794	0	2.72244	3.61445	3.79165	1.57651	2.86192	4.22993	5.48865	0	4.748	4.12455	5.54358	6.68698	2.12655	5.03427	1.95642	4.08444	-1.18889	0.044825	0.996841	CTCFL	13	58657726	58682600	+	3336	protein_coding	CCCTC-binding factor like [Source:NCBI gene (formerly Entrezgene);Acc:100144618]	zf-C2H2
ENSBTAG00000027899	0	1.8454	0	7.15093	1.45794	7.31552	7.25983	0	1.89583	0.788253	1.43096	23.2646	21.1705	1.62156	4.748	3.29964	4.61965	8.17298	0	7.19182	2.77137	7.55197	-1.44724	0.0448385	0.996841	-	5	67513228	67590364	-	3933	protein_coding	-	-
ENSBTAG00000052350	0	0	0	0.893866	2.91587	1.62567	0	1.80722	0	1.57651	5.72384	0	3.13637	0	5.53933	0.82491	7.39144	3.71499	0	2.87673	0.881914	2.92076	-1.76784	0.0449339	0.996841	-	9	9493608	9495291	-	1575	lncRNA	-	-
ENSBTAG00000008583	1.70258	8.30428	0	12.5141	3.64484	1.62567	1.81496	19.8795	0.947914	5.51777	11.4477	4.22993	4.70455	30.8096	4.748	4.94946	8.31538	6.68698	44.6575	9.34936	5.59516	12.9898	-1.22073	0.0453764	0.996841	PALD1	28	26677156	26762598	+	6698	protein_coding	phosphatase domain containing paladin 1 [Source:VGNC Symbol;Acc:VGNC:50088]	-
ENSBTAG00000054604	1.70258	32.2944	0	0	3.64484	0	2.72244	2193.97	0.947914	1.57651	5.72384	1.05748	25.8751	189.722	2.374	8.2491	0.923931	0.742998	1069.65	0	223.686	130.432	-2.35431	0.0454428	0.996841	-	X	86508369	86524114	+	1006	protein_coding	-	-
ENSBTAG00000015191	4.25645	0.922698	1.98053	4.46933	4.37381	0.812836	1.81496	0	0	3.94126	1.43096	8.45987	12.5455	0	7.122	5.77437	6.46751	5.94399	0	4.31509	2.25719	5.20593	-1.21562	0.0455281	0.996841	ABCC6	25	14473657	14553925	-	5200	protein_coding	ATP binding cassette subfamily C member 6 [Source:VGNC Symbol;Acc:VGNC:50200]	-
novel.1289	2.55387	7.38159	0	1.78773	4.37381	5.68985	3.62991	1.80722	6.6354	3.15301	12.8786	41.2419	3.13637	0	4.748	3.29964	6.46751	11.145	0	6.47263	3.70124	8.93896	-1.26922	0.0457088	0.996841	-	17	5126544	5222197	+	2802	-	- && - && -	-
ENSBTAG00000048516	28.0926	8.30428	36.6398	25.0283	25.5139	52.0215	28.1318	5.42167	29.3853	5.51777	14.3096	225.244	78.4092	3.24311	19.7833	7.42419	148.753	57.2109	0	33.8015	24.4057	58.8179	-1.26914	0.0458059	0.996841	-	21	19630064	19632205	-	2142	protein_coding	-	-
ENSBTAG00000020622	0	0	0	0.893866	2.1869	0	1.81496	0	0	2.36476	2.86192	0	1.56818	0	3.95666	2.47473	4.61965	2.97199	2.12655	4.31509	0.726049	2.48948	-1.70965	0.0458801	0.996841	COL9A2	3	105807211	105810027	+	1036	lncRNA	collagen type IX alpha 2 chain [Source:VGNC Symbol;Acc:VGNC:27576]	-
ENSBTAG00000042143	0	0	0	0.893866	1.45794	0	0	0	0	0	0	0	3.13637	0	0.791333	0	3.69572	2.22899	6.37964	1.43836	0.23518	1.76704	-2.45492	0.0462731	0.996841	-	7	14664956	14665042	+	87	snoRNA	-	-
novel.2025	22.9849	4.61349	6.93185	9.83253	13.8504	8.12836	17.2421	3.61445	7.58331	10.2473	2.86192	67.6789	32.9319	1.62156	22.9487	0.82491	40.6529	38.6359	6.37964	12.9453	10.5029	22.7482	-1.1169	0.0463573	0.996841	-	21	20165249	20209106	+	1956	-	- && Q96S97.2 RecName: Full=Myeloid-associated differentiation marker; AltName: Full=Protein SB135 && -	-
ENSBTAG00000026428	8.51291	5.53619	3.96106	4.46933	4.37381	4.87702	3.62991	12.6506	4.73957	6.30602	4.29288	2.11497	7.84092	19.4587	5.53933	2.47473	11.0872	2.97199	63.7964	10.0685	5.90564	12.9646	-1.08084	0.0463712	0.996841	ATP6V0C	8	17434137	17435288	-	1099	protein_coding	ATPase H+ transporting V0 subunit c [Source:VGNC Symbol;Acc:VGNC:26311]	-
ENSBTAG00000051145	0	1.8454	0	0	0	1.62567	0.907479	0	0	0.788253	0	15.8623	0.784092	0	1.58267	0	6.46751	0.742998	0	1.43836	0.51668	2.68779	-2.31492	0.0465521	0.996841	-	28	25502025	25503063	-	1039	lncRNA	-	-
ENSBTAG00000004226	0	1.8454	0	3.57546	1.45794	1.62567	2.72244	12.6506	0	1.57651	5.72384	5.28742	0	12.9725	6.33066	3.29964	1.84786	0.742998	36.1513	2.15754	2.5454	7.45137	-1.5904	0.0466165	0.996841	SHBG	19	27346147	27350672	+	1450	protein_coding	sex hormone binding globulin [Source:VGNC Symbol;Acc:VGNC:34589]	-
novel.3007	0	4.61349	0	8.04479	5.83174	0	0.907479	0	0.947914	3.15301	7.1548	1.05748	14.1137	8.10778	11.87	1.64982	12.0111	9.65898	0	1.43836	2.34984	6.7062	-1.49113	0.0466251	0.996841	-	4	113014187	113019107	+	543	-	- && A5PKB7.1 RecName: Full=GTPase IMAP family member 6; AltName: Full=Immunity-associated nucleotide 6 protein; Short=IAN-6 && PF04548:AIG1 family	-
ENSBTAG00000053361	0.851291	0	4.95132	0	0	0	0	79.5178	0	0	15.7406	0	8.62502	8.10778	0	0	2.77179	0	6.37964	0	8.53204	4.16248	-2.79119	0.0466688	0.996841	KLHL30	3	117474216	117483608	+	1740	protein_coding	kelch like family member 30 [Source:HGNC Symbol;Acc:HGNC:24770]	-
novel.3308	2.55387	0	0	3.57546	1.45794	0.812836	0	3.61445	0	1.57651	18.6025	1.05748	0.784092	0	2.374	6.59928	0.923931	1.486	8.50618	2.15754	1.35911	4.2491	-1.64008	0.0469114	0.996841	-	6	71983307	71987349	+	593	-	- && - && -	-
ENSBTAG00000040296	2.55387	0	0	0	0	0	4.53739	0	0.947914	0.788253	12.8786	13.7473	2.35228	0	0	1.64982	0.923931	3.71499	0	2.15754	0.882743	3.74245	-2.05026	0.0471998	0.996841	GPR21	11	94189213	94191396	+	1767	protein_coding	G protein-coupled receptor 21 [Source:VGNC Symbol;Acc:VGNC:59218]	-
novel.1282	38.3081	52.5938	0	39.3301	131.214	34.1391	24.5019	27.1084	18.0104	54.3894	62.9622	5.28742	211.705	24.3234	173.302	41.2455	94.2409	195.409	27.6451	78.3908	41.9595	91.4511	-1.12464	0.0475132	0.996841	-	16	80401150	80419016	-	4011	-	- && P70289.1 RecName: Full=Receptor-type tyrosine-protein phosphatase V; Short=R-PTP-V; AltName: Full=Embryonic stem cell protein-tyrosine phosphatase; Short=ES cell phosphatase; Flags: Precursor && PF00041:Fibronectin type III domain	fn3
novel.1098	0.851291	0	0	0.893866	0	1.62567	1.81496	0	2.84374	1.57651	4.29288	7.40238	2.35228	0	0	0.82491	1.84786	3.71499	2.12655	7.19182	0.960603	2.97537	-1.6092	0.0477791	0.996841	-	15	46506193	46507190	-	731	-	- && Q96M86.2 RecName: Full=Dynein heavy chain domain-containing protein 1; AltName: Full=Dynein heavy chain domain 1-like protein; AltName: Full=Protein CCDC35 && -	-
ENSBTAG00000008568	0	0.922698	0	0.893866	3.64484	4.06418	0	9.03612	0	0.788253	0	4.22993	7.84092	12.9725	7.122	6.59928	4.61965	5.94399	0	1.43836	1.935	5.07666	-1.52631	0.0478604	0.996841	SLC25A45	29	43569209	43574834	-	1658	protein_coding	solute carrier family 25 member 45 [Source:VGNC Symbol;Acc:VGNC:34770]	-
novel.3551	5.95904	0	6.93185	0	4.37381	2.43851	2.72244	0	5.68748	6.30602	0	15.8623	5.48865	0	8.70466	4.94946	12.0111	10.402	4.25309	21.5754	3.44191	8.32466	-1.27758	0.0481901	0.996841	-	7	44604473	44606447	-	927	-	- && - && -	-
ENSBTAG00000018290	0	0	0.990264	1.78773	0	0	0	0	0	0	0	0	0	0	1.58267	0	3.69572	0.742998	17.0124	0.719182	0.2778	2.37529	-2.82625	0.0484004	0.996841	IL9	7	47325570	47328407	-	426	protein_coding	interleukin 9 [Source:VGNC Symbol;Acc:VGNC:30171]	-
ENSBTAG00000003540	0	0	0	0	5.10278	0	0	1.80722	6.6354	0	0	4.22993	6.27274	0	41.9406	0.82491	1.84786	6.68698	4.25309	0	1.35454	6.60562	-2.30341	0.0485669	0.996841	MYT1L	8	111921667	112087408	+	5620	protein_coding	myelin transcription factor 1 like [Source:VGNC Symbol;Acc:VGNC:59198]	zf-C2HC
novel.528	5.10775	22.1448	0	6.25706	26.2428	9.75403	9.07479	0	3.79165	13.4003	8.58576	44.4143	31.3637	0	22.9487	9.07401	43.4247	21.5469	8.50618	25.8905	9.57732	21.5755	-1.16327	0.0486632	0.996841	-	11	6871753	6872387	-	364	-	- && - && -	-
ENSBTAG00000013052	3.40516	0	0	1.78773	2.91587	2.43851	1.81496	0	0	0	1.43096	2.11497	0.784092	0	6.33066	3.29964	3.69572	8.91598	4.25309	4.31509	1.23622	3.51402	-1.4681	0.0489076	0.996841	SDR42E2	25	19845794	19864999	+	1860	protein_coding	short chain dehydrogenase/reductase family 42E, member 2 [Source:VGNC Symbol;Acc:VGNC:58409]	-
ENSBTAG00000051896	158.34	36.9079	32.6787	23.2405	50.2988	81.2836	11.7972	18.0722	21.802	39.4126	367.757	456.833	11.7614	1.62156	7.91333	54.4441	25.8701	182.778	2.12655	126.576	47.3834	123.768	-1.38347	0.0489093	0.996841	-	NKLS02000910.1	581040	719607	-	3672	protein_coding	-	-
ENSBTAG00000051053	0.851291	2.76809	0	0	13.8504	9.75403	4.53739	0	4.73957	7.09427	10.0167	0	7.84092	8.10778	12.6613	6.59928	11.0872	17.089	14.8858	15.822	4.3595	10.411	-1.21047	0.0490163	0.996841	SNORA73	2	124917398	124917601	-	204	snoRNA	Small nucleolar RNA SNORA73 family [Source:RFAM;Acc:RF00045]	-
novel.1863	0	0	0	0	0	0	0.907479	0	0	0	0	8.45987	0.784092	0	1.58267	0	4.61965	0.742998	0	0	0.0907479	1.61893	-2.96886	0.0491128	0.996841	-	2	17547613	17547818	-	206	-	- && - && -	-
novel.2919	4.25645	2.76809	2.97079	0.893866	0.728968	1.62567	0.907479	0	0	0	2.86192	8.45987	1.56818	11.3509	0.791333	2.47473	2.77179	2.22899	10.6327	0	1.41513	4.31405	-1.47879	0.0492998	0.996841	-	3	103397830	103398566	-	737	-	- && - && -	-
ENSBTAG00000012781	3.40516	4.61349	0	2.6816	5.10278	3.25134	5.44487	0	1.89583	3.94126	4.29288	13.7473	3.92046	0	3.95666	5.77437	11.0872	8.91598	2.12655	7.911	3.03363	6.17324	-1.01514	0.049314	0.996841	TP53BP2	16	27139848	27207478	-	4790	protein_coding	tumor protein p53 binding protein 2 [Source:VGNC Symbol;Acc:VGNC:36233]	-
novel.1007	1.70258	0	0	0	0	0	0	0	0	0	0	0	0	8.10778	3.16533	0.82491	0.923931	0.742998	4.25309	0	0.170258	1.8018	-2.7359	0.0495899	0.996841	-	14	19075803	19076019	-	217	-	- && - && -	-
novel.881	5.10775	2.76809	1.98053	4.46933	0.728968	5.68985	0	9.03612	1.89583	1.57651	5.72384	125.841	0.784092	0	0.791333	0	91.4691	2.22899	0	10.7877	3.3253	23.7626	-1.81682	0.0496774	0.996841	-	13	44477169	44484922	-	3746	-	- && - && -	-
novel.463	5.10775	13.8405	0	9.83253	5.10278	1.62567	2.72244	1.80722	0.947914	0	0	43.3568	9.40911	0	2.374	2.47473	19.4025	12.631	8.50618	16.5412	4.09868	11.4696	-1.48402	0.0497368	0.996841	-	11	66836484	66840781	+	4298	-	- && - && -	-
novel.461	1.70258	12.9178	2.97079	3.57546	21.869	8.12836	9.98226	3.61445	6.6354	1.57651	1.43096	65.564	21.9546	0	15.0353	7.42419	22.1743	20.8039	2.12655	12.2261	7.29726	16.874	-1.21154	0.0497583	0.996841	-	11	66668216	66671412	+	3197	-	- && - && -	-
ENSBTAG00000017814	0	0	0	0	0.728968	0	0.907479	0	0	0	0	0	0.784092	3.24311	0	0.82491	0	0	19.1389	0	0.163645	2.3991	-3.12487	0.0497856	0.996841	LGI4	18	45851472	45860240	-	2609	protein_coding	leucine rich repeat LGI family member 4 [Source:VGNC Symbol;Acc:VGNC:30859]	-

## Sheet: day 60 upregulated
gene_id	AMW 1	AMW 2	AMW 3	AMW 4	AMW 5	AMW 6	AMW 7	AMW 8	AMW 9	AMW 10	Control 1	Control 2	Control 3	Control 4	Control 5	Control 6	Control 7	Control 8	Control 9	Control 10	AMW	Control	log2FoldChange	pvalue	padj	gene_name	gene_chr	gene_start	gene_end	gene_strand	gene_length	gene_biotype	gene_description	tf_family
ENSBTAG00000053850	28.9421	39.8362	21.4373	23.6152	6.66658	36.5314	26.0851	73.1091	38.6079	14.61	12.7806	3.31435	28.7243	7.23493	16.0371	10.5967	21.1183	7.71042	11.1179	9.36829	30.9441	12.8003	1.26422	0.00112681	0.999885	-	25	25899988	25903444	-	1080	lncRNA	-	-
ENSBTAG00000051947	100.393	97.6935	146.998	147.314	198.093	117.613	321.716	255.336	181.684	428.846	60.9536	92.8018	97.8421	10.3356	75.1211	127.161	141.794	142.643	99.0503	116.167	199.569	96.3869	1.05003	0.00153559	0.999885	PTMA	2	47896215	47896544	+	330	protein_coding	prothymosin, alpha sequence 28) [Source:NCBI gene (formerly Entrezgene);Acc:615626]	-
novel.3229	7.23553	10.4333	13.2707	12.3699	2.85711	11.5831	2.89835	20.7324	15.8974	10.3129	4.91561	3.31435	0.897634	3.10068	2.53217	2.89002	4.02253	8.67422	0	6.55781	10.7591	3.6905	1.53727	0.0019247	0.999885	-	5	83629484	83658874	-	895	-	- && - && -	-
novel.1556	12.6622	16.1242	37.7704	24.7398	11.4284	20.4932	9.66116	64.3797	19.3039	33.517	14.7468	25.41	12.5669	10.3356	7.59652	6.74337	12.0676	8.67422	6.0643	3.74732	25.008	10.7953	1.21595	0.00199528	0.999885	-	18	59304680	59316723	-	1897	-	- && Q8WV37.2 RecName: Full=Zinc finger protein 480 && PF01352:KRAB box	KRAB
ENSBTAG00000021566	2.71332	6.63936	2.04164	13.4944	9.52369	6.23707	18.3562	24.006	4.5421	13.7506	3.93249	3.31435	6.28344	2.06712	0	3.85335	6.0338	0.963802	4.04287	1.87366	10.1304	3.23649	1.64887	0.00256723	0.999885	PAX2	26	21590656	21680714	+	4568	protein_coding	paired box 2 [Source:VGNC Symbol;Acc:VGNC:32596]	PAX
ENSBTAG00000045658	9.94885	12.3302	2.04164	3.37361	19.0474	25.8393	24.1529	105.845	36.3368	24.9229	9.83122	7.73348	8.07871	5.16781	17.7252	3.85335	10.0563	2.89141	2.02143	20.6102	26.3838	8.79692	1.57707	0.00371156	0.999885	-	15	43115610	43120203	+	339	protein_coding	-	-
novel.2520	0	5.69088	8.16658	3.37361	0.952369	0	2.89835	41.4649	6.81315	0	0	0	2.6929	0	0	0	1.00563	0.963802	0	2.81049	6.93598	0.747283	3.18725	0.00436782	0.999885	-	26	50887018	50897251	+	450	-	- && Q8IYW2.3 RecName: Full=Cilia- and flagella-associated protein 46; AltName: Full=Tetratricopeptide repeat protein 40 && -	-
novel.2116	10.8533	1.89696	2.04164	8.99628	1.90474	1.78202	2.89835	39.2825	9.08421	9.45352	1.96624	0	0.897634	0	1.68811	7.70671	4.02253	0	3.03215	0	8.81935	1.93134	2.18257	0.00491136	0.999885	-	21	65707093	65713254	-	852	-	- && - && -	-
ENSBTAG00000006213	28.9421	0.94848	0	6.74721	0.952369	1.78202	6.76281	1.09118	9.08421	6.87529	0	1.10478	1.79527	1.03356	5.06434	0.963339	0	0	0	0.936829	6.31857	1.08981	2.505	0.00550257	0.999885	-	14	56697846	56698406	+	561	protein_coding	-	-
ENSBTAG00000032918	2.71332	0	3.06247	4.49814	6.66658	0	2.89835	32.7354	2.27105	1.71882	0.983122	0	2.6929	0	0	0	2.01127	1.9276	27.2894	0	5.65642	3.49043	2.69677	0.00606785	0.999885	SCGB1A1	29	40802782	40806305	+	448	protein_coding	secretoglobin family 1A member 1 [Source:VGNC Symbol;Acc:VGNC:34335]	-
novel.1264	106.724	13.2787	13.2707	16.868	24.7616	16.9292	27.0512	125.486	30.6592	16.3288	23.5949	15.467	16.1574	11.3692	6.75246	24.0835	22.1239	12.5294	25.2679	14.0524	39.1357	17.1398	1.19162	0.00627366	0.999885	-	16	73640793	73641796	-	1004	-	- && Q61585.1 RecName: Full=G0/G1 switch protein 2; AltName: Full=G0S2-like protein && PF15103:G0/G1 switch protein 2	-
ENSBTAG00000004140	29.8465	9.4848	15.3123	22.4907	10.4761	10.6921	1.93223	10.9118	9.08421	9.45352	7.86497	1.10478	5.38581	0	10.1287	2.89002	6.0338	10.6018	4.04287	2.81049	12.9684	5.08632	1.33752	0.00674322	0.999885	STKLD1	11	104285624	104303152	+	2067	protein_coding	serine/threonine kinase like domain containing 1 [Source:VGNC Symbol;Acc:VGNC:35403]	-
ENSBTAG00000005288	17.1844	15.1757	13.2707	15.7435	16.1903	8.91009	23.1868	15.2765	10.2197	24.0635	9.83122	17.6765	4.48817	1.03356	9.28463	2.89002	17.0958	5.78281	4.04287	4.68415	15.9221	7.68097	1.06185	0.00766168	0.999885	GFRA3	7	49676538	49695901	-	3398	protein_coding	GDNF family receptor alpha 3 [Source:VGNC Symbol;Acc:VGNC:29334]	-
ENSBTAG00000010371	9.04441	26.5575	11.229	7.87175	4.76184	2.67303	5.79669	20.7324	10.2197	12.8912	5.89873	2.20957	8.97634	10.3356	4.22029	4.81669	2.01127	0.963802	0	3.74732	11.1778	4.31796	1.36582	0.00882085	0.999885	CHAC1	10	36485672	36488431	+	1888	protein_coding	ChaC glutathione specific gamma-glutamylcyclotransferase 1 [Source:VGNC Symbol;Acc:VGNC:27262]	-
novel.2910	0	39.8362	24.4997	25.8643	9.52369	13.3651	57.9669	289.163	22.7105	24.0635	28.5105	0	26.0314	10.3356	16.0371	25.0468	14.0789	16.3846	5.05359	16.8629	50.6993	15.8341	1.67514	0.00901799	0.999885	-	3	58867490	58872813	-	638	-	- && - && -	-
ENSBTAG00000013054	26.2288	8.53632	20.4164	16.868	9.52369	12.4741	0.966116	0	23.846	7.7347	3.93249	1.10478	4.48817	7.23493	5.9084	3.85335	5.02817	3.85521	9.09646	4.68415	12.6594	4.91861	1.3599	0.0096821	0.999885	MFSD2A	3	106122567	106136408	-	3105	protein_coding	major facilitator superfamily domain containing 2A [Source:VGNC Symbol;Acc:VGNC:31435]	-
novel.2007	94.0618	117.612	119.436	470.056	121.903	95.338	692.705	357.907	43.15	580.102	31.4599	17.6765	41.2912	134.363	163.747	30.8268	273.532	155.172	157.672	133.967	269.227	113.971	1.24006	0.0101215	0.999885	-	20	70958837	70963520	-	3715	-	- && - && -	-
ENSBTAG00000008726	10.8533	15.1757	4.08329	8.99628	13.3332	6.23707	7.72892	0	4.5421	9.45352	0.983122	1.10478	7.18107	3.10068	3.37623	7.70671	1.00563	0.963802	0	1.87366	8.04033	2.72957	1.54933	0.0103895	0.999885	NCS1	11	100490472	100534966	+	667	protein_coding	neuronal calcium sensor 1 [Source:VGNC Symbol;Acc:VGNC:31928]	-
ENSBTAG00000037539	0	9.4848	9.1874	15.7435	0	0	0	0	4.5421	0	0	0	0	0	0	0	0	0	0	0	3.89578	0	4.44186	0.0120164	0.999885	-	3	42593885	42616930	-	3656	protein_coding	-	-
novel.325	11.7577	8.53632	3.06247	0	0.952369	1.78202	3.86446	18.5501	1.13553	0	1.96624	1.10478	0	0	1.68811	1.92668	1.00563	1.9276	0	0.936829	4.9641	1.05559	2.22555	0.0120682	0.999885	-	10	22227037	22229391	-	376	-	- && - && -	-
ENSBTAG00000013250	9.94885	13.2787	22.4581	14.619	11.4284	7.12807	15.4578	36.009	6.81315	9.45352	0	3.31435	8.07871	9.30205	5.06434	5.78003	10.0563	15.4208	7.07502	0	14.6595	6.40917	1.18986	0.0149187	0.999885	PCSK1N	X	86939604	86944224	-	1076	protein_coding	proprotein convertase subtilisin/kexin type 1 inhibitor [Source:VGNC Symbol;Acc:VGNC:32647]	-
ENSBTAG00000031458	12.6622	6.63936	11.229	4.49814	7.61895	10.6921	17.3901	46.9208	40.8789	9.45352	4.91561	16.5717	3.59054	1.03356	20.2574	5.78003	5.02817	0	1.01072	4.68415	16.7983	6.28719	1.40961	0.015079	0.999885	-	4	100220736	100222985	+	900	protein_coding	-	-
ENSBTAG00000054617	6.33109	18.9696	7.14575	13.4944	3.80948	4.45505	9.66116	14.1853	3.40658	9.45352	1.96624	2.20957	6.28344	6.20137	5.9084	0	5.02817	7.71042	0	0.936829	9.0912	3.62444	1.31739	0.0157936	0.999885	-	12	19526470	19526660	+	191	misc_RNA	-	-
ENSBTAG00000018554	0	2.84544	0	0	0	0	4.83058	14.1853	1.13553	6.01588	0	0	0	0	0	0	0	0	0	0	2.90128	0	4.01877	0.0165157	0.999885	-	11	44083506	44083940	+	435	processed_pseudogene	-	-
novel.2106	29.8465	16.1242	0	111.329	10.4761	0.891009	117.866	27.2795	3.40658	0.859411	3.93249	34.2483	3.59054	8.26849	10.9727	0	2.01127	10.6018	11.1179	2.81049	31.8078	8.7554	1.86434	0.0171703	0.999885	-	21	45605897	45619031	-	3044	-	- && P16423.1 RecName: Full=Retrovirus-related Pol polyprotein from type-2 retrotransposable element R2DM; AltName: Full=Retrovirus-related Pol polyprotein from type II retrotransposable element R2DM; Includes: RecName: Full=Protease; Includes: RecName: Full=Reverse transcriptase; Includes: RecName: Full=Endonuclease && -	-
ENSBTAG00000022861	12.6622	12.3302	4.08329	3.37361	2.85711	7.12807	8.69504	34.9178	7.94868	10.3129	4.91561	6.6287	7.18107	0	2.53217	3.85335	2.01127	5.78281	6.0643	5.62098	10.4309	4.45903	1.22283	0.0172237	0.999885	KLRJ1	5	99425439	99435639	+	1147	protein_coding	killer cell lectin-like receptor family J member 1 [Source:NCBI gene (formerly Entrezgene);Acc:444861]	-
ENSBTAG00000013055	1.80888	9.4848	0	5.62268	13.3332	11.5831	15.4578	0	7.94868	2.57823	0.983122	6.6287	4.48817	0	0	0	0	1.9276	2.02143	0	6.78174	1.6049	2.09624	0.0173138	0.999885	-	21	34816886	34818847	-	756	protein_coding	-	-
ENSBTAG00000018160	17.1844	0	10.2082	0	0	0	0	0	4.5421	2.57823	0.983122	0	0	0	0	0	0	0	0	0	3.45129	0.0983122	3.98406	0.0175582	0.999885	LAMA1	24	39951775	40062824	-	10904	protein_coding	laminin subunit alpha 1 [Source:VGNC Symbol;Acc:VGNC:30769]	-
ENSBTAG00000021787	9.04441	24.6605	58.1868	39.3587	20.9521	14.2561	12.5595	0	14.7618	26.6417	6.88185	25.41	11.6692	0	11.8168	10.5967	8.04507	8.67422	4.04287	5.62098	22.0422	9.27578	1.25009	0.0178465	0.999885	PAQR7	2	127217390	127222938	+	1297	protein_coding	progestin and adipoQ receptor family member 7 [Source:VGNC Symbol;Acc:VGNC:32579]	-
ENSBTAG00000047206	16.2799	3.79392	16.3332	1.12454	2.85711	18.7112	7.72892	19.6413	15.8974	0	0.983122	3.31435	3.59054	12.4027	0	2.89002	4.02253	3.85521	0	0	10.2367	3.10585	1.72948	0.018419	0.999885	H1-4	23	31796098	31796757	-	660	protein_coding	H1.4 linker histone, cluster member [Source:VGNC Symbol;Acc:VGNC:83559]	-
ENSBTAG00000024272	106.724	1148.61	102.082	47.2305	106.665	188.894	721.688	905.68	252.087	822.456	174.013	156.879	675.919	130.229	163.747	145.464	61.3436	79.9956	67.7181	88.062	440.212	174.337	1.3361	0.0184264	0.999885	-	3	54620770	54626951	+	594	protein_coding	-	-
ENSBTAG00000029920	0	3.79392	0	0	2.85711	0	0	15.2765	1.13553	5.15647	0	0	0.897634	0	0	0	0	0	0	0	2.82195	0.0897634	3.68917	0.0188551	0.999885	-	25	36355959	36356057	+	99	miRNA	-	-
novel.1180	0	25.609	3.06247	6.74721	4.76184	13.3651	21.2545	0	15.8974	16.3288	5.89873	5.52391	0	0	5.9084	6.74337	0	3.85521	0	0.936829	10.7026	2.88665	1.89045	0.0188986	0.999885	-	16	71032362	71059932	+	2769	-	- && O02751.2 RecName: Full=Craniofacial development protein 2; AltName: Full=p97 bucentaur protein && -	-
ENSBTAG00000007089	143.806	94.848	132.707	232.779	233.33	188.894	309.157	1917.2	424.687	300.794	360.806	241.947	263.904	100.255	310.613	161.841	119.67	176.376	67.7181	180.808	397.821	198.394	1.00314	0.0202152	0.999885	FRG1	27	19178239	19192324	+	1318	protein_coding	FSHD region 1 [Source:NCBI gene (formerly Entrezgene);Acc:512533]	-
novel.1211	61.502	38.8877	29.6038	41.6078	38.0948	70.3897	169.07	88.3856	86.3	60.1588	54.0717	44.1913	26.0314	0	43.891	81.8838	14.0789	42.4073	9.09646	14.0524	68.4	32.9704	1.05206	0.0204595	0.999885	-	16	2448358	2514479	-	3903	-	- && - && -	-
ENSBTAG00000049136	0.904441	3.79392	0	1.12454	4.76184	0	0.966116	0	3.40658	10.3129	0	2.20957	0.897634	0	0	0	0	0	0	0	2.52704	0.31072	2.96373	0.0205689	0.999885	OLIG2	1	2547063	2548046	-	984	protein_coding	oligodendrocyte transcription factor 2 [Source:HGNC Symbol;Acc:HGNC:9398]	-
novel.3480	10.8533	6.63936	17.354	5.62268	15.2379	5.34606	2.89835	38.1913	5.67763	0.859411	2.94937	1.10478	7.18107	6.20137	3.37623	4.81669	11.062	2.89141	0	1.87366	10.868	4.14565	1.3826	0.0209756	0.999885	-	7	88409349	88441613	+	409	-	- && - && -	-
ENSBTAG00000039237	3.61776	27.5059	35.7288	313.745	35.2376	34.7494	548.754	0	202.124	97.1134	6.88185	50.82	12.5669	46.5103	81.8736	0	63.3549	5.78281	0	1.87366	129.858	26.9664	2.26751	0.023279	0.999885	-	17	70688182	70690140	+	372	protein_coding	-	-
novel.2602	0	3.79392	6.12493	3.37361	2.85711	7.12807	6.76281	66.562	9.08421	15.4694	2.94937	5.52391	3.59054	0	8.44057	3.85335	6.0338	5.78281	0	3.74732	12.1156	3.99217	1.59161	0.0233543	0.999885	-	27	25053043	25061464	-	850	-	- && - && -	-
ENSBTAG00000018082	16.2799	7.58784	5.10411	20.2416	5.71421	4.45505	8.69504	8.72945	4.5421	7.7347	2.94937	2.20957	1.79527	4.13425	0.844057	2.89002	11.062	7.71042	2.02143	5.62098	8.90841	4.12373	1.114	0.023597	0.999885	QPRT	25	26490747	26506201	-	1999	protein_coding	quinolinate phosphoribosyltransferase [Source:NCBI gene (formerly Entrezgene);Acc:614254]	-
ENSBTAG00000051106	0	4.7424	11.229	14.619	7.61895	4.45505	2.89835	0	1.13553	0.859411	1.96624	2.20957	0	0	1.68811	2.89002	1.00563	0	1.01072	1.87366	4.75577	1.26439	1.90704	0.0237377	0.999885	-	12	11197311	11198167	-	525	pseudogene	-	-
ENSBTAG00000012984	0	4.7424	0	6.74721	0	2.67303	1.93223	28.3707	6.81315	5.15647	1.96624	3.31435	0	0	3.37623	0	1.00563	1.9276	1.01072	0	5.64352	1.26008	2.15581	0.0239757	0.999885	-	11	21111071	21112837	+	1767	protein_coding	-	-
novel.1197	10.8533	5.69088	9.1874	0	0.952369	4.45505	2.89835	15.2765	10.2197	5.15647	1.96624	5.52391	0.897634	4.13425	0	5.78003	0	0.963802	0	1.87366	6.46901	2.11395	1.62834	0.0244172	0.999885	-	16	79071160	79075922	+	1762	-	- && - && -	-
ENSBTAG00000046408	0	23.712	14.2915	41.6078	15.2379	7.12807	28.9835	25.0972	26.1171	27.5011	4.91561	7.73348	19.748	3.10068	14.349	8.67005	8.04507	12.5294	0	14.9893	20.9676	9.40805	1.14642	0.0260378	0.999885	FAM124A	12	20592801	20707135	+	1702	protein_coding	family with sequence similarity 124 member A [Source:VGNC Symbol;Acc:VGNC:28723]	-
novel.3407	11.7577	18.0211	34.7079	24.7398	8.57132	24.0573	32.8479	19.6413	11.3553	8.59411	0.983122	4.41913	8.07871	17.5705	7.59652	5.78003	27.1521	0.963802	6.0643	15.9261	19.4294	9.45344	1.03919	0.0262159	0.999885	-	6	114296655	114298167	-	1513	-	- && - && -	-
ENSBTAG00000049597	9.04441	3.79392	0	2.24907	1.90474	3.56404	0.966116	0	2.27105	0.859411	0	0	2.6929	0	0	0.963339	0	0	0	0	2.46528	0.365624	2.63904	0.0264971	0.999885	-	4	118714162	118717431	+	2463	lncRNA	-	-
ENSBTAG00000046161	0	3.79392	0	0	1.90474	7.12807	5.79669	15.2765	2.27105	0	0	1.10478	0.897634	0	0	0	0	2.89141	0	0.936829	3.6171	0.583065	2.63085	0.0276424	0.999885	-	21	337976	338969	+	912	protein_coding	-	-
novel.1065	102.202	39.8362	29.6038	79.842	13.3332	35.6404	60.8653	337.175	37.4723	24.9229	31.4599	26.5148	34.1101	45.4767	12.6609	11.5601	9.0507	73.249	82.8788	34.6627	76.0893	36.1624	1.07239	0.0278353	0.999885	-	15	77596979	77684744	+	3323	-	- && - && -	-
ENSBTAG00000045923	0	2.84544	0	5.62268	2.85711	7.12807	6.76281	20.7324	10.2197	2.57823	6.88185	2.20957	0.897634	0	0.844057	0	3.0169	0.963802	2.02143	0	5.87465	1.68352	1.80364	0.0282655	0.999885	BOLA-DYB	23	7096520	7105588	-	1649	protein_coding	major histocompatibility complex, class II, DY beta [Source:NCBI gene (formerly Entrezgene);Acc:282498]	-
ENSBTAG00000052600	18.9933	31.2999	17.354	24.7398	16.1903	31.1853	35.7463	0	5.67763	15.4694	20.6456	6.6287	6.28344	5.16781	7.59652	13.4867	16.0901	5.78281	13.1393	3.74732	19.6656	9.85684	1.00162	0.0282824	0.999885	-	11	105574625	105598428	+	2843	protein_coding	-	-
ENSBTAG00000054543	0.904441	0	7.14575	1.12454	2.85711	1.78202	5.79669	12.003	1.13553	4.29705	0.983122	0	0.897634	0	2.53217	1.92668	1.00563	0	2.02143	0.936829	3.70461	1.03035	1.81742	0.0285903	0.999885	-	2	125184421	125184885	-	465	processed_pseudogene	-	-
ENSBTAG00000051500	12.6622	10.4333	0	5.62268	6.66658	15.1472	13.5256	44.7384	18.1684	5.15647	6.88185	2.20957	6.28344	0	8.44057	10.5967	0	6.74662	4.04287	7.49464	13.2121	5.26963	1.31363	0.0289782	0.999885	ZNF389	23	30520977	30525304	-	1590	protein_coding	zinc finger protein 389 [Source:NCBI gene (formerly Entrezgene);Acc:100270749]	-
ENSBTAG00000000616	9.04441	6.63936	12.2499	8.99628	15.2379	18.7112	9.66116	0	3.40658	5.15647	0.983122	6.6287	5.38581	4.13425	2.53217	3.85335	4.02253	5.78281	7.07502	0.936829	8.91032	4.13346	1.12256	0.0290093	0.999885	GPR161	3	507209	561418	+	2340	protein_coding	G protein-coupled receptor 161 [Source:VGNC Symbol;Acc:VGNC:29566]	-
novel.3060	9.04441	6.63936	10.2082	8.99628	1.90474	16.0382	14.4917	123.303	28.3881	0	13.7637	19.8861	12.5669	6.20137	6.75246	10.5967	2.01127	1.9276	1.01072	4.68415	21.9014	7.9401	1.46147	0.0299764	0.999885	-	4	99558982	99565127	-	3457	-	- && O02751.2 RecName: Full=Craniofacial development protein 2; AltName: Full=p97 bucentaur protein && -	-
ENSBTAG00000042275	13.5666	1.89696	0	0	0.952369	0.891009	1.93223	3.27354	19.3039	4.29705	0.983122	0	0.897634	0	3.37623	1.92668	3.0169	0	0	0	4.61137	1.02006	2.15104	0.0303275	0.999885	-	9	70977616	70977688	+	73	snoRNA	-	-
novel.2960	0.904441	9.4848	0	0	0	2.67303	0	4.36472	5.67763	0.859411	0	2.20957	0	0	0	0	0	0	0	0	2.3964	0.220957	3.1651	0.030497	0.999885	-	4	20757675	20758327	+	496	-	- && - && -	-
ENSBTAG00000051751	47.0309	8.53632	29.6038	111.329	12.3808	39.2044	21.2545	9.82063	46.5566	18.0476	24.578	14.3622	40.3935	14.4699	5.9084	35.6435	10.0563	12.5294	5.05359	2.81049	34.3765	16.5805	1.04827	0.0306374	0.999885	-	21	126370	129667	-	1209	protein_coding	-	-
ENSBTAG00000046980	0	40.7847	0	12.3699	0	0	0	0	0	96.254	0	0	0	0	0	0	0	0	40.4287	0	14.9409	4.04287	6.38535	0.0309292	0.999885	KLRF2	5	100044286	100060577	-	1199	protein_coding	killer cell lectin like receptor F2 [Source:VGNC Symbol;Acc:VGNC:30686]	-
novel.778	0	19.9181	2.04164	2.24907	2.85711	2.67303	25.119	0	40.8789	43.83	5.89873	13.2574	3.59054	2.06712	1.68811	3.85335	6.0338	0.963802	3.03215	6.55781	13.9567	4.69428	1.57937	0.0321325	0.999885	-	13	51161033	51221332	+	1374	-	- && Q53H47.2 RecName: Full=Histone-lysine N-methyltransferase SETMAR; AltName: Full=SET domain and mariner transposase fusion protein; Short=Metnase; Includes: RecName: Full=Histone-lysine N-methyltransferase; Includes: RecName: Full=Transposon Hsmar1 transposase && -	-
ENSBTAG00000032106	0	4.7424	0	5.62268	0	16.0382	0	0	1.13553	1.71882	0	0	0	0	0	0	1.00563	0	2.02143	0	2.92576	0.302707	3.17104	0.0328997	0.999885	PLPP4	26	40509769	40657136	+	2002	protein_coding	phospholipid phosphatase 4 [Source:VGNC Symbol;Acc:VGNC:33047]	-
ENSBTAG00000049212	2.71332	0	2.04164	0	2.85711	0.891009	16.424	0	4.5421	1.71882	0	1.10478	1.79527	0	0.844057	0	0	0.963802	1.01072	0.936829	3.1188	0.665546	2.21838	0.0331413	0.999885	-	20	41946914	41947216	-	303	processed_pseudogene	-	-
ENSBTAG00000052052	0	6.63936	5.10411	3.37361	0	3.56404	8.69504	0	0	0.859411	0.983122	1.10478	1.79527	0	0.844057	0	0	0	0	0	2.82356	0.472723	2.56343	0.0335979	0.999885	-	11	78803229	78804392	-	1164	protein_coding	-	-
novel.1157	3.61776	17.0726	44.9162	32.6115	21.9045	12.4741	23.1868	137.489	10.2197	10.3129	5.89873	6.6287	12.5669	22.7384	14.349	15.4134	14.0789	19.276	25.2679	17.7998	31.3805	15.4018	1.02206	0.0336833	0.999885	-	16	44179735	44191564	+	2133	-	- && - && -	-
novel.2860	12.6622	6.63936	7.14575	4.49814	2.85711	0.891009	3.86446	51.2855	17.0329	4.29705	1.96624	5.52391	11.6692	1.03356	3.37623	0	0	4.81901	9.09646	2.81049	11.1173	4.02952	1.45439	0.0344432	0.999885	-	3	120945254	120946146	+	439	-	- && - && -	-
ENSBTAG00000031647	5.42664	9.4848	1.02082	8.99628	8.57132	2.67303	3.86446	0	2.27105	9.45352	0	1.10478	0.897634	0	0	0.963339	8.04507	3.85521	0	0.936829	5.17619	1.58029	1.72441	0.0346185	0.999885	LRG1	7	19596244	19599321	+	1813	protein_coding	leucine rich alpha-2-glycoprotein 1 [Source:VGNC Symbol;Acc:VGNC:30980]	-
ENSBTAG00000005750	13.5666	0	1.02082	2.24907	0	1.78202	0.966116	0	1.13553	0	0	1.10478	0	0	0	0	0	0	0	0	2.07202	0.110478	3.25205	0.0347999	0.999885	TCF15	13	60450874	60457087	+	1282	protein_coding	transcription factor 15 [Source:VGNC Symbol;Acc:VGNC:35687]	bHLH
ENSBTAG00000008158	3.61776	7.58784	5.10411	7.87175	6.66658	8.91009	4.83058	24.006	10.2197	0	3.93249	6.6287	3.59054	5.16781	3.37623	0.963339	3.0169	3.85521	0	3.74732	7.88144	3.42785	1.19538	0.0348804	0.999885	CCDC68	24	54267957	54325899	-	1590	protein_coding	coiled-coil domain containing 68 [Source:VGNC Symbol;Acc:VGNC:26910]	-
novel.3426	0	2.84544	9.1874	7.87175	9.52369	3.56404	6.76281	30.5531	7.94868	4.29705	4.91561	9.94305	2.6929	5.16781	4.22029	0.963339	0	1.9276	1.01072	0.936829	8.25539	3.17781	1.37857	0.0349999	0.999885	-	7	7897527	7900494	+	2026	-	- && - && -	-
novel.1783	5.42664	6.63936	0	1.12454	0	2.67303	3.86446	0	2.27105	0	0	0	0	0	0	0	0	0	0	1.87366	2.19991	0.187366	3.04835	0.0351111	0.999885	-	2	18270056	18270976	+	807	-	- && Q8WZ42.4 RecName: Full=Titin; AltName: Full=Connectin; AltName: Full=Rhabdomyosarcoma antigen MU-RMS-40.14 && PF00041:Fibronectin type III domain	fn3
novel.2194	0	4.7424	6.12493	0	0	1.78202	0.966116	0	9.08421	0	0	1.10478	0	0	0	0	0	0	0	0	2.26997	0.110478	3.37206	0.0353687	0.999885	-	22	40237460	40238122	-	278	-	- && - && -	-
novel.1229	0	0	0	3.37361	2.85711	0	4.83058	0	2.27105	8.59411	0	0	0	0	0.844057	0	0	0	0	0	2.19265	0.0844057	3.33109	0.0357536	0.999885	-	16	35162060	35162911	-	422	-	- && - && -	-
novel.2260	0	0	0	0	0.952369	2.67303	1.93223	9.82063	5.67763	2.57823	0	1.10478	0.897634	0	0	0	1.00563	0	0	0.936829	2.36341	0.394488	2.5602	0.0381603	0.999885	-	23	48654682	48659745	+	466	-	- && - && -	-
ENSBTAG00000033449	6.33109	10.4333	7.14575	1.12454	0.952369	13.3651	23.1868	14.1853	15.8974	6.01588	10.8143	3.31435	4.48817	0	9.28463	1.92668	0	3.85521	1.01072	5.62098	9.86375	4.03151	1.27856	0.0385325	0.999885	-	4	32735267	32783267	-	1335	protein_coding	-	-
ENSBTAG00000051553	0	0	4.08329	3.37361	7.61895	0.891009	0	26.1883	9.08421	6.87529	1.96624	2.20957	0.897634	5.16781	2.53217	0	2.01127	0.963802	0	0	5.81147	1.57485	1.88243	0.0390925	0.999885	-	16	13080542	13106135	-	345	lncRNA	-	-
ENSBTAG00000033143	14.4711	21.815	14.2915	13.4944	39.9995	144.344	182.596	625.247	115.824	149.537	146.485	82.8587	77.1966	62.0137	8.44057	28.9002	52.2929	21.2036	20.2143	17.7998	132.162	51.7406	1.35312	0.0397982	0.999885	-	2	43416111	43416743	+	633	protein_coding	-	-
ENSBTAG00000021284	7.23553	1.89696	0	1.12454	0	0.891009	3.86446	19.6413	0	0	0	0	2.6929	0	1.68811	0	0	0	0	0	3.46537	0.438102	2.87969	0.0402314	0.999885	RSPH1	1	142759178	142772547	-	1389	protein_coding	radial spoke head component 1 [Source:VGNC Symbol;Acc:VGNC:34182]	-
novel.2256	15.3755	7.58784	3.06247	21.3662	9.52369	6.23707	8.69504	63.2885	12.4908	13.7506	8.8481	14.3622	0.897634	10.3356	7.59652	2.89002	13.0732	5.78281	0	10.3051	16.1378	7.40912	1.12261	0.0402871	0.999885	-	23	47960309	47965784	+	964	-	- && Q95JR0.1 RecName: Full=Cancer-associated gene 1 protein homolog; Short=CAGE-1 [Macaca fascicularis] && -	-
novel.3204	3.61776	41.7331	1.02082	75.3439	55.2374	88.2099	72.4587	9.82063	74.9447	56.7211	8.8481	4.41913	14.3621	9.30205	27.8539	13.4867	55.3098	65.5385	8.08574	7.49464	47.9108	21.4701	1.15695	0.0406161	0.999885	-	5	31048229	31054195	-	1557	-	- && Q5ZMD1.1 RecName: Full=14-3-3 protein theta && -	-
novel.659	6.33109	0	0	1.12454	7.61895	3.56404	6.76281	20.7324	2.27105	0.859411	0.983122	0	0.897634	0	1.68811	0	0	0	0	7.49464	4.92643	1.10635	2.12973	0.0406314	0.999885	-	12	76338737	76342214	+	737	-	- && - && -	-
ENSBTAG00000046649	20.8021	17.0726	13.2707	49.4796	22.8569	57.0246	46.3735	0	14.7618	19.7664	2.94937	3.31435	10.7716	25.839	5.9084	2.89002	37.2084	8.67422	16.1715	9.36829	26.1408	12.3095	1.08988	0.0409497	0.999885	SGPP2	2	110589561	110734612	+	1447	protein_coding	sphingosine-1-phosphate phosphatase 2 [Source:VGNC Symbol;Acc:VGNC:54481]	-
novel.481	3.61776	0	1.02082	0	0.952369	0	0	16.3677	1.13553	0	0	0	0	0	0	0	0	0	0	0	2.30942	0	3.68545	0.0410098	0.999885	-	11	78261067	78262220	+	344	-	- && - && -	-
novel.320	8.13997	0.94848	5.10411	0	1.90474	1.78202	0.966116	0	12.4908	0	2.94937	0	0.897634	0	1.68811	0	0	0	0	0	3.13362	0.553511	2.46711	0.0413602	0.999885	-	10	17201282	17203314	-	333	-	- && - && -	-
ENSBTAG00000014968	10.8533	3.79392	16.3332	0	1.90474	1.78202	1.93223	44.7384	6.81315	3.43764	2.94937	0	4.48817	0	6.75246	0	4.02253	4.81901	3.03215	4.68415	9.15886	3.07478	1.55711	0.0416161	0.999885	YJEFN3	7	3791943	3802077	-	1646	protein_coding	YjeF N-terminal domain containing 3 [Source:VGNC Symbol;Acc:VGNC:97329]	-
ENSBTAG00000042757	0	2.84544	6.12493	7.87175	6.66658	3.56404	15.4578	99.2974	12.4908	0.859411	1.96624	1.10478	2.6929	1.03356	17.7252	0	15.0845	0.963802	0	5.62098	15.5178	4.6192	1.73631	0.0418088	0.999885	-	9	96045925	96046054	-	130	snoRNA	-	-
novel.2760	17.1844	9.4848	12.2499	17.9926	3.80948	4.45505	15.4578	19.6413	15.8974	2.57823	4.91561	4.41913	4.48817	7.23493	5.9084	7.70671	11.062	0.963802	0	12.1788	11.8751	5.88775	1.00282	0.0424353	0.999885	-	29	45318352	45319495	-	543	-	- && - && -	-
novel.2995	5.42664	6.63936	10.2082	3.37361	2.85711	2.67303	8.69504	15.2765	13.6263	0.859411	2.94937	3.31435	2.6929	5.16781	5.9084	0	0	6.74662	1.01072	0.936829	6.96353	2.8727	1.26184	0.0427815	0.999885	-	4	94668959	94670508	+	1197	-	- && - && -	-
novel.562	6.33109	6.63936	4.08329	5.62268	0	3.56404	0.966116	22.9148	6.81315	12.8912	5.89873	1.10478	1.79527	0	3.37623	5.78003	6.0338	0.963802	0	0.936829	6.98257	2.58895	1.42291	0.0435563	0.999885	-	11	72156599	72159145	-	2547	-	- && - && -	-
ENSBTAG00000048671	0	0	13.2707	0	0.952369	0.891009	1.93223	9.82063	0	5.15647	0.983122	0	0.897634	0	0.844057	0	2.01127	0.963802	0	0.936829	3.20234	0.663671	2.25373	0.0440992	0.999885	-	2	24865385	24866053	-	633	pseudogene	-	-
ENSBTAG00000044340	0	4.7424	0	4.49814	3.80948	9.8011	0.966116	0	12.4908	0	1.96624	2.20957	1.79527	0	0.844057	0	0	0	0	0.936829	3.6308	0.775196	2.22362	0.0445641	0.999885	U6	9	15308733	15308837	+	105	snRNA	U6 spliceosomal RNA [Source:RFAM;Acc:RF00026]	-
novel.234	8.13997	2.84544	0	0	2.85711	8.91009	3.86446	38.1913	5.67763	1.71882	1.96624	2.20957	5.38581	0	0	1.92668	3.0169	6.74662	1.01072	0	7.22048	2.22625	1.69187	0.0448384	0.999885	-	10	23283445	23284426	+	842	-	- && P06323.1 RecName: Full=T-cell receptor alpha chain V region CTL-F3; Flags: Precursor && -	-
ENSBTAG00000043959	9.94885	12.3302	14.2915	6.74721	1.90474	9.8011	11.5934	0	4.5421	15.4694	0	8.83826	5.38581	0	5.06434	0.963339	7.03943	5.78281	0	0.936829	8.66285	3.40108	1.35556	0.0450061	0.999885	PDGFC	17	42227069	42478276	+	1263	protein_coding	platelet derived growth factor C [Source:VGNC Symbol;Acc:VGNC:53915]	-
novel.966	19.8977	18.0211	2.04164	2.24907	3.80948	0	11.5934	1.09118	0	0	0	1.10478	2.6929	2.06712	1.68811	2.89002	2.01127	0.963802	4.04287	0.936829	5.87036	1.83977	1.67973	0.0457939	0.999885	-	14	56697502	56697801	+	300	-	- && - && -	-
ENSBTAG00000004582	0	3.79392	0	10.1208	3.80948	5.34606	3.86446	10.9118	2.27105	0	3.93249	0	0.897634	0	3.37623	0.963339	0	0	0	0	4.01176	0.916969	2.09472	0.0459763	0.999885	COL20A1	13	54262435	54283294	-	4181	protein_coding	collagen type XX alpha 1 chain [Source:VGNC Symbol;Acc:VGNC:27562]	-
ENSBTAG00000038476	15.3755	2.84544	1.02082	2.24907	9.52369	8.01908	4.83058	65.4708	0	6.01588	1.96624	6.6287	2.6929	7.23493	2.53217	5.78003	3.0169	5.78281	7.07502	3.74732	11.5351	4.6457	1.31337	0.0460302	0.999885	H2AC18	3	20758497	20763522	+	393	protein_coding	H2A clustered histone 18 [Source:VGNC Symbol;Acc:VGNC:83599]	-
ENSBTAG00000016864	1.80888	4.7424	0	0	0	1.78202	2.89835	0	3.40658	1.71882	0	0	0	0	0	0	0	0	0	0	1.6357	0	3.1968	0.0468646	0.999885	LBP	13	67214873	67247273	+	1924	protein_coding	lipopolysaccharide binding protein [Source:VGNC Symbol;Acc:VGNC:56192]	-
ENSBTAG00000014204	0	4.7424	2.04164	0	2.85711	6.23707	14.4917	58.9238	5.67763	4.29705	7.86497	0	2.6929	0	0	0	4.02253	6.74662	0	5.62098	9.92684	2.6948	1.87505	0.0475862	0.999885	S100A16	3	16769716	16776627	+	1513	protein_coding	S100 calcium binding protein A16 [Source:VGNC Symbol;Acc:VGNC:34241]	-
ENSBTAG00000020990	18.0888	14.2272	1.02082	7.87175	5.71421	8.01908	9.66116	49.1031	4.5421	55.0023	8.8481	9.94305	14.3621	11.3692	7.59652	4.81669	6.0338	0	6.0643	11.242	17.3251	8.02757	1.11197	0.0477762	0.999885	P2RY14	1	116847497	116879544	+	1845	protein_coding	purinergic receptor P2Y14 [Source:VGNC Symbol;Acc:VGNC:32527]	-
ENSBTAG00000020705	0	20.8666	0	10.1208	9.52369	9.8011	10.6273	19.6413	2.27105	7.7347	1.96624	2.20957	6.28344	10.3356	0	0	5.02817	1.9276	2.02143	4.68415	9.05865	3.44562	1.39862	0.0480314	0.999885	PRSS12	6	6782939	6860029	+	3852	protein_coding	serine protease 12 [Source:VGNC Symbol;Acc:VGNC:33413]	-
ENSBTAG00000040367	56.9798	3855.57	54.1036	3511.92	58.0945	49.8965	72.4587	51.2855	56.7763	1773.82	1166.97	956.742	42.1888	90.9534	26.1658	54.9103	59.3324	49.1539	56.6002	60.8939	954.092	256.391	1.8959	0.0484173	0.999885	-	2	92575447	92576061	-	615	protein_coding	-	-
ENSBTAG00000001187	0	0	0	0	0	4.45505	3.86446	25.0972	15.8974	5.15647	0	0	0	0	0.844057	2.89002	5.02817	0	0	0.936829	5.44705	0.969907	2.4838	0.0488464	0.999885	RASL10A	17	68588587	68591488	-	1545	protein_coding	RAS like family 10 member A [Source:VGNC Symbol;Acc:VGNC:33752]	-
novel.878	6.33109	8.53632	1.02082	1.12454	9.52369	9.8011	6.76281	0	15.8974	0	0.983122	1.10478	8.97634	0	0.844057	0	4.02253	0	0	0	5.89977	1.59308	1.87634	0.0495407	0.999885	-	13	42906444	42910761	-	589	-	- && - && -	-

## Sheet: day 60 downregulated
gene_id	AMW 1	AMW 2	AMW 3	AMW 4	AMW 5	AMW 6	AMW 7	AMW 8	AMW 9	AMW 10	Control 1	Control 2	Control 3	Control 4	Control 5	Control 6	Control 7	Control 8	Control 9	Control 10	AMW	Control	log2FoldChange	pvalue	padj	gene_name	gene_chr	gene_start	gene_end	gene_strand	gene_length	gene_biotype	gene_description	tf_family
ENSBTAG00000026461	23.5155	35.0938	45.937	47.2305	33.3329	63.2617	28.9835	13.0942	45.421	24.0635	59.9704	47.5057	114	86.8192	107.195	61.6537	59.3324	63.6109	60.643	64.6412	35.9933	72.5371	-1.01371	6.17328e-05	0.999885	CACNA1H	25	930615	988927	+	7650	protein_coding	calcium voltage-gated channel subunit alpha1 H [Source:VGNC Symbol;Acc:VGNC:26678]	-
novel.171	0	0	0	0	1.90474	0.891009	0	0	0	0	4.91561	3.31435	2.6929	8.26849	11.8168	0	0	1.9276	10.1072	4.68415	0.279575	4.77271	-3.85589	0.000263249	0.999885	-	1	144935772	144937645	-	1874	-	- && - && -	-
ENSBTAG00000051242	10.8533	9.4848	0	1.12454	4.76184	13.3651	0.966116	0	10.2197	1.71882	26.5443	13.2574	8.97634	23.7719	19.4133	17.3401	26.1465	9.63802	18.1929	18.7366	5.24943	18.2017	-1.7828	0.000478442	0.999885	-	18	1815975	1819727	-	2357	lncRNA	-	-
ENSBTAG00000053752	0	1.89696	1.02082	0	0	4.45505	3.86446	0	4.5421	3.43764	7.86497	3.31435	21.5432	20.6712	10.9727	15.4134	6.0338	0	3.03215	8.43147	1.9217	9.72774	-2.33202	0.00106273	0.999885	-	29	39890047	39891375	-	1329	protein_coding	-	-
ENSBTAG00000024115	0	4.7424	3.06247	4.49814	1.90474	0.891009	4.83058	0	7.94868	0	2.94937	9.94305	8.97634	0	5.06434	20.2301	44.2479	13.4932	17.1822	6.55781	2.7878	12.8644	-2.22513	0.00143192	0.999885	FOXO6	3	104816227	104836692	-	1789	protein_coding	forkhead box O6 [Source:VGNC Symbol;Acc:VGNC:59182]	Fork_head
ENSBTAG00000050857	0	0	0	0	0	0	0	0	0	0	1.96624	3.31435	1.79527	0	3.37623	7.70671	0	0.963802	4.04287	2.81049	0	2.5976	-3.84305	0.00183252	0.999885	-	11	27843796	27844014	+	219	protein_coding	-	-
ENSBTAG00000050181	0	0.94848	0	0	1.90474	2.67303	0	0	2.27105	0.859411	6.88185	8.83826	0.897634	14.4699	1.68811	8.67005	8.04507	0.963802	0	4.68415	0.865671	5.51388	-2.65174	0.0023151	0.999885	-	1	88314453	88323208	-	912	protein_coding	-	-
ENSBTAG00000003414	0	1.89696	6.12493	6.74721	1.90474	4.45505	0.966116	0	4.5421	0.859411	10.8143	12.1526	5.38581	19.6377	7.59652	3.85335	16.0901	5.78281	3.03215	6.55781	2.74965	9.09032	-1.74247	0.00234732	0.999885	SAXO2	21	24055078	24073717	+	3265	protein_coding	stabilizer of axonemal microtubules 2 [Source:VGNC Symbol;Acc:VGNC:34302]	-
ENSBTAG00000051011	0	0	0	0	0	0	0.966116	0	0	0	6.88185	4.41913	2.6929	5.16781	0	9.63339	8.04507	0	0	0	0.0966116	3.68401	-4.05446	0.00234972	0.999885	-	15	55649776	55652571	-	2326	lncRNA	-	-
ENSBTAG00000043207	0	0.94848	0	0	0	2.67303	1.93223	0	7.94868	0	5.89873	6.6287	13.4645	0	19.4133	9.63339	4.02253	11.5656	7.07502	0.936829	1.35024	7.86387	-2.57722	0.0025629	0.999885	-	16	55237829	55237908	-	80	snoRNA	-	-
novel.588	0	3.79392	4.08329	2.24907	1.90474	2.67303	0	0	2.27105	0.859411	5.89873	8.83826	7.18107	12.4027	7.59652	4.81669	10.0563	3.85521	3.03215	0.936829	1.78345	6.46145	-1.86085	0.00282387	0.999885	-	11	101930144	101936846	-	824	-	- && - && -	-
ENSBTAG00000018069	0	0	0	0	0	0.891009	0	0	3.40658	0	12.7806	5.52391	11.6692	2.06712	5.06434	0	0	0	6.0643	2.81049	0.429759	4.598	-3.51272	0.00283861	0.999885	TNFSF15	8	103968196	103988784	-	1335	protein_coding	TNF superfamily member 15 [Source:VGNC Symbol;Acc:VGNC:36174]	-
ENSBTAG00000030426	57.8842	56.9088	27.5622	35.9851	83.8085	90.883	64.7297	88.3856	65.8605	94.5352	288.055	87.2778	233.385	41.3425	313.989	66.4704	16.0901	184.086	89.9538	148.019	66.6543	146.867	-1.13985	0.00284772	0.999885	-	5	99732061	99752814	-	1239	protein_coding	-	-
ENSBTAG00000013103	9.94885	82.5178	24.4997	3.37361	6.66658	5.34606	19.3223	14.1853	19.3039	0	11.7975	277.3	61.0391	260.458	25.3217	2.89002	47.2648	105.054	39.418	23.4207	18.5164	85.3964	-2.20472	0.00307942	0.999885	COL1A1	19	36457658	36474513	+	4838	protein_coding	collagen type I alpha 1 chain [Source:VGNC Symbol;Acc:VGNC:27560]	-
ENSBTAG00000010256	7.23553	24.6605	8.16658	8.99628	10.4761	12.4741	10.6273	0	23.846	12.8912	81.5991	22.0957	19.748	38.2418	16.8811	22.1568	11.062	15.4208	23.2465	27.1681	11.9374	27.762	-1.21625	0.00413308	0.999885	TMEM170B	23	44802116	44835671	-	399	protein_coding	transmembrane protein 170B [Source:VGNC Symbol;Acc:VGNC:54241]	-
novel.2573	0	0	0	4.49814	0	0	0	0	2.27105	0	2.94937	6.6287	1.79527	4.13425	4.22029	5.78003	5.02817	8.67422	1.01072	0.936829	0.676919	4.11578	-2.71376	0.00429781	0.999885	-	27	25884540	25904058	+	1256	-	- && - && -	-
ENSBTAG00000017836	0	1.89696	0	0	0.952369	0	0	0	1.13553	0	0.983122	1.10478	4.48817	9.30205	3.37623	1.92668	6.0338	1.9276	0	1.87366	0.398486	3.10161	-2.94339	0.0043271	0.999885	ZFP57	23	28938566	28943319	+	3002	protein_coding	ZFP57 zinc finger protein [Source:VGNC Symbol;Acc:VGNC:37165]	zf-C2H2
ENSBTAG00000050337	0	0	0	0	0.952369	0	0	0	3.40658	0	2.94937	3.31435	1.79527	0	5.06434	5.78003	0	0.963802	12.1286	4.68415	0.435895	3.66799	-3.18607	0.00446638	0.999885	-	23	52304864	52306174	+	1006	lncRNA	-	-
ENSBTAG00000001183	66.0242	61.6512	12.2499	0	40.9519	13.3651	31.8818	13.0942	12.4908	24.9229	36.3755	103.85	77.1966	56.8459	57.3959	50.0936	57.3211	73.249	31.3322	88.062	27.6632	63.1721	-1.18619	0.00455696	0.999885	KLHL33	10	26692917	26702595	+	4405	protein_coding	kelch like family member 33 [Source:VGNC Symbol;Acc:VGNC:30659]	-
ENSBTAG00000012116	37.9865	7.58784	12.2499	12.3699	18.095	14.2561	12.5595	0	4.5421	12.8912	31.4599	7.73348	35.0077	48.5774	17.7252	18.3034	46.2591	76.1404	15.1608	26.2312	13.2538	32.2599	-1.27588	0.00474933	0.999885	HNF4A	13	72825552	72853312	+	2639	protein_coding	hepatocyte nuclear factor 4 alpha [Source:VGNC Symbol;Acc:VGNC:29891]	RXR-like
novel.883	0	0	0	1.12454	0.952369	0	0	0	0	3.43764	0	3.31435	7.18107	0	2.53217	2.89002	13.0732	3.85521	5.05359	4.68415	0.551455	4.25838	-2.90201	0.00488064	0.999885	-	13	46354248	46366120	-	683	-	- && - && -	-
ENSBTAG00000031462	0	0.94848	0	3.37361	2.85711	0	0.966116	2.18236	9.08421	4.29705	17.6962	4.41913	50.2675	4.13425	53.1756	0	1.00563	0	5.05359	1.87366	2.37089	13.7626	-2.55641	0.00490509	0.999885	FAM209A	13	59442370	59443937	-	625	protein_coding	family with sequence similarity 209, member A [Source:NCBI gene (formerly Entrezgene);Acc:784495]	-
novel.655	0	0	5.10411	0	0.952369	0	0	0	1.13553	0	0	3.31435	3.59054	7.23493	5.9084	7.70671	0	13.4932	7.07502	1.87366	0.7192	5.01968	-2.83218	0.00540972	0.999885	-	12	74711859	74717502	+	423	-	- && - && -	-
ENSBTAG00000027525	389.814	265.575	374.642	571.264	445.709	366.205	357.463	498.67	250.951	317.982	281.173	247.471	315.07	434.096	271.786	355.472	390.186	2008.56	2246.82	1510.17	383.827	806.081	-1.07054	0.00563266	0.999885	-	15	45917256	45918356	+	1101	protein_coding	-	-
ENSBTAG00000030690	8.13997	10.4333	8.16658	16.868	16.1903	33.8584	19.3223	8.72945	4.5421	16.3288	27.5274	6.6287	23.3385	105.423	15.193	117.527	6.0338	43.3711	17.1822	9.36829	14.2579	37.1594	-1.37763	0.00643044	0.999885	RADIL	25	39135358	39189367	+	2770	protein_coding	Rap associating with DIL domain [Source:VGNC Symbol;Acc:VGNC:33691]	-
ENSBTAG00000046587	0	9.4848	0	6.74721	4.76184	2.67303	4.83058	0	4.5421	5.15647	7.86497	9.94305	8.97634	32.0404	6.75246	12.5234	12.0676	9.63802	13.1393	0.936829	3.8196	11.3882	-1.5721	0.00686173	0.999885	CST6	29	44101043	44102573	+	655	protein_coding	cystatin E/M [Source:NCBI gene (formerly Entrezgene);Acc:503685]	-
ENSBTAG00000004207	13.5666	4.7424	11.229	1.12454	9.52369	13.3651	7.72892	0	6.81315	10.3129	35.3924	6.6287	15.2598	13.4363	14.349	12.5234	24.1352	48.1901	6.0643	13.1156	7.84064	18.9095	-1.25872	0.00735464	0.999885	CD93	13	41878359	41882281	-	3684	protein_coding	CD93 molecule [Source:VGNC Symbol;Acc:VGNC:52749]	-
novel.2077	0	13.2787	9.1874	8.99628	5.71421	8.91009	9.66116	0	13.6263	7.7347	14.7468	4.41913	43.0864	10.3356	25.3217	24.0835	33.1859	10.6018	18.1929	7.49464	7.71089	19.1468	-1.31766	0.00742186	0.999885	-	21	69685991	69690509	+	1434	-	- && - && -	-
ENSBTAG00000039714	0	17.0726	0	0	1.90474	4.45505	1.93223	0	1.13553	0.859411	12.7806	35.3531	10.7716	4.13425	33.7623	19.2668	0	2.89141	18.1929	0	2.73596	13.7153	-2.3145	0.00872899	0.999885	-	NKLS02000910.1	775192	957150	-	3588	protein_coding	-	-
novel.1017	0	0	0	1.12454	0	0	0	2.18236	5.67763	5.15647	10.8143	8.83826	6.28344	0	5.06434	23.1201	1.00563	10.6018	11.1179	0	1.4141	7.68459	-2.45678	0.00934582	0.999885	-	14	37186761	37188642	-	1882	-	- && - && -	-
ENSBTAG00000001297	0	0	0	3.37361	1.90474	0	0	0	0	0	2.94937	0	8.97634	11.3692	0	0	2.01127	15.4208	0	10.3051	0.527834	5.10321	-3.3462	0.00979943	0.999885	-	2	127619034	127660308	+	1688	protein_coding	-	-
ENSBTAG00000053511	0	11.3818	9.1874	7.87175	10.4761	8.91009	5.79669	30.5531	13.6263	5.15647	19.6624	9.94305	19.748	28.9397	19.4133	31.7902	15.0845	16.3846	31.3322	16.8629	10.296	20.9161	-1.03579	0.0103141	0.999885	-	23	50766605	50773258	+	1137	protein_coding	-	-
ENSBTAG00000005231	0	0	6.12493	0	5.71421	6.23707	6.76281	6.54708	12.4908	9.45352	4.91561	19.8861	14.3621	24.8055	14.349	20.2301	17.0958	11.5656	3.03215	8.43147	5.33304	13.8673	-1.38038	0.0103788	0.999885	CFAP74	16	50775398	50830785	+	4383	protein_coding	cilia and flagella associated protein 74 [Source:HGNC Symbol;Acc:HGNC:29368]	-
ENSBTAG00000049874	0	0	2.04164	0	0	0	0	0	0	0	0	8.83826	3.59054	4.13425	1.68811	0	0	3.85521	0	7.49464	0.204164	2.9601	-3.45054	0.0123812	0.999885	-	5	119946290	119956511	-	1075	lncRNA	-	-
ENSBTAG00000048528	0	0	0	1.12454	2.85711	1.78202	0.966116	0	4.5421	7.7347	18.6793	5.52391	4.48817	5.16781	0	11.5601	12.0676	2.89141	7.07502	2.81049	1.90066	7.02638	-1.87029	0.0144777	0.999885	-	21	31178298	31179782	-	1485	protein_coding	-	-
ENSBTAG00000049773	0	1.89696	2.04164	2.24907	0.952369	3.56404	0	1.09118	3.40658	0	1.96624	4.41913	4.48817	17.5705	10.9727	7.70671	5.02817	0	1.01072	1.87366	1.52018	5.50361	-1.87583	0.0146521	0.999885	-	5	22473276	22473379	+	104	misc_RNA	-	-
novel.404	0	0	0	0	0	0	2.89835	0	0	0.859411	0	2.20957	0	0	7.59652	14.4501	1.00563	0.963802	2.02143	6.55781	0.375776	3.48048	-3.11357	0.0146937	0.999885	-	10	88811004	88815484	-	504	-	- && - && -	-
ENSBTAG00000043574	20.8021	13.2787	9.1874	10.1208	21.9045	9.8011	10.6273	4.36472	12.4908	5.15647	12.7806	2.20957	9.87398	21.7048	10.9727	26.0101	28.1577	42.4073	69.7395	23.4207	11.7734	24.7277	-1.06763	0.0152114	0.999885	-	MT	7304	7372	+	69	Mt_tRNA	-	-
ENSBTAG00000053533	0	0.94848	0	1.12454	1.90474	0	0	0	2.27105	1.71882	0.983122	0	2.6929	0	5.9084	2.89002	3.0169	6.74662	9.09646	5.62098	0.796763	3.69554	-2.23172	0.0152193	0.999885	AKAIN1	24	38747514	38750089	-	204	protein_coding	A-kinase anchor inhibitor 1 [Source:HGNC Symbol;Acc:HGNC:28285]	-
ENSBTAG00000048991	0	2.84544	0	0	0.952369	0.891009	0.966116	4.36472	1.13553	5.15647	4.91561	5.52391	5.38581	6.20137	9.28463	12.5234	0	4.81901	4.04287	1.87366	1.63116	5.45703	-1.73269	0.0152816	0.999885	REC114	10	20189613	20373267	+	1090	protein_coding	REC114 meiotic recombination protein [Source:HGNC Symbol;Acc:HGNC:25065]	-
ENSBTAG00000031377	0	0	0	0	0	0	0	0	1.13553	0	5.89873	3.31435	0.897634	7.23493	0	2.89002	0	0	4.04287	0	0.113553	2.42785	-3.44985	0.0155513	0.999885	SYCP2L	23	45261108	45302248	-	2146	protein_coding	synaptonemal complex protein 2 like [Source:VGNC Symbol;Acc:VGNC:54239]	-
ENSBTAG00000003183	2.71332	4.7424	3.06247	8.99628	1.90474	6.23707	6.76281	0	7.94868	5.15647	5.89873	2.20957	8.97634	11.3692	15.193	2.89002	3.0169	15.4208	27.2894	22.4839	4.75242	11.4748	-1.27904	0.015587	0.999885	NTN4	5	60031676	60161682	-	3585	protein_coding	netrin 4 [Source:VGNC Symbol;Acc:VGNC:32306]	-
ENSBTAG00000040144	141.997	22.7635	182.727	306.998	196.188	52.5696	19.3223	36.009	119.23	55.8617	358.839	205.49	102.33	249.088	97.9106	210.008	110.62	251.552	575.098	156.451	113.367	231.739	-1.03217	0.0156445	0.999885	-	1	57570680	57586854	-	1060	protein_coding	-	-
ENSBTAG00000005093	0	4.7424	31.6455	4.49814	0.952369	2.67303	0	0	1.13553	3.43764	3.93249	6.6287	0.897634	10.3356	5.06434	18.3034	4.02253	3.85521	5.05359	3.74732	4.90846	6.18409	-1.58751	0.0156901	0.999885	CES2	18	34638138	34650196	+	2021	protein_coding	carboxylesterase 2 [Source:VGNC Symbol;Acc:VGNC:27229]	-
novel.1812	0	0	3.06247	0	0	0	0	0	3.40658	0	5.89873	6.6287	1.79527	2.06712	5.9084	6.74337	0	2.89141	2.02143	0.936829	0.646904	3.48913	-2.49772	0.0158211	0.999885	-	2	65481681	65486608	+	598	-	- && P11369.2 RecName: Full=LINE-1 retrotransposable element ORF2 protein; Short=ORF2p; AltName: Full=Long interspersed element-1; Short=L1; AltName: Full=Retrovirus-related Pol polyprotein LINE-1; Includes: RecName: Full=Reverse transcriptase; Includes: RecName: Full=Endonuclease && -	-
ENSBTAG00000045579	0.904441	0	1.02082	0	1.90474	1.78202	0	0	0	0.859411	0	0	1.79527	18.6041	0.844057	4.81669	3.0169	0.963802	5.05359	1.87366	0.647143	3.69681	-2.46682	0.0159334	0.999885	-	20	87174	87575	+	402	protein_coding	-	-
novel.3055	0	1.89696	1.02082	0	1.90474	0	1.93223	0	0	0.859411	0.983122	7.73348	4.48817	7.23493	4.22029	7.70671	0	0.963802	0	3.74732	0.761416	3.70778	-2.25861	0.0160864	0.999885	-	4	94627184	94628696	-	286	-	- && - && -	-
ENSBTAG00000012991	0	0.94848	0	0	0.952369	0	0	0	1.13553	0	16.7131	3.31435	1.79527	0	0.844057	0	0	0	6.0643	0.936829	0.303637	2.96679	-3.16524	0.0166845	0.999885	PRUNE2	8	52760745	52887222	-	7884	protein_coding	prune homolog 2 with BCH domain [Source:VGNC Symbol;Acc:VGNC:33429]	-
ENSBTAG00000030416	0	0	0	1.12454	2.85711	0.891009	0.966116	0	0	0	0	0	2.6929	11.3692	0.844057	0	0	25.0589	0	11.242	0.583877	5.12069	-3.12815	0.0168887	0.999885	-	18	61486796	61488199	+	1404	protein_coding	-	-
ENSBTAG00000051311	0	3.79392	0	4.49814	4.76184	2.67303	3.86446	0	9.08421	0.859411	11.7975	6.6287	8.97634	9.30205	10.1287	3.85335	9.0507	2.89141	6.0643	5.62098	2.9535	7.4314	-1.35374	0.017025	0.999885	-	3	57284098	57285513	+	1416	protein_coding	-	-
ENSBTAG00000052658	9.04441	19.9181	16.3332	30.3625	39.0471	67.7167	23.1868	48.012	35.2013	63.5964	294.937	38.6674	107.716	7.23493	201.73	50.0936	20.1127	23.1313	12.1286	59.0203	35.2418	81.4771	-1.20939	0.0186794	0.999885	NKG2A	5	99539090	99544252	+	1324	protein_coding	NKG2-A/NKG2-B type II integral membrane protein-like [Source:NCBI gene (formerly Entrezgene);Acc:514897]	-
ENSBTAG00000006515	9.04441	19.9181	10.2082	10.1208	3.80948	17.8202	6.76281	0	14.7618	5.15647	19.6624	22.0957	48.4723	21.7048	40.5148	18.3034	20.1127	3.85521	2.02143	20.6102	9.76023	21.7353	-1.15666	0.0187259	0.999885	ESPN	16	46910358	46943809	-	3426	protein_coding	espin [Source:HGNC Symbol;Acc:HGNC:13281]	-
ENSBTAG00000010057	22.611	82.5178	16.3332	34.8606	8.57132	31.1853	28.0174	0	18.1684	18.0476	17.6962	67.3918	18.8503	128.162	20.2574	33.7169	53.2986	72.2852	22.2358	157.387	26.0313	59.1281	-1.18175	0.0187352	0.999885	GZMB	21	34876603	34880233	-	1076	protein_coding	granzyme B [Source:HGNC Symbol;Acc:HGNC:4709]	-
ENSBTAG00000012919	14.4711	2.84544	0	10.1208	8.57132	6.23707	2.89835	5.4559	4.5421	1.71882	15.7299	7.73348	14.3621	19.6377	29.542	4.81669	26.1465	9.63802	0	12.1788	5.68609	13.9785	-1.3004	0.0188008	0.999885	MMP15	18	25939947	25960720	+	3613	protein_coding	matrix metallopeptidase 15 [Source:VGNC Symbol;Acc:VGNC:31520]	-
ENSBTAG00000039524	46.1265	34.1453	12.2499	21.3662	50.4755	40.0954	69.5603	6.54708	164.651	62.737	131.738	32.0387	78.0942	27.9062	138.425	79.9571	52.2929	181.195	84.9003	227.65	50.7954	103.42	-1.02729	0.0188924	0.999885	-	5	74501674	74571162	-	1008	protein_coding	-	-
novel.2214	0	0	0	0	0.952369	0	0	0	0	0	8.8481	3.31435	0.897634	0	2.53217	1.92668	0	0	0	5.62098	0.0952369	2.31399	-3.38711	0.0191028	0.999885	-	22	58123343	58128153	-	259	-	- && - && -	-
ENSBTAG00000047446	0	0.94848	0	8.99628	0.952369	3.56404	8.69504	0	3.40658	2.57823	5.89873	15.467	5.38581	4.13425	16.8811	4.81669	15.0845	2.89141	4.04287	6.55781	2.9141	8.11602	-1.48926	0.020277	0.999885	bta-mir-2285an	17	54332066	54332124	-	59	miRNA	bta-mir-2285an [Source:miRBase;Acc:MI0038182]	-
ENSBTAG00000049984	0	4.7424	0	0	0	0	0	0	3.40658	0	9.83122	8.83826	14.3621	6.20137	0	11.5601	3.0169	0.963802	0	0	0.814898	5.47738	-2.76496	0.0203112	0.999885	-	1	79202424	79203656	-	1233	protein_coding	-	-
ENSBTAG00000020198	0	0.94848	0	0	3.80948	1.78202	1.93223	0	0	1.71882	1.96624	5.52391	9.87398	0	3.37623	2.89002	5.02817	1.9276	4.04287	3.74732	1.0191	3.83763	-1.87385	0.0207916	0.999885	METRN	25	606827	617065	+	2065	protein_coding	meteorin, glial cell differentiation regulator [Source:VGNC Symbol;Acc:VGNC:31398]	-
ENSBTAG00000046100	0	0	0	0	0	0	0	0	1.13553	0.859411	0.983122	1.10478	4.48817	12.4027	0.844057	0.963339	0	0	2.02143	0	0.199494	2.28076	-3.07295	0.0208195	0.999885	-	26	14055286	14056972	+	414	pseudogene	-	-
novel.3615	0	0.94848	0	0	1.90474	0	0	0	3.40658	0	11.7975	4.41913	8.97634	6.20137	2.53217	0	2.01127	0	0	1.87366	0.62598	3.78114	-2.63259	0.0213403	0.999885	-	8	42024011	42039723	+	319	-	- && - && -	-
novel.3843	0.904441	0.94848	0	0	8.57132	9.8011	9.66116	6.54708	2.27105	3.43764	12.7806	1.10478	6.28344	19.6377	7.59652	2.89002	27.1521	20.2398	10.1072	6.55781	4.21423	11.435	-1.43079	0.021596	0.999885	-	NKLS02000103.1	403	1283	-	669	-	- && - && -	-
ENSBTAG00000020548	0.904441	0	0	0	1.90474	4.45505	1.93223	0	1.13553	0	4.91561	1.10478	1.79527	6.20137	5.06434	1.92668	4.02253	0.963802	8.08574	3.74732	1.0332	3.78274	-1.8405	0.0217049	0.999885	AZIN2	2	120568184	120614958	-	2623	protein_coding	antizyme inhibitor 2 [Source:VGNC Symbol;Acc:VGNC:55327]	-
ENSBTAG00000008479	0	0	0	0	0.952369	0	0	0	0	0	16.7131	5.52391	0	0	0	6.74337	0	0	50.5359	0	0.0952369	7.95162	-5.16665	0.0217096	0.999885	CXCL13	6	92284631	92291191	+	1249	protein_coding	C-X-C motif chemokine ligand 13 [Source:VGNC Symbol;Acc:VGNC:27849]	-
ENSBTAG00000021466	9.94885	41.7331	2.04164	0	7.61895	4.45505	2.89835	0	0	20.6259	16.7131	186.708	61.0391	52.7116	2.53217	2.89002	36.2028	5.78281	8.08574	4.68415	8.93218	37.735	-2.0724	0.0236937	0.999885	COL3A1	2	7375289	7414912	-	5405	protein_coding	collagen type III alpha 1 chain [Source:VGNC Symbol;Acc:VGNC:27565]	-
ENSBTAG00000015027	0	0	0	0	0	0	0.966116	0	0	0	0.983122	3.31435	2.6929	0	3.37623	0.963339	0	2.89141	0	3.74732	0.0966116	1.79687	-3.0263	0.0244333	0.999885	-	8	74707747	74718631	-	1158	protein_coding	-	-
ENSBTAG00000054382	0	0	0	0	1.90474	0.891009	1.93223	0	2.27105	0.859411	0	18.7813	3.59054	0	4.22029	6.74337	8.04507	0	0	1.87366	0.785844	4.32542	-2.45592	0.0244504	0.999885	-	7	49845404	49853104	+	839	lncRNA	-	-
ENSBTAG00000025597	0	0	0	0	0.952369	0	0	0	0	0	8.8481	2.20957	0	0	2.53217	7.70671	0	3.85521	0	0	0.0952369	2.51518	-3.50701	0.0245163	0.999885	GRIN3B	7	43514607	43523552	+	3093	protein_coding	glutamate ionotropic receptor NMDA type subunit 3B [Source:VGNC Symbol;Acc:VGNC:55211]	-
novel.2335	0	0.94848	0	1.12454	0	0	0.966116	0	0	1.71882	0	4.41913	0.897634	2.06712	0.844057	1.92668	5.02817	3.85521	4.04287	0.936829	0.475795	2.40177	-2.289	0.0246336	0.999885	-	24	2663069	2664088	+	277	-	- && - && -	-
ENSBTAG00000039686	0	9.4848	5.10411	4.49814	6.66658	2.67303	3.86446	0	10.2197	5.15647	12.7806	6.6287	25.1338	8.26849	10.1287	20.2301	8.04507	2.89141	8.08574	4.68415	4.76673	10.6877	-1.17367	0.025006	0.999885	ACOT11	3	91689838	91739355	-	2944	protein_coding	acyl-CoA thioesterase 11 [Source:VGNC Symbol;Acc:VGNC:25547]	-
ENSBTAG00000042803	0	0	0	1.12454	0	0	0	0	1.13553	0	1.96624	0	0	5.16781	3.37623	4.81669	0	1.9276	4.04287	0	0.226006	2.12974	-2.97847	0.0252174	0.999885	-	7	1761656	1761785	-	130	snoRNA	-	-
ENSBTAG00000052842	0.904441	8.53632	4.08329	3.37361	4.76184	5.34606	0	0	3.40658	1.71882	0	4.41913	0	16.537	5.9084	8.67005	8.04507	22.1674	9.09646	19.6734	3.2131	9.4517	-1.55326	0.025629	0.999885	-	22	43669107	43669567	-	314	protein_coding	-	-
novel.850	0	3.79392	3.06247	2.24907	0	4.45505	0.966116	0	2.27105	4.29705	8.8481	14.3622	2.6929	7.23493	14.349	4.81669	3.0169	3.85521	0	2.81049	2.10947	6.19864	-1.54338	0.0260303	0.999885	-	13	16971386	16999404	-	2049	-	- && - && -	-
novel.2583	0	0	3.06247	0	0	1.78202	0	0	5.67763	0.859411	3.93249	2.20957	5.38581	0	5.06434	2.89002	3.0169	5.78281	9.09646	3.74732	1.13815	4.11257	-1.89113	0.0260602	0.999885	-	27	37733267	37734424	+	228	-	- && - && -	-
novel.2092	0	10.4333	11.229	0	2.85711	2.67303	3.86446	0	2.27105	0.859411	11.7975	1.10478	1.79527	45.4767	6.75246	6.74337	8.04507	8.67422	3.03215	10.3051	3.41874	10.3727	-1.59671	0.0268044	0.999885	-	21	20248700	20262161	-	950	-	- && - && -	-
novel.2801	0	0	0	0	0	0	0	0	0	0	0	0	5.38581	4.13425	1.68811	0	0	0	8.08574	4.68415	0	2.39781	-3.72732	0.0270545	0.999885	-	3	18952413	18953062	+	650	-	- && - && -	-
ENSBTAG00000016429	246.912	19.9181	46.9578	24.7398	19.9997	24.9483	15.4578	27.2795	5.67763	95.3946	22.6118	23.2004	15.2598	225.316	22.7895	37.5702	204.144	42.4073	50.5359	26.2312	52.7286	67.0066	-1.10311	0.0273133	0.999885	TMEM205	7	15749276	15751958	-	754	protein_coding	transmembrane protein 205 [Source:VGNC Symbol;Acc:VGNC:36027]	-
ENSBTAG00000004653	17.1844	0.94848	3.06247	6.74721	14.2855	6.23707	2.89835	0	1.13553	2.57823	27.5274	29.8291	15.2598	12.4027	8.44057	10.5967	3.0169	2.89141	3.03215	26.2312	5.50772	13.9228	-1.32697	0.0274472	0.999885	ADGRA3	6	41984735	42116814	-	4161	protein_coding	adhesion G protein-coupled receptor A3 [Source:VGNC Symbol;Acc:VGNC:25657]	-
ENSBTAG00000003022	0	0.94848	3.06247	0	0.952369	0	0	0	0	0	4.91561	0	9.87398	0	0	7.70671	2.01127	9.63802	0	0.936829	0.496331	3.50824	-2.80956	0.0275774	0.999885	CAMP	22	51574749	51576697	-	576	protein_coding	cathelicidin antimicrobial peptide [Source:NCBI gene (formerly Entrezgene);Acc:317650]	-
ENSBTAG00000046418	0.904441	0.94848	0	0	0	2.67303	0	0	4.5421	0	0.983122	9.94305	5.38581	0	7.59652	1.92668	2.01127	3.85521	9.09646	0	0.906805	4.07981	-2.18559	0.027816	0.999885	RNF224	11	106243655	106244125	+	471	protein_coding	ring finger protein 224 [Source:VGNC Symbol;Acc:VGNC:34058]	-
ENSBTAG00000024137	0	1.89696	4.08329	0	1.90474	1.78202	6.76281	0	3.40658	4.29705	4.91561	8.83826	9.87398	7.23493	15.193	12.5234	0	2.89141	11.1179	0	2.41334	7.25885	-1.58381	0.0289279	0.999885	PTCH2	3	101179099	101195422	+	5179	protein_coding	patched 2 [Source:VGNC Symbol;Acc:VGNC:33492]	-
ENSBTAG00000054745	0	0	0	5.62268	0	0	0	0	0	0	0	3.31435	0.897634	13.4363	2.53217	3.85335	1.00563	0	8.08574	1.87366	0.562268	3.49988	-2.77081	0.0290668	0.999885	-	29	49510742	49513379	+	1810	lncRNA	-	-
ENSBTAG00000052042	2.71332	6.63936	1.02082	4.49814	7.61895	2.67303	1.93223	1.09118	0	2.57823	8.8481	3.31435	5.38581	8.26849	4.22029	0.963339	5.02817	7.71042	11.1179	17.7998	3.07653	7.26566	-1.22889	0.0291366	0.999885	-	X	14305439	14305987	-	501	pseudogene	-	-
ENSBTAG00000001346	0	0	0	0	0	0	0.966116	0	0	0	0	0	0.897634	8.26849	5.06434	0	1.00563	0.963802	5.05359	0	0.0966116	2.12535	-3.26391	0.0293445	0.999885	STRA8	4	98862169	98885072	+	1765	protein_coding	stimulated by retinoic acid 8 [Source:VGNC Symbol;Acc:VGNC:53678]	-
novel.3744	0	0	0	0	0	0	0	0	0	0	6.88185	2.20957	0	0	2.53217	3.85335	0	0	8.08574	0	0	2.35627	-3.69985	0.0295222	0.999885	-	9	36961777	36962766	+	333	-	- && - && -	-
ENSBTAG00000009153	0	3.79392	1.02082	1.12454	1.90474	0.891009	0	0	3.40658	5.15647	7.86497	5.52391	5.38581	3.10068	5.06434	3.85335	8.04507	1.9276	6.0643	0.936829	1.72981	4.77669	-1.45116	0.0295306	0.999885	MLXIPL	25	33613971	33632441	+	3238	protein_coding	MLX interacting protein like [Source:VGNC Symbol;Acc:VGNC:31510]	bHLH
novel.2460	0	0	0	0	0	0	0	0	0	0	0	0	0	11.3692	0	2.89002	2.01127	2.89141	0	4.68415	0	2.3846	-3.71618	0.0296154	0.999885	-	25	9901945	9902909	-	538	-	- && - && -	-
ENSBTAG00000000310	0	0	0	0	0	0	0	0	0	0	1.96624	6.6287	2.6929	8.26849	0	0	4.02253	0	0	0	0	2.35789	-3.69655	0.0300513	0.999885	MFAP5	5	101190160	101203715	+	1975	protein_coding	microfibril associated protein 5 [Source:VGNC Symbol;Acc:VGNC:31425]	-
ENSBTAG00000053905	8.13997	3.79392	3.06247	2.24907	2.85711	7.12807	2.89835	2.18236	2.27105	6.87529	1.96624	4.41913	11.6692	7.23493	5.06434	9.63339	5.02817	18.3122	20.2143	4.68415	4.14577	8.82262	-1.06881	0.0303857	0.999885	-	4	31551687	31554228	+	348	lncRNA	-	-
ENSBTAG00000014197	0	0	0	2.24907	1.90474	4.45505	0	7.63826	1.13553	4.29705	16.7131	6.6287	15.2598	0	13.5049	1.92668	0	23.1313	0	6.55781	2.16797	8.37222	-1.95438	0.0313664	0.999885	SLC38A4	5	33400460	33483891	+	2076	protein_coding	solute carrier family 38 member 4 [Source:VGNC Symbol;Acc:VGNC:34851]	-
ENSBTAG00000010738	0	0	0	2.24907	0.952369	0	0.966116	7.63826	1.13553	1.71882	0.983122	0	3.59054	2.06712	4.22029	2.89002	12.0676	8.67422	8.08574	5.62098	1.46602	4.81996	-1.75453	0.0314655	0.999885	CCL14	19	14460812	14465640	+	902	protein_coding	chemokine (C-C motif) ligand 14 [Source:NCBI gene (formerly Entrezgene);Acc:616723]	-
novel.1206	0	3.79392	0	0	0	0	0	0	0	0	0.983122	0	4.48817	0	3.37623	3.85335	9.0507	2.89141	0	3.74732	0.379392	2.83903	-2.81954	0.031504	0.999885	-	16	80787664	80804168	+	204	-	- && - && -	-
ENSBTAG00000020598	1.80888	2.84544	5.10411	6.74721	7.61895	11.5831	16.424	0	3.40658	0	12.7806	13.2574	8.97634	4.13425	17.7252	5.78003	14.0789	26.0227	3.03215	22.4839	5.55383	12.8271	-1.20684	0.0316417	0.999885	PPP2R2C	6	102716789	102881084	+	1344	protein_coding	protein phosphatase 2 regulatory subunit Bgamma [Source:VGNC Symbol;Acc:VGNC:33257]	-
ENSBTAG00000029867	0	0.94848	4.08329	0	0	1.78202	0	0	0	0	3.93249	4.41913	4.48817	0	8.44057	3.85335	11.062	0	0	0.936829	0.681379	3.71325	-2.44257	0.0316539	0.999885	-	12	19501050	19501144	-	95	miRNA	-	-
ENSBTAG00000017387	0	1.89696	13.2707	13.4944	7.61895	8.91009	9.66116	6.54708	4.5421	1.71882	7.86497	5.52391	0.897634	23.7719	7.59652	7.70671	13.0732	6.74662	60.643	29.9785	6.76603	16.3803	-1.28061	0.0317639	0.999885	TMEM269	3	103401320	103454750	-	1861	protein_coding	transmembrane protein 269 [Source:VGNC Symbol;Acc:VGNC:55692]	-
ENSBTAG00000047322	0	0.94848	0	0	1.90474	3.56404	0	0	1.13553	0	1.96624	0	0.897634	20.6712	0.844057	10.5967	2.01127	0	1.01072	1.87366	0.755278	3.98715	-2.37571	0.0318669	0.999885	-	10	92174653	92175261	+	609	protein_coding	-	-
ENSBTAG00000012673	1.80888	3.79392	8.16658	5.62268	11.4284	3.56404	3.86446	0	0	2.57823	0.983122	13.2574	11.6692	6.20137	6.75246	8.67005	4.02253	6.74662	16.1715	19.6734	4.08272	9.41477	-1.20036	0.0321961	0.999885	CDK18	16	3248618	3275153	+	3116	protein_coding	cyclin dependent kinase 18 [Source:VGNC Symbol;Acc:VGNC:27121]	-
ENSBTAG00000049629	0	5.69088	0	0	9.52369	6.23707	7.72892	0	0	0	11.7975	1.10478	9.87398	0	3.37623	62.617	21.1183	9.63802	0	6.55781	2.91806	12.6084	-2.10267	0.0335575	0.999885	CATHL6	22	51662801	51665452	-	1298	protein_coding	cathelicidin 6 [Source:NCBI gene (formerly Entrezgene);Acc:317651]	-
ENSBTAG00000050531	0	0	2.04164	0	0	0	0.966116	0	0	0	3.93249	4.41913	3.59054	4.13425	0.844057	0	2.01127	0	0	1.87366	0.300776	2.08054	-2.65069	0.0337256	0.999885	-	22	11734415	11735559	+	559	lncRNA	-	-
ENSBTAG00000049838	3.61776	0	0	0	0	0	0	0	0	0	0	1.10478	6.28344	11.3692	2.53217	0	0	1.9276	4.04287	1.87366	0.361776	2.91337	-2.85274	0.0338208	0.999885	-	16	44283971	44287592	-	1961	lncRNA	-	-
novel.1039	0	0	0	2.24907	0.952369	2.67303	0.966116	0	1.13553	1.71882	0	9.94305	0	11.3692	1.68811	4.81669	2.01127	4.81901	1.01072	1.87366	0.969493	3.75317	-1.9365	0.0341303	0.999885	-	15	28675541	28684078	+	1292	-	- && - && -	-
novel.1869	3.61776	7.58784	1.02082	12.3699	1.90474	5.34606	0.966116	7.63826	10.2197	5.15647	20.6456	20.9909	5.38581	13.4363	22.7895	10.5967	7.03943	3.85521	13.1393	0.936829	5.58277	11.8816	-1.10177	0.0348609	0.999885	-	2	34101771	34111327	-	1310	-	- && - && -	-
novel.1916	136.571	50.2695	83.7074	50.6041	53.3327	29.4033	46.3735	126.577	168.058	65.3152	376.536	56.3439	501.778	15.5034	350.284	58.7637	28.1577	113.729	45.4823	103.988	81.0211	165.056	-1.02802	0.0350129	0.999885	-	2	128077090	128095988	-	14447	-	- && O00370.1 RecName: Full=LINE-1 retrotransposable element ORF2 protein; Short=ORF2p; Includes: RecName: Full=Reverse transcriptase; Includes: RecName: Full=Endonuclease && -	-
ENSBTAG00000050031	0	3.79392	0	2.24907	0.952369	0	0.966116	0	5.67763	0	2.94937	3.31435	5.38581	9.30205	1.68811	1.92668	1.00563	3.85521	9.09646	3.74732	1.36391	4.2271	-1.66967	0.0351583	0.999885	-	20	14468519	14473359	+	438	protein_coding	-	-
ENSBTAG00000038589	0	0	0	0	0.952369	0	0	0	2.27105	0	2.94937	4.41913	0.897634	10.3356	0.844057	0	1.00563	0	0	1.87366	0.322342	2.23251	-2.74883	0.0354854	0.999885	ZNF157	X	85731574	85738770	+	336	protein_coding	zinc finger protein 157 [Source:VGNC Symbol;Acc:VGNC:56962]	zf-C2H2
novel.338	2.71332	0	0	0	0	1.78202	8.69504	0	0	0.859411	2.94937	5.52391	13.4645	0	6.75246	0.963339	6.0338	2.89141	4.04287	9.36829	1.40498	5.199	-1.86851	0.0355069	0.999885	-	10	23411263	23411898	-	420	-	- && - && -	-
novel.3685	0	0	0	4.49814	0	0	0	0	1.13553	0	13.7637	2.20957	0.897634	0	2.53217	2.89002	0	0	9.09646	1.87366	0.563367	3.32632	-2.69892	0.0361558	0.999885	-	8	23031355	23040644	-	890	-	- && - && -	-
ENSBTAG00000030258	6.33109	15.1757	9.1874	5.62268	6.66658	11.5831	6.76281	0	1.13553	0	21.6287	4.41913	23.3385	2.06712	8.44057	1.92668	21.1183	53.0091	12.1286	7.49464	6.24649	15.5571	-1.31223	0.0364526	0.999885	CDC42EP1	5	109423829	109432050	+	2489	protein_coding	CDC42 effector protein 1 [Source:VGNC Symbol;Acc:VGNC:27072]	-
novel.3113	0	0	0	2.24907	0.952369	0	0.966116	0	0	0	5.89873	3.31435	6.28344	0	4.22029	0	0	1.9276	3.03215	0	0.416756	2.46766	-2.61719	0.0364977	0.999885	-	5	56320670	56320940	+	271	-	- && - && -	-
ENSBTAG00000053076	0	1.89696	0	0	0	0	0.966116	0	0	0	0	6.6287	0.897634	0	0	10.5967	5.02817	0	0	4.68415	0.286308	2.78354	-3.07297	0.0365961	0.999885	-	23	36528065	36529103	-	1039	lncRNA	-	-
ENSBTAG00000052486	0	0	0	0	0	0	0	3.27354	0	0	6.88185	0	0.897634	0	1.68811	0.963339	5.02817	0	0	12.1788	0.327354	2.76379	-3.06781	0.0373075	0.999885	-	5	99328770	99353522	-	1382	protein_coding	-	-
ENSBTAG00000036392	0	1.89696	2.04164	0	0.952369	4.45505	1.93223	2.18236	4.5421	0.859411	6.88185	12.1526	4.48817	0	5.9084	5.78003	7.03943	0	7.07502	2.81049	1.88621	5.2136	-1.46957	0.0373689	0.999885	bta-mir-371	18	60903171	60903249	+	79	miRNA	bta-mir-371 [Source:miRBase;Acc:MI0009815]	-
novel.3438	0	0	0	0	0.952369	0	5.79669	61.1061	2.27105	3.43764	2.94937	6.6287	4.48817	19.6377	1.68811	0	5.02817	4.81901	0	8.43147	7.35639	5.36707	-1.86843	0.0376012	0.999885	-	7	15718057	15728284	+	751	-	- && Q9UKR8.1 RecName: Full=Tetraspanin-16; Short=Tspan-16; AltName: Full=Tetraspanin TM4-B; AltName: Full=Transmembrane 4 superfamily member 16 && PF00335:Tetraspanin family	Tetraspannin
ENSBTAG00000052987	0	2.84544	17.354	0	3.80948	2.67303	38.6446	1.09118	5.67763	8.59411	5.89873	2.20957	50.2675	71.3158	1.68811	0.963339	66.3718	0.963802	23.2465	32.789	8.06895	25.5714	-1.66234	0.0381337	0.999885	-	X	89624043	89650379	+	3725	protein_coding	-	-
ENSBTAG00000054111	0	6.63936	11.229	7.87175	8.57132	16.0382	3.86446	0	0	8.59411	4.91561	13.2574	26.0314	8.26849	10.9727	4.81669	20.1127	15.4208	24.2572	11.242	6.28082	13.9295	-1.1403	0.0381651	0.999885	-	12	21829270	21830510	+	789	protein_coding	-	-
novel.902	1.80888	1.89696	0	0	3.80948	0	0	2.18236	2.27105	2.57823	6.88185	2.20957	0.897634	5.16781	2.53217	0	3.0169	8.67422	4.04287	10.3051	1.4547	4.37281	-1.58118	0.0394389	0.999885	-	13	64261442	64271738	-	950	-	- && - && -	-
ENSBTAG00000001595	0	0.94848	0	3.37361	0	0	5.79669	0	0	0	4.91561	8.83826	8.07871	4.13425	0	2.89002	11.062	1.9276	0	1.87366	1.01188	4.37201	-2.12168	0.0405242	0.999885	MT1E	18	24034444	24035790	-	453	protein_coding	metallothionein 1E [Source:NCBI gene (formerly Entrezgene);Acc:613358]	-
novel.1966	0	1.89696	0	0	0.952369	0	0	0	2.27105	5.15647	13.7637	1.10478	0	9.30205	0.844057	8.67005	1.00563	0	3.03215	7.49464	1.02768	4.52171	-2.11461	0.0407385	0.999885	-	20	55732671	55733755	+	618	-	- && - && -	-
ENSBTAG00000003345	24.4199	7.58784	3.06247	10.1208	19.0474	18.7112	14.4917	0	22.7105	22.3447	58.0042	9.94305	34.1101	15.5034	97.9106	29.8635	10.0563	23.1313	9.09646	8.43147	14.2497	29.605	-1.05466	0.0410062	0.999885	FAT4	17	32347951	32529264	-	14949	protein_coding	FAT atypical cadherin 4 [Source:VGNC Symbol;Acc:VGNC:28877]	-
novel.1237	0	3.79392	3.06247	1.12454	3.80948	0.891009	2.89835	0	2.27105	0	19.6624	6.6287	7.18107	0	3.37623	17.3401	0	1.9276	0	4.68415	1.78508	6.08003	-1.77219	0.0417933	0.999885	-	16	46798966	46799985	-	216	-	- && - && -	-
novel.68	9.04441	34.1453	1.02082	2.24907	4.76184	4.45505	16.424	202.96	3.40658	21.4853	15.7299	3.31435	110.409	0	25.3217	1.92668	18.1014	72.2852	18.1929	18.7366	29.9952	28.4018	-1.36526	0.0421955	0.999885	-	1	144889636	144907432	+	910	-	- && - && -	-
novel.1722	0	13.2787	6.12493	0	0.952369	16.0382	8.69504	7.63826	3.40658	10.3129	20.6456	8.83826	30.5196	7.23493	11.8168	6.74337	14.0789	14.457	6.0643	20.6102	6.6447	14.1009	-1.07831	0.0425523	0.999885	-	19	46909744	46911312	-	818	-	- && - && -	-
ENSBTAG00000038063	0	1.89696	0	0	0.952369	2.67303	3.86446	0	2.27105	0	6.88185	3.31435	2.6929	6.20137	5.9084	1.92668	2.01127	1.9276	0	5.62098	1.16579	3.64854	-1.64171	0.0441383	0.999885	LIPJ	26	10177187	10214647	+	3191	protein_coding	lipase family member J [Source:VGNC Symbol;Acc:VGNC:30906]	-
ENSBTAG00000034498	5.42664	20.8666	4.08329	26.9888	13.3332	0	20.2884	0	19.3039	17.1882	31.4599	8.83826	20.6456	42.376	46.4232	3.85335	49.276	12.5294	15.1608	44.031	12.7479	27.4593	-1.1104	0.0442319	0.999885	LY6D	14	1655470	1658189	+	1777	protein_coding	lymphocyte antigen 6 family member D [Source:VGNC Symbol;Acc:VGNC:31088]	-
ENSBTAG00000050908	0	0	0	0	0	0	1.93223	0	0	0	8.8481	8.83826	3.59054	0	2.53217	0	0	0.963802	0	0	0.193223	2.47729	-3.19346	0.0446186	0.999885	-	10	46370706	46371736	-	1031	protein_coding	-	-
ENSBTAG00000038173	0	4.7424	1.02082	1.12454	3.80948	0	3.86446	5.4559	1.13553	9.45352	15.7299	1.10478	6.28344	5.16781	6.75246	7.70671	0	3.85521	12.1286	21.5471	3.06066	8.0276	-1.38459	0.0448218	0.999885	H2BC12	23	31354601	31355275	+	675	protein_coding	H2B clustered histone 12 [Source:VGNC Symbol;Acc:VGNC:83582]	-
ENSBTAG00000038112	12.6622	5.69088	1.02082	5.62268	11.4284	8.91009	0.966116	0	3.40658	5.15647	13.7637	6.6287	8.97634	8.26849	0.844057	4.81669	23.1296	26.0227	20.2143	8.43147	5.48642	12.1096	-1.12837	0.0449568	0.999885	-	9	84721763	84734062	-	1982	protein_coding	-	-
ENSBTAG00000014932	0	0	0	0	0	0	8.69504	0	0	0	8.8481	3.31435	9.87398	6.20137	0.844057	8.67005	0	0	4.04287	3.74732	0.869504	4.55421	-2.38031	0.0465472	0.999885	ARSL	X	138650965	138665834	+	2093	protein_coding	arylsulfatase L [Source:VGNC Symbol;Acc:VGNC:55097]	-
ENSBTAG00000052172	0	0	0	0	0	1.78202	0.966116	0	1.13553	0	1.96624	4.41913	7.18107	4.13425	0	0	1.00563	1.9276	0	0.936829	0.388366	2.15708	-2.41657	0.0480133	0.999885	-	18	52833286	52833549	-	264	protein_coding	-	-
novel.2560	0	0.94848	1.02082	0	0	0	2.89835	0	0	1.71882	0	1.10478	0	23.7719	1.68811	0	3.0169	0.963802	0	6.55781	0.658647	3.71033	-2.46864	0.0490751	0.999885	-	27	747594	748213	+	541	-	- && - && -	-
ENSBTAG00000021639	0	0	0	0	0	0	2.89835	0	0	0	2.94937	1.10478	0	0	0.844057	12.5234	0	2.89141	0	4.68415	0.289835	2.49972	-2.92206	0.0496626	0.999885	ARC	14	1741249	1743574	+	2069	protein_coding	activity regulated cytoskeleton associated protein [Source:VGNC Symbol;Acc:VGNC:26056]	-
ENSBTAG00000005198	0	3.79392	5.10411	6.74721	2.85711	6.23707	12.5595	0	1.13553	2.57823	0	8.83826	0	23.7719	5.06434	6.74337	12.0676	14.457	18.1929	15.9261	4.10127	10.5062	-1.35276	0.0498357	0.999885	FGF1	7	53622273	53729308	-	4306	protein_coding	fibroblast growth factor 1 [Source:VGNC Symbol;Acc:VGNC:28970]	-
