# Supplementary material for: Multi-omics reveals that alkaline mineral water improves the respiratory health and growth performance of transported calves
Source: Microbiome. 2024 Mar 8;12:48. doi: 10.1186/s40168-023-01742-4 (PMC10921756; doi:10.1186/s40168-023-01742-4)
Supplement: Supplementary file 11 — Additional file 10: Supplementary Table 7. Results of KEGG Enrichment Analysis on Differentially Expressed Genes between the AMW and Control Groups at Each Time Point (Excel Table). [file 40168_2023_1742_MOESM10_ESM.xlsx]

## Sheet: day -3
KEGG ID	Description	Gene Ratio	Bg Ratio	pvalue	padj	gene ID	gene Name	kegg ID	Count	Up	Up_Gene_names	Down	Down_Gene_names
bta00190	Oxidative phosphorylation	20/267	172/7388	3.39483e-06	0.000879261	ENSBTAG00000047836/ENSBTAG00000045497/ENSBTAG00000032057/ENSBTAG00000015041/ENSBTAG00000009914/ENSBTAG00000010232/ENSBTAG00000015892/ENSBTAG00000008692/ENSBTAG00000051940/ENSBTAG00000046004/ENSBTAG00000037415/ENSBTAG00000051824/ENSBTAG00000007812/ENSBTAG00000009479/ENSBTAG00000043571/ENSBTAG00000019025/ENSBTAG00000016309/ENSBTAG00000043558/ENSBTAG00000006441/ENSBTAG00000023487	-/-/-/NDUFA2/NDUFS6/NDUFS5/NDUFB4/UQCR11/-/-/-/-/NDUFA13/UQCRQ/ND2/NDUFA11/ATP6V1D/ND1/ATP5PB/-	bta:327698/bta:282405/bta:515696/bta:327698/bta:327691/bta:338057/bta:327706/bta:281570/bta:281742/bta:282517/bta:100300550/bta:281090/bta:338084/bta:286885/bta:3283878/bta:326346/bta:404152/bta:3283877/bta:282701/bta:100270792	20	14	ENSBTAG00000045497/ENSBTAG00000032057/ENSBTAG00000015041/ENSBTAG00000009914/ENSBTAG00000010232/ENSBTAG00000015892/ENSBTAG00000008692/ENSBTAG00000051940/ENSBTAG00000046004/ENSBTAG00000037415/ENSBTAG00000051824/ENSBTAG00000007812/ENSBTAG00000009479/ENSBTAG00000019025	6	ENSBTAG00000047836/ENSBTAG00000043571/ENSBTAG00000016309/ENSBTAG00000043558/ENSBTAG00000006441/ENSBTAG00000023487
bta04714	Thermogenesis	23/267	266/7388	8.52296e-05	0.0110372	ENSBTAG00000047836/ENSBTAG00000032057/ENSBTAG00000015041/ENSBTAG00000009914/ENSBTAG00000010232/ENSBTAG00000015892/ENSBTAG00000008692/ENSBTAG00000051940/ENSBTAG00000046004/ENSBTAG00000037415/ENSBTAG00000051824/ENSBTAG00000033136/ENSBTAG00000007812/ENSBTAG00000009479/ENSBTAG00000018909/ENSBTAG00000051458/ENSBTAG00000043571/ENSBTAG00000019025/ENSBTAG00000043558/ENSBTAG00000006441/novel.2233/ENSBTAG0…	-/-/NDUFA2/NDUFS6/NDUFS5/NDUFB4/UQCR11/-/-/-/-/COX20/NDUFA13/UQCRQ/CREB5/-/ND2/NDUFA11/ND1/ATP5PB/-/DPF1/-	bta:327698/bta:515696/bta:327698/bta:327691/bta:338057/bta:327706/bta:281570/bta:281742/bta:282517/bta:100300550/bta:281090/bta:615660/bta:338084/bta:286885/bta:534129/bta:615660/bta:3283878/bta:326346/bta:3283877/bta:282701/bta:531747/bta:515409/bta:100270792	23	13	ENSBTAG00000032057/ENSBTAG00000015041/ENSBTAG00000009914/ENSBTAG00000010232/ENSBTAG00000015892/ENSBTAG00000008692/ENSBTAG00000051940/ENSBTAG00000046004/ENSBTAG00000037415/ENSBTAG00000051824/ENSBTAG00000007812/ENSBTAG00000009479/ENSBTAG00000019025	10	ENSBTAG00000047836/ENSBTAG00000033136/ENSBTAG00000018909/ENSBTAG00000051458/ENSBTAG00000043571/ENSBTAG00000043558/ENSBTAG00000006441/novel.2233/ENSBTAG00000007216/ENSBTAG00000023487
bta05012	Parkinson disease	24/267	297/7388	0.000171675	0.0148213	ENSBTAG00000047836/ENSBTAG00000015041/ENSBTAG00000009914/ENSBTAG00000010232/ENSBTAG00000015892/ENSBTAG00000008692/ENSBTAG00000051940/ENSBTAG00000002808/ENSBTAG00000046004/ENSBTAG00000024957/ENSBTAG00000030973/ENSBTAG00000037415/ENSBTAG00000020048/ENSBTAG00000051824/ENSBTAG00000007812/ENSBTAG00000009479/ENSBTAG00000001575/ENSBTAG00000043571/ENSBTAG00000019025/ENSBTAG00000000990/ENSBTAG00000043558/…	-/NDUFA2/NDUFS6/NDUFS5/NDUFB4/UQCR11/-/PSMA3/-/SNCA/TUBA1D/-/MAPK10/-/NDUFA13/UQCRQ/CALM2/ND2/NDUFA11/PSMA2/ND1/SLC25A6/ATP5PB/-	bta:327698/bta:327698/bta:327691/bta:338057/bta:327706/bta:281570/bta:281742/bta:505176/bta:282517/bta:282857/bta:535605/bta:100300550/bta:537631/bta:281090/bta:338084/bta:286885/bta:520277/bta:3283878/bta:326346/bta:539141/bta:3283877/bta:282480/bta:282701/bta:100270792	24	14	ENSBTAG00000015041/ENSBTAG00000009914/ENSBTAG00000010232/ENSBTAG00000015892/ENSBTAG00000008692/ENSBTAG00000051940/ENSBTAG00000046004/ENSBTAG00000030973/ENSBTAG00000037415/ENSBTAG00000051824/ENSBTAG00000007812/ENSBTAG00000009479/ENSBTAG00000019025/ENSBTAG00000047418	10	ENSBTAG00000047836/ENSBTAG00000002808/ENSBTAG00000024957/ENSBTAG00000020048/ENSBTAG00000001575/ENSBTAG00000043571/ENSBTAG00000000990/ENSBTAG00000043558/ENSBTAG00000006441/ENSBTAG00000023487
bta05016	Huntington disease	25/267	340/7388	0.00053517	0.0296106	ENSBTAG00000047836/ENSBTAG00000015930/ENSBTAG00000015041/ENSBTAG00000006523/ENSBTAG00000009914/ENSBTAG00000010232/ENSBTAG00000015892/ENSBTAG00000008692/ENSBTAG00000051940/ENSBTAG00000002808/ENSBTAG00000046004/ENSBTAG00000030973/ENSBTAG00000037415/ENSBTAG00000020048/ENSBTAG00000051824/ENSBTAG00000007812/ENSBTAG00000009479/ENSBTAG00000018909/ENSBTAG00000043571/ENSBTAG00000019025/ENSBTAG00000000990/…	-/DNAL1/NDUFA2/SOD2/NDUFS6/NDUFS5/NDUFB4/UQCR11/-/PSMA3/-/TUBA1D/-/MAPK10/-/NDUFA13/UQCRQ/CREB5/ND2/NDUFA11/PSMA2/ND1/SLC25A6/ATP5PB/-	bta:327698/bta:538164/bta:327698/bta:281496/bta:327691/bta:338057/bta:327706/bta:281570/bta:281742/bta:505176/bta:282517/bta:535605/bta:100300550/bta:537631/bta:281090/bta:338084/bta:286885/bta:534129/bta:3283878/bta:326346/bta:539141/bta:3283877/bta:282480/bta:282701/bta:100270792	25	14	ENSBTAG00000015041/ENSBTAG00000009914/ENSBTAG00000010232/ENSBTAG00000015892/ENSBTAG00000008692/ENSBTAG00000051940/ENSBTAG00000046004/ENSBTAG00000030973/ENSBTAG00000037415/ENSBTAG00000051824/ENSBTAG00000007812/ENSBTAG00000009479/ENSBTAG00000019025/ENSBTAG00000047418	11	ENSBTAG00000047836/ENSBTAG00000015930/ENSBTAG00000006523/ENSBTAG00000002808/ENSBTAG00000020048/ENSBTAG00000018909/ENSBTAG00000043571/ENSBTAG00000000990/ENSBTAG00000043558/ENSBTAG00000006441/ENSBTAG00000023487
bta04723	Retrograde endocannabinoid signaling	13/267	129/7388	0.000743339	0.0296106	ENSBTAG00000047836/ENSBTAG00000015041/ENSBTAG00000009914/ENSBTAG00000047491/ENSBTAG00000010232/ENSBTAG00000015892/ENSBTAG00000051940/ENSBTAG00000046004/ENSBTAG00000020048/ENSBTAG00000007812/ENSBTAG00000043571/ENSBTAG00000019025/ENSBTAG00000043558	-/NDUFA2/NDUFS6/CACNA1S/NDUFS5/NDUFB4/-/-/MAPK10/NDUFA13/ND2/NDUFA11/ND1	bta:327698/bta:327698/bta:327691/bta:100337204/bta:338057/bta:327706/bta:281742/bta:282517/bta:537631/bta:338084/bta:3283878/bta:326346/bta:3283877	13	9	ENSBTAG00000015041/ENSBTAG00000009914/ENSBTAG00000047491/ENSBTAG00000010232/ENSBTAG00000015892/ENSBTAG00000051940/ENSBTAG00000046004/ENSBTAG00000007812/ENSBTAG00000019025	4	ENSBTAG00000047836/ENSBTAG00000020048/ENSBTAG00000043571/ENSBTAG00000043558
bta00770	Pantothenate and CoA biosynthesis	5/267	21/7388	0.000750495	0.0296106	novel.3814/ENSBTAG00000016357/ENSBTAG00000048464/ENSBTAG00000031358/ENSBTAG00000015094	-/VNN2/VNN3/DPYD/VNN1	bta:785817/bta:534929/bta:526704/bta:281124/bta:526704	5	0		5	novel.3814/ENSBTAG00000016357/ENSBTAG00000048464/ENSBTAG00000031358/ENSBTAG00000015094
bta03010	Ribosome	22/267	291/7388	0.000800286	0.0296106	ENSBTAG00000015551/ENSBTAG00000050046/ENSBTAG00000037600/ENSBTAG00000027610/ENSBTAG00000053419/ENSBTAG00000040367/ENSBTAG00000025385/ENSBTAG00000023274/ENSBTAG00000045568/ENSBTAG00000005395/ENSBTAG00000050647/ENSBTAG00000002550/ENSBTAG00000019147/ENSBTAG00000005296/ENSBTAG00000034433/ENSBTAG00000033143/novel.539/ENSBTAG00000052090/ENSBTAG00000020807/ENSBTAG00000020139/ENSBTAG00000054384/ENSBTAG00…	-/-/-/-/-/-/-/-/-/-/-/-/RPS20/RPL13A/-/-/-/-/FAU/RPL7/-/RPS19	bta:507151/bta:506768/bta:337888/bta:508165/bta:282847/bta:507151/bta:404133/bta:404190/bta:511051/bta:514966/bta:100299845/bta:326582/bta:513222/bta:767925/bta:404133/bta:508221/bta:514046/bta:404190/bta:282847/bta:514966/bta:516063/bta:516063	22	14	ENSBTAG00000015551/ENSBTAG00000050046/ENSBTAG00000037600/ENSBTAG00000027610/ENSBTAG00000053419/ENSBTAG00000040367/ENSBTAG00000025385/ENSBTAG00000023274/ENSBTAG00000019147/ENSBTAG00000005296/ENSBTAG00000034433/ENSBTAG00000033143/ENSBTAG00000020807/ENSBTAG00000011963	8	ENSBTAG00000045568/ENSBTAG00000005395/ENSBTAG00000050647/ENSBTAG00000002550/novel.539/ENSBTAG00000052090/ENSBTAG00000020139/ENSBTAG00000054384
bta04932	Non-alcoholic fatty liver disease (NAFLD)	15/267	176/7388	0.00170285	0.0551297	ENSBTAG00000047836/ENSBTAG00000015041/ENSBTAG00000009914/ENSBTAG00000010232/ENSBTAG00000015892/ENSBTAG00000008692/ENSBTAG00000051940/ENSBTAG00000046004/ENSBTAG00000037415/ENSBTAG00000020048/ENSBTAG00000051824/ENSBTAG00000007812/ENSBTAG00000009479/ENSBTAG00000019025/ENSBTAG00000023487	-/NDUFA2/NDUFS6/NDUFS5/NDUFB4/UQCR11/-/-/-/MAPK10/-/NDUFA13/UQCRQ/NDUFA11/-	bta:327698/bta:327698/bta:327691/bta:338057/bta:327706/bta:281570/bta:281742/bta:282517/bta:100300550/bta:537631/bta:281090/bta:338084/bta:286885/bta:326346/bta:100270792	15	12	ENSBTAG00000015041/ENSBTAG00000009914/ENSBTAG00000010232/ENSBTAG00000015892/ENSBTAG00000008692/ENSBTAG00000051940/ENSBTAG00000046004/ENSBTAG00000037415/ENSBTAG00000051824/ENSBTAG00000007812/ENSBTAG00000009479/ENSBTAG00000019025	3	ENSBTAG00000047836/ENSBTAG00000020048/ENSBTAG00000023487
bta05010	Alzheimer disease	25/267	399/7388	0.00488263	0.138577	ENSBTAG00000047836/ENSBTAG00000015041/ENSBTAG00000009914/ENSBTAG00000047491/ENSBTAG00000010232/ENSBTAG00000015892/ENSBTAG00000008692/ENSBTAG00000051940/ENSBTAG00000002808/ENSBTAG00000046004/ENSBTAG00000024957/ENSBTAG00000030973/ENSBTAG00000037415/ENSBTAG00000020048/ENSBTAG00000051824/ENSBTAG00000007812/ENSBTAG00000009479/ENSBTAG00000001575/ENSBTAG00000043571/ENSBTAG00000019025/ENSBTAG00000000990/…	-/NDUFA2/NDUFS6/CACNA1S/NDUFS5/NDUFB4/UQCR11/-/PSMA3/-/SNCA/TUBA1D/-/MAPK10/-/NDUFA13/UQCRQ/CALM2/ND2/NDUFA11/PSMA2/ND1/SLC25A6/ATP5PB/-	bta:327698/bta:327698/bta:327691/bta:100337204/bta:338057/bta:327706/bta:281570/bta:281742/bta:505176/bta:282517/bta:282857/bta:535605/bta:100300550/bta:537631/bta:281090/bta:338084/bta:286885/bta:520277/bta:3283878/bta:326346/bta:539141/bta:3283877/bta:282480/bta:282701/bta:100270792	25	15	ENSBTAG00000015041/ENSBTAG00000009914/ENSBTAG00000047491/ENSBTAG00000010232/ENSBTAG00000015892/ENSBTAG00000008692/ENSBTAG00000051940/ENSBTAG00000046004/ENSBTAG00000030973/ENSBTAG00000037415/ENSBTAG00000051824/ENSBTAG00000007812/ENSBTAG00000009479/ENSBTAG00000019025/ENSBTAG00000047418	10	ENSBTAG00000047836/ENSBTAG00000002808/ENSBTAG00000024957/ENSBTAG00000020048/ENSBTAG00000001575/ENSBTAG00000043571/ENSBTAG00000000990/ENSBTAG00000043558/ENSBTAG00000006441/ENSBTAG00000023487
bta05133	Pertussis	8/267	76/7388	0.00588551	0.138577	ENSBTAG00000004322/ENSBTAG00000008612/ENSBTAG00000020048/ENSBTAG00000001575/ENSBTAG00000015032/ENSBTAG00000050239/ENSBTAG00000007450/ENSBTAG00000038235	FOS/C1R/MAPK10/CALM2/CD14/CASP1/C2/NOD1	bta:280795/bta:511581/bta:537631/bta:520277/bta:281048/bta:514214/bta:515440/bta:781426	8	0		8	ENSBTAG00000004322/ENSBTAG00000008612/ENSBTAG00000020048/ENSBTAG00000001575/ENSBTAG00000015032/ENSBTAG00000050239/ENSBTAG00000007450/ENSBTAG00000038235
bta05144	Malaria	8/267	76/7388	0.00588551	0.138577	ENSBTAG00000051412/ENSBTAG00000037644/novel.355/ENSBTAG00000017843/ENSBTAG00000008008/ENSBTAG00000046995/ENSBTAG00000054844/ENSBTAG00000014863	HBA/HBB/-/CD40LG/TLR2/-/-/GYPC	bta:512439/bta:280813/bta:100296565/bta:112445051/bta:281534/bta:786717/bta:512439/bta:444863	8	4	ENSBTAG00000051412/ENSBTAG00000037644/ENSBTAG00000054844/ENSBTAG00000014863	4	novel.355/ENSBTAG00000017843/ENSBTAG00000008008/ENSBTAG00000046995
bta02010	ABC transporters	8/267	78/7388	0.00688023	0.148498	ENSBTAG00000045580/ENSBTAG00000039714/ENSBTAG00000048649/ENSBTAG00000045751/novel.651/ENSBTAG00000006921/novel.3931/novel.3890	-/-/-/-/-/ABCA6/-/-	bta:107131271/bta:523126/bta:107131279/bta:520016/bta:100337053/bta:537351/bta:509854/bta:100847574	8	1	novel.3890	7	ENSBTAG00000045580/ENSBTAG00000039714/ENSBTAG00000048649/ENSBTAG00000045751/novel.651/ENSBTAG00000006921/novel.3931
bta04024	cAMP signaling pathway	15/267	209/7388	0.0085607	0.170555	ENSBTAG00000045580/ENSBTAG00000039714/ENSBTAG00000004322/ENSBTAG00000007897/ENSBTAG00000047491/ENSBTAG00000006035/ENSBTAG00000045751/ENSBTAG00000020048/novel.651/ENSBTAG00000013392/ENSBTAG00000018909/ENSBTAG00000001575/novel.3931/novel.3890/novel.2233	-/-/FOS/POMC/CACNA1S/PPP1R1B/-/MAPK10/-/PLD2/CREB5/CALM2/-/-/-	bta:107131271/bta:523126/bta:280795/bta:281416/bta:100337204/bta:282459/bta:520016/bta:537631/bta:100337053/bta:522159/bta:534129/bta:520277/bta:509854/bta:100847574/bta:531747	15	4	ENSBTAG00000007897/ENSBTAG00000047491/ENSBTAG00000006035/novel.3890	11	ENSBTAG00000045580/ENSBTAG00000039714/ENSBTAG00000004322/ENSBTAG00000045751/ENSBTAG00000020048/novel.651/ENSBTAG00000013392/ENSBTAG00000018909/ENSBTAG00000001575/novel.3931/novel.2233
bta05150	Staphylococcus aureus infection	10/267	118/7388	0.0101122	0.187075	ENSBTAG00000008612/ENSBTAG00000013356/ENSBTAG00000002096/ENSBTAG00000047262/novel.355/ENSBTAG00000046158/ENSBTAG00000007450/ENSBTAG00000038124/ENSBTAG00000046995/ENSBTAG00000021077	C1R/CATHL3/FCGR3A/KRT42/-/CFB/C2/FCGR2A/-/BOLA-DQB	bta:511581/bta:112441458/bta:281766/bta:101905591/bta:100296565/bta:514076/bta:515440/bta:782652/bta:786717/bta:282495	10	2	ENSBTAG00000013356/ENSBTAG00000047262	8	ENSBTAG00000008612/ENSBTAG00000002096/novel.355/ENSBTAG00000046158/ENSBTAG00000007450/ENSBTAG00000038124/ENSBTAG00000046995/ENSBTAG00000021077
bta04976	Bile secretion	8/267	86/7388	0.0121698	0.210131	ENSBTAG00000045580/ENSBTAG00000039714/ENSBTAG00000045751/novel.651/novel.3931/ENSBTAG00000004884/novel.3890/ENSBTAG00000012314	-/-/-/-/-/SLC4A5/-/LDLR	bta:107131271/bta:523126/bta:520016/bta:100337053/bta:509854/bta:100297538/bta:100847574/bta:281276	8	1	novel.3890	7	ENSBTAG00000045580/ENSBTAG00000039714/ENSBTAG00000045751/novel.651/novel.3931/ENSBTAG00000004884/ENSBTAG00000012314
bta05322	Systemic lupus erythematosus	13/267	183/7388	0.0150539	0.243686	ENSBTAG00000053792/ENSBTAG00000008612/ENSBTAG00000002096/ENSBTAG00000055316/novel.355/ENSBTAG00000038173/ENSBTAG00000046003/ENSBTAG00000023697/ENSBTAG00000007450/ENSBTAG00000017843/ENSBTAG00000046995/ENSBTAG00000040277/ENSBTAG00000021077	H2AC7/C1R/FCGR3A/-/-/H2BC12/H2AC19/-/C2/CD40LG/-/H4C4/BOLA-DQB	bta:616790/bta:511581/bta:281766/bta:104971292/bta:100296565/bta:616627/bta:513666/bta:101904455/bta:515440/bta:112445051/bta:786717/bta:518961/bta:282495	13	4	ENSBTAG00000053792/ENSBTAG00000038173/ENSBTAG00000046003/ENSBTAG00000040277	9	ENSBTAG00000008612/ENSBTAG00000002096/ENSBTAG00000055316/novel.355/ENSBTAG00000023697/ENSBTAG00000007450/ENSBTAG00000017843/ENSBTAG00000046995/ENSBTAG00000021077
bta01523	Antifolate resistance	6/267	61/7388	0.0221803	0.337924	ENSBTAG00000045580/ENSBTAG00000039714/ENSBTAG00000045751/novel.651/novel.3931/novel.3890	-/-/-/-/-/-	bta:107131271/bta:523126/bta:520016/bta:100337053/bta:509854/bta:100847574	6	1	novel.3890	5	ENSBTAG00000045580/ENSBTAG00000039714/ENSBTAG00000045751/novel.651/novel.3931
bta04260	Cardiac muscle contraction	7/267	86/7388	0.0353912	0.50924	ENSBTAG00000047491/ENSBTAG00000008692/ENSBTAG00000037415/ENSBTAG00000051824/ENSBTAG00000009479/ENSBTAG00000020569/ENSBTAG00000023487	CACNA1S/UQCR11/-/-/UQCRQ/CACNA2D1/-	bta:100337204/bta:281570/bta:100300550/bta:281090/bta:286885/bta:282608/bta:100270792	7	5	ENSBTAG00000047491/ENSBTAG00000008692/ENSBTAG00000037415/ENSBTAG00000051824/ENSBTAG00000009479	2	ENSBTAG00000020569/ENSBTAG00000023487
bta04145	Phagosome	12/267	188/7388	0.0394594	0.537894	ENSBTAG00000045497/ENSBTAG00000008612/ENSBTAG00000012774/ENSBTAG00000017135/ENSBTAG00000002096/ENSBTAG00000004547/ENSBTAG00000030973/ENSBTAG00000015032/ENSBTAG00000038124/ENSBTAG00000016309/ENSBTAG00000008008/ENSBTAG00000021077	-/C1R/RAB7B/CTSS/FCGR3A/OLR1/TUBA1D/CD14/FCGR2A/ATP6V1D/TLR2/BOLA-DQB	bta:282405/bta:511581/bta:538050/bta:327711/bta:281766/bta:281368/bta:535605/bta:281048/bta:782652/bta:404152/bta:281534/bta:282495	12	2	ENSBTAG00000045497/ENSBTAG00000030973	10	ENSBTAG00000008612/ENSBTAG00000012774/ENSBTAG00000017135/ENSBTAG00000002096/ENSBTAG00000004547/ENSBTAG00000015032/ENSBTAG00000038124/ENSBTAG00000016309/ENSBTAG00000008008/ENSBTAG00000021077
bta04060	Cytokine-cytokine receptor interaction	14/267	235/7388	0.0451352	0.584501	ENSBTAG00000019095/ENSBTAG00000012899/ENSBTAG00000015312/ENSBTAG00000019577/ENSBTAG00000014113/ENSBTAG00000020674/ENSBTAG00000011563/ENSBTAG00000046266/ENSBTAG00000017843/ENSBTAG00000017745/ENSBTAG00000009938/ENSBTAG00000027760/ENSBTAG00000051075/ENSBTAG00000045948	CCR10/IFNGR2/LTBR/ACKR4/CCL8/LTB/TNFSF13B/TNFSF9/CD40LG/IL6ST/XCL1/-/-/CSF2RA	bta:539108/bta:514889/bta:504653/bta:281672/bta:281044/bta:529757/bta:504507/bta:521748/bta:112445051/bta:522155/bta:319096/bta:100336606/bta:100299249/bta:100336606	14	2	ENSBTAG00000019095/ENSBTAG00000020674	12	ENSBTAG00000012899/ENSBTAG00000015312/ENSBTAG00000019577/ENSBTAG00000014113/ENSBTAG00000011563/ENSBTAG00000046266/ENSBTAG00000017843/ENSBTAG00000017745/ENSBTAG00000009938/ENSBTAG00000027760/ENSBTAG00000051075/ENSBTAG00000045948
bta00240	Pyrimidine metabolism	5/267	56/7388	0.0507862	0.624784	ENSBTAG00000011998/ENSBTAG00000011527/ENSBTAG00000031358/ENSBTAG00000039962/ENSBTAG00000027534	DUT/NT5C/DPYD/DCTPP1/-	bta:507945/bta:532399/bta:281124/bta:614103/bta:534181	5	3	ENSBTAG00000011998/ENSBTAG00000011527/ENSBTAG00000039962	2	ENSBTAG00000031358/ENSBTAG00000027534
bta05231	Choline metabolism in cancer	7/267	94/7388	0.0530704	0.624784	ENSBTAG00000004322/ENSBTAG00000004243/ENSBTAG00000020048/ENSBTAG00000011628/ENSBTAG00000053271/ENSBTAG00000013392/ENSBTAG00000031209	FOS/LYPLA1/MAPK10/EGFR/-/PLD2/SLC22A4	bta:280795/bta:539992/bta:537631/bta:407217/bta:513389/bta:522159/bta:508155	7	1	ENSBTAG00000053271	6	ENSBTAG00000004322/ENSBTAG00000004243/ENSBTAG00000020048/ENSBTAG00000011628/ENSBTAG00000013392/ENSBTAG00000031209
bta05235	PD-L1 expression and PD-1 checkpoint pathway in cancer	8/267	117/7388	0.0608282	0.684979	ENSBTAG00000004322/ENSBTAG00000012899/ENSBTAG00000025405/novel.355/ENSBTAG00000011628/ENSBTAG00000006453/ENSBTAG00000008008/ENSBTAG00000046995	FOS/IFNGR2/BATF/-/EGFR/CD3G/TLR2/-	bta:280795/bta:514889/bta:617628/bta:100296565/bta:407217/bta:281055/bta:281534/bta:786717	8	1	ENSBTAG00000025405	7	ENSBTAG00000004322/ENSBTAG00000012899/novel.355/ENSBTAG00000011628/ENSBTAG00000006453/ENSBTAG00000008008/ENSBTAG00000046995
bta04672	Intestinal immune network for IgA production	7/267	101/7388	0.0724144	0.763853	ENSBTAG00000019095/ENSBTAG00000015312/novel.355/ENSBTAG00000011563/ENSBTAG00000017843/ENSBTAG00000046995/ENSBTAG00000021077	CCR10/LTBR/-/TNFSF13B/CD40LG/-/BOLA-DQB	bta:539108/bta:504653/bta:100296565/bta:504507/bta:112445051/bta:786717/bta:282495	7	1	ENSBTAG00000019095	6	ENSBTAG00000015312/novel.355/ENSBTAG00000011563/ENSBTAG00000017843/ENSBTAG00000046995/ENSBTAG00000021077
bta05323	Rheumatoid arthritis	9/267	143/7388	0.0738965	0.763853	ENSBTAG00000004322/ENSBTAG00000045497/ENSBTAG00000020674/novel.355/ENSBTAG00000011563/ENSBTAG00000016309/ENSBTAG00000008008/ENSBTAG00000046995/ENSBTAG00000021077	FOS/-/LTB/-/TNFSF13B/ATP6V1D/TLR2/-/BOLA-DQB	bta:280795/bta:282405/bta:529757/bta:100296565/bta:504507/bta:404152/bta:281534/bta:786717/bta:282495	9	2	ENSBTAG00000045497/ENSBTAG00000020674	7	ENSBTAG00000004322/novel.355/ENSBTAG00000011563/ENSBTAG00000016309/ENSBTAG00000008008/ENSBTAG00000046995/ENSBTAG00000021077
bta04640	Hematopoietic cell lineage	8/267	123/7388	0.0766803	0.763853	ENSBTAG00000054063/ENSBTAG00000015032/ENSBTAG00000006453/ENSBTAG00000014666/ENSBTAG00000021077/ENSBTAG00000027760/ENSBTAG00000051075/ENSBTAG00000045948	CD1A/CD14/CD3G/GP9/BOLA-DQB/-/-/CSF2RA	bta:781011/bta:281048/bta:281055/bta:617668/bta:282495/bta:100336606/bta:100299249/bta:100336606	8	1	ENSBTAG00000014666	7	ENSBTAG00000054063/ENSBTAG00000015032/ENSBTAG00000006453/ENSBTAG00000021077/ENSBTAG00000027760/ENSBTAG00000051075/ENSBTAG00000045948
bta04925	Aldosterone synthesis and secretion	6/267	86/7388	0.090213	0.865376	ENSBTAG00000007897/ENSBTAG00000047491/ENSBTAG00000018909/ENSBTAG00000001575/ENSBTAG00000007780/ENSBTAG00000012314	POMC/CACNA1S/CREB5/CALM2/CAMK1/LDLR	bta:281416/bta:100337204/bta:534129/bta:520277/bta:520498/bta:281276	6	3	ENSBTAG00000007897/ENSBTAG00000047491/ENSBTAG00000007780	3	ENSBTAG00000018909/ENSBTAG00000001575/ENSBTAG00000012314
bta04061	Viral protein interaction with cytokine and cytokine receptor	6/267	87/7388	0.0941287	0.870691	ENSBTAG00000019095/ENSBTAG00000015312/ENSBTAG00000019577/ENSBTAG00000014113/ENSBTAG00000017745/ENSBTAG00000009938	CCR10/LTBR/ACKR4/CCL8/IL6ST/XCL1	bta:539108/bta:504653/bta:281672/bta:281044/bta:522155/bta:319096	6	1	ENSBTAG00000019095	5	ENSBTAG00000015312/ENSBTAG00000019577/ENSBTAG00000014113/ENSBTAG00000017745/ENSBTAG00000009938
bta05142	Chagas disease (American trypanosomiasis)	8/267	133/7388	0.10813	0.965711	ENSBTAG00000004322/ENSBTAG00000012899/ENSBTAG00000037966/novel.355/ENSBTAG00000020048/ENSBTAG00000006453/ENSBTAG00000008008/ENSBTAG00000046995	FOS/IFNGR2/-/-/MAPK10/CD3G/TLR2/-	bta:280795/bta:514889/bta:524361/bta:100296565/bta:537631/bta:281055/bta:281534/bta:786717	8	0		8	ENSBTAG00000004322/ENSBTAG00000012899/ENSBTAG00000037966/novel.355/ENSBTAG00000020048/ENSBTAG00000006453/ENSBTAG00000008008/ENSBTAG00000046995
bta00830	Retinol metabolism	3/267	33/7388	0.11524	0.994001	ENSBTAG00000052665/ENSBTAG00000008103/ENSBTAG00000015849	CYP3A4/ALDH1A1/PNPLA4	bta:507988/bta:281615/bta:785567	3	1	ENSBTAG00000015849	2	ENSBTAG00000052665/ENSBTAG00000008103
bta05170	Human immunodeficiency virus 1 infection	13/267	254/7388	0.129802	0.994001	ENSBTAG00000004322/novel.355/ENSBTAG00000020048/ENSBTAG00000025191/ENSBTAG00000038536/ENSBTAG00000001575/ENSBTAG00000019543/ENSBTAG00000006453/ENSBTAG00000002296/ENSBTAG00000008008/ENSBTAG00000046995/ENSBTAG00000046878/ENSBTAG00000018569	FOS/-/MAPK10/SKP1/-/CALM2/ELOB/CD3G/STING1/TLR2/-/-/CUL4B	bta:280795/bta:100296565/bta:537631/bta:615427/bta:616948/bta:520277/bta:617277/bta:281055/bta:533661/bta:281534/bta:786717/bta:617277/bta:539668	13	2	ENSBTAG00000019543/ENSBTAG00000046878	11	ENSBTAG00000004322/novel.355/ENSBTAG00000020048/ENSBTAG00000025191/ENSBTAG00000038536/ENSBTAG00000001575/ENSBTAG00000006453/ENSBTAG00000002296/ENSBTAG00000008008/ENSBTAG00000046995/ENSBTAG00000018569
bta04659	Th17 cell differentiation	8/267	140/7388	0.133795	0.994001	ENSBTAG00000004322/ENSBTAG00000012899/novel.355/ENSBTAG00000020048/ENSBTAG00000006453/ENSBTAG00000017745/ENSBTAG00000046995/ENSBTAG00000021077	FOS/IFNGR2/-/MAPK10/CD3G/IL6ST/-/BOLA-DQB	bta:280795/bta:514889/bta:100296565/bta:537631/bta:281055/bta:522155/bta:786717/bta:282495	8	0		8	ENSBTAG00000004322/ENSBTAG00000012899/novel.355/ENSBTAG00000020048/ENSBTAG00000006453/ENSBTAG00000017745/ENSBTAG00000046995/ENSBTAG00000021077
bta04728	Dopaminergic synapse	7/267	118/7388	0.134548	0.994001	ENSBTAG00000004322/ENSBTAG00000006035/ENSBTAG00000037966/ENSBTAG00000000791/ENSBTAG00000020048/ENSBTAG00000018909/ENSBTAG00000001575	FOS/PPP1R1B/-/CALY/MAPK10/CREB5/CALM2	bta:280795/bta:282459/bta:524361/bta:531593/bta:537631/bta:534129/bta:520277	7	2	ENSBTAG00000006035/ENSBTAG00000000791	5	ENSBTAG00000004322/ENSBTAG00000037966/ENSBTAG00000020048/ENSBTAG00000018909/ENSBTAG00000001575
bta00983	Drug metabolism - other enzymes	4/267	55/7388	0.136565	0.994001	ENSBTAG00000008541/ENSBTAG00000011998/ENSBTAG00000014685/ENSBTAG00000031358	MGST1/DUT/HPRT1/DPYD	bta:493719/bta:507945/bta:281229/bta:281124	4	1	ENSBTAG00000011998	3	ENSBTAG00000008541/ENSBTAG00000014685/ENSBTAG00000031358
bta04970	Salivary secretion	5/267	76/7388	0.139538	0.994001	ENSBTAG00000026779/ENSBTAG00000004588/ENSBTAG00000026088/ENSBTAG00000013356/ENSBTAG00000001575	LYZ/KCNN4/LYZ2/CATHL3/CALM2	bta:777776/bta:534591/bta:280849/bta:112441458/bta:520277	5	2	ENSBTAG00000004588/ENSBTAG00000013356	3	ENSBTAG00000026779/ENSBTAG00000026088/ENSBTAG00000001575
bta04310	Wnt signaling pathway	8/267	143/7388	0.145671	0.994001	ENSBTAG00000009705/ENSBTAG00000021381/ENSBTAG00000005933/ENSBTAG00000005092/ENSBTAG00000003837/ENSBTAG00000020048/ENSBTAG00000025191/ENSBTAG00000034435	SERPINF1/DAAM2/CTNNBIP1/ROR2/RSPO1/MAPK10/SKP1/NKD2	bta:281386/bta:783665/bta:614630/bta:785924/bta:511675/bta:537631/bta:615427/bta:789390	8	2	ENSBTAG00000005933/ENSBTAG00000034435	6	ENSBTAG00000009705/ENSBTAG00000021381/ENSBTAG00000005092/ENSBTAG00000003837/ENSBTAG00000020048/ENSBTAG00000025191
bta04927	Cortisol synthesis and secretion	4/267	58/7388	0.156726	0.994001	ENSBTAG00000007897/ENSBTAG00000047491/ENSBTAG00000018909/ENSBTAG00000012314	POMC/CACNA1S/CREB5/LDLR	bta:281416/bta:100337204/bta:534129/bta:281276	4	2	ENSBTAG00000007897/ENSBTAG00000047491	2	ENSBTAG00000018909/ENSBTAG00000012314
bta04658	Th1 and Th2 cell differentiation	7/267	125/7388	0.165955	0.994001	ENSBTAG00000004322/ENSBTAG00000012899/novel.355/ENSBTAG00000020048/ENSBTAG00000006453/ENSBTAG00000046995/ENSBTAG00000021077	FOS/IFNGR2/-/MAPK10/CD3G/-/BOLA-DQB	bta:280795/bta:514889/bta:100296565/bta:537631/bta:281055/bta:786717/bta:282495	7	0		7	ENSBTAG00000004322/ENSBTAG00000012899/novel.355/ENSBTAG00000020048/ENSBTAG00000006453/ENSBTAG00000046995/ENSBTAG00000021077
bta05212	Pancreatic cancer	5/267	81/7388	0.168385	0.994001	ENSBTAG00000020048/ENSBTAG00000011628/ENSBTAG00000034220/ENSBTAG00000013392/ENSBTAG00000054684	MAPK10/EGFR/-/PLD2/-	bta:537631/bta:407217/bta:616369/bta:522159/bta:533823	5	1	ENSBTAG00000034220	4	ENSBTAG00000020048/ENSBTAG00000011628/ENSBTAG00000013392/ENSBTAG00000054684
bta05031	Amphetamine addiction	4/267	60/7388	0.170746	0.994001	ENSBTAG00000004322/ENSBTAG00000006035/ENSBTAG00000018909/ENSBTAG00000001575	FOS/PPP1R1B/CREB5/CALM2	bta:280795/bta:282459/bta:534129/bta:520277	4	1	ENSBTAG00000006035	3	ENSBTAG00000004322/ENSBTAG00000018909/ENSBTAG00000001575
bta05152	Tuberculosis	10/267	197/7388	0.175424	0.994001	ENSBTAG00000012899/ENSBTAG00000017135/ENSBTAG00000013356/ENSBTAG00000002096/ENSBTAG00000020048/ENSBTAG00000001575/ENSBTAG00000015032/ENSBTAG00000038124/ENSBTAG00000008008/ENSBTAG00000021077	IFNGR2/CTSS/CATHL3/FCGR3A/MAPK10/CALM2/CD14/FCGR2A/TLR2/BOLA-DQB	bta:514889/bta:327711/bta:112441458/bta:281766/bta:537631/bta:520277/bta:281048/bta:782652/bta:281534/bta:282495	10	1	ENSBTAG00000013356	9	ENSBTAG00000012899/ENSBTAG00000017135/ENSBTAG00000002096/ENSBTAG00000020048/ENSBTAG00000001575/ENSBTAG00000015032/ENSBTAG00000038124/ENSBTAG00000008008/ENSBTAG00000021077
bta00601	Glycosphingolipid biosynthesis - lacto and neolacto series	2/267	22/7388	0.187889	0.994001	ENSBTAG00000018046/ENSBTAG00000000593	B3GNT2/ST8SIA1	bta:515585/bta:282352	2	0		2	ENSBTAG00000018046/ENSBTAG00000000593
bta05140	Leishmaniasis	6/267	107/7388	0.189947	0.994001	ENSBTAG00000004322/ENSBTAG00000012899/ENSBTAG00000002096/ENSBTAG00000038124/ENSBTAG00000008008/ENSBTAG00000021077	FOS/IFNGR2/FCGR3A/FCGR2A/TLR2/BOLA-DQB	bta:280795/bta:514889/bta:281766/bta:782652/bta:281534/bta:282495	6	0		6	ENSBTAG00000004322/ENSBTAG00000012899/ENSBTAG00000002096/ENSBTAG00000038124/ENSBTAG00000008008/ENSBTAG00000021077
bta04915	Estrogen signaling pathway	6/267	108/7388	0.195506	0.994001	ENSBTAG00000004322/ENSBTAG00000007897/ENSBTAG00000047262/ENSBTAG00000011628/ENSBTAG00000018909/ENSBTAG00000001575	FOS/POMC/KRT42/EGFR/CREB5/CALM2	bta:280795/bta:281416/bta:101905591/bta:407217/bta:534129/bta:520277	6	2	ENSBTAG00000007897/ENSBTAG00000047262	4	ENSBTAG00000004322/ENSBTAG00000011628/ENSBTAG00000018909/ENSBTAG00000001575
bta04912	GnRH signaling pathway	5/267	86/7388	0.199345	0.994001	ENSBTAG00000047491/ENSBTAG00000020048/ENSBTAG00000011628/ENSBTAG00000013392/ENSBTAG00000001575	CACNA1S/MAPK10/EGFR/PLD2/CALM2	bta:100337204/bta:537631/bta:407217/bta:522159/bta:520277	5	1	ENSBTAG00000047491	4	ENSBTAG00000020048/ENSBTAG00000011628/ENSBTAG00000013392/ENSBTAG00000001575
bta00534	Glycosaminoglycan biosynthesis - heparan sulfate / heparin	2/267	23/7388	0.201166	0.994001	ENSBTAG00000039065/novel.3350	HS6ST3/-	bta:538566/bta:529260	2	0		2	ENSBTAG00000039065/novel.3350
bta04610	Complement and coagulation cascades	4/267	65/7388	0.207548	0.994001	ENSBTAG00000008612/ENSBTAG00000046158/ENSBTAG00000007450/ENSBTAG00000001244	C1R/CFB/C2/PLAT	bta:511581/bta:514076/bta:515440/bta:281407	4	0		4	ENSBTAG00000008612/ENSBTAG00000046158/ENSBTAG00000007450/ENSBTAG00000001244
bta04977	Vitamin digestion and absorption	2/267	24/7388	0.214548	0.994001	ENSBTAG00000006832/ENSBTAG00000047605	SLC5A6/-	bta:516021/bta:100337457	2	0		2	ENSBTAG00000006832/ENSBTAG00000047605
bta00230	Purine metabolism	7/267	135/7388	0.2158	0.994001	ENSBTAG00000018749/ENSBTAG00000030674/ENSBTAG00000011527/ENSBTAG00000013885/ENSBTAG00000014685/novel.2233/ENSBTAG00000027534	NUDT16/AK4/NT5C/ADSS2/HPRT1/-/-	bta:512320/bta:517063/bta:532399/bta:522529/bta:281229/bta:531747/bta:534181	7	2	ENSBTAG00000018749/ENSBTAG00000011527	5	ENSBTAG00000030674/ENSBTAG00000013885/ENSBTAG00000014685/novel.2233/ENSBTAG00000027534
bta04066	HIF-1 signaling pathway	6/267	112/7388	0.218332	0.994001	ENSBTAG00000012899/ENSBTAG00000015312/ENSBTAG00000016688/ENSBTAG00000011628/ENSBTAG00000019543/ENSBTAG00000046878	IFNGR2/LTBR/-/EGFR/ELOB/-	bta:514889/bta:504653/bta:281274/bta:407217/bta:617277/bta:617277	6	2	ENSBTAG00000019543/ENSBTAG00000046878	4	ENSBTAG00000012899/ENSBTAG00000015312/ENSBTAG00000016688/ENSBTAG00000011628
bta04921	Oxytocin signaling pathway	7/267	136/7388	0.221065	0.994001	ENSBTAG00000004322/ENSBTAG00000047491/ENSBTAG00000031217/ENSBTAG00000011628/ENSBTAG00000001575/ENSBTAG00000007780/ENSBTAG00000020569	FOS/CACNA1S/MYL6B/EGFR/CALM2/CAMK1/CACNA2D1	bta:280795/bta:100337204/bta:515421/bta:407217/bta:520277/bta:520498/bta:282608	7	3	ENSBTAG00000047491/ENSBTAG00000031217/ENSBTAG00000007780	4	ENSBTAG00000004322/ENSBTAG00000011628/ENSBTAG00000001575/ENSBTAG00000020569
bta05332	Graft-versus-host disease	5/267	90/7388	0.225403	0.994001	novel.355/novel.1579/ENSBTAG00000046995/ENSBTAG00000021077/ENSBTAG00000052514	-/-/-/BOLA-DQB/-	bta:100296565/bta:282860/bta:786717/bta:282495/bta:100336869	5	0		5	novel.355/novel.1579/ENSBTAG00000046995/ENSBTAG00000021077/ENSBTAG00000052514
bta04612	Antigen processing and presentation	6/267	116/7388	0.242008	0.994001	ENSBTAG00000017135/novel.355/novel.1579/ENSBTAG00000046995/ENSBTAG00000021077/ENSBTAG00000052514	CTSS/-/-/-/BOLA-DQB/-	bta:327711/bta:100296565/bta:282860/bta:786717/bta:282495/bta:100336869	6	0		6	ENSBTAG00000017135/novel.355/novel.1579/ENSBTAG00000046995/ENSBTAG00000021077/ENSBTAG00000052514
bta05166	Human T-cell leukemia virus 1 infection	12/267	263/7388	0.242513	0.994001	ENSBTAG00000004322/ENSBTAG00000015312/novel.355/ENSBTAG00000020048/ENSBTAG00000046910/ENSBTAG00000034220/ENSBTAG00000018909/ENSBTAG00000006453/ENSBTAG00000047418/ENSBTAG00000046995/ENSBTAG00000021077/ENSBTAG00000051015	FOS/LTBR/-/MAPK10/-/-/CREB5/CD3G/SLC25A6/-/BOLA-DQB/-	bta:280795/bta:504653/bta:100296565/bta:537631/bta:281667/bta:616369/bta:534129/bta:281055/bta:282480/bta:786717/bta:282495/bta:616275	12	3	ENSBTAG00000034220/ENSBTAG00000047418/ENSBTAG00000051015	9	ENSBTAG00000004322/ENSBTAG00000015312/novel.355/ENSBTAG00000020048/ENSBTAG00000046910/ENSBTAG00000018909/ENSBTAG00000006453/ENSBTAG00000046995/ENSBTAG00000021077
bta05418	Fluid shear stress and atherosclerosis	7/267	140/7388	0.242566	0.994001	ENSBTAG00000004322/ENSBTAG00000008541/ENSBTAG00000020048/ENSBTAG00000001575/ENSBTAG00000049397/ENSBTAG00000001244/ENSBTAG00000017869	FOS/MGST1/MAPK10/CALM2/CAV2/PLAT/CAV1	bta:280795/bta:493719/bta:537631/bta:520277/bta:493642/bta:281407/bta:281040	7	0		7	ENSBTAG00000004322/ENSBTAG00000008541/ENSBTAG00000020048/ENSBTAG00000001575/ENSBTAG00000049397/ENSBTAG00000001244/ENSBTAG00000017869
bta05132	Salmonella infection	11/267	239/7388	0.246457	0.994001	ENSBTAG00000004322/ENSBTAG00000012774/ENSBTAG00000020884/ENSBTAG00000020048/ENSBTAG00000025191/ENSBTAG00000031217/ENSBTAG00000015032/ENSBTAG00000005345/ENSBTAG00000050239/ENSBTAG00000008008/ENSBTAG00000038235	FOS/RAB7B/CASP4/MAPK10/SKP1/MYL6B/CD14/ARPC3/CASP1/TLR2/NOD1	bta:280795/bta:538050/bta:338039/bta:537631/bta:615427/bta:515421/bta:281048/bta:506596/bta:514214/bta:281534/bta:781426	11	1	ENSBTAG00000031217	10	ENSBTAG00000004322/ENSBTAG00000012774/ENSBTAG00000020884/ENSBTAG00000020048/ENSBTAG00000025191/ENSBTAG00000015032/ENSBTAG00000005345/ENSBTAG00000050239/ENSBTAG00000008008/ENSBTAG00000038235
bta05145	Toxoplasmosis	6/267	117/7388	0.248046	0.994001	ENSBTAG00000012899/ENSBTAG00000020048/ENSBTAG00000017843/ENSBTAG00000008008/ENSBTAG00000021077/ENSBTAG00000012314	IFNGR2/MAPK10/CD40LG/TLR2/BOLA-DQB/LDLR	bta:514889/bta:537631/bta:112445051/bta:281534/bta:282495/bta:281276	6	0		6	ENSBTAG00000012899/ENSBTAG00000020048/ENSBTAG00000017843/ENSBTAG00000008008/ENSBTAG00000021077/ENSBTAG00000012314
bta00860	Porphyrin and chlorophyll metabolism	2/267	27/7388	0.255079	0.994001	ENSBTAG00000047416/ENSBTAG00000013178	HEPH/ALAS2	bta:510736/bta:511791	2	1	ENSBTAG00000013178	1	ENSBTAG00000047416
bta04217	Necroptosis	8/267	167/7388	0.256782	0.994001	ENSBTAG00000033334/ENSBTAG00000012899/ENSBTAG00000053792/ENSBTAG00000020048/ENSBTAG00000046003/ENSBTAG00000012406/ENSBTAG00000050239/ENSBTAG00000047418	SPATA2L/IFNGR2/H2AC7/MAPK10/H2AC19/ZBP1/CASP1/SLC25A6	bta:618368/bta:514889/bta:616790/bta:537631/bta:513666/bta:508333/bta:514214/bta:282480	8	4	ENSBTAG00000033334/ENSBTAG00000053792/ENSBTAG00000046003/ENSBTAG00000047418	4	ENSBTAG00000012899/ENSBTAG00000020048/ENSBTAG00000012406/ENSBTAG00000050239
bta04620	Toll-like receptor signaling pathway	5/267	95/7388	0.259283	0.994001	ENSBTAG00000004322/ENSBTAG00000020048/ENSBTAG00000015032/ENSBTAG00000008008/ENSBTAG00000022161	FOS/MAPK10/CD14/TLR2/TLR7	bta:280795/bta:537631/bta:281048/bta:281534/bta:493686	5	0		5	ENSBTAG00000004322/ENSBTAG00000020048/ENSBTAG00000015032/ENSBTAG00000008008/ENSBTAG00000022161
bta05321	Inflammatory bowel disease (IBD)	5/267	95/7388	0.259283	0.994001	ENSBTAG00000012899/novel.355/ENSBTAG00000008008/ENSBTAG00000046995/ENSBTAG00000021077	IFNGR2/-/TLR2/-/BOLA-DQB	bta:514889/bta:100296565/bta:281534/bta:786717/bta:282495	5	0		5	ENSBTAG00000012899/novel.355/ENSBTAG00000008008/ENSBTAG00000046995/ENSBTAG00000021077
bta04630	JAK-STAT signaling pathway	7/267	144/7388	0.264702	0.994001	ENSBTAG00000012899/ENSBTAG00000017000/ENSBTAG00000011628/ENSBTAG00000017745/ENSBTAG00000027760/ENSBTAG00000051075/ENSBTAG00000045948	IFNGR2/IL22RA2/EGFR/IL6ST/-/-/CSF2RA	bta:514889/bta:533061/bta:407217/bta:522155/bta:100336606/bta:100299249/bta:100336606	7	0		7	ENSBTAG00000012899/ENSBTAG00000017000/ENSBTAG00000011628/ENSBTAG00000017745/ENSBTAG00000027760/ENSBTAG00000051075/ENSBTAG00000045948
bta04928	Parathyroid hormone synthesis, secretion and action	5/267	96/7388	0.266204	0.994001	ENSBTAG00000004322/ENSBTAG00000009433/ENSBTAG00000011628/ENSBTAG00000013392/ENSBTAG00000018909	FOS/BGLAP/EGFR/PLD2/CREB5	bta:280795/bta:281646/bta:407217/bta:522159/bta:534129	5	0		5	ENSBTAG00000004322/ENSBTAG00000009433/ENSBTAG00000011628/ENSBTAG00000013392/ENSBTAG00000018909
bta04966	Collecting duct acid secretion	2/267	28/7388	0.268646	0.994001	ENSBTAG00000045497/ENSBTAG00000016309	-/ATP6V1D	bta:282405/bta:404152	2	1	ENSBTAG00000045497	1	ENSBTAG00000016309
bta05214	Glioma	4/267	73/7388	0.270392	0.994001	ENSBTAG00000011628/ENSBTAG00000034220/ENSBTAG00000001575/ENSBTAG00000007780	EGFR/-/CALM2/CAMK1	bta:407217/bta:616369/bta:520277/bta:520498	4	2	ENSBTAG00000034220/ENSBTAG00000007780	2	ENSBTAG00000011628/ENSBTAG00000001575
bta04621	NOD-like receptor signaling pathway	8/267	171/7388	0.277512	0.994001	ENSBTAG00000013356/ENSBTAG00000020884/ENSBTAG00000020048/ENSBTAG00000011511/ENSBTAG00000037634/ENSBTAG00000050239/ENSBTAG00000002296/ENSBTAG00000038235	CATHL3/CASP4/MAPK10/-/-/CASP1/STING1/NOD1	bta:112441458/bta:338039/bta:537631/bta:506759/bta:507055/bta:514214/bta:533661/bta:781426	8	1	ENSBTAG00000013356	7	ENSBTAG00000020884/ENSBTAG00000020048/ENSBTAG00000011511/ENSBTAG00000037634/ENSBTAG00000050239/ENSBTAG00000002296/ENSBTAG00000038235
bta05034	Alcoholism	8/267	172/7388	0.282766	0.994001	ENSBTAG00000053792/ENSBTAG00000006035/ENSBTAG00000038173/ENSBTAG00000018909/ENSBTAG00000001575/ENSBTAG00000046003/ENSBTAG00000023697/ENSBTAG00000040277	H2AC7/PPP1R1B/H2BC12/CREB5/CALM2/H2AC19/-/H4C4	bta:616790/bta:282459/bta:616627/bta:534129/bta:520277/bta:513666/bta:101904455/bta:518961	8	5	ENSBTAG00000053792/ENSBTAG00000006035/ENSBTAG00000038173/ENSBTAG00000046003/ENSBTAG00000040277	3	ENSBTAG00000018909/ENSBTAG00000001575/ENSBTAG00000023697
bta04137	Mitophagy - animal	4/267	76/7388	0.2948	0.994001	ENSBTAG00000012774/ENSBTAG00000020048/ENSBTAG00000007900/ENSBTAG00000012828	RAB7B/MAPK10/FIS1/TBC1D15	bta:538050/bta:537631/bta:615565/bta:534252	4	1	ENSBTAG00000007900	3	ENSBTAG00000012774/ENSBTAG00000020048/ENSBTAG00000012828
bta00790	Folate biosynthesis	2/267	30/7388	0.295749	0.994001	ENSBTAG00000040151/ENSBTAG00000006484	GCH1/-	bta:286815/bta:101905029	2	0		2	ENSBTAG00000040151/ENSBTAG00000006484
bta04623	Cytosolic DNA-sensing pathway	3/267	54/7388	0.309849	0.994001	ENSBTAG00000012406/ENSBTAG00000050239/ENSBTAG00000002296	ZBP1/CASP1/STING1	bta:508333/bta:514214/bta:533661	3	0		3	ENSBTAG00000012406/ENSBTAG00000050239/ENSBTAG00000002296
bta05143	African trypanosomiasis	3/267	54/7388	0.309849	0.994001	ENSBTAG00000051412/ENSBTAG00000037644/ENSBTAG00000054844	HBA/HBB/-	bta:512439/bta:280813/bta:512439	3	3	ENSBTAG00000051412/ENSBTAG00000037644/ENSBTAG00000054844	0
bta04210	Apoptosis	7/267	153/7388	0.31633	0.994001	ENSBTAG00000004322/ENSBTAG00000017135/ENSBTAG00000030973/ENSBTAG00000020048/ENSBTAG00000011100/ENSBTAG00000000671/ENSBTAG00000051075	FOS/CTSS/TUBA1D/MAPK10/CTSC/PARP3/-	bta:280795/bta:327711/bta:535605/bta:537631/bta:352958/bta:507426/bta:100299249	7	1	ENSBTAG00000030973	6	ENSBTAG00000004322/ENSBTAG00000017135/ENSBTAG00000020048/ENSBTAG00000011100/ENSBTAG00000000671/ENSBTAG00000051075
bta05310	Asthma	4/267	79/7388	0.319477	0.994001	novel.355/ENSBTAG00000017843/ENSBTAG00000046995/ENSBTAG00000021077	-/CD40LG/-/BOLA-DQB	bta:100296565/bta:112445051/bta:786717/bta:282495	4	0		4	novel.355/ENSBTAG00000017843/ENSBTAG00000046995/ENSBTAG00000021077
bta04929	GnRH secretion	3/267	55/7388	0.319846	0.994001	ENSBTAG00000004588/ENSBTAG00000047491/ENSBTAG00000037418	KCNN4/CACNA1S/KISS1R	bta:534591/bta:100337204/bta:528699	3	3	ENSBTAG00000004588/ENSBTAG00000047491/ENSBTAG00000037418	0
bta00053	Ascorbate and aldarate metabolism	1/267	11/7388	0.333141	0.994001	ENSBTAG00000002559	MIOX	bta:508591	1	1	ENSBTAG00000002559	0
bta00603	Glycosphingolipid biosynthesis - globo and isoglobo series	1/267	11/7388	0.333141	0.994001	ENSBTAG00000000593	ST8SIA1	bta:282352	1	0		1	ENSBTAG00000000593
bta04064	NF-kappa B signaling pathway	7/267	156/7388	0.333952	0.994001	ENSBTAG00000015312/ENSBTAG00000020674/novel.355/ENSBTAG00000015032/ENSBTAG00000011563/ENSBTAG00000017843/ENSBTAG00000046995	LTBR/LTB/-/CD14/TNFSF13B/CD40LG/-	bta:504653/bta:529757/bta:100296565/bta:281048/bta:504507/bta:112445051/bta:786717	7	1	ENSBTAG00000020674	6	ENSBTAG00000015312/novel.355/ENSBTAG00000015032/ENSBTAG00000011563/ENSBTAG00000017843/ENSBTAG00000046995
bta00250	Alanine, aspartate and glutamate metabolism	2/267	33/7388	0.336089	0.994001	ENSBTAG00000006910/ENSBTAG00000013885	ASRGL1/ADSS2	bta:767970/bta:522529	2	0		2	ENSBTAG00000006910/ENSBTAG00000013885
bta04136	Autophagy - other	2/267	33/7388	0.336089	0.994001	ENSBTAG00000037966/ENSBTAG00000038335	-/-	bta:524361/bta:534155	2	0		2	ENSBTAG00000037966/ENSBTAG00000038335
bta04650	Natural killer cell mediated cytotoxicity	7/267	157/7388	0.339859	0.994001	ENSBTAG00000012899/ENSBTAG00000002096/ENSBTAG00000038112/novel.1579/ENSBTAG00000011238/ENSBTAG00000026437/ENSBTAG00000052514	IFNGR2/FCGR3A/-/-/CD48/-/-	bta:514889/bta:281766/bta:100850276/bta:282860/bta:508386/bta:508495/bta:100336869	7	0		7	ENSBTAG00000012899/ENSBTAG00000002096/ENSBTAG00000038112/novel.1579/ENSBTAG00000011238/ENSBTAG00000026437/ENSBTAG00000052514
bta04660	T cell receptor signaling pathway	6/267	134/7388	0.355611	0.994001	ENSBTAG00000004322/novel.355/ENSBTAG00000020048/ENSBTAG00000006453/ENSBTAG00000017843/ENSBTAG00000046995	FOS/-/MAPK10/CD3G/CD40LG/-	bta:280795/bta:100296565/bta:537631/bta:281055/bta:112445051/bta:786717	6	0		6	ENSBTAG00000004322/novel.355/ENSBTAG00000020048/ENSBTAG00000006453/ENSBTAG00000017843/ENSBTAG00000046995
bta00533	Glycosaminoglycan biosynthesis - keratan sulfate	1/267	12/7388	0.357277	0.994001	ENSBTAG00000018046	B3GNT2	bta:515585	1	0		1	ENSBTAG00000018046
bta04935	Growth hormone synthesis, secretion and action	5/267	110/7388	0.366144	0.994001	ENSBTAG00000004322/ENSBTAG00000047491/ENSBTAG00000020048/ENSBTAG00000018909/novel.2233	FOS/CACNA1S/MAPK10/CREB5/-	bta:280795/bta:100337204/bta:537631/bta:534129/bta:531747	5	1	ENSBTAG00000047491	4	ENSBTAG00000004322/ENSBTAG00000020048/ENSBTAG00000018909/novel.2233
bta04940	Type I diabetes mellitus	4/267	85/7388	0.369185	0.994001	novel.355/ENSBTAG00000004958/ENSBTAG00000046995/ENSBTAG00000021077	-/PTPRN2/-/BOLA-DQB	bta:100296565/bta:616515/bta:786717/bta:282495	4	0		4	novel.355/ENSBTAG00000004958/ENSBTAG00000046995/ENSBTAG00000021077
bta04120	Ubiquitin mediated proteolysis	7/267	164/7388	0.381514	0.994001	ENSBTAG00000048761/ENSBTAG00000012087/ENSBTAG00000025191/ENSBTAG00000019543/ENSBTAG00000046878/ENSBTAG00000018569/ENSBTAG00000051015	UBE2D3/NHLRC1/SKP1/ELOB/-/CUL4B/-	bta:326583/bta:538814/bta:615427/bta:617277/bta:617277/bta:539668/bta:616275	7	4	ENSBTAG00000012087/ENSBTAG00000019543/ENSBTAG00000046878/ENSBTAG00000051015	3	ENSBTAG00000048761/ENSBTAG00000025191/ENSBTAG00000018569
bta05162	Measles	7/267	165/7388	0.387491	0.994001	ENSBTAG00000004322/novel.355/ENSBTAG00000020048/ENSBTAG00000006453/ENSBTAG00000008008/ENSBTAG00000046995/ENSBTAG00000022161	FOS/-/MAPK10/CD3G/TLR2/-/TLR7	bta:280795/bta:100296565/bta:537631/bta:281055/bta:281534/bta:786717/bta:493686	7	0		7	ENSBTAG00000004322/novel.355/ENSBTAG00000020048/ENSBTAG00000006453/ENSBTAG00000008008/ENSBTAG00000046995/ENSBTAG00000022161
bta04130	SNARE interactions in vesicular transport	2/267	37/7388	0.388724	0.994001	ENSBTAG00000001948/ENSBTAG00000007988	VTI1B/STX2	bta:780809/bta:519148	2	0		2	ENSBTAG00000001948/ENSBTAG00000007988
bta04926	Relaxin signaling pathway	5/267	114/7388	0.395118	0.994001	ENSBTAG00000004322/ENSBTAG00000020048/ENSBTAG00000011628/ENSBTAG00000014614/ENSBTAG00000018909	FOS/MAPK10/EGFR/ACTA2/CREB5	bta:280795/bta:537631/bta:407217/bta:515610/bta:534129	5	1	ENSBTAG00000014614	4	ENSBTAG00000004322/ENSBTAG00000020048/ENSBTAG00000011628/ENSBTAG00000018909
bta04622	RIG-I-like receptor signaling pathway	3/267	63/7388	0.399419	0.994001	ENSBTAG00000020048/ENSBTAG00000002296/ENSBTAG00000035907	MAPK10/STING1/DDX3X	bta:537631/bta:533661/bta:510093	3	0		3	ENSBTAG00000020048/ENSBTAG00000002296/ENSBTAG00000035907
bta05164	Influenza A	7/267	167/7388	0.399451	0.994001	ENSBTAG00000012899/ENSBTAG00000053753/ENSBTAG00000018959/ENSBTAG00000050239/ENSBTAG00000047418/ENSBTAG00000021077/ENSBTAG00000022161	IFNGR2/-/RAB11A/CASP1/SLC25A6/BOLA-DQB/TLR7	bta:514889/bta:282298/bta:534708/bta:514214/bta:282480/bta:282495/bta:493686	7	1	ENSBTAG00000047418	6	ENSBTAG00000012899/ENSBTAG00000053753/ENSBTAG00000018959/ENSBTAG00000050239/ENSBTAG00000021077/ENSBTAG00000022161
bta00604	Glycosphingolipid biosynthesis - ganglio series	1/267	14/7388	0.402969	0.994001	ENSBTAG00000000593	ST8SIA1	bta:282352	1	0		1	ENSBTAG00000000593
bta04934	Cushing syndrome	6/267	142/7388	0.40773	0.994001	ENSBTAG00000007897/ENSBTAG00000047491/ENSBTAG00000011628/ENSBTAG00000034220/ENSBTAG00000018909/ENSBTAG00000012314	POMC/CACNA1S/EGFR/-/CREB5/LDLR	bta:281416/bta:100337204/bta:407217/bta:616369/bta:534129/bta:281276	6	3	ENSBTAG00000007897/ENSBTAG00000047491/ENSBTAG00000034220	3	ENSBTAG00000011628/ENSBTAG00000018909/ENSBTAG00000012314
bta01522	Endocrine resistance	4/267	90/7388	0.410478	0.994001	ENSBTAG00000004322/ENSBTAG00000020048/ENSBTAG00000011628/ENSBTAG00000034220	FOS/MAPK10/EGFR/-	bta:280795/bta:537631/bta:407217/bta:616369	4	1	ENSBTAG00000034220	3	ENSBTAG00000004322/ENSBTAG00000020048/ENSBTAG00000011628
bta03030	DNA replication	2/267	39/7388	0.414358	0.994001	ENSBTAG00000010701/ENSBTAG00000005577	NACA/RNASEH2C	bta:506240/bta:505618	2	1	ENSBTAG00000005577	1	ENSBTAG00000010701
bta05030	Cocaine addiction	2/267	39/7388	0.414358	0.994001	ENSBTAG00000006035/ENSBTAG00000018909	PPP1R1B/CREB5	bta:282459/bta:534129	2	1	ENSBTAG00000006035	1	ENSBTAG00000018909
bta04911	Insulin secretion	3/267	66/7388	0.42869	0.994001	ENSBTAG00000004588/ENSBTAG00000047491/ENSBTAG00000018909	KCNN4/CACNA1S/CREB5	bta:534591/bta:100337204/bta:534129	3	2	ENSBTAG00000004588/ENSBTAG00000047491	1	ENSBTAG00000018909
bta05416	Viral myocarditis	5/267	119/7388	0.431162	0.994001	novel.355/ENSBTAG00000017843/ENSBTAG00000046995/ENSBTAG00000021077/ENSBTAG00000017869	-/CD40LG/-/BOLA-DQB/CAV1	bta:100296565/bta:112445051/bta:786717/bta:282495/bta:281040	5	0		5	novel.355/ENSBTAG00000017843/ENSBTAG00000046995/ENSBTAG00000021077/ENSBTAG00000017869
bta03320	PPAR signaling pathway	3/267	67/7388	0.438338	0.994001	ENSBTAG00000000246/ENSBTAG00000004547/ENSBTAG00000005718	ME3/OLR1/PLIN2	bta:525813/bta:281368/bta:280981	3	1	ENSBTAG00000000246	2	ENSBTAG00000004547/ENSBTAG00000005718
bta00620	Pyruvate metabolism	2/267	41/7388	0.439447	0.994001	ENSBTAG00000000246/ENSBTAG00000016688	ME3/-	bta:525813/bta:281274	2	1	ENSBTAG00000000246	1	ENSBTAG00000016688
bta00980	Metabolism of xenobiotics by cytochrome P450	2/267	41/7388	0.439447	0.994001	ENSBTAG00000008541/ENSBTAG00000026758	MGST1/-	bta:493719/bta:511996	2	0		2	ENSBTAG00000008541/ENSBTAG00000026758
bta04144	Endocytosis	10/267	255/7388	0.441902	0.994001	ENSBTAG00000008417/ENSBTAG00000011628/ENSBTAG00000013392/ENSBTAG00000005345/ENSBTAG00000018959/ENSBTAG00000049397/ENSBTAG00000021191/ENSBTAG00000018801/ENSBTAG00000017869/ENSBTAG00000012314	VPS29/EGFR/PLD2/ARPC3/RAB11A/CAV2/EHD2/SNX3/CAV1/LDLR	bta:513840/bta:407217/bta:522159/bta:506596/bta:534708/bta:493642/bta:538348/bta:528265/bta:281040/bta:281276	10	0		10	ENSBTAG00000008417/ENSBTAG00000011628/ENSBTAG00000013392/ENSBTAG00000005345/ENSBTAG00000018959/ENSBTAG00000049397/ENSBTAG00000021191/ENSBTAG00000018801/ENSBTAG00000017869/ENSBTAG00000012314
bta00565	Ether lipid metabolism	2/267	42/7388	0.45177	0.994001	ENSBTAG00000013392/ENSBTAG00000019315	PLD2/PLA2G7	bta:522159/bta:282311	2	0		2	ENSBTAG00000013392/ENSBTAG00000019315
bta04979	Cholesterol metabolism	2/267	42/7388	0.45177	0.994001	ENSBTAG00000004059/ENSBTAG00000012314	SOAT1/LDLR	bta:504287/bta:281276	2	0		2	ENSBTAG00000004059/ENSBTAG00000012314
bta05219	Bladder cancer	2/267	43/7388	0.463939	0.994001	ENSBTAG00000011628/ENSBTAG00000034220	EGFR/-	bta:407217/bta:616369	2	1	ENSBTAG00000034220	1	ENSBTAG00000011628
bta00511	Other glycan degradation	1/267	17/7388	0.46551	0.994001	ENSBTAG00000030434	FUCA1	bta:509522	1	0		1	ENSBTAG00000030434
bta05100	Bacterial invasion of epithelial cells	3/267	71/7388	0.476273	0.994001	ENSBTAG00000005345/ENSBTAG00000049397/ENSBTAG00000017869	ARPC3/CAV2/CAV1	bta:506596/bta:493642/bta:281040	3	0		3	ENSBTAG00000005345/ENSBTAG00000049397/ENSBTAG00000017869
bta04261	Adrenergic signaling in cardiomyocytes	5/267	126/7388	0.480813	0.994001	ENSBTAG00000047491/ENSBTAG00000037966/ENSBTAG00000018909/ENSBTAG00000001575/ENSBTAG00000020569	CACNA1S/-/CREB5/CALM2/CACNA2D1	bta:100337204/bta:524361/bta:534129/bta:520277/bta:282608	5	1	ENSBTAG00000047491	4	ENSBTAG00000037966/ENSBTAG00000018909/ENSBTAG00000001575/ENSBTAG00000020569
bta00100	Steroid biosynthesis	1/267	18/7388	0.484871	0.994001	ENSBTAG00000004059	SOAT1	bta:504287	1	0		1	ENSBTAG00000004059
bta00730	Thiamine metabolism	1/267	18/7388	0.484871	0.994001	ENSBTAG00000030674	AK4	bta:517063	1	0		1	ENSBTAG00000030674
bta05134	Legionellosis	3/267	72/7388	0.485575	0.994001	ENSBTAG00000015032/ENSBTAG00000050239/ENSBTAG00000008008	CD14/CASP1/TLR2	bta:281048/bta:514214/bta:281534	3	0		3	ENSBTAG00000015032/ENSBTAG00000050239/ENSBTAG00000008008
bta04721	Synaptic vesicle cycle	3/267	73/7388	0.494797	0.994001	ENSBTAG00000045497/ENSBTAG00000007988/ENSBTAG00000016309	-/STX2/ATP6V1D	bta:282405/bta:519148/bta:404152	3	1	ENSBTAG00000045497	2	ENSBTAG00000007988/ENSBTAG00000016309
bta05330	Allograft rejection	4/267	101/7388	0.498813	0.994001	novel.355/ENSBTAG00000017843/ENSBTAG00000046995/ENSBTAG00000021077	-/CD40LG/-/BOLA-DQB	bta:100296565/bta:112445051/bta:786717/bta:282495	4	0		4	novel.355/ENSBTAG00000017843/ENSBTAG00000046995/ENSBTAG00000021077
bta05204	Chemical carcinogenesis	2/267	47/7388	0.510975	0.994001	ENSBTAG00000052665/ENSBTAG00000008541	CYP3A4/MGST1	bta:507988/bta:493719	2	0		2	ENSBTAG00000052665/ENSBTAG00000008541
bta04530	Tight junction	6/267	159/7388	0.516352	0.994001	ENSBTAG00000040432/ENSBTAG00000037966/ENSBTAG00000054063/ENSBTAG00000030973/ENSBTAG00000020048/ENSBTAG00000031217	CLDN3/-/CD1A/TUBA1D/MAPK10/MYL6B	bta:404153/bta:524361/bta:781011/bta:535605/bta:537631/bta:515421	6	3	ENSBTAG00000040432/ENSBTAG00000030973/ENSBTAG00000031217	3	ENSBTAG00000037966/ENSBTAG00000054063/ENSBTAG00000020048
bta05161	Hepatitis B	6/267	159/7388	0.516352	0.994001	ENSBTAG00000004322/ENSBTAG00000020048/ENSBTAG00000046910/ENSBTAG00000018909/ENSBTAG00000008008/ENSBTAG00000035907	FOS/MAPK10/-/CREB5/TLR2/DDX3X	bta:280795/bta:537631/bta:281667/bta:534129/bta:281534/bta:510093	6	0		6	ENSBTAG00000004322/ENSBTAG00000020048/ENSBTAG00000046910/ENSBTAG00000018909/ENSBTAG00000008008/ENSBTAG00000035907
bta05203	Viral carcinogenesis	8/267	215/7388	0.51812	0.994001	ENSBTAG00000015312/ENSBTAG00000038173/ENSBTAG00000046910/ENSBTAG00000034220/ENSBTAG00000018909/ENSBTAG00000023697/ENSBTAG00000017745/ENSBTAG00000035907	LTBR/H2BC12/-/-/CREB5/-/IL6ST/DDX3X	bta:504653/bta:616627/bta:281667/bta:616369/bta:534129/bta:101904455/bta:522155/bta:510093	8	2	ENSBTAG00000038173/ENSBTAG00000034220	6	ENSBTAG00000015312/ENSBTAG00000046910/ENSBTAG00000018909/ENSBTAG00000023697/ENSBTAG00000017745/ENSBTAG00000035907
bta04962	Vasopressin-regulated water reabsorption	2/267	48/7388	0.522306	0.994001	ENSBTAG00000018909/ENSBTAG00000018959	CREB5/RAB11A	bta:534129/bta:534708	2	0		2	ENSBTAG00000018909/ENSBTAG00000018959
bta00510	N-Glycan biosynthesis	2/267	49/7388	0.533461	0.994001	ENSBTAG00000003535/novel.4007	DPM3/-	bta:509745/bta:282073	2	1	ENSBTAG00000003535	1	novel.4007
bta05320	Autoimmune thyroid disease	4/267	106/7388	0.537099	0.994001	novel.355/ENSBTAG00000017843/ENSBTAG00000046995/ENSBTAG00000021077	-/CD40LG/-/BOLA-DQB	bta:100296565/bta:112445051/bta:786717/bta:282495	4	0		4	novel.355/ENSBTAG00000017843/ENSBTAG00000046995/ENSBTAG00000021077
bta00340	Histidine metabolism	1/267	21/7388	0.53886	0.994001	ENSBTAG00000014432	HNMT	bta:613413	1	0		1	ENSBTAG00000014432
bta00650	Butanoate metabolism	1/267	21/7388	0.53886	0.994001	ENSBTAG00000006447	ACSM3	bta:533798	1	0		1	ENSBTAG00000006447
bta03050	Proteasome	2/267	51/7388	0.555232	0.994001	ENSBTAG00000002808/ENSBTAG00000000990	PSMA3/PSMA2	bta:505176/bta:539141	2	0		2	ENSBTAG00000002808/ENSBTAG00000000990
bta05014	Amyotrophic lateral sclerosis (ALS)	2/267	51/7388	0.555232	0.994001	ENSBTAG00000050239/ENSBTAG00000004343	CASP1/CCS	bta:514214/bta:515022	2	1	ENSBTAG00000004343	1	ENSBTAG00000050239
bta04744	Phototransduction	1/267	22/7388	0.555573	0.994001	ENSBTAG00000001575	CALM2	bta:520277	1	0		1	ENSBTAG00000001575
bta04713	Circadian entrainment	3/267	81/7388	0.565398	0.994001	ENSBTAG00000004322/ENSBTAG00000001575/novel.2233	FOS/CALM2/-	bta:280795/bta:520277/bta:531747	3	0		3	ENSBTAG00000004322/ENSBTAG00000001575/novel.2233
bta04380	Osteoclast differentiation	5/267	139/7388	0.568571	0.994001	ENSBTAG00000004322/ENSBTAG00000012899/ENSBTAG00000002096/ENSBTAG00000020048/ENSBTAG00000038124	FOS/IFNGR2/FCGR3A/MAPK10/FCGR2A	bta:280795/bta:514889/bta:281766/bta:537631/bta:782652	5	0		5	ENSBTAG00000004322/ENSBTAG00000012899/ENSBTAG00000002096/ENSBTAG00000020048/ENSBTAG00000038124
bta04978	Mineral absorption	2/267	53/7388	0.576276	0.994001	ENSBTAG00000047416/ENSBTAG00000032914	HEPH/SLC11A2	bta:510736/bta:521189	2	0		2	ENSBTAG00000047416/ENSBTAG00000032914
bta04350	TGF-beta signaling pathway	3/267	83/7388	0.582088	0.994001	ENSBTAG00000030425/ENSBTAG00000037966/ENSBTAG00000025191	ID3/-/SKP1	bta:538690/bta:524361/bta:615427	3	1	ENSBTAG00000030425	2	ENSBTAG00000037966/ENSBTAG00000025191
bta04270	Vascular smooth muscle contraction	4/267	113/7388	0.588117	0.994001	ENSBTAG00000047491/ENSBTAG00000031217/ENSBTAG00000014614/ENSBTAG00000001575	CACNA1S/MYL6B/ACTA2/CALM2	bta:100337204/bta:515421/bta:515610/bta:520277	4	3	ENSBTAG00000047491/ENSBTAG00000031217/ENSBTAG00000014614	1	ENSBTAG00000001575
bta04146	Peroxisome	3/267	84/7388	0.59028	0.994001	ENSBTAG00000006523/ENSBTAG00000007184/ENSBTAG00000016791	SOD2/NUDT7/PEX7	bta:281496/bta:504826/bta:533077	3	0		3	ENSBTAG00000006523/ENSBTAG00000007184/ENSBTAG00000016791
bta04514	Cell adhesion molecules (CAMs)	6/267	173/7388	0.599723	0.994001	ENSBTAG00000040432/ENSBTAG00000013167/novel.355/ENSBTAG00000017843/ENSBTAG00000046995/ENSBTAG00000021077	CLDN3/SIGLEC1/-/CD40LG/-/BOLA-DQB	bta:404153/bta:539759/bta:100296565/bta:112445051/bta:786717/bta:282495	6	1	ENSBTAG00000040432	5	ENSBTAG00000013167/novel.355/ENSBTAG00000017843/ENSBTAG00000046995/ENSBTAG00000021077
bta00591	Linoleic acid metabolism	1/267	25/7388	0.602177	0.994001	ENSBTAG00000052665	CYP3A4	bta:507988	1	0		1	ENSBTAG00000052665
bta00563	Glycosylphosphatidylinositol (GPI)-anchor biosynthesis	1/267	26/7388	0.616603	0.994001	ENSBTAG00000013273	PIGL	bta:507080	1	1	ENSBTAG00000013273	0
bta05210	Colorectal cancer	3/267	88/7388	0.622005	0.994001	ENSBTAG00000004322/ENSBTAG00000020048/ENSBTAG00000011628	FOS/MAPK10/EGFR	bta:280795/bta:537631/bta:407217	3	0		3	ENSBTAG00000004322/ENSBTAG00000020048/ENSBTAG00000011628
bta05200	Pathways in cancer	17/267	495/7388	0.624107	0.994001	ENSBTAG00000004322/ENSBTAG00000012899/ENSBTAG00000008541/ENSBTAG00000020048/ENSBTAG00000025191/ENSBTAG00000046910/ENSBTAG00000011628/ENSBTAG00000034220/ENSBTAG00000013392/ENSBTAG00000008688/ENSBTAG00000001575/ENSBTAG00000019543/ENSBTAG00000017745/ENSBTAG00000046878/ENSBTAG00000027760/ENSBTAG00000051075/ENSBTAG00000045948	FOS/IFNGR2/MGST1/MAPK10/SKP1/-/EGFR/-/PLD2/HEYL/CALM2/ELOB/IL6ST/-/-/-/CSF2RA	bta:280795/bta:514889/bta:493719/bta:537631/bta:615427/bta:281667/bta:407217/bta:616369/bta:522159/bta:538609/bta:520277/bta:617277/bta:522155/bta:617277/bta:100336606/bta:100299249/bta:100336606	17	3	ENSBTAG00000034220/ENSBTAG00000019543/ENSBTAG00000046878	14	ENSBTAG00000004322/ENSBTAG00000012899/ENSBTAG00000008541/ENSBTAG00000020048/ENSBTAG00000025191/ENSBTAG00000046910/ENSBTAG00000011628/ENSBTAG00000013392/ENSBTAG00000008688/ENSBTAG00000001575/ENSBTAG00000017745/ENSBTAG00000027760/ENSBTAG00000051075/ENSBTAG00000045948
bta04918	Thyroid hormone synthesis	2/267	59/7388	0.635002	0.994001	ENSBTAG00000016234/ENSBTAG00000018909	DUOX2/CREB5	bta:785698/bta:534129	2	0		2	ENSBTAG00000016234/ENSBTAG00000018909
bta05412	Arrhythmogenic right ventricular cardiomyopathy (ARVC)	2/267	59/7388	0.635002	0.994001	ENSBTAG00000047491/ENSBTAG00000020569	CACNA1S/CACNA2D1	bta:100337204/bta:282608	2	1	ENSBTAG00000047491	1	ENSBTAG00000020569
bta04914	Progesterone-mediated oocyte maturation	3/267	90/7388	0.637229	0.994001	ENSBTAG00000020048/ENSBTAG00000046910/ENSBTAG00000051015	MAPK10/-/-	bta:537631/bta:281667/bta:616275	3	1	ENSBTAG00000051015	2	ENSBTAG00000020048/ENSBTAG00000046910
bta04920	Adipocytokine signaling pathway	2/267	60/7388	0.644148	0.994001	ENSBTAG00000007897/ENSBTAG00000020048	POMC/MAPK10	bta:281416/bta:537631	2	1	ENSBTAG00000007897	1	ENSBTAG00000020048
bta04657	IL-17 signaling pathway	3/267	91/7388	0.64468	0.994001	ENSBTAG00000004322/ENSBTAG00000020048/ENSBTAG00000008238	FOS/MAPK10/S100A7	bta:280795/bta:537631/bta:282344	3	0		3	ENSBTAG00000004322/ENSBTAG00000020048/ENSBTAG00000008238
bta04114	Oocyte meiosis	4/267	122/7388	0.648658	0.994001	ENSBTAG00000037966/ENSBTAG00000025191/ENSBTAG00000001575/ENSBTAG00000051015	-/SKP1/CALM2/-	bta:524361/bta:615427/bta:520277/bta:616275	4	1	ENSBTAG00000051015	3	ENSBTAG00000037966/ENSBTAG00000025191/ENSBTAG00000001575
bta04020	Calcium signaling pathway	7/267	214/7388	0.66052	0.994001	ENSBTAG00000047491/novel.355/ENSBTAG00000011628/ENSBTAG00000001575/ENSBTAG00000047418/ENSBTAG00000046995/ENSBTAG00000007780	CACNA1S/-/EGFR/CALM2/SLC25A6/-/CAMK1	bta:100337204/bta:100296565/bta:407217/bta:520277/bta:282480/bta:786717/bta:520498	7	3	ENSBTAG00000047491/ENSBTAG00000047418/ENSBTAG00000007780	4	novel.355/ENSBTAG00000011628/ENSBTAG00000001575/ENSBTAG00000046995
bta05146	Amoebiasis	4/267	124/7388	0.661285	0.994001	ENSBTAG00000012774/ENSBTAG00000054063/ENSBTAG00000015032/ENSBTAG00000008008	RAB7B/CD1A/CD14/TLR2	bta:538050/bta:781011/bta:281048/bta:281534	4	0		4	ENSBTAG00000012774/ENSBTAG00000054063/ENSBTAG00000015032/ENSBTAG00000008008
bta04924	Renin secretion	2/267	62/7388	0.661898	0.994001	ENSBTAG00000047491/ENSBTAG00000001575	CACNA1S/CALM2	bta:100337204/bta:520277	2	1	ENSBTAG00000047491	1	ENSBTAG00000001575
bta05218	Melanoma	2/267	63/7388	0.670504	0.994001	ENSBTAG00000011628/ENSBTAG00000034220	EGFR/-	bta:407217/bta:616369	2	1	ENSBTAG00000034220	1	ENSBTAG00000011628
bta00564	Glycerophospholipid metabolism	3/267	95/7388	0.673398	0.994001	ENSBTAG00000004243/ENSBTAG00000053271/ENSBTAG00000013392	LYPLA1/-/PLD2	bta:539992/bta:513389/bta:522159	3	1	ENSBTAG00000053271	2	ENSBTAG00000004243/ENSBTAG00000013392
bta04068	FoxO signaling pathway	4/267	126/7388	0.673603	0.994001	ENSBTAG00000006523/ENSBTAG00000020048/ENSBTAG00000011628/ENSBTAG00000037531	SOD2/MAPK10/EGFR/-	bta:281496/bta:537631/bta:407217/bta:540328	4	1	ENSBTAG00000037531	3	ENSBTAG00000006523/ENSBTAG00000020048/ENSBTAG00000011628
bta05215	Prostate cancer	3/267	96/7388	0.680306	0.994001	ENSBTAG00000011628/ENSBTAG00000018909/ENSBTAG00000001244	EGFR/CREB5/PLAT	bta:407217/bta:534129/bta:281407	3	0		3	ENSBTAG00000011628/ENSBTAG00000018909/ENSBTAG00000001244
bta00410	beta-Alanine metabolism	1/267	31/7388	0.68128	0.994001	ENSBTAG00000031358	DPYD	bta:281124	1	0		1	ENSBTAG00000031358
bta04922	Glucagon signaling pathway	3/267	97/7388	0.687106	0.994001	ENSBTAG00000016688/ENSBTAG00000018909/ENSBTAG00000001575	-/CREB5/CALM2	bta:281274/bta:534129/bta:520277	3	0		3	ENSBTAG00000016688/ENSBTAG00000018909/ENSBTAG00000001575
bta05221	Acute myeloid leukemia	2/267	66/7388	0.695263	0.994001	ENSBTAG00000046910/ENSBTAG00000015032	-/CD14	bta:281667/bta:281048	2	0		2	ENSBTAG00000046910/ENSBTAG00000015032
bta04725	Cholinergic synapse	3/267	99/7388	0.700381	0.994001	ENSBTAG00000004322/ENSBTAG00000047491/ENSBTAG00000018909	FOS/CACNA1S/CREB5	bta:280795/bta:100337204/bta:534129	3	1	ENSBTAG00000047491	2	ENSBTAG00000004322/ENSBTAG00000018909
bta04371	Apelin signaling pathway	4/267	131/7388	0.703035	0.994001	ENSBTAG00000014614/ENSBTAG00000001575/ENSBTAG00000001244/novel.2233	ACTA2/CALM2/PLAT/-	bta:515610/bta:520277/bta:281407/bta:531747	4	1	ENSBTAG00000014614	3	ENSBTAG00000001575/ENSBTAG00000001244/novel.2233
bta04917	Prolactin signaling pathway	2/267	67/7388	0.703168	0.994001	ENSBTAG00000004322/ENSBTAG00000020048	FOS/MAPK10	bta:280795/bta:537631	2	0		2	ENSBTAG00000004322/ENSBTAG00000020048
bta00630	Glyoxylate and dicarboxylate metabolism	1/267	33/7388	0.703996	0.994001	ENSBTAG00000005583	HYI	bta:515954	1	1	ENSBTAG00000005583	0
bta04142	Lysosome	4/267	132/7388	0.708687	0.994001	ENSBTAG00000030434/ENSBTAG00000017135/ENSBTAG00000011100/ENSBTAG00000032914	FUCA1/CTSS/CTSC/SLC11A2	bta:509522/bta:327711/bta:352958/bta:521189	4	0		4	ENSBTAG00000030434/ENSBTAG00000017135/ENSBTAG00000011100/ENSBTAG00000032914
bta05223	Non-small cell lung cancer	2/267	68/7388	0.710903	0.994001	ENSBTAG00000011628/ENSBTAG00000034220	EGFR/-	bta:407217/bta:616369	2	1	ENSBTAG00000034220	1	ENSBTAG00000011628
bta05202	Transcriptional misregulation in cancer	7/267	225/7388	0.710931	0.994001	novel.355/ENSBTAG00000046910/ENSBTAG00000015032/ENSBTAG00000001244/ENSBTAG00000046995/ENSBTAG00000040277/ENSBTAG00000018016	-/-/CD14/PLAT/-/H4C4/NUPR1	bta:100296565/bta:281667/bta:281048/bta:281407/bta:786717/bta:518961/bta:614673	7	1	ENSBTAG00000040277	6	novel.355/ENSBTAG00000046910/ENSBTAG00000015032/ENSBTAG00000001244/ENSBTAG00000046995/ENSBTAG00000018016
bta00760	Nicotinate and nicotinamide metabolism	1/267	34/7388	0.714741	0.994001	ENSBTAG00000011527	NT5C	bta:532399	1	1	ENSBTAG00000011527	0
bta03410	Base excision repair	1/267	34/7388	0.714741	0.994001	ENSBTAG00000000671	PARP3	bta:507426	1	0		1	ENSBTAG00000000671
bta04215	Apoptosis - multiple species	1/267	34/7388	0.714741	0.994001	ENSBTAG00000020048	MAPK10	bta:537631	1	0		1	ENSBTAG00000020048
bta04710	Circadian rhythm	1/267	34/7388	0.714741	0.994001	ENSBTAG00000025191	SKP1	bta:615427	1	0		1	ENSBTAG00000025191
bta04625	C-type lectin receptor signaling pathway	3/267	102/7388	0.719488	0.994001	ENSBTAG00000020048/ENSBTAG00000001575/ENSBTAG00000050239	MAPK10/CALM2/CASP1	bta:537631/bta:520277/bta:514214	3	0		3	ENSBTAG00000020048/ENSBTAG00000001575/ENSBTAG00000050239
bta00071	Fatty acid degradation	1/267	35/7388	0.725098	0.994001	ENSBTAG00000009965	ECI1	bta:535174	1	1	ENSBTAG00000009965	0
bta00140	Steroid hormone biosynthesis	1/267	35/7388	0.725098	0.994001	ENSBTAG00000052665	CYP3A4	bta:507988	1	0		1	ENSBTAG00000052665
bta00640	Propanoate metabolism	1/267	35/7388	0.725098	0.994001	ENSBTAG00000016688	-	bta:281274	1	0		1	ENSBTAG00000016688
bta00982	Drug metabolism - cytochrome P450	1/267	35/7388	0.725098	0.994001	ENSBTAG00000008541	MGST1	bta:493719	1	0		1	ENSBTAG00000008541
bta05230	Central carbon metabolism in cancer	2/267	71/7388	0.733103	0.994001	ENSBTAG00000016688/ENSBTAG00000011628	-/EGFR	bta:281274/bta:407217	2	0		2	ENSBTAG00000016688/ENSBTAG00000011628
bta00514	Other types of O-glycan biosynthesis	1/267	37/7388	0.744701	0.994001	novel.4007	-	bta:282073	1	0		1	novel.4007
bta04110	Cell cycle	4/267	140/7388	0.751099	0.994001	ENSBTAG00000025191/ENSBTAG00000046910/ENSBTAG00000034220/ENSBTAG00000051015	SKP1/-/-/-	bta:615427/bta:281667/bta:616369/bta:616275	4	2	ENSBTAG00000034220/ENSBTAG00000051015	2	ENSBTAG00000025191/ENSBTAG00000046910
bta04972	Pancreatic secretion	2/267	74/7388	0.753841	0.994001	ENSBTAG00000002148/ENSBTAG00000018959	RAB3D/RAB11A	bta:100139105/bta:534708	2	0		2	ENSBTAG00000002148/ENSBTAG00000018959
bta04913	Ovarian steroidogenesis	1/267	38/7388	0.753974	0.994001	ENSBTAG00000012314	LDLR	bta:281276	1	0		1	ENSBTAG00000012314
bta01524	Platinum drug resistance	2/267	76/7388	0.766885	0.994001	ENSBTAG00000008541/ENSBTAG00000034220	MGST1/-	bta:493719/bta:616369	2	1	ENSBTAG00000034220	1	ENSBTAG00000008541
bta05160	Hepatitis C	4/267	144/7388	0.770463	0.994001	ENSBTAG00000040432/ENSBTAG00000037966/ENSBTAG00000011628/ENSBTAG00000012314	CLDN3/-/EGFR/LDLR	bta:404153/bta:524361/bta:407217/bta:281276	4	1	ENSBTAG00000040432	3	ENSBTAG00000037966/ENSBTAG00000011628/ENSBTAG00000012314
bta05211	Renal cell carcinoma	2/267	77/7388	0.77318	0.994001	ENSBTAG00000019543/ENSBTAG00000046878	ELOB/-	bta:617277/bta:617277	2	2	ENSBTAG00000019543/ENSBTAG00000046878	0
bta04930	Type II diabetes mellitus	1/267	41/7388	0.779827	0.994001	ENSBTAG00000020048	MAPK10	bta:537631	1	0		1	ENSBTAG00000020048
bta04961	Endocrine and other factor-regulated calcium reabsorption	1/267	41/7388	0.779827	0.994001	ENSBTAG00000018959	RAB11A	bta:534708	1	0		1	ENSBTAG00000018959
bta04071	Sphingolipid signaling pathway	3/267	113/7388	0.781516	0.994001	ENSBTAG00000037966/ENSBTAG00000020048/ENSBTAG00000013392	-/MAPK10/PLD2	bta:524361/bta:537631/bta:522159	3	0		3	ENSBTAG00000037966/ENSBTAG00000020048/ENSBTAG00000013392
bta04152	AMPK signaling pathway	3/267	113/7388	0.781516	0.994001	ENSBTAG00000037966/ENSBTAG00000046910/ENSBTAG00000018909	-/-/CREB5	bta:524361/bta:281667/bta:534129	3	0		3	ENSBTAG00000037966/ENSBTAG00000046910/ENSBTAG00000018909
bta04668	TNF signaling pathway	3/267	113/7388	0.781516	0.994001	ENSBTAG00000004322/ENSBTAG00000020048/ENSBTAG00000018909	FOS/MAPK10/CREB5	bta:280795/bta:537631/bta:534129	3	0		3	ENSBTAG00000004322/ENSBTAG00000020048/ENSBTAG00000018909
bta04550	Signaling pathways regulating pluripotency of stem cells	3/267	114/7388	0.786553	0.994001	ENSBTAG00000011539/ENSBTAG00000030425/ENSBTAG00000017745	PCGF2/ID3/IL6ST	bta:505147/bta:538690/bta:522155	3	1	ENSBTAG00000030425	2	ENSBTAG00000011539/ENSBTAG00000017745
bta04666	Fc gamma R-mediated phagocytosis	3/267	114/7388	0.786553	0.994001	ENSBTAG00000002096/ENSBTAG00000013392/ENSBTAG00000005345	FCGR3A/PLD2/ARPC3	bta:281766/bta:522159/bta:506596	3	0		3	ENSBTAG00000002096/ENSBTAG00000013392/ENSBTAG00000005345
bta04140	Autophagy - animal	4/267	148/7388	0.788633	0.994001	ENSBTAG00000012774/ENSBTAG00000037966/ENSBTAG00000020048/ENSBTAG00000038335	RAB7B/-/MAPK10/-	bta:538050/bta:524361/bta:537631/bta:534155	4	0		4	ENSBTAG00000012774/ENSBTAG00000037966/ENSBTAG00000020048/ENSBTAG00000038335
bta05135	Yersinia infection	5/267	181/7388	0.78948	0.994001	ENSBTAG00000004322/novel.355/ENSBTAG00000020048/ENSBTAG00000050239/ENSBTAG00000046995	FOS/-/MAPK10/CASP1/-	bta:280795/bta:100296565/bta:537631/bta:514214/bta:786717	5	0		5	ENSBTAG00000004322/novel.355/ENSBTAG00000020048/ENSBTAG00000050239/ENSBTAG00000046995
bta04012	ErbB signaling pathway	2/267	81/7388	0.7969	0.994001	ENSBTAG00000020048/ENSBTAG00000011628	MAPK10/EGFR	bta:537631/bta:407217	2	0		2	ENSBTAG00000020048/ENSBTAG00000011628
bta04520	Adherens junction	2/267	81/7388	0.7969	0.994001	ENSBTAG00000011628/ENSBTAG00000017877	EGFR/NECTIN4	bta:407217/bta:507718	2	0		2	ENSBTAG00000011628/ENSBTAG00000017877
bta04540	Gap junction	2/267	81/7388	0.7969	0.994001	ENSBTAG00000030973/ENSBTAG00000011628	TUBA1D/EGFR	bta:535605/bta:407217	2	1	ENSBTAG00000030973	1	ENSBTAG00000011628
bta03018	RNA degradation	2/267	82/7388	0.802477	0.994001	ENSBTAG00000018749/ENSBTAG00000004521	NUDT16/LSM7	bta:512320/bta:509920	2	2	ENSBTAG00000018749/ENSBTAG00000004521	0
bta04211	Longevity regulating pathway	2/267	83/7388	0.807919	0.994001	ENSBTAG00000006523/ENSBTAG00000018909	SOD2/CREB5	bta:281496/bta:534129	2	0		2	ENSBTAG00000006523/ENSBTAG00000018909
bta04022	cGMP-PKG signaling pathway	4/267	153/7388	0.809716	0.994001	ENSBTAG00000047491/ENSBTAG00000018909/ENSBTAG00000001575/ENSBTAG00000047418	CACNA1S/CREB5/CALM2/SLC25A6	bta:100337204/bta:534129/bta:520277/bta:282480	4	2	ENSBTAG00000047491/ENSBTAG00000047418	2	ENSBTAG00000018909/ENSBTAG00000001575
bta00380	Tryptophan metabolism	1/267	45/7388	0.810136	0.994001	ENSBTAG00000014439	KMO	bta:515996	1	0		1	ENSBTAG00000014439
bta00970	Aminoacyl-tRNA biosynthesis	1/267	45/7388	0.810136	0.994001	ENSBTAG00000014261	TARS1	bta:510075	1	0		1	ENSBTAG00000014261
bta00260	Glycine, serine and threonine metabolism	1/267	46/7388	0.817039	0.994001	ENSBTAG00000013178	ALAS2	bta:511791	1	1	ENSBTAG00000013178	0
bta04115	p53 signaling pathway	2/267	86/7388	0.823453	0.994001	ENSBTAG00000017622/ENSBTAG00000034220	SIVA1/-	bta:617931/bta:616369	2	2	ENSBTAG00000017622/ENSBTAG00000034220	0
bta04916	Melanogenesis	2/267	86/7388	0.823453	0.994001	ENSBTAG00000007897/ENSBTAG00000001575	POMC/CALM2	bta:281416/bta:520277	2	1	ENSBTAG00000007897	1	ENSBTAG00000001575
bta03420	Nucleotide excision repair	1/267	48/7388	0.830105	0.994001	ENSBTAG00000018569	CUL4B	bta:539668	1	0		1	ENSBTAG00000018569
bta04216	Ferroptosis	1/267	49/7388	0.836285	0.994001	ENSBTAG00000032914	SLC11A2	bta:521189	1	0		1	ENSBTAG00000032914
bta05225	Hepatocellular carcinoma	4/267	160/7388	0.836329	0.994001	ENSBTAG00000008541/ENSBTAG00000011628/ENSBTAG00000034220/ENSBTAG00000007216	MGST1/EGFR/-/DPF1	bta:493719/bta:407217/bta:616369/bta:515409	4	1	ENSBTAG00000034220	3	ENSBTAG00000008541/ENSBTAG00000011628/ENSBTAG00000007216
bta04750	Inflammatory mediator regulation of TRP channels	2/267	89/7388	0.837854	0.994001	ENSBTAG00000020048/ENSBTAG00000001575	MAPK10/CALM2	bta:537631/bta:520277	2	0		2	ENSBTAG00000020048/ENSBTAG00000001575
bta04730	Long-term depression	1/267	50/7388	0.842242	0.994001	ENSBTAG00000037966	-	bta:524361	1	0		1	ENSBTAG00000037966
bta05017	Spinocerebellar ataxia	3/267	128/7388	0.847487	0.994001	ENSBTAG00000002808/ENSBTAG00000020048/ENSBTAG00000000990	PSMA3/MAPK10/PSMA2	bta:505176/bta:537631/bta:539141	3	0		3	ENSBTAG00000002808/ENSBTAG00000020048/ENSBTAG00000000990
bta04014	Ras signaling pathway	6/267	231/7388	0.847722	0.994001	novel.355/ENSBTAG00000020048/ENSBTAG00000011628/ENSBTAG00000013392/ENSBTAG00000001575/ENSBTAG00000046995	-/MAPK10/EGFR/PLD2/CALM2/-	bta:100296565/bta:537631/bta:407217/bta:522159/bta:520277/bta:786717	6	0		6	novel.355/ENSBTAG00000020048/ENSBTAG00000011628/ENSBTAG00000013392/ENSBTAG00000001575/ENSBTAG00000046995
bta05169	Epstein-Barr virus infection	7/267	264/7388	0.847809	0.994001	novel.355/ENSBTAG00000020048/ENSBTAG00000046910/ENSBTAG00000006453/ENSBTAG00000008008/ENSBTAG00000046995/ENSBTAG00000021077	-/MAPK10/-/CD3G/TLR2/-/BOLA-DQB	bta:100296565/bta:537631/bta:281667/bta:281055/bta:281534/bta:786717/bta:282495	7	0		7	novel.355/ENSBTAG00000020048/ENSBTAG00000046910/ENSBTAG00000006453/ENSBTAG00000008008/ENSBTAG00000046995/ENSBTAG00000021077
bta00561	Glycerolipid metabolism	1/267	51/7388	0.847982	0.994001	ENSBTAG00000053271	-	bta:513389	1	1	ENSBTAG00000053271	0
bta05410	Hypertrophic cardiomyopathy (HCM)	2/267	92/7388	0.851187	0.994001	ENSBTAG00000047491/ENSBTAG00000020569	CACNA1S/CACNA2D1	bta:100337204/bta:282608	2	1	ENSBTAG00000047491	1	ENSBTAG00000020569
bta05224	Breast cancer	3/267	129/7388	0.851201	0.994001	ENSBTAG00000004322/ENSBTAG00000011628/ENSBTAG00000008688	FOS/EGFR/HEYL	bta:280795/bta:407217/bta:538609	3	0		3	ENSBTAG00000004322/ENSBTAG00000011628/ENSBTAG00000008688
bta00270	Cysteine and methionine metabolism	1/267	53/7388	0.858845	0.994001	ENSBTAG00000016688	-	bta:281274	1	0		1	ENSBTAG00000016688
bta00480	Glutathione metabolism	1/267	53/7388	0.858845	0.994001	ENSBTAG00000008541	MGST1	bta:493719	1	0		1	ENSBTAG00000008541
bta03015	mRNA surveillance pathway	2/267	94/7388	0.859514	0.994001	ENSBTAG00000037966/ENSBTAG00000053753	-/-	bta:524361/bta:282298	2	0		2	ENSBTAG00000037966/ENSBTAG00000053753
bta03040	Spliceosome	4/267	169/7388	0.865922	0.994001	ENSBTAG00000055316/ENSBTAG00000034506/ENSBTAG00000004521/ENSBTAG00000030305	-/-/LSM7/-	bta:104971292/bta:522621/bta:509920/bta:531493	4	3	ENSBTAG00000034506/ENSBTAG00000004521/ENSBTAG00000030305	1	ENSBTAG00000055316
bta04070	Phosphatidylinositol signaling system	2/267	96/7388	0.867415	0.994001	ENSBTAG00000053271/ENSBTAG00000001575	-/CALM2	bta:513389/bta:520277	2	1	ENSBTAG00000053271	1	ENSBTAG00000001575
bta04330	Notch signaling pathway	1/267	55/7388	0.868935	0.994001	ENSBTAG00000008688	HEYL	bta:538609	1	0		1	ENSBTAG00000008688
bta04218	Cellular senescence	4/267	171/7388	0.871842	0.994001	ENSBTAG00000046910/ENSBTAG00000034220/ENSBTAG00000001575/ENSBTAG00000047418	-/-/CALM2/SLC25A6	bta:281667/bta:616369/bta:520277/bta:282480	4	2	ENSBTAG00000034220/ENSBTAG00000047418	2	ENSBTAG00000046910/ENSBTAG00000001575
bta04213	Longevity regulating pathway - multiple species	1/267	57/7388	0.878306	0.994001	ENSBTAG00000006523	SOD2	bta:281496	1	0		1	ENSBTAG00000006523
bta05213	Endometrial cancer	1/267	57/7388	0.878306	0.994001	ENSBTAG00000011628	EGFR	bta:407217	1	0		1	ENSBTAG00000011628
bta05340	Primary immunodeficiency	1/267	57/7388	0.878306	0.994001	ENSBTAG00000017843	CD40LG	bta:112445051	1	0		1	ENSBTAG00000017843
bta04931	Insulin resistance	2/267	101/7388	0.885418	0.994001	ENSBTAG00000020048/ENSBTAG00000018909	MAPK10/CREB5	bta:537631/bta:534129	2	0		2	ENSBTAG00000020048/ENSBTAG00000018909
bta05165	Human papillomavirus infection	8/267	313/7388	0.88559	0.994001	ENSBTAG00000045497/ENSBTAG00000037966/ENSBTAG00000046910/ENSBTAG00000011628/ENSBTAG00000008688/ENSBTAG00000018909/ENSBTAG00000054800/ENSBTAG00000016309	-/-/-/EGFR/HEYL/CREB5/HES6/ATP6V1D	bta:282405/bta:524361/bta:281667/bta:407217/bta:538609/bta:534129/bta:531384/bta:404152	8	2	ENSBTAG00000045497/ENSBTAG00000054800	6	ENSBTAG00000037966/ENSBTAG00000046910/ENSBTAG00000011628/ENSBTAG00000008688/ENSBTAG00000018909/ENSBTAG00000016309
bta04141	Protein processing in endoplasmic reticulum	4/267	179/7388	0.893326	0.994001	ENSBTAG00000048761/ENSBTAG00000020048/ENSBTAG00000025191/ENSBTAG00000052042	UBE2D3/MAPK10/SKP1/-	bta:326583/bta:537631/bta:615427/bta:528862	4	0		4	ENSBTAG00000048761/ENSBTAG00000020048/ENSBTAG00000025191/ENSBTAG00000052042
bta04720	Long-term potentiation	1/267	61/7388	0.895093	0.994001	ENSBTAG00000001575	CALM2	bta:520277	1	0		1	ENSBTAG00000001575
bta00010	Glycolysis / Gluconeogenesis	1/267	62/7388	0.898916	0.994001	ENSBTAG00000016688	-	bta:281274	1	0		1	ENSBTAG00000016688
bta05163	Human cytomegalovirus infection	5/267	221/7388	0.907185	0.994001	ENSBTAG00000011628/ENSBTAG00000034220/ENSBTAG00000018909/ENSBTAG00000001575/ENSBTAG00000002296	EGFR/-/CREB5/CALM2/STING1	bta:407217/bta:616369/bta:534129/bta:520277/bta:533661	5	1	ENSBTAG00000034220	4	ENSBTAG00000011628/ENSBTAG00000018909/ENSBTAG00000001575/ENSBTAG00000002296
bta04510	Focal adhesion	4/267	185/7388	0.90731	0.994001	ENSBTAG00000020048/ENSBTAG00000011628/ENSBTAG00000049397/ENSBTAG00000017869	MAPK10/EGFR/CAV2/CAV1	bta:537631/bta:407217/bta:493642/bta:281040	4	0		4	ENSBTAG00000020048/ENSBTAG00000011628/ENSBTAG00000049397/ENSBTAG00000017869
bta04727	GABAergic synapse	1/267	65/7388	0.909572	0.994001	ENSBTAG00000047491	CACNA1S	bta:100337204	1	1	ENSBTAG00000047491	0
bta04971	Gastric acid secretion	1/267	65/7388	0.909572	0.994001	ENSBTAG00000001575	CALM2	bta:520277	1	0		1	ENSBTAG00000001575
bta04072	Phospholipase D signaling pathway	3/267	151/7388	0.915124	0.994001	ENSBTAG00000011628/ENSBTAG00000053271/ENSBTAG00000013392	EGFR/-/PLD2	bta:407217/bta:513389/bta:522159	3	1	ENSBTAG00000053271	2	ENSBTAG00000011628/ENSBTAG00000013392
bta04662	B cell receptor signaling pathway	2/267	112/7388	0.917356	0.994001	ENSBTAG00000004322/ENSBTAG00000044204	FOS/CD79B	bta:280795/bta:509801	2	1	ENSBTAG00000044204	1	ENSBTAG00000004322
bta04974	Protein digestion and absorption	1/267	68/7388	0.919108	0.994001	ENSBTAG00000004588	KCNN4	bta:534591	1	1	ENSBTAG00000004588	0
bta05167	Kaposi sarcoma-associated herpesvirus infection	4/267	191/7388	0.919651	0.994001	ENSBTAG00000004322/ENSBTAG00000020048/ENSBTAG00000001575/ENSBTAG00000017745	FOS/MAPK10/CALM2/IL6ST	bta:280795/bta:537631/bta:520277/bta:522155	4	0		4	ENSBTAG00000004322/ENSBTAG00000020048/ENSBTAG00000001575/ENSBTAG00000017745
bta05205	Proteoglycans in cancer	4/267	191/7388	0.919651	0.994001	ENSBTAG00000011628/ENSBTAG00000049397/ENSBTAG00000008008/ENSBTAG00000017869	EGFR/CAV2/TLR2/CAV1	bta:407217/bta:493642/bta:281534/bta:281040	4	0		4	ENSBTAG00000011628/ENSBTAG00000049397/ENSBTAG00000008008/ENSBTAG00000017869
bta05414	Dilated cardiomyopathy (DCM)	2/267	113/7388	0.919804	0.994001	ENSBTAG00000047491/ENSBTAG00000020569	CACNA1S/CACNA2D1	bta:100337204/bta:282608	2	1	ENSBTAG00000047491	1	ENSBTAG00000020569
bta00310	Lysine degradation	1/267	70/7388	0.924902	0.994001	novel.778	-	bta:534913	1	0		1	novel.778
bta04722	Neurotrophin signaling pathway	2/267	116/7388	0.926745	0.994001	ENSBTAG00000020048/ENSBTAG00000001575	MAPK10/CALM2	bta:537631/bta:520277	2	0		2	ENSBTAG00000020048/ENSBTAG00000001575
bta00562	Inositol phosphate metabolism	1/267	71/7388	0.927642	0.994001	ENSBTAG00000002559	MIOX	bta:508591	1	1	ENSBTAG00000002559	0
bta04010	MAPK signaling pathway	6/267	269/7388	0.928997	0.994001	ENSBTAG00000004322/ENSBTAG00000047491/ENSBTAG00000020048/ENSBTAG00000011628/ENSBTAG00000015032/ENSBTAG00000020569	FOS/CACNA1S/MAPK10/EGFR/CD14/CACNA2D1	bta:280795/bta:100337204/bta:537631/bta:407217/bta:281048/bta:282608	6	1	ENSBTAG00000047491	5	ENSBTAG00000004322/ENSBTAG00000020048/ENSBTAG00000011628/ENSBTAG00000015032/ENSBTAG00000020569
bta04512	ECM-receptor interaction	1/267	73/7388	0.932826	0.994001	ENSBTAG00000014666	GP9	bta:617668	1	1	ENSBTAG00000014666	0
bta05220	Chronic myeloid leukemia	1/267	79/7388	0.946263	0.994001	ENSBTAG00000034220	-	bta:616369	1	1	ENSBTAG00000034220	0
bta01521	EGFR tyrosine kinase inhibitor resistance	1/267	80/7388	0.948226	0.994001	ENSBTAG00000011628	EGFR	bta:407217	1	0		1	ENSBTAG00000011628
bta04742	Taste transduction	2/267	128/7388	0.949239	0.994001	novel.425/novel.1040	-/-	bta:664647/bta:664647	2	0		2	novel.425/novel.1040
bta04062	Chemokine signaling pathway	3/267	171/7388	0.950429	0.994001	ENSBTAG00000019095/ENSBTAG00000014113/ENSBTAG00000009938	CCR10/CCL8/XCL1	bta:539108/bta:281044/bta:319096	3	1	ENSBTAG00000019095	2	ENSBTAG00000014113/ENSBTAG00000009938
bta04910	Insulin signaling pathway	2/267	132/7388	0.955151	0.994001	ENSBTAG00000020048/ENSBTAG00000001575	MAPK10/CALM2	bta:537631/bta:520277	2	0		2	ENSBTAG00000020048/ENSBTAG00000001575
bta04664	Fc epsilon RI signaling pathway	1/267	84/7388	0.955389	0.994001	ENSBTAG00000020048	MAPK10	bta:537631	1	0		1	ENSBTAG00000020048
bta04726	Serotonergic synapse	1/267	85/7388	0.95702	0.994001	ENSBTAG00000047491	CACNA1S	bta:100337204	1	1	ENSBTAG00000047491	0
bta04015	Rap1 signaling pathway	4/267	218/7388	0.958862	0.994001	novel.355/ENSBTAG00000011628/ENSBTAG00000001575/ENSBTAG00000046995	-/EGFR/CALM2/-	bta:100296565/bta:407217/bta:520277/bta:786717	4	0		4	novel.355/ENSBTAG00000011628/ENSBTAG00000001575/ENSBTAG00000046995
bta04390	Hippo signaling pathway	2/267	138/7388	0.962803	0.994001	ENSBTAG00000037966/ENSBTAG00000034435	-/NKD2	bta:524361/bta:789390	2	1	ENSBTAG00000034435	1	ENSBTAG00000037966
bta04724	Glutamatergic synapse	1/267	90/7388	0.964325	0.994001	ENSBTAG00000013392	PLD2	bta:522159	1	0		1	ENSBTAG00000013392
bta04740	Olfactory transduction	1/267	94/7388	0.969267	0.994001	ENSBTAG00000001575	CALM2	bta:520277	1	0		1	ENSBTAG00000001575
bta04080	Neuroactive ligand-receptor interaction	3/267	189/7388	0.970011	0.994001	ENSBTAG00000007897/ENSBTAG00000037418/ENSBTAG00000048839	POMC/KISS1R/UTS2	bta:281416/bta:528699/bta:100295833	3	2	ENSBTAG00000007897/ENSBTAG00000037418	1	ENSBTAG00000048839
bta04933	AGE-RAGE signaling pathway in diabetic complications	1/267	96/7388	0.971476	0.994001	ENSBTAG00000020048	MAPK10	bta:537631	1	0		1	ENSBTAG00000020048
bta04670	Leukocyte transendothelial migration	1/267	102/7388	0.977198	0.994001	ENSBTAG00000040432	CLDN3	bta:404153	1	1	ENSBTAG00000040432	0
bta04150	mTOR signaling pathway	2/267	155/7388	0.97828	0.994001	ENSBTAG00000045497/ENSBTAG00000016309	-/ATP6V1D	bta:282405/bta:404152	2	1	ENSBTAG00000045497	1	ENSBTAG00000016309
bta04810	Regulation of actin cytoskeleton	3/267	201/7388	0.978731	0.994001	ENSBTAG00000011628/ENSBTAG00000054684/ENSBTAG00000005345	EGFR/-/ARPC3	bta:407217/bta:533823/bta:506596	3	0		3	ENSBTAG00000011628/ENSBTAG00000054684/ENSBTAG00000005345
bta04360	Axon guidance	2/267	156/7388	0.978963	0.994001	ENSBTAG00000020600/ENSBTAG00000015510	RHOD/EPHB6	bta:512924/bta:535137	2	2	ENSBTAG00000020600/ENSBTAG00000015510	0
bta05206	MicroRNAs in cancer	2/267	169/7388	0.986162	0.994001	ENSBTAG00000011628/ENSBTAG00000034220	EGFR/-	bta:407217/bta:616369	2	1	ENSBTAG00000034220	1	ENSBTAG00000011628
bta04611	Platelet activation	1/267	116/7388	0.986486	0.994001	ENSBTAG00000014666	GP9	bta:617668	1	1	ENSBTAG00000014666	0
bta01200	Carbon metabolism	1/267	117/7388	0.986982	0.994001	ENSBTAG00000000246	ME3	bta:525813	1	1	ENSBTAG00000000246	0
bta05226	Gastric cancer	1/267	125/7388	0.990351	0.994001	ENSBTAG00000011628	EGFR	bta:407217	1	0		1	ENSBTAG00000011628
bta03013	RNA transport	2/267	189/7388	0.992809	0.994001	ENSBTAG00000014724/ENSBTAG00000053162	EIF4A2/-	bta:286819/bta:286819	2	0		2	ENSBTAG00000014724/ENSBTAG00000053162
bta04151	PI3K-Akt signaling pathway	5/267	332/7388	0.994001	0.994001	ENSBTAG00000037966/ENSBTAG00000011628/ENSBTAG00000018909/ENSBTAG00000008008/ENSBTAG00000051075	-/EGFR/CREB5/TLR2/-	bta:524361/bta:407217/bta:534129/bta:281534/bta:100299249	5	0		5	ENSBTAG00000037966/ENSBTAG00000011628/ENSBTAG00000018909/ENSBTAG00000008008/ENSBTAG00000051075

## Sheet: day 30
KEGG ID	Description	Gene Ratio	Bg Ratio	pvalue	padj	gene ID	gene Name	kegg ID	Count	Up	Up_Gene_names	Down	Down_Gene_names
bta04721	Synaptic vesicle cycle	5/92	72/7744	0.0015858	0.231452	ENSBTAG00000001927/ENSBTAG00000053913/ENSBTAG00000008323/ENSBTAG00000003353/ENSBTAG00000026428	ATP6V1C2/-/SNAP25/SLC6A2/ATP6V0C	bta:508327/bta:338075/bta:540853/bta:282363/bta:101904667	5	2	ENSBTAG00000001927/ENSBTAG00000008323	3	ENSBTAG00000053913/ENSBTAG00000003353/ENSBTAG00000026428
bta04974	Protein digestion and absorption	5/92	80/7744	0.00252953	0.231452	ENSBTAG00000013103/ENSBTAG00000013472/ENSBTAG00000021466/ENSBTAG00000004629/ENSBTAG00000020622	COL1A1/COL1A2/COL3A1/SLC9A3/COL9A2	bta:282187/bta:282188/bta:510833/bta:407112/bta:505942	5	3	ENSBTAG00000013103/ENSBTAG00000013472/ENSBTAG00000021466	2	ENSBTAG00000004629/ENSBTAG00000020622
bta04966	Collecting duct acid secretion	3/92	29/7744	0.00474157	0.279945	ENSBTAG00000001927/ENSBTAG00000053913/ENSBTAG00000026428	ATP6V1C2/-/ATP6V0C	bta:508327/bta:338075/bta:101904667	3	1	ENSBTAG00000001927	2	ENSBTAG00000053913/ENSBTAG00000026428
bta04933	AGE-RAGE signaling pathway in diabetic complications	5/92	99/7744	0.00631129	0.279945	ENSBTAG00000013103/ENSBTAG00000013472/ENSBTAG00000021466/ENSBTAG00000020048/ENSBTAG00000008338	COL1A1/COL1A2/COL3A1/MAPK10/PLCB1	bta:282187/bta:282188/bta:510833/bta:537631/bta:287026	5	3	ENSBTAG00000013103/ENSBTAG00000013472/ENSBTAG00000021466	2	ENSBTAG00000020048/ENSBTAG00000008338
bta04390	Hippo signaling pathway	6/92	146/7744	0.00764877	0.279945	novel.3204/ENSBTAG00000014991/ENSBTAG00000002081/ENSBTAG00000051083/ENSBTAG00000010820/ENSBTAG00000012781	-/PARD3/BMPR1B/WNT4/WNT11/TP53BP2	bta:768311/bta:527964/bta:407128/bta:789600/bta:613288/bta:514474	6	2	novel.3204/ENSBTAG00000010820	4	ENSBTAG00000014991/ENSBTAG00000002081/ENSBTAG00000051083/ENSBTAG00000012781
bta04611	Platelet activation	5/92	117/7744	0.0125231	0.286958	ENSBTAG00000013103/ENSBTAG00000013472/ENSBTAG00000021466/ENSBTAG00000033278/ENSBTAG00000008338	COL1A1/COL1A2/COL3A1/F2RL3/PLCB1	bta:282187/bta:282188/bta:510833/bta:538963/bta:287026	5	3	ENSBTAG00000013103/ENSBTAG00000013472/ENSBTAG00000021466	2	ENSBTAG00000033278/ENSBTAG00000008338
bta04926	Relaxin signaling pathway	5/92	122/7744	0.0147969	0.286958	ENSBTAG00000013103/ENSBTAG00000013472/ENSBTAG00000021466/ENSBTAG00000020048/ENSBTAG00000008338	COL1A1/COL1A2/COL3A1/MAPK10/PLCB1	bta:282187/bta:282188/bta:510833/bta:537631/bta:287026	5	3	ENSBTAG00000013103/ENSBTAG00000013472/ENSBTAG00000021466	2	ENSBTAG00000020048/ENSBTAG00000008338
bta04550	Signaling pathways regulating pluripotency of stem cells	5/92	123/7744	0.0152827	0.286958	ENSBTAG00000001439/ENSBTAG00000002081/ENSBTAG00000051083/ENSBTAG00000010820/ENSBTAG00000006760	HESX1/BMPR1B/WNT4/WNT11/OTX1	bta:781811/bta:407128/bta:789600/bta:613288/bta:540628	5	2	ENSBTAG00000010820/ENSBTAG00000006760	3	ENSBTAG00000001439/ENSBTAG00000002081/ENSBTAG00000051083
bta05165	Human papillomavirus infection	9/92	330/7744	0.0161116	0.286958	ENSBTAG00000001927/ENSBTAG00000013103/ENSBTAG00000013472/ENSBTAG00000014991/ENSBTAG00000051083/ENSBTAG00000053913/ENSBTAG00000010820/ENSBTAG00000020622/ENSBTAG00000026428	ATP6V1C2/COL1A1/COL1A2/PARD3/WNT4/-/WNT11/COL9A2/ATP6V0C	bta:508327/bta:282187/bta:282188/bta:527964/bta:789600/bta:338075/bta:613288/bta:505942/bta:101904667	9	4	ENSBTAG00000001927/ENSBTAG00000013103/ENSBTAG00000013472/ENSBTAG00000010820	5	ENSBTAG00000014991/ENSBTAG00000051083/ENSBTAG00000053913/ENSBTAG00000020622/ENSBTAG00000026428
bta02010	ABC transporters	4/92	82/7744	0.0161363	0.286958	ENSBTAG00000003531/novel.3901/ENSBTAG00000015191/ENSBTAG00000051896	ABCA13/-/ABCC6/-	bta:107131279/bta:107131259/bta:100337270/bta:100848700	4	1	ENSBTAG00000003531	3	novel.3901/ENSBTAG00000015191/ENSBTAG00000051896
bta04912	GnRH signaling pathway	4/92	85/7744	0.0181874	0.286958	ENSBTAG00000014824/ENSBTAG00000020048/ENSBTAG00000008338/ENSBTAG00000000164	MMP14/MAPK10/PLCB1/GNRH1	bta:281915/bta:537631/bta:287026/bta:768325	4	1	ENSBTAG00000014824	3	ENSBTAG00000020048/ENSBTAG00000008338/ENSBTAG00000000164
bta00190	Oxidative phosphorylation	6/92	181/7744	0.0204081	0.286958	ENSBTAG00000001927/ENSBTAG00000031913/ENSBTAG00000014669/ENSBTAG00000053913/ENSBTAG00000032150/ENSBTAG00000026428	ATP6V1C2/-/NDUFA12/-/-/ATP6V0C	bta:508327/bta:282394/bta:281742/bta:338075/bta:337887/bta:101904667	6	1	ENSBTAG00000001927	5	ENSBTAG00000031913/ENSBTAG00000014669/ENSBTAG00000053913/ENSBTAG00000032150/ENSBTAG00000026428
bta04742	Taste transduction	5/92	134/7744	0.0213465	0.286958	novel.2285/ENSBTAG00000002739/novel.3532/novel.1017/ENSBTAG00000052742	-/PDE1C/-/-/-	bta:664647/bta:526211/bta:664647/bta:664647/bta:664647	5	0		5	novel.2285/ENSBTAG00000002739/novel.3532/novel.1017/ENSBTAG00000052742
bta04976	Bile secretion	4/92	90/7744	0.021953	0.286958	ENSBTAG00000004629/novel.3901/ENSBTAG00000001881/ENSBTAG00000051896	SLC9A3/-/SLC10A1/-	bta:407112/bta:107131259/bta:532890/bta:100848700	4	0		4	ENSBTAG00000004629/novel.3901/ENSBTAG00000001881/ENSBTAG00000051896
bta05323	Rheumatoid arthritis	5/92	144/7744	0.0280653	0.296957	ENSBTAG00000001927/ENSBTAG00000021326/ENSBTAG00000053913/ENSBTAG00000014051/ENSBTAG00000026428	ATP6V1C2/CCL20/-/ANGPT1/ATP6V0C	bta:508327/bta:281666/bta:338075/bta:282140/bta:101904667	5	1	ENSBTAG00000001927	4	ENSBTAG00000021326/ENSBTAG00000053913/ENSBTAG00000014051/ENSBTAG00000026428
bta04929	GnRH secretion	3/92	57/7744	0.0299383	0.296957	ENSBTAG00000026461/ENSBTAG00000008338/ENSBTAG00000000164	CACNA1H/PLCB1/GNRH1	bta:282412/bta:287026/bta:768325	3	0		3	ENSBTAG00000026461/ENSBTAG00000008338/ENSBTAG00000000164
bta05143	African trypanosomiasis	3/92	57/7744	0.0299383	0.296957	ENSBTAG00000008338/ENSBTAG00000051412/ENSBTAG00000037644	PLCB1/HBA/HBB	bta:287026/bta:512439/bta:280813	3	0		3	ENSBTAG00000008338/ENSBTAG00000051412/ENSBTAG00000037644
bta04310	Wnt signaling pathway	5/92	148/7744	0.0310907	0.296957	ENSBTAG00000020048/ENSBTAG00000008338/ENSBTAG00000051083/ENSBTAG00000003045/ENSBTAG00000010820	MAPK10/PLCB1/WNT4/BAMBI/WNT11	bta:537631/bta:287026/bta:789600/bta:530147/bta:613288	5	2	ENSBTAG00000003045/ENSBTAG00000010820	3	ENSBTAG00000020048/ENSBTAG00000008338/ENSBTAG00000051083
bta04934	Cushing syndrome	5/92	148/7744	0.0310907	0.296957	ENSBTAG00000026461/ENSBTAG00000008338/ENSBTAG00000051083/ENSBTAG00000010820/ENSBTAG00000008318	CACNA1H/PLCB1/WNT4/WNT11/AIPL1	bta:282412/bta:287026/bta:789600/bta:613288/bta:281609	5	2	ENSBTAG00000010820/ENSBTAG00000008318	3	ENSBTAG00000026461/ENSBTAG00000008338/ENSBTAG00000051083
bta00534	Glycosaminoglycan biosynthesis - heparan sulfate / heparin	2/92	24/7744	0.0325258	0.296957	ENSBTAG00000039065/ENSBTAG00000031107	HS6ST3/HS3ST3A1	bta:538566/bta:521959	2	1	ENSBTAG00000039065	1	ENSBTAG00000031107
bta04080	Neuroactive ligand-receptor interaction	6/92	204/7744	0.034077	0.296957	ENSBTAG00000033278/ENSBTAG00000007092/ENSBTAG00000014991/ENSBTAG00000000164/ENSBTAG00000038737/ENSBTAG00000045652	F2RL3/GRPR/PARD3/GNRH1/P2RY6/PYY2	bta:538963/bta:532784/bta:527964/bta:768325/bta:539703/bta:280905	6	1	ENSBTAG00000038737	5	ENSBTAG00000033278/ENSBTAG00000007092/ENSBTAG00000014991/ENSBTAG00000000164/ENSBTAG00000045652
bta05010	Alzheimer disease	9/92	410/7744	0.053807	0.447576	ENSBTAG00000031913/ENSBTAG00000020048/ENSBTAG00000014669/ENSBTAG00000008338/ENSBTAG00000051083/ENSBTAG00000052508/ENSBTAG00000032150/ENSBTAG00000034182/ENSBTAG00000010820	-/MAPK10/NDUFA12/PLCB1/WNT4/SEM1/-/-/WNT11	bta:282394/bta:537631/bta:281742/bta:287026/bta:789600/bta:767981/bta:337887/bta:404053/bta:613288	9	1	ENSBTAG00000010820	8	ENSBTAG00000031913/ENSBTAG00000020048/ENSBTAG00000014669/ENSBTAG00000008338/ENSBTAG00000051083/ENSBTAG00000052508/ENSBTAG00000032150/ENSBTAG00000034182
bta05016	Huntington disease	8/92	353/7744	0.0579374	0.46098	ENSBTAG00000031913/ENSBTAG00000020048/ENSBTAG00000014669/ENSBTAG00000014063/ENSBTAG00000008338/ENSBTAG00000052508/ENSBTAG00000032150/ENSBTAG00000034182	-/MAPK10/NDUFA12/DNAH8/PLCB1/SEM1/-/-	bta:282394/bta:537631/bta:281742/bta:525414/bta:287026/bta:767981/bta:337887/bta:404053	8	1	ENSBTAG00000014063	7	ENSBTAG00000031913/ENSBTAG00000020048/ENSBTAG00000014669/ENSBTAG00000008338/ENSBTAG00000052508/ENSBTAG00000032150/ENSBTAG00000034182
bta05146	Amoebiasis	4/92	127/7744	0.064055	0.488419	ENSBTAG00000013103/ENSBTAG00000013472/ENSBTAG00000021466/ENSBTAG00000008338	COL1A1/COL1A2/COL3A1/PLCB1	bta:282187/bta:282188/bta:510833/bta:287026	4	3	ENSBTAG00000013103/ENSBTAG00000013472/ENSBTAG00000021466	1	ENSBTAG00000008338
bta04512	ECM-receptor interaction	3/92	83/7744	0.07565	0.553758	ENSBTAG00000013103/ENSBTAG00000013472/ENSBTAG00000020622	COL1A1/COL1A2/COL9A2	bta:282187/bta:282188/bta:505942	3	2	ENSBTAG00000013103/ENSBTAG00000013472	1	ENSBTAG00000020622
bta04713	Circadian entrainment	3/92	86/7744	0.082193	0.578512	ENSBTAG00000026461/ENSBTAG00000021359/ENSBTAG00000008338	CACNA1H/-/PLCB1	bta:282412/bta:521844/bta:287026	3	0		3	ENSBTAG00000026461/ENSBTAG00000021359/ENSBTAG00000008338
bta04916	Melanogenesis	3/92	90/7744	0.0912837	0.6187	ENSBTAG00000008338/ENSBTAG00000051083/ENSBTAG00000010820	PLCB1/WNT4/WNT11	bta:287026/bta:789600/bta:613288	3	1	ENSBTAG00000010820	2	ENSBTAG00000008338/ENSBTAG00000051083
bta04210	Apoptosis	4/92	155/7744	0.112346	0.734262	ENSBTAG00000039813/ENSBTAG00000020048/ENSBTAG00000051075/ENSBTAG00000034182	-/MAPK10/-/-	bta:505326/bta:537631/bta:100299249/bta:404053	4	0		4	ENSBTAG00000039813/ENSBTAG00000020048/ENSBTAG00000051075/ENSBTAG00000034182
bta00430	Taurine and hypotaurine metabolism	1/92	11/7744	0.123264	0.753264	ENSBTAG00000007131	GADL1	bta:614548	1	1	ENSBTAG00000007131	0
bta04625	C-type lectin receptor signaling pathway	3/92	103/7744	0.123486	0.753264	ENSBTAG00000020048/ENSBTAG00000017718/ENSBTAG00000030423	MAPK10/CCL22/CLEC1B	bta:537631/bta:616996/bta:784092	3	1	ENSBTAG00000030423	2	ENSBTAG00000020048/ENSBTAG00000017718
bta05217	Basal cell carcinoma	2/92	54/7744	0.134584	0.782808	ENSBTAG00000051083/ENSBTAG00000010820	WNT4/WNT11	bta:789600/bta:613288	2	1	ENSBTAG00000010820	1	ENSBTAG00000051083
bta04360	Axon guidance	4/92	167/7744	0.136884	0.782808	ENSBTAG00000014991/ENSBTAG00000043991/ENSBTAG00000002081/ENSBTAG00000051083	PARD3/SLIT1/BMPR1B/WNT4	bta:527964/bta:510761/bta:407128/bta:789600	4	0		4	ENSBTAG00000014991/ENSBTAG00000043991/ENSBTAG00000002081/ENSBTAG00000051083
bta04935	Growth hormone synthesis, secretion and action	3/92	113/7744	0.150674	0.786093	ENSBTAG00000021359/ENSBTAG00000020048/ENSBTAG00000008338	-/MAPK10/PLCB1	bta:521844/bta:537631/bta:287026	3	0		3	ENSBTAG00000021359/ENSBTAG00000020048/ENSBTAG00000008338
bta05012	Parkinson disease	6/92	306/7744	0.155713	0.786093	ENSBTAG00000031913/ENSBTAG00000020048/ENSBTAG00000014669/ENSBTAG00000052508/ENSBTAG00000032150/ENSBTAG00000034182	-/MAPK10/NDUFA12/SEM1/-/-	bta:282394/bta:537631/bta:281742/bta:767981/bta:337887/bta:404053	6	0		6	ENSBTAG00000031913/ENSBTAG00000020048/ENSBTAG00000014669/ENSBTAG00000052508/ENSBTAG00000032150/ENSBTAG00000034182
bta04668	TNF signaling pathway	3/92	115/7744	0.15633	0.786093	ENSBTAG00000014824/ENSBTAG00000021326/ENSBTAG00000020048	MMP14/CCL20/MAPK10	bta:281915/bta:281666/bta:537631	3	1	ENSBTAG00000014824	2	ENSBTAG00000021326/ENSBTAG00000020048
bta01523	Antifolate resistance	2/92	60/7744	0.159252	0.786093	novel.3901/ENSBTAG00000051896	-/-	bta:107131259/bta:100848700	2	0		2	novel.3901/ENSBTAG00000051896
bta04062	Chemokine signaling pathway	4/92	179/7744	0.163398	0.786093	ENSBTAG00000021326/ENSBTAG00000014991/ENSBTAG00000017718/ENSBTAG00000008338	CCL20/PARD3/CCL22/PLCB1	bta:281666/bta:527964/bta:616996/bta:287026	4	0		4	ENSBTAG00000021326/ENSBTAG00000014991/ENSBTAG00000017718/ENSBTAG00000008338
bta04927	Cortisol synthesis and secretion	2/92	61/7744	0.163443	0.786093	ENSBTAG00000026461/ENSBTAG00000008338	CACNA1H/PLCB1	bta:282412/bta:287026	2	0		2	ENSBTAG00000026461/ENSBTAG00000008338
bta04919	Thyroid hormone signaling pathway	3/92	120/7744	0.170751	0.786093	ENSBTAG00000040053/ENSBTAG00000008338/ENSBTAG00000051083	MYH6/PLCB1/WNT4	bta:100296004/bta:287026/bta:789600	3	0		3	ENSBTAG00000040053/ENSBTAG00000008338/ENSBTAG00000051083
bta04924	Renin secretion	2/92	64/7744	0.176133	0.786093	ENSBTAG00000002739/ENSBTAG00000008338	PDE1C/PLCB1	bta:526211/bta:287026	2	0		2	ENSBTAG00000002739/ENSBTAG00000008338
bta04971	Gastric acid secretion	2/92	66/7744	0.184678	0.786093	ENSBTAG00000019355/ENSBTAG00000008338	KCNK10/PLCB1	bta:525109/bta:287026	2	1	ENSBTAG00000019355	1	ENSBTAG00000008338
bta04145	Phagosome	4/92	190/7744	0.189212	0.786093	ENSBTAG00000001927/ENSBTAG00000053913/ENSBTAG00000034182/ENSBTAG00000026428	ATP6V1C2/-/-/ATP6V0C	bta:508327/bta:338075/bta:404053/bta:101904667	4	1	ENSBTAG00000001927	3	ENSBTAG00000053913/ENSBTAG00000034182/ENSBTAG00000026428
bta05017	Spinocerebellar ataxia	3/92	128/7744	0.194578	0.786093	ENSBTAG00000020048/ENSBTAG00000008338/ENSBTAG00000052508	MAPK10/PLCB1/SEM1	bta:537631/bta:287026/bta:767981	3	0		3	ENSBTAG00000020048/ENSBTAG00000008338/ENSBTAG00000052508
bta04060	Cytokine-cytokine receptor interaction	5/92	261/7744	0.198243	0.786093	ENSBTAG00000021326/ENSBTAG00000017718/ENSBTAG00000051075/ENSBTAG00000002081/ENSBTAG00000018290	CCL20/CCL22/-/BMPR1B/IL9	bta:281666/bta:616996/bta:100299249/bta:407128/bta:613392	5	0		5	ENSBTAG00000021326/ENSBTAG00000017718/ENSBTAG00000051075/ENSBTAG00000002081/ENSBTAG00000018290
bta04610	Complement and coagulation cascades	2/92	70/7744	0.201941	0.786093	ENSBTAG00000006864/ENSBTAG00000033278	-/F2RL3	bta:107131209/bta:538963	2	0		2	ENSBTAG00000006864/ENSBTAG00000033278
bta04510	Focal adhesion	4/92	196/7744	0.203821	0.786093	ENSBTAG00000013103/ENSBTAG00000013472/ENSBTAG00000020048/ENSBTAG00000020622	COL1A1/COL1A2/MAPK10/COL9A2	bta:282187/bta:282188/bta:537631/bta:505942	4	2	ENSBTAG00000013103/ENSBTAG00000013472	2	ENSBTAG00000020048/ENSBTAG00000020622
bta04911	Insulin secretion	2/92	71/7744	0.206287	0.786093	ENSBTAG00000008338/ENSBTAG00000008323	PLCB1/SNAP25	bta:287026/bta:540853	2	1	ENSBTAG00000008323	1	ENSBTAG00000008338
bta05205	Proteoglycans in cancer	4/92	197/7744	0.206288	0.786093	ENSBTAG00000013103/ENSBTAG00000013472/ENSBTAG00000051083/ENSBTAG00000010820	COL1A1/COL1A2/WNT4/WNT11	bta:282187/bta:282188/bta:789600/bta:613288	4	3	ENSBTAG00000013103/ENSBTAG00000013472/ENSBTAG00000010820	1	ENSBTAG00000051083
bta05133	Pertussis	2/92	74/7744	0.219385	0.786093	ENSBTAG00000006864/ENSBTAG00000020048	-/MAPK10	bta:107131209/bta:537631	2	0		2	ENSBTAG00000006864/ENSBTAG00000020048
bta00770	Pantothenate and CoA biosynthesis	1/92	21/7744	0.222214	0.786093	ENSBTAG00000007131	GADL1	bta:614548	1	1	ENSBTAG00000007131	0
bta04964	Proximal tubule bicarbonate reclamation	1/92	22/7744	0.231479	0.786093	ENSBTAG00000004629	SLC9A3	bta:407112	1	0		1	ENSBTAG00000004629
bta04723	Retrograde endocannabinoid signaling	3/92	143/7744	0.241211	0.786093	ENSBTAG00000020048/ENSBTAG00000014669/ENSBTAG00000008338	MAPK10/NDUFA12/PLCB1	bta:537631/bta:281742/bta:287026	3	0		3	ENSBTAG00000020048/ENSBTAG00000014669/ENSBTAG00000008338
bta04970	Salivary secretion	2/92	79/7744	0.241361	0.786093	ENSBTAG00000008338/ENSBTAG00000052092	PLCB1/-	bta:287026/bta:404104	2	1	ENSBTAG00000052092	1	ENSBTAG00000008338
bta04151	PI3K-Akt signaling pathway	6/92	353/7744	0.241845	0.786093	ENSBTAG00000013103/novel.3204/ENSBTAG00000013472/ENSBTAG00000051075/ENSBTAG00000014051/ENSBTAG00000020622	COL1A1/-/COL1A2/-/ANGPT1/COL9A2	bta:282187/bta:768311/bta:282188/bta:100299249/bta:282140/bta:505942	6	3	ENSBTAG00000013103/novel.3204/ENSBTAG00000013472	3	ENSBTAG00000051075/ENSBTAG00000014051/ENSBTAG00000020622
bta04977	Vitamin digestion and absorption	1/92	24/7744	0.249684	0.786093	ENSBTAG00000019770	APOA4	bta:537301	1	0		1	ENSBTAG00000019770
bta04024	cAMP signaling pathway	4/92	215/7744	0.252074	0.786093	ENSBTAG00000021359/ENSBTAG00000020048/novel.3901/ENSBTAG00000051896	-/MAPK10/-/-	bta:521844/bta:537631/bta:107131259/bta:100848700	4	0		4	ENSBTAG00000021359/ENSBTAG00000020048/novel.3901/ENSBTAG00000051896
bta05144	Malaria	2/92	82/7744	0.254602	0.786093	ENSBTAG00000051412/ENSBTAG00000037644	HBA/HBB	bta:512439/bta:280813	2	0		2	ENSBTAG00000051412/ENSBTAG00000037644
bta04020	Calcium signaling pathway	4/92	219/7744	0.262546	0.786093	ENSBTAG00000026461/ENSBTAG00000007092/ENSBTAG00000002739/ENSBTAG00000008338	CACNA1H/GRPR/PDE1C/PLCB1	bta:282412/bta:532784/bta:526211/bta:287026	4	0		4	ENSBTAG00000026461/ENSBTAG00000007092/ENSBTAG00000002739/ENSBTAG00000008338
bta04540	Gap junction	2/92	84/7744	0.26344	0.786093	ENSBTAG00000008338/ENSBTAG00000034182	PLCB1/-	bta:287026/bta:404053	2	0		2	ENSBTAG00000008338/ENSBTAG00000034182
bta00860	Porphyrin and chlorophyll metabolism	1/92	26/7744	0.267462	0.786093	ENSBTAG00000013178	ALAS2	bta:511791	1	0		1	ENSBTAG00000013178
bta04015	Rap1 signaling pathway	4/92	221/7744	0.267814	0.786093	ENSBTAG00000033278/ENSBTAG00000014991/ENSBTAG00000008338/ENSBTAG00000014051	F2RL3/PARD3/PLCB1/ANGPT1	bta:538963/bta:527964/bta:287026/bta:282140	4	0		4	ENSBTAG00000033278/ENSBTAG00000014991/ENSBTAG00000008338/ENSBTAG00000014051
bta04061	Viral protein interaction with cytokine and cytokine receptor	2/92	90/7744	0.289953	0.786093	ENSBTAG00000021326/ENSBTAG00000017718	CCL20/CCL22	bta:281666/bta:616996	2	0		2	ENSBTAG00000021326/ENSBTAG00000017718
bta04925	Aldosterone synthesis and secretion	2/92	90/7744	0.289953	0.786093	ENSBTAG00000026461/ENSBTAG00000008338	CACNA1H/PLCB1	bta:282412/bta:287026	2	0		2	ENSBTAG00000026461/ENSBTAG00000008338
bta05332	Graft-versus-host disease	2/92	90/7744	0.289953	0.786093	ENSBTAG00000039813/ENSBTAG00000052880	-/-	bta:505326/bta:282860	2	0		2	ENSBTAG00000039813/ENSBTAG00000052880
bta04750	Inflammatory mediator regulation of TRP channels	2/92	91/7744	0.294365	0.786093	ENSBTAG00000020048/ENSBTAG00000008338	MAPK10/PLCB1	bta:537631/bta:287026	2	0		2	ENSBTAG00000020048/ENSBTAG00000008338
bta04150	mTOR signaling pathway	3/92	160/7744	0.296012	0.786093	ENSBTAG00000001927/ENSBTAG00000051083/ENSBTAG00000010820	ATP6V1C2/WNT4/WNT11	bta:508327/bta:789600/bta:613288	3	2	ENSBTAG00000001927/ENSBTAG00000010820	1	ENSBTAG00000051083
bta04530	Tight junction	3/92	160/7744	0.296012	0.786093	ENSBTAG00000014991/ENSBTAG00000020048/ENSBTAG00000034182	PARD3/MAPK10/-	bta:527964/bta:537631/bta:404053	3	0		3	ENSBTAG00000014991/ENSBTAG00000020048/ENSBTAG00000034182
bta03010	Ribosome	5/92	305/7744	0.29607	0.786093	ENSBTAG00000006383/ENSBTAG00000034656/ENSBTAG00000054083/ENSBTAG00000040146/ENSBTAG00000040367	-/-/-/-/-	bta:282053/bta:337888/bta:767908/bta:514046/bta:507151	5	2	ENSBTAG00000006383/ENSBTAG00000040367	3	ENSBTAG00000034656/ENSBTAG00000054083/ENSBTAG00000040146
bta04350	TGF-beta signaling pathway	2/92	92/7744	0.298773	0.786093	ENSBTAG00000002081/ENSBTAG00000003045	BMPR1B/BAMBI	bta:407128/bta:530147	2	1	ENSBTAG00000003045	1	ENSBTAG00000002081
bta05161	Hepatitis B	3/92	166/7744	0.315597	0.786093	novel.3204/ENSBTAG00000020048/ENSBTAG00000001881	-/MAPK10/SLC10A1	bta:768311/bta:537631/bta:532890	3	1	novel.3204	2	ENSBTAG00000020048/ENSBTAG00000001881
bta04260	Cardiac muscle contraction	2/92	96/7744	0.316362	0.786093	ENSBTAG00000040053/ENSBTAG00000031913	MYH6/-	bta:100296004/bta:282394	2	0		2	ENSBTAG00000040053/ENSBTAG00000031913
bta04657	IL-17 signaling pathway	2/92	96/7744	0.316362	0.786093	ENSBTAG00000021326/ENSBTAG00000020048	CCL20/MAPK10	bta:281666/bta:537631	2	0		2	ENSBTAG00000021326/ENSBTAG00000020048
bta00410	beta-Alanine metabolism	1/92	32/7744	0.318333	0.786093	ENSBTAG00000007131	GADL1	bta:614548	1	1	ENSBTAG00000007131	0
bta04928	Parathyroid hormone synthesis, secretion and action	2/92	97/7744	0.320746	0.786093	ENSBTAG00000014824/ENSBTAG00000008338	MMP14/PLCB1	bta:281915/bta:287026	2	1	ENSBTAG00000014824	1	ENSBTAG00000008338
bta00790	Folate biosynthesis	1/92	33/7744	0.326465	0.786093	ENSBTAG00000022460	-	bta:506860	1	0		1	ENSBTAG00000022460
bta04975	Fat digestion and absorption	1/92	33/7744	0.326465	0.786093	ENSBTAG00000019770	APOA4	bta:537301	1	0		1	ENSBTAG00000019770
bta04215	Apoptosis - multiple species	1/92	37/7744	0.358044	0.847144	ENSBTAG00000020048	MAPK10	bta:537631	1	0		1	ENSBTAG00000020048
bta04932	Non-alcoholic fatty liver disease (NAFLD)	3/92	181/7744	0.364608	0.847144	ENSBTAG00000031913/ENSBTAG00000020048/ENSBTAG00000014669	-/MAPK10/NDUFA12	bta:282394/bta:537631/bta:281742	3	0		3	ENSBTAG00000031913/ENSBTAG00000020048/ENSBTAG00000014669
bta04973	Carbohydrate digestion and absorption	1/92	38/7744	0.365707	0.847144	ENSBTAG00000008338	PLCB1	bta:287026	1	0		1	ENSBTAG00000008338
bta05410	Hypertrophic cardiomyopathy (HCM)	2/92	109/7744	0.37272	0.849925	ENSBTAG00000040053/novel.1789	MYH6/-	bta:100296004/bta:540561	2	1	novel.1789	1	ENSBTAG00000040053
bta00140	Steroid hormone biosynthesis	1/92	40/7744	0.380763	0.849925	ENSBTAG00000045498	SULT2B1	bta:531192	1	0		1	ENSBTAG00000045498
bta05322	Systemic lupus erythematosus	3/92	186/7744	0.380863	0.849925	ENSBTAG00000006864/ENSBTAG00000052609/ENSBTAG00000031468	-/H4C3/-	bta:107131209/bta:530773/bta:614881	3	1	ENSBTAG00000031468	2	ENSBTAG00000006864/ENSBTAG00000052609
bta04915	Estrogen signaling pathway	2/92	112/7744	0.385485	0.849925	ENSBTAG00000008338/ENSBTAG00000004905	PLCB1/KRT19	bta:287026/bta:514812	2	0		2	ENSBTAG00000008338/ENSBTAG00000004905
bta04071	Sphingolipid signaling pathway	2/92	117/7744	0.40651	0.861812	ENSBTAG00000020048/ENSBTAG00000008338	MAPK10/PLCB1	bta:537631/bta:287026	2	0		2	ENSBTAG00000020048/ENSBTAG00000008338
bta04930	Type II diabetes mellitus	1/92	44/7744	0.409822	0.861812	ENSBTAG00000020048	MAPK10	bta:537631	1	0		1	ENSBTAG00000020048
bta04714	Thermogenesis	4/92	275/7744	0.413739	0.861812	ENSBTAG00000031913/ENSBTAG00000021359/ENSBTAG00000014669/ENSBTAG00000032150	-/-/NDUFA12/-	bta:282394/bta:521844/bta:281742/bta:337887	4	0		4	ENSBTAG00000031913/ENSBTAG00000021359/ENSBTAG00000014669/ENSBTAG00000032150
bta03440	Homologous recombination	1/92	45/7744	0.416874	0.861812	ENSBTAG00000052508	SEM1	bta:767981	1	0		1	ENSBTAG00000052508
bta04979	Cholesterol metabolism	1/92	45/7744	0.416874	0.861812	ENSBTAG00000019770	APOA4	bta:537301	1	0		1	ENSBTAG00000019770
bta05150	Staphylococcus aureus infection	2/92	121/7744	0.423086	0.861812	ENSBTAG00000006864/ENSBTAG00000004905	-/KRT19	bta:107131209/bta:514812	2	0		2	ENSBTAG00000006864/ENSBTAG00000004905
bta04961	Endocrine and other factor-regulated calcium reabsorption	1/92	46/7744	0.423842	0.861812	ENSBTAG00000008338	PLCB1	bta:287026	1	0		1	ENSBTAG00000008338
bta04728	Dopaminergic synapse	2/92	123/7744	0.431286	0.867312	ENSBTAG00000020048/ENSBTAG00000008338	MAPK10/PLCB1	bta:537631/bta:287026	2	0		2	ENSBTAG00000020048/ENSBTAG00000008338
bta04640	Hematopoietic cell lineage	2/92	126/7744	0.443472	0.869463	ENSBTAG00000051075/ENSBTAG00000049494	-/-	bta:100299249/bta:508441	2	1	ENSBTAG00000049494	1	ENSBTAG00000051075
bta05226	Gastric cancer	2/92	129/7744	0.455516	0.869463	ENSBTAG00000051083/ENSBTAG00000010820	WNT4/WNT11	bta:789600/bta:613288	2	1	ENSBTAG00000010820	1	ENSBTAG00000051083
bta04730	Long-term depression	1/92	51/7744	0.457466	0.869463	ENSBTAG00000008338	PLCB1	bta:287026	1	0		1	ENSBTAG00000008338
bta05224	Breast cancer	2/92	130/7744	0.459498	0.869463	ENSBTAG00000051083/ENSBTAG00000010820	WNT4/WNT11	bta:789600/bta:613288	2	1	ENSBTAG00000010820	1	ENSBTAG00000051083
bta05414	Dilated cardiomyopathy (DCM)	2/92	130/7744	0.459498	0.869463	ENSBTAG00000040053/novel.1789	MYH6/-	bta:100296004/bta:540561	2	1	novel.1789	1	ENSBTAG00000040053
bta00260	Glycine, serine and threonine metabolism	1/92	52/7744	0.463954	0.869463	ENSBTAG00000013178	ALAS2	bta:511791	1	0		1	ENSBTAG00000013178
bta04261	Adrenergic signaling in cardiomyocytes	2/92	132/7744	0.467413	0.869463	ENSBTAG00000040053/ENSBTAG00000008338	MYH6/PLCB1	bta:100296004/bta:287026	2	0		2	ENSBTAG00000040053/ENSBTAG00000008338
bta03050	Proteasome	1/92	53/7744	0.470365	0.869463	ENSBTAG00000052508	SEM1	bta:767981	1	0		1	ENSBTAG00000052508
bta05142	Chagas disease (American trypanosomiasis)	2/92	135/7744	0.479157	0.876857	ENSBTAG00000020048/ENSBTAG00000008338	MAPK10/PLCB1	bta:537631/bta:287026	2	0		2	ENSBTAG00000020048/ENSBTAG00000008338
bta04371	Apelin signaling pathway	2/92	137/7744	0.4869	0.882205	ENSBTAG00000021359/ENSBTAG00000008338	-/PLCB1	bta:521844/bta:287026	2	0		2	ENSBTAG00000021359/ENSBTAG00000008338
bta00230	Purine metabolism	2/92	142/7744	0.505947	0.883035	ENSBTAG00000021359/ENSBTAG00000002739	-/PDE1C	bta:521844/bta:526211	2	0		2	ENSBTAG00000021359/ENSBTAG00000002739
bta04978	Mineral absorption	1/92	59/7744	0.507271	0.883035	ENSBTAG00000004629	SLC9A3	bta:407112	1	0		1	ENSBTAG00000004629
bta04720	Long-term potentiation	1/92	60/7744	0.51317	0.883035	ENSBTAG00000008338	PLCB1	bta:287026	1	0		1	ENSBTAG00000008338
bta05418	Fluid shear stress and atherosclerosis	2/92	144/7744	0.513439	0.883035	ENSBTAG00000020048/ENSBTAG00000002081	MAPK10/BMPR1B	bta:537631/bta:407128	2	0		2	ENSBTAG00000020048/ENSBTAG00000002081
bta05202	Transcriptional misregulation in cancer	3/92	231/7744	0.520949	0.883035	ENSBTAG00000039813/ENSBTAG00000007693/ENSBTAG00000054604	-/SLC45A3/-	bta:505326/bta:524303/bta:100847469	3	0		3	ENSBTAG00000039813/ENSBTAG00000007693/ENSBTAG00000054604
bta04920	Adipocytokine signaling pathway	1/92	62/7744	0.524758	0.883035	ENSBTAG00000020048	MAPK10	bta:537631	1	0		1	ENSBTAG00000020048
bta04918	Thyroid hormone synthesis	1/92	63/7744	0.53045	0.883035	ENSBTAG00000008338	PLCB1	bta:287026	1	0		1	ENSBTAG00000008338
bta04022	cGMP-PKG signaling pathway	2/92	158/7744	0.563782	0.883035	ENSBTAG00000040053/ENSBTAG00000008338	MYH6/PLCB1	bta:100296004/bta:287026	2	0		2	ENSBTAG00000040053/ENSBTAG00000008338
bta04917	Prolactin signaling pathway	1/92	70/7744	0.568446	0.883035	ENSBTAG00000020048	MAPK10	bta:537631	1	0		1	ENSBTAG00000020048
bta04630	JAK-STAT signaling pathway	2/92	161/7744	0.574082	0.883035	ENSBTAG00000051075/ENSBTAG00000018290	-/IL9	bta:100299249/bta:613392	2	0		2	ENSBTAG00000051075/ENSBTAG00000018290
bta00310	Lysine degradation	1/92	72/7744	0.578732	0.883035	novel.2386	-	bta:534913	1	0		1	novel.2386
bta00562	Inositol phosphate metabolism	1/92	73/7744	0.583784	0.883035	ENSBTAG00000008338	PLCB1	bta:287026	1	0		1	ENSBTAG00000008338
bta04622	RIG-I-like receptor signaling pathway	1/92	73/7744	0.583784	0.883035	ENSBTAG00000020048	MAPK10	bta:537631	1	0		1	ENSBTAG00000020048
bta04650	Natural killer cell mediated cytotoxicity	2/92	164/7744	0.584207	0.883035	ENSBTAG00000039813/ENSBTAG00000052880	-/-	bta:505326/bta:282860	2	0		2	ENSBTAG00000039813/ENSBTAG00000052880
bta05032	Morphine addiction	1/92	74/7744	0.588776	0.883035	ENSBTAG00000002739	PDE1C	bta:526211	1	0		1	ENSBTAG00000002739
bta05225	Hepatocellular carcinoma	2/92	166/7744	0.590859	0.883035	ENSBTAG00000051083/ENSBTAG00000010820	WNT4/WNT11	bta:789600/bta:613288	2	1	ENSBTAG00000010820	1	ENSBTAG00000051083
bta04137	Mitophagy - animal	1/92	77/7744	0.603398	0.883035	ENSBTAG00000020048	MAPK10	bta:537631	1	0		1	ENSBTAG00000020048
bta05310	Asthma	1/92	77/7744	0.603398	0.883035	ENSBTAG00000018290	IL9	bta:613392	1	0		1	ENSBTAG00000018290
bta04217	Necroptosis	2/92	175/7744	0.619827	0.883035	ENSBTAG00000020048/ENSBTAG00000031468	MAPK10/-	bta:537631/bta:614881	2	1	ENSBTAG00000031468	1	ENSBTAG00000020048
bta05206	MicroRNAs in cancer	2/92	175/7744	0.619827	0.883035	ENSBTAG00000001649/ENSBTAG00000007693	ZFPM2/SLC45A3	bta:784747/bta:524303	2	0		2	ENSBTAG00000001649/ENSBTAG00000007693
bta05212	Pancreatic cancer	1/92	81/7744	0.622098	0.883035	ENSBTAG00000020048	MAPK10	bta:537631	1	0		1	ENSBTAG00000020048
bta04621	NOD-like receptor signaling pathway	2/92	177/7744	0.62605	0.883035	ENSBTAG00000020048/ENSBTAG00000008338	MAPK10/PLCB1	bta:537631/bta:287026	2	0		2	ENSBTAG00000020048/ENSBTAG00000008338
bta05034	Alcoholism	2/92	177/7744	0.62605	0.883035	ENSBTAG00000052609/ENSBTAG00000031468	H4C3/-	bta:530773/bta:614881	2	1	ENSBTAG00000031468	1	ENSBTAG00000052609
bta04012	ErbB signaling pathway	1/92	82/7744	0.626635	0.883035	ENSBTAG00000020048	MAPK10	bta:537631	1	0		1	ENSBTAG00000020048
bta04520	Adherens junction	1/92	82/7744	0.626635	0.883035	ENSBTAG00000014991	PARD3	bta:527964	1	0		1	ENSBTAG00000014991
bta03018	RNA degradation	1/92	83/7744	0.631118	0.883035	ENSBTAG00000050862	-	bta:509864	1	0		1	ENSBTAG00000050862
bta04664	Fc epsilon RI signaling pathway	1/92	83/7744	0.631118	0.883035	ENSBTAG00000020048	MAPK10	bta:537631	1	0		1	ENSBTAG00000020048
bta04972	Pancreatic secretion	1/92	84/7744	0.635548	0.883035	ENSBTAG00000008338	PLCB1	bta:287026	1	0		1	ENSBTAG00000008338
bta04940	Type I diabetes mellitus	1/92	85/7744	0.639925	0.883035	ENSBTAG00000039813	-	bta:505326	1	0		1	ENSBTAG00000039813
bta04010	MAPK signaling pathway	3/92	276/7744	0.642554	0.883035	ENSBTAG00000026461/ENSBTAG00000020048/ENSBTAG00000014051	CACNA1H/MAPK10/ANGPT1	bta:282412/bta:537631/bta:282140	3	0		3	ENSBTAG00000026461/ENSBTAG00000020048/ENSBTAG00000014051
bta04141	Protein processing in endoplasmic reticulum	2/92	183/7744	0.644251	0.883035	ENSBTAG00000051880/ENSBTAG00000020048	-/MAPK10	bta:528862/bta:537631	2	1	ENSBTAG00000051880	1	ENSBTAG00000020048
bta04914	Progesterone-mediated oocyte maturation	1/92	89/7744	0.65692	0.883035	ENSBTAG00000020048	MAPK10	bta:537631	1	0		1	ENSBTAG00000020048
bta05210	Colorectal cancer	1/92	89/7744	0.65692	0.883035	ENSBTAG00000020048	MAPK10	bta:537631	1	0		1	ENSBTAG00000020048
bta04726	Serotonergic synapse	1/92	91/7744	0.665118	0.883035	ENSBTAG00000008338	PLCB1	bta:287026	1	0		1	ENSBTAG00000008338
bta01522	Endocrine resistance	1/92	93/7744	0.673121	0.883035	ENSBTAG00000020048	MAPK10	bta:537631	1	0		1	ENSBTAG00000020048
bta04724	Glutamatergic synapse	1/92	93/7744	0.673121	0.883035	ENSBTAG00000008338	PLCB1	bta:287026	1	0		1	ENSBTAG00000008338
bta03015	mRNA surveillance pathway	1/92	95/7744	0.680936	0.883035	ENSBTAG00000050862	-	bta:509864	1	0		1	ENSBTAG00000050862
bta05152	Tuberculosis	2/92	201/7744	0.694716	0.883035	ENSBTAG00000020048/ENSBTAG00000026428	MAPK10/ATP6V0C	bta:537631/bta:101904667	2	0		2	ENSBTAG00000020048/ENSBTAG00000026428
bta04070	Phosphatidylinositol signaling system	1/92	99/7744	0.696014	0.883035	ENSBTAG00000008338	PLCB1	bta:287026	1	0		1	ENSBTAG00000008338
bta04620	Toll-like receptor signaling pathway	1/92	99/7744	0.696014	0.883035	ENSBTAG00000020048	MAPK10	bta:537631	1	0		1	ENSBTAG00000020048
bta05215	Prostate cancer	1/92	99/7744	0.696014	0.883035	ENSBTAG00000003054	INSRR	bta:787068	1	0		1	ENSBTAG00000003054
bta05231	Choline metabolism in cancer	1/92	99/7744	0.696014	0.883035	ENSBTAG00000020048	MAPK10	bta:537631	1	0		1	ENSBTAG00000020048
bta04922	Glucagon signaling pathway	1/92	100/7744	0.699673	0.883035	ENSBTAG00000008338	PLCB1	bta:287026	1	0		1	ENSBTAG00000008338
bta05330	Allograft rejection	1/92	100/7744	0.699673	0.883035	ENSBTAG00000039813	-	bta:505326	1	0		1	ENSBTAG00000039813
bta04725	Cholinergic synapse	1/92	103/7744	0.710388	0.890418	ENSBTAG00000008338	PLCB1	bta:287026	1	0		1	ENSBTAG00000008338
bta04931	Insulin resistance	1/92	106/7744	0.720725	0.891166	ENSBTAG00000020048	MAPK10	bta:537631	1	0		1	ENSBTAG00000020048
bta05320	Autoimmune thyroid disease	1/92	106/7744	0.720725	0.891166	ENSBTAG00000039813	-	bta:505326	1	0		1	ENSBTAG00000039813
bta04662	B cell receptor signaling pathway	1/92	112/7744	0.740316	0.891901	ENSBTAG00000019017	-	bta:353510	1	0		1	ENSBTAG00000019017
bta05203	Viral carcinogenesis	2/92	222/7744	0.746063	0.891901	novel.3204/ENSBTAG00000052609	-/H4C3	bta:768311/bta:530773	2	1	novel.3204	1	ENSBTAG00000052609
bta04066	HIF-1 signaling pathway	1/92	116/7744	0.752615	0.891901	ENSBTAG00000014051	ANGPT1	bta:282140	1	0		1	ENSBTAG00000014051
bta04612	Antigen processing and presentation	1/92	116/7744	0.752615	0.891901	ENSBTAG00000052880	-	bta:282860	1	0		1	ENSBTAG00000052880
bta04722	Neurotrophin signaling pathway	1/92	119/7744	0.76146	0.891901	ENSBTAG00000020048	MAPK10	bta:537631	1	0		1	ENSBTAG00000020048
bta04270	Vascular smooth muscle contraction	1/92	120/7744	0.764338	0.891901	ENSBTAG00000008338	PLCB1	bta:287026	1	0		1	ENSBTAG00000008338
bta05145	Toxoplasmosis	1/92	120/7744	0.764338	0.891901	ENSBTAG00000020048	MAPK10	bta:537631	1	0		1	ENSBTAG00000020048
bta05416	Viral myocarditis	1/92	120/7744	0.764338	0.891901	ENSBTAG00000040053	MYH6	bta:100296004	1	0		1	ENSBTAG00000040053
bta04114	Oocyte meiosis	1/92	122/7744	0.769992	0.891901	novel.3204	-	bta:768311	1	1	novel.3204	0
bta04658	Th1 and Th2 cell differentiation	1/92	124/7744	0.775511	0.891901	ENSBTAG00000020048	MAPK10	bta:537631	1	0		1	ENSBTAG00000020048
bta04740	Olfactory transduction	1/92	126/7744	0.780899	0.891901	ENSBTAG00000002739	PDE1C	bta:526211	1	0		1	ENSBTAG00000002739
bta04068	FoxO signaling pathway	1/92	129/7744	0.788743	0.891901	ENSBTAG00000020048	MAPK10	bta:537631	1	0		1	ENSBTAG00000020048
bta04014	Ras signaling pathway	2/92	245/7744	0.793732	0.891901	ENSBTAG00000020048/ENSBTAG00000014051	MAPK10/ANGPT1	bta:537631/bta:282140	2	0		2	ENSBTAG00000020048/ENSBTAG00000014051
bta04142	Lysosome	1/92	133/7744	0.798771	0.891901	ENSBTAG00000026428	ATP6V0C	bta:101904667	1	0		1	ENSBTAG00000026428
bta04660	T cell receptor signaling pathway	1/92	133/7744	0.798771	0.891901	ENSBTAG00000020048	MAPK10	bta:537631	1	0		1	ENSBTAG00000020048
bta04910	Insulin signaling pathway	1/92	139/7744	0.812936	0.891901	ENSBTAG00000020048	MAPK10	bta:537631	1	0		1	ENSBTAG00000020048
bta04380	Osteoclast differentiation	1/92	141/7744	0.817434	0.891901	ENSBTAG00000020048	MAPK10	bta:537631	1	0		1	ENSBTAG00000020048
bta04659	Th17 cell differentiation	1/92	142/7744	0.819644	0.891901	ENSBTAG00000020048	MAPK10	bta:537631	1	0		1	ENSBTAG00000020048
bta04921	Oxytocin signaling pathway	1/92	142/7744	0.819644	0.891901	ENSBTAG00000008338	PLCB1	bta:287026	1	0		1	ENSBTAG00000008338
bta04110	Cell cycle	1/92	145/7744	0.826114	0.891901	novel.3204	-	bta:768311	1	1	novel.3204	0
bta05160	Hepatitis C	1/92	147/7744	0.830299	0.891901	novel.3204	-	bta:768311	1	1	novel.3204	0
bta04140	Autophagy - animal	1/92	148/7744	0.832354	0.891901	ENSBTAG00000020048	MAPK10	bta:537631	1	0		1	ENSBTAG00000020048
bta05169	Epstein-Barr virus infection	2/92	268/7744	0.833415	0.891901	ENSBTAG00000020048/ENSBTAG00000052508	MAPK10/SEM1	bta:537631/bta:767981	2	0		2	ENSBTAG00000020048/ENSBTAG00000052508
bta04072	Phospholipase D signaling pathway	1/92	158/7744	0.851598	0.90606	ENSBTAG00000008338	PLCB1	bta:287026	1	0		1	ENSBTAG00000008338
bta05162	Measles	1/92	169/7744	0.870249	0.916919	ENSBTAG00000020048	MAPK10	bta:537631	1	0		1	ENSBTAG00000020048
bta03040	Spliceosome	1/92	170/7744	0.871825	0.916919	ENSBTAG00000049132	-	bta:522621	1	0		1	ENSBTAG00000049132
bta05135	Yersinia infection	1/92	182/7744	0.889321	0.929975	ENSBTAG00000020048	MAPK10	bta:537631	1	0		1	ENSBTAG00000020048
bta03013	RNA transport	1/92	193/7744	0.903272	0.938678	ENSBTAG00000050862	-	bta:509864	1	0		1	ENSBTAG00000050862
bta05167	Kaposi sarcoma-associated herpesvirus infection	1/92	197/7744	0.907902	0.938678	ENSBTAG00000020048	MAPK10	bta:537631	1	0		1	ENSBTAG00000020048
bta04810	Regulation of actin cytoskeleton	1/92	211/7744	0.922444	0.948356	ENSBTAG00000003054	INSRR	bta:787068	1	0		1	ENSBTAG00000003054
bta05163	Human cytomegalovirus infection	1/92	230/7744	0.938611	0.959585	ENSBTAG00000008338	PLCB1	bta:287026	1	0		1	ENSBTAG00000008338
bta05132	Salmonella infection	1/92	244/7744	0.948343	0.961126	ENSBTAG00000020048	MAPK10	bta:537631	1	0		1	ENSBTAG00000020048
bta04144	Endocytosis	1/92	258/7744	0.956547	0.961126	ENSBTAG00000014991	PARD3	bta:527964	1	0		1	ENSBTAG00000014991
bta05170	Human immunodeficiency virus 1 infection	1/92	261/7744	0.95813	0.961126	ENSBTAG00000020048	MAPK10	bta:537631	1	0		1	ENSBTAG00000020048
bta05166	Human T-cell leukemia virus 1 infection	1/92	267/7744	0.961126	0.961126	ENSBTAG00000020048	MAPK10	bta:537631	1	0		1	ENSBTAG00000020048

## Sheet: day 60
KEGG ID	Description	Gene Ratio	Bg Ratio	pvalue	padj	gene ID	gene Name	kegg ID	Count	Up	Up_Gene_names	Down	Down_Gene_names
bta05332	Graft-versus-host disease	6/68	91/7633	0.000147026	0.0168791	ENSBTAG00000013055/ENSBTAG00000052658/ENSBTAG00000010057/ENSBTAG00000045923/ENSBTAG00000052486/novel.234	-/NKG2A/GZMB/BOLA-DYB/-/-	bta:786126/bta:514897/bta:508646/bta:282498/bta:100847738/bta:100296565	6	3	ENSBTAG00000013055/ENSBTAG00000045923/novel.234	3	ENSBTAG00000052658/ENSBTAG00000010057/ENSBTAG00000052486
bta05330	Allograft rejection	6/68	102/7633	0.000275107	0.0168791	ENSBTAG00000013055/ENSBTAG00000010057/ENSBTAG00000046161/ENSBTAG00000045923/ENSBTAG00000051751/novel.234	-/GZMB/-/BOLA-DYB/-/-	bta:786126/bta:508646/bta:100300716/bta:282498/bta:524810/bta:100296565	6	5	ENSBTAG00000013055/ENSBTAG00000046161/ENSBTAG00000045923/ENSBTAG00000051751/novel.234	1	ENSBTAG00000010057
bta05320	Autoimmune thyroid disease	6/68	107/7633	0.0003566	0.0168791	ENSBTAG00000013055/ENSBTAG00000010057/ENSBTAG00000046161/ENSBTAG00000045923/ENSBTAG00000051751/novel.234	-/GZMB/-/BOLA-DYB/-/-	bta:786126/bta:508646/bta:100300716/bta:282498/bta:524810/bta:100296565	6	5	ENSBTAG00000013055/ENSBTAG00000046161/ENSBTAG00000045923/ENSBTAG00000051751/novel.234	1	ENSBTAG00000010057
bta04650	Natural killer cell mediated cytotoxicity	7/68	162/7633	0.000556901	0.0195383	ENSBTAG00000013055/ENSBTAG00000052658/ENSBTAG00000010057/ENSBTAG00000046161/ENSBTAG00000051751/ENSBTAG00000052486/ENSBTAG00000038112	-/NKG2A/GZMB/-/-/-/-	bta:786126/bta:514897/bta:508646/bta:100300716/bta:524810/bta:100847738/bta:100850276	7	3	ENSBTAG00000013055/ENSBTAG00000046161/ENSBTAG00000051751	4	ENSBTAG00000052658/ENSBTAG00000010057/ENSBTAG00000052486/ENSBTAG00000038112
bta05150	Staphylococcus aureus infection	6/68	121/7633	0.000687969	0.0195383	ENSBTAG00000003022/ENSBTAG00000046161/ENSBTAG00000045923/ENSBTAG00000051751/ENSBTAG00000049629/novel.234	CAMP/-/BOLA-DYB/-/CATHL6/-	bta:317650/bta:100300716/bta:282498/bta:524810/bta:317651/bta:100296565	6	4	ENSBTAG00000046161/ENSBTAG00000045923/ENSBTAG00000051751/novel.234	2	ENSBTAG00000003022/ENSBTAG00000049629
bta05416	Viral myocarditis	5/68	121/7633	0.00433312	0.0882022	ENSBTAG00000018160/ENSBTAG00000046161/ENSBTAG00000045923/ENSBTAG00000051751/novel.234	LAMA1/-/BOLA-DYB/-/-	bta:506387/bta:100300716/bta:282498/bta:524810/bta:100296565	5	5	ENSBTAG00000018160/ENSBTAG00000046161/ENSBTAG00000045923/ENSBTAG00000051751/novel.234	0
bta05146	Amoebiasis	5/68	126/7633	0.00514497	0.0882022	ENSBTAG00000013103/ENSBTAG00000018160/ENSBTAG00000021466/ENSBTAG00000046161/ENSBTAG00000051751	COL1A1/LAMA1/COL3A1/-/-	bta:282187/bta:506387/bta:510833/bta:100300716/bta:524810	5	3	ENSBTAG00000018160/ENSBTAG00000046161/ENSBTAG00000051751	2	ENSBTAG00000013103/ENSBTAG00000021466
bta05310	Asthma	4/68	79/7633	0.00524318	0.0882022	ENSBTAG00000046161/ENSBTAG00000045923/ENSBTAG00000051751/novel.234	-/BOLA-DYB/-/-	bta:100300716/bta:282498/bta:524810/bta:100296565	4	4	ENSBTAG00000046161/ENSBTAG00000045923/ENSBTAG00000051751/novel.234	0
bta05322	Systemic lupus erythematosus	6/68	183/7633	0.00559028	0.0882022	ENSBTAG00000046161/ENSBTAG00000045923/ENSBTAG00000051751/ENSBTAG00000038173/novel.234/ENSBTAG00000038476	-/BOLA-DYB/-/H2BC12/-/H2AC18	bta:100300716/bta:282498/bta:524810/bta:616627/bta:100296565/bta:100297758	6	5	ENSBTAG00000046161/ENSBTAG00000045923/ENSBTAG00000051751/novel.234/ENSBTAG00000038476	1	ENSBTAG00000038173
bta04940	Type I diabetes mellitus	4/68	85/7633	0.00679011	0.0964195	ENSBTAG00000013055/ENSBTAG00000010057/ENSBTAG00000045923/novel.234	-/GZMB/BOLA-DYB/-	bta:786126/bta:508646/bta:282498/bta:100296565	4	3	ENSBTAG00000013055/ENSBTAG00000045923/novel.234	1	ENSBTAG00000010057
bta05152	Tuberculosis	6/68	199/7633	0.00833099	0.107545	ENSBTAG00000003022/ENSBTAG00000046161/ENSBTAG00000045923/ENSBTAG00000051751/ENSBTAG00000049629/ENSBTAG00000016864	CAMP/-/BOLA-DYB/-/CATHL6/LBP	bta:317650/bta:100300716/bta:282498/bta:524810/bta:317651/bta:512242	6	4	ENSBTAG00000046161/ENSBTAG00000045923/ENSBTAG00000051751/ENSBTAG00000016864	2	ENSBTAG00000003022/ENSBTAG00000049629
bta04151	PI3K-Akt signaling pathway	8/68	338/7633	0.00990179	0.117171	ENSBTAG00000013103/ENSBTAG00000018160/ENSBTAG00000046161/ENSBTAG00000051751/ENSBTAG00000020598/novel.3204/ENSBTAG00000043959/ENSBTAG00000005198	COL1A1/LAMA1/-/-/PPP2R2C/-/PDGFC/FGF1	bta:282187/bta:506387/bta:100300716/bta:524810/bta:782110/bta:768311/bta:613787/bta:281160	8	5	ENSBTAG00000018160/ENSBTAG00000046161/ENSBTAG00000051751/novel.3204/ENSBTAG00000043959	3	ENSBTAG00000013103/ENSBTAG00000020598/ENSBTAG00000005198
bta04672	Intestinal immune network for IgA production	4/68	101/7633	0.0123168	0.129001	ENSBTAG00000046161/ENSBTAG00000045923/ENSBTAG00000051751/novel.234	-/BOLA-DYB/-/-	bta:100300716/bta:282498/bta:524810/bta:100296565	4	4	ENSBTAG00000046161/ENSBTAG00000045923/ENSBTAG00000051751/novel.234	0
bta04064	NF-kappa B signaling pathway	5/68	157/7633	0.0127184	0.129001	ENSBTAG00000037539/ENSBTAG00000046161/ENSBTAG00000051751/novel.234/ENSBTAG00000016864	-/-/-/-/LBP	bta:534578/bta:100300716/bta:524810/bta:100296565/bta:512242	5	5	ENSBTAG00000037539/ENSBTAG00000046161/ENSBTAG00000051751/novel.234/ENSBTAG00000016864	0
bta05143	African trypanosomiasis	3/68	57/7633	0.0140449	0.132958	ENSBTAG00000037539/ENSBTAG00000046161/ENSBTAG00000051751	-/-/-	bta:534578/bta:100300716/bta:524810	3	3	ENSBTAG00000037539/ENSBTAG00000046161/ENSBTAG00000051751	0
bta04612	Antigen processing and presentation	4/68	118/7633	0.0206957	0.17287	ENSBTAG00000052658/ENSBTAG00000045923/ENSBTAG00000052486/novel.234	NKG2A/BOLA-DYB/-/-	bta:514897/bta:282498/bta:100847738/bta:100296565	4	2	ENSBTAG00000045923/novel.234	2	ENSBTAG00000052658/ENSBTAG00000052486
bta05414	Dilated cardiomyopathy (DCM)	4/68	118/7633	0.0206957	0.17287	ENSBTAG00000018160/ENSBTAG00000046161/ENSBTAG00000051751/novel.1783	LAMA1/-/-/-	bta:506387/bta:100300716/bta:524810/bta:540561	4	4	ENSBTAG00000018160/ENSBTAG00000046161/ENSBTAG00000051751/novel.1783	0
bta05323	Rheumatoid arthritis	4/68	149/7633	0.0434084	0.342444	ENSBTAG00000046161/ENSBTAG00000045923/ENSBTAG00000051751/novel.234	-/BOLA-DYB/-/-	bta:100300716/bta:282498/bta:524810/bta:100296565	4	4	ENSBTAG00000046161/ENSBTAG00000045923/ENSBTAG00000051751/novel.234	0
bta05202	Transcriptional misregulation in cancer	5/68	233/7633	0.0560197	0.401351	ENSBTAG00000013055/ENSBTAG00000010057/ENSBTAG00000046161/ENSBTAG00000051751/novel.234	-/GZMB/-/-/-	bta:786126/bta:508646/bta:100300716/bta:524810/bta:100296565	5	4	ENSBTAG00000013055/ENSBTAG00000046161/ENSBTAG00000051751/novel.234	1	ENSBTAG00000010057
bta04340	Hedgehog signaling pathway	2/68	44/7633	0.0582179	0.401351	ENSBTAG00000024137/ENSBTAG00000000616	PTCH2/GPR161	bta:507948/bta:768006	2	1	ENSBTAG00000000616	1	ENSBTAG00000024137
bta04933	AGE-RAGE signaling pathway in diabetic complications	3/68	100/7633	0.0593548	0.401351	ENSBTAG00000013103/ENSBTAG00000037539/ENSBTAG00000021466	COL1A1/-/COL3A1	bta:282187/bta:534578/bta:510833	3	1	ENSBTAG00000037539	2	ENSBTAG00000013103/ENSBTAG00000021466
bta05140	Leishmaniasis	3/68	108/7633	0.0713277	0.4551	ENSBTAG00000046161/ENSBTAG00000045923/ENSBTAG00000051751	-/BOLA-DYB/-	bta:100300716/bta:282498/bta:524810	3	3	ENSBTAG00000046161/ENSBTAG00000045923/ENSBTAG00000051751	0
bta04514	Cell adhesion molecules (CAMs)	4/68	178/7633	0.0737134	0.4551	ENSBTAG00000037539/novel.2801/ENSBTAG00000045923/novel.234	-/-/BOLA-DYB/-	bta:534578/bta:505580/bta:282498/bta:100296565	4	3	ENSBTAG00000037539/ENSBTAG00000045923/novel.234	1	novel.2801
bta04122	Sulfur relay system	1/68	10/7633	0.0856475	0.506748	ENSBTAG00000051106	-	bta:507986	1	1	ENSBTAG00000051106	0
bta05340	Primary immunodeficiency	2/68	59/7633	0.0968179	0.538579	ENSBTAG00000046161/ENSBTAG00000051751	-/-	bta:100300716/bta:524810	2	2	ENSBTAG00000046161/ENSBTAG00000051751	0
bta04950	Maturity onset diabetes of the young	1/68	12/7633	0.101889	0.538579	ENSBTAG00000012116	HNF4A	bta:509200	1	0		1	ENSBTAG00000012116
bta05031	Amphetamine addiction	2/68	61/7633	0.102406	0.538579	ENSBTAG00000025597/ENSBTAG00000021639	GRIN3B/ARC	bta:616000/bta:519403	2	0		2	ENSBTAG00000025597/ENSBTAG00000021639
bta04640	Hematopoietic cell lineage	3/68	129/7633	0.107349	0.543275	ENSBTAG00000046161/ENSBTAG00000045923/ENSBTAG00000051751	-/BOLA-DYB/-	bta:100300716/bta:282498/bta:524810	3	3	ENSBTAG00000046161/ENSBTAG00000045923/ENSBTAG00000051751	0
bta05218	Melanoma	2/68	64/7633	0.110951	0.543275	ENSBTAG00000043959/ENSBTAG00000005198	PDGFC/FGF1	bta:613787/bta:281160	2	1	ENSBTAG00000043959	1	ENSBTAG00000005198
bta04020	Calcium signaling pathway	4/68	216/7633	0.125914	0.595995	ENSBTAG00000026461/ENSBTAG00000046161/ENSBTAG00000051751/novel.234	CACNA1H/-/-/-	bta:282412/bta:100300716/bta:524810/bta:100296565	4	3	ENSBTAG00000046161/ENSBTAG00000051751/novel.234	1	ENSBTAG00000026461
bta05033	Nicotine addiction	1/68	16/7633	0.133523	0.597204	ENSBTAG00000025597	GRIN3B	bta:616000	1	0		1	ENSBTAG00000025597
bta04974	Protein digestion and absorption	2/68	72/7633	0.134581	0.597204	ENSBTAG00000013103/ENSBTAG00000021466	COL1A1/COL3A1	bta:282187/bta:510833	2	0		2	ENSBTAG00000013103/ENSBTAG00000021466
bta04512	ECM-receptor interaction	2/68	75/7633	0.143717	0.61842	ENSBTAG00000013103/ENSBTAG00000018160	COL1A1/LAMA1	bta:282187/bta:506387	2	1	ENSBTAG00000018160	1	ENSBTAG00000013103
bta04390	Hippo signaling pathway	3/68	151/7633	0.151147	0.63126	ENSBTAG00000020598/novel.3204/ENSBTAG00000005198	PPP2R2C/-/FGF1	bta:782110/bta:768311/bta:281160	3	1	novel.3204	2	ENSBTAG00000020598/ENSBTAG00000005198
bta04970	Salivary secretion	2/68	79/7633	0.156097	0.633307	ENSBTAG00000003022/ENSBTAG00000049629	CAMP/CATHL6	bta:317650/bta:317651	2	0		2	ENSBTAG00000003022/ENSBTAG00000049629
bta05144	Malaria	2/68	81/7633	0.162363	0.637282	ENSBTAG00000037539/novel.234	-/-	bta:534578/bta:100296565	2	2	ENSBTAG00000037539/novel.234	0
bta04072	Phospholipase D signaling pathway	3/68	158/7633	0.166143	0.637282	ENSBTAG00000046161/ENSBTAG00000051751/ENSBTAG00000043959	-/-/PDGFC	bta:100300716/bta:524810/bta:613787	3	3	ENSBTAG00000046161/ENSBTAG00000051751/ENSBTAG00000043959	0
bta02010	ABC transporters	2/68	85/7633	0.175028	0.637282	ENSBTAG00000039714/ENSBTAG00000033449	-/-	bta:523126/bta:101902435	2	1	ENSBTAG00000033449	1	ENSBTAG00000039714
bta04664	Fc epsilon RI signaling pathway	2/68	85/7633	0.175028	0.637282	ENSBTAG00000046161/ENSBTAG00000051751	-/-	bta:100300716/bta:524810	2	2	ENSBTAG00000046161/ENSBTAG00000051751	0
bta04061	Viral protein interaction with cytokine and cytokine receptor	2/68	88/7633	0.184631	0.65544	ENSBTAG00000008479/ENSBTAG00000010738	CXCL13/CCL14	bta:511674/bta:616723	2	0		2	ENSBTAG00000008479/ENSBTAG00000010738
bta04976	Bile secretion	2/68	91/7633	0.19431	0.665962	ENSBTAG00000039714/ENSBTAG00000033449	-/-	bta:523126/bta:101902435	2	1	ENSBTAG00000033449	1	ENSBTAG00000039714
bta04392	Hippo signaling pathway - multiple species	1/68	26/7633	0.207884	0.665962	ENSBTAG00000003345	FAT4	bta:781683	1	0		1	ENSBTAG00000003345
bta05034	Alcoholism	3/68	177/7633	0.208856	0.665962	ENSBTAG00000025597/ENSBTAG00000038173/ENSBTAG00000038476	GRIN3B/H2BC12/H2AC18	bta:616000/bta:616627/bta:100297758	3	1	ENSBTAG00000038476	2	ENSBTAG00000025597/ENSBTAG00000038173
bta05321	Inflammatory bowel disease (IBD)	2/68	96/7633	0.210584	0.665962	ENSBTAG00000045923/novel.234	BOLA-DYB/-	bta:282498/bta:100296565	2	2	ENSBTAG00000045923/novel.234	0
bta05410	Hypertrophic cardiomyopathy (HCM)	2/68	97/7633	0.213857	0.665962	ENSBTAG00000018160/novel.1783	LAMA1/-	bta:506387/bta:540561	2	2	ENSBTAG00000018160/novel.1783	0
bta05169	Epstein-Barr virus infection	4/68	268/7633	0.215734	0.665962	ENSBTAG00000046161/ENSBTAG00000045923/ENSBTAG00000051751/novel.234	-/BOLA-DYB/-/-	bta:100300716/bta:282498/bta:524810/bta:100296565	4	4	ENSBTAG00000046161/ENSBTAG00000045923/ENSBTAG00000051751/novel.234	0
bta05135	Yersinia infection	3/68	182/7633	0.220497	0.666183	ENSBTAG00000046161/ENSBTAG00000051751/novel.234	-/-/-	bta:100300716/bta:524810/bta:100296565	3	3	ENSBTAG00000046161/ENSBTAG00000051751/novel.234	0
bta00790	Folate biosynthesis	1/68	29/7633	0.22894	0.67728	ENSBTAG00000051106	-	bta:507986	1	1	ENSBTAG00000051106	0
bta04510	Focal adhesion	3/68	189/7633	0.237016	0.6861	ENSBTAG00000013103/ENSBTAG00000018160/ENSBTAG00000043959	COL1A1/LAMA1/PDGFC	bta:282187/bta:506387/bta:613787	3	2	ENSBTAG00000018160/ENSBTAG00000043959	1	ENSBTAG00000013103
bta04145	Phagosome	3/68	191/7633	0.241778	0.6861	ENSBTAG00000046161/ENSBTAG00000045923/ENSBTAG00000051751	-/BOLA-DYB/-	bta:100300716/bta:282498/bta:524810	3	3	ENSBTAG00000046161/ENSBTAG00000045923/ENSBTAG00000051751	0
bta00760	Nicotinate and nicotinamide metabolism	1/68	34/7633	0.262814	0.6861	ENSBTAG00000018082	QPRT	bta:614254	1	1	ENSBTAG00000018082	0
bta04662	B cell receptor signaling pathway	2/68	112/7633	0.263379	0.6861	ENSBTAG00000046161/ENSBTAG00000051751	-/-	bta:100300716/bta:524810	2	2	ENSBTAG00000046161/ENSBTAG00000051751	0
bta04666	Fc gamma R-mediated phagocytosis	2/68	113/7633	0.266695	0.6861	ENSBTAG00000046161/ENSBTAG00000051751	-/-	bta:100300716/bta:524810	2	2	ENSBTAG00000046161/ENSBTAG00000051751	0
bta04071	Sphingolipid signaling pathway	2/68	114/7633	0.270011	0.6861	ENSBTAG00000020598/ENSBTAG00000046649	PPP2R2C/SGPP2	bta:782110/bta:100337041	2	1	ENSBTAG00000046649	1	ENSBTAG00000020598
bta04152	AMPK signaling pathway	2/68	114/7633	0.270011	0.6861	ENSBTAG00000012116/ENSBTAG00000020598	HNF4A/PPP2R2C	bta:509200/bta:782110	2	0		2	ENSBTAG00000012116/ENSBTAG00000020598
bta04611	Platelet activation	2/68	116/7633	0.276644	0.6861	ENSBTAG00000013103/ENSBTAG00000021466	COL1A1/COL3A1	bta:282187/bta:510833	2	0		2	ENSBTAG00000013103/ENSBTAG00000021466
bta05145	Toxoplasmosis	2/68	118/7633	0.283275	0.6861	ENSBTAG00000018160/ENSBTAG00000045923	LAMA1/BOLA-DYB	bta:506387/bta:282498	2	2	ENSBTAG00000018160/ENSBTAG00000045923	0
bta03010	Ribosome	4/68	305/7633	0.288044	0.6861	ENSBTAG00000046100/ENSBTAG00000054543/ENSBTAG00000033143/ENSBTAG00000040367	-/-/-/-	bta:326582/bta:282053/bta:508221/bta:507151	4	3	ENSBTAG00000054543/ENSBTAG00000033143/ENSBTAG00000040367	1	ENSBTAG00000046100
bta04114	Oocyte meiosis	2/68	120/7633	0.289902	0.6861	ENSBTAG00000047322/novel.3204	-/-	bta:508043/bta:768311	2	1	novel.3204	1	ENSBTAG00000047322
bta04926	Relaxin signaling pathway	2/68	120/7633	0.289902	0.6861	ENSBTAG00000013103/ENSBTAG00000021466	COL1A1/COL3A1	bta:282187/bta:510833	2	0		2	ENSBTAG00000013103/ENSBTAG00000021466
bta00620	Pyruvate metabolism	1/68	41/7633	0.307787	0.68742	ENSBTAG00000039686	ACOT11	bta:525155	1	0		1	ENSBTAG00000039686
bta04658	Th1 and Th2 cell differentiation	2/68	126/7633	0.309738	0.68742	ENSBTAG00000045923/novel.234	BOLA-DYB/-	bta:282498/bta:100296565	2	2	ENSBTAG00000045923/novel.234	0
bta00600	Sphingolipid metabolism	1/68	42/7633	0.313987	0.68742	ENSBTAG00000046649	SGPP2	bta:100337041	1	1	ENSBTAG00000046649	0
bta05030	Cocaine addiction	1/68	42/7633	0.313987	0.68742	ENSBTAG00000025597	GRIN3B	bta:616000	1	0		1	ENSBTAG00000025597
bta04015	Rap1 signaling pathway	3/68	221/7633	0.314664	0.68742	novel.234/ENSBTAG00000043959/ENSBTAG00000005198	-/PDGFC/FGF1	bta:100296565/bta:613787/bta:281160	3	2	novel.234/ENSBTAG00000043959	1	ENSBTAG00000005198
bta05142	Chagas disease (American trypanosomiasis)	2/68	135/7633	0.339287	0.726001	ENSBTAG00000020598/novel.234	PPP2R2C/-	bta:782110/bta:100296565	2	1	novel.234	1	ENSBTAG00000020598
bta04742	Taste transduction	2/68	136/7633	0.34255	0.726001	novel.1017/novel.3426	-/-	bta:664647/bta:664647	2	1	novel.3426	1	novel.1017
bta04110	Cell cycle	2/68	142/7633	0.362021	0.730709	ENSBTAG00000047322/novel.3204	-/-	bta:508043/bta:768311	2	1	novel.3204	1	ENSBTAG00000047322
bta04659	Th17 cell differentiation	2/68	142/7633	0.362021	0.730709	ENSBTAG00000045923/novel.234	BOLA-DYB/-	bta:282498/bta:100296565	2	2	ENSBTAG00000045923/novel.234	0
bta04014	Ras signaling pathway	3/68	243/7633	0.368699	0.730709	novel.234/ENSBTAG00000043959/ENSBTAG00000005198	-/PDGFC/FGF1	bta:100296565/bta:613787/bta:281160	3	2	novel.234/ENSBTAG00000043959	1	ENSBTAG00000005198
bta00330	Arginine and proline metabolism	1/68	52/7633	0.373055	0.730709	ENSBTAG00000020548	AZIN2	bta:506961	1	0		1	ENSBTAG00000020548
bta05160	Hepatitis C	2/68	147/7633	0.37809	0.730709	ENSBTAG00000020598/novel.3204	PPP2R2C/-	bta:782110/bta:768311	2	1	novel.3204	1	ENSBTAG00000020598
bta00561	Glycerolipid metabolism	1/68	53/7633	0.378678	0.730709	ENSBTAG00000032106	PLPP4	bta:529067	1	1	ENSBTAG00000032106	0
bta04060	Cytokine-cytokine receptor interaction	3/68	253/7633	0.393095	0.730709	ENSBTAG00000018069/ENSBTAG00000008479/ENSBTAG00000010738	TNFSF15/CXCL13/CCL14	bta:514239/bta:511674/bta:616723	3	0		3	ENSBTAG00000018069/ENSBTAG00000008479/ENSBTAG00000010738
bta04210	Apoptosis	2/68	154/7633	0.40031	0.730709	ENSBTAG00000013055/ENSBTAG00000010057	-/GZMB	bta:786126/bta:508646	2	1	ENSBTAG00000013055	1	ENSBTAG00000010057
bta04929	GnRH secretion	1/68	57/7633	0.40068	0.730709	ENSBTAG00000026461	CACNA1H	bta:282412	1	0		1	ENSBTAG00000026461
bta05217	Basal cell carcinoma	1/68	58/7633	0.406059	0.730709	ENSBTAG00000024137	PTCH2	bta:507948	1	0		1	ENSBTAG00000024137
bta00480	Glutathione metabolism	1/68	59/7633	0.411391	0.730709	ENSBTAG00000010371	CHAC1	bta:505991	1	1	ENSBTAG00000010371	0
bta00983	Drug metabolism - other enzymes	1/68	61/7633	0.421913	0.730709	ENSBTAG00000005093	CES2	bta:505928	1	0		1	ENSBTAG00000005093
bta01523	Antifolate resistance	1/68	61/7633	0.421913	0.730709	ENSBTAG00000039714	-	bta:523126	1	0		1	ENSBTAG00000039714
bta05166	Human T-cell leukemia virus 1 infection	3/68	267/7633	0.426864	0.730709	ENSBTAG00000045923/ENSBTAG00000047322/novel.234	BOLA-DYB/-/-	bta:282498/bta:508043/bta:100296565	3	2	ENSBTAG00000045923/novel.234	1	ENSBTAG00000047322
bta04927	Cortisol synthesis and secretion	1/68	62/7633	0.427105	0.730709	ENSBTAG00000026461	CACNA1H	bta:282412	1	0		1	ENSBTAG00000026461
bta05412	Arrhythmogenic right ventricular cardiomyopathy (ARVC)	1/68	62/7633	0.427105	0.730709	ENSBTAG00000018160	LAMA1	bta:506387	1	1	ENSBTAG00000018160	0
bta04010	MAPK signaling pathway	3/68	273/7633	0.441154	0.738756	ENSBTAG00000026461/ENSBTAG00000043959/ENSBTAG00000005198	CACNA1H/PDGFC/FGF1	bta:282412/bta:613787/bta:281160	3	1	ENSBTAG00000043959	2	ENSBTAG00000026461/ENSBTAG00000005198
bta00010	Glycolysis / Gluconeogenesis	1/68	65/7633	0.442405	0.738756	ENSBTAG00000018554	-	bta:281181	1	1	ENSBTAG00000018554	0
bta04610	Complement and coagulation cascades	1/68	66/7633	0.447415	0.738756	ENSBTAG00000015027	-	bta:280750	1	0		1	ENSBTAG00000015027
bta04621	NOD-like receptor signaling pathway	2/68	172/7633	0.455696	0.74378	ENSBTAG00000003022/ENSBTAG00000049629	CAMP/CATHL6	bta:317650/bta:317651	2	0		2	ENSBTAG00000003022/ENSBTAG00000049629
bta00310	Lysine degradation	1/68	69/7633	0.462181	0.745792	novel.778	-	bta:534913	1	1	novel.778	0
bta04062	Chemokine signaling pathway	2/68	177/7633	0.470576	0.750807	ENSBTAG00000008479/ENSBTAG00000010738	CXCL13/CCL14	bta:511674/bta:616723	2	0		2	ENSBTAG00000008479/ENSBTAG00000010738
bta04932	Non-alcoholic fatty liver disease (NAFLD)	2/68	181/7633	0.48231	0.760977	ENSBTAG00000052842/ENSBTAG00000009153	-/MLXIPL	bta:327706/bta:788534	2	0		2	ENSBTAG00000052842/ENSBTAG00000009153
bta01230	Biosynthesis of amino acids	1/68	78/7633	0.504185	0.76889	ENSBTAG00000018554	-	bta:281181	1	1	ENSBTAG00000018554	0
bta03008	Ribosome biogenesis in eukaryotes	1/68	79/7633	0.508647	0.76889	ENSBTAG00000031458	-	bta:531149	1	1	ENSBTAG00000031458	0
bta04520	Adherens junction	1/68	82/7633	0.521799	0.76889	novel.2801	-	bta:505580	1	0		1	novel.2801
bta01521	EGFR tyrosine kinase inhibitor resistance	1/68	84/7633	0.530374	0.76889	ENSBTAG00000043959	PDGFC	bta:613787	1	1	ENSBTAG00000043959	0
bta04540	Gap junction	1/68	85/7633	0.534604	0.76889	ENSBTAG00000043959	PDGFC	bta:613787	1	1	ENSBTAG00000043959	0
bta04080	Neuroactive ligand-receptor interaction	2/68	200/7633	0.53585	0.76889	ENSBTAG00000025597/ENSBTAG00000020990	GRIN3B/P2RY14	bta:616000/bta:767936	2	1	ENSBTAG00000020990	1	ENSBTAG00000025597
bta04713	Circadian entrainment	1/68	87/7633	0.542952	0.76889	ENSBTAG00000026461	CACNA1H	bta:282412	1	0		1	ENSBTAG00000026461
bta04810	Regulation of actin cytoskeleton	2/68	204/7633	0.546641	0.76889	ENSBTAG00000043959/ENSBTAG00000005198	PDGFC/FGF1	bta:613787/bta:281160	2	1	ENSBTAG00000043959	1	ENSBTAG00000005198
bta04925	Aldosterone synthesis and secretion	1/68	88/7633	0.547071	0.76889	ENSBTAG00000026461	CACNA1H	bta:282412	1	0		1	ENSBTAG00000026461
bta05165	Human papillomavirus infection	3/68	326/7633	0.560492	0.76889	ENSBTAG00000013103/ENSBTAG00000018160/ENSBTAG00000020598	COL1A1/LAMA1/PPP2R2C	bta:282187/bta:506387/bta:782110	3	1	ENSBTAG00000018160	2	ENSBTAG00000013103/ENSBTAG00000020598
bta05222	Small cell lung cancer	1/68	92/7633	0.563183	0.76889	ENSBTAG00000018160	LAMA1	bta:506387	1	1	ENSBTAG00000018160	0
bta03015	mRNA surveillance pathway	1/68	94/7633	0.571026	0.76889	ENSBTAG00000020598	PPP2R2C	bta:782110	1	0		1	ENSBTAG00000020598
bta04724	Glutamatergic synapse	1/68	95/7633	0.574895	0.76889	ENSBTAG00000025597	GRIN3B	bta:616000	1	0		1	ENSBTAG00000025597
bta05231	Choline metabolism in cancer	1/68	95/7633	0.574895	0.76889	ENSBTAG00000043959	PDGFC	bta:613787	1	1	ENSBTAG00000043959	0
bta04024	cAMP signaling pathway	2/68	216/7633	0.57798	0.76889	ENSBTAG00000039714/ENSBTAG00000025597	-/GRIN3B	bta:523126/bta:616000	2	0		2	ENSBTAG00000039714/ENSBTAG00000025597
bta04928	Parathyroid hormone synthesis, secretion and action	1/68	96/7633	0.57873	0.76889	ENSBTAG00000012919	MMP15	bta:282887	1	0		1	ENSBTAG00000012919
bta04620	Toll-like receptor signaling pathway	1/68	97/7633	0.582531	0.76889	ENSBTAG00000016864	LBP	bta:512242	1	1	ENSBTAG00000016864	0
bta05203	Viral carcinogenesis	2/68	219/7633	0.58557	0.76889	novel.3204/ENSBTAG00000038173	-/H2BC12	bta:768311/bta:616627	2	1	novel.3204	1	ENSBTAG00000038173
bta05215	Prostate cancer	1/68	100/7633	0.593732	0.76889	ENSBTAG00000043959	PDGFC	bta:613787	1	1	ENSBTAG00000043959	0
bta00564	Glycerophospholipid metabolism	1/68	101/7633	0.597399	0.76889	ENSBTAG00000032106	PLPP4	bta:529067	1	1	ENSBTAG00000032106	0
bta04931	Insulin resistance	1/68	102/7633	0.601034	0.76889	ENSBTAG00000009153	MLXIPL	bta:788534	1	0		1	ENSBTAG00000009153
bta04670	Leukocyte transendothelial migration	1/68	105/7633	0.611745	0.775605	ENSBTAG00000037539	-	bta:534578	1	1	ENSBTAG00000037539	0
bta04066	HIF-1 signaling pathway	1/68	116/7633	0.64865	0.801784	ENSBTAG00000018554	-	bta:281181	1	1	ENSBTAG00000018554	0
bta01200	Carbon metabolism	1/68	117/7633	0.651829	0.801784	ENSBTAG00000018554	-	bta:281181	1	1	ENSBTAG00000018554	0
bta04668	TNF signaling pathway	1/68	117/7633	0.651829	0.801784	ENSBTAG00000037539	-	bta:534578	1	1	ENSBTAG00000037539	0
bta05235	PD-L1 expression and PD-1 checkpoint pathway in cancer	1/68	118/7633	0.654979	0.801784	novel.234	-	bta:100296565	1	1	novel.234	0
bta04728	Dopaminergic synapse	1/68	123/7633	0.670313	0.812795	ENSBTAG00000020598	PPP2R2C	bta:782110	1	0		1	ENSBTAG00000020598
bta04261	Adrenergic signaling in cardiomyocytes	1/68	125/7633	0.676256	0.812795	ENSBTAG00000020598	PPP2R2C	bta:782110	1	0		1	ENSBTAG00000020598
bta04068	FoxO signaling pathway	1/68	129/7633	0.687829	0.812795	ENSBTAG00000024115	FOXO6	bta:112446032	1	0		1	ENSBTAG00000024115
bta05017	Spinocerebellar ataxia	1/68	130/7633	0.690658	0.812795	ENSBTAG00000025597	GRIN3B	bta:616000	1	0		1	ENSBTAG00000025597
bta05226	Gastric cancer	1/68	133/7633	0.698994	0.812795	ENSBTAG00000005198	FGF1	bta:281160	1	0		1	ENSBTAG00000005198
bta05224	Breast cancer	1/68	134/7633	0.701723	0.812795	ENSBTAG00000005198	FGF1	bta:281160	1	0		1	ENSBTAG00000005198
bta04660	T cell receptor signaling pathway	1/68	136/7633	0.707108	0.812795	novel.234	-	bta:100296565	1	1	novel.234	0
bta04723	Retrograde endocannabinoid signaling	1/68	137/7633	0.709765	0.812795	ENSBTAG00000052842	-	bta:327706	1	0		1	ENSBTAG00000052842
bta05418	Fluid shear stress and atherosclerosis	1/68	143/7633	0.725213	0.823842	ENSBTAG00000037539	-	bta:534578	1	1	ENSBTAG00000037539	0
bta04934	Cushing syndrome	1/68	154/7633	0.751459	0.846883	ENSBTAG00000026461	CACNA1H	bta:282412	1	0		1	ENSBTAG00000026461
bta04360	Axon guidance	1/68	158/7633	0.760378	0.850186	ENSBTAG00000003183	NTN4	bta:537455	1	0		1	ENSBTAG00000003183
bta04530	Tight junction	1/68	163/7633	0.771083	0.851032	ENSBTAG00000020598	PPP2R2C	bta:782110	1	0		1	ENSBTAG00000020598
bta05161	Hepatitis B	1/68	164/7633	0.773167	0.851032	novel.3204	-	bta:768311	1	1	novel.3204	0
bta05162	Measles	1/68	167/7633	0.779307	0.851032	novel.234	-	bta:100296565	1	1	novel.234	0
bta04217	Necroptosis	1/68	172/7633	0.789178	0.851032	ENSBTAG00000038476	H2AC18	bta:100297758	1	1	ENSBTAG00000038476	0
bta05164	Influenza A	1/68	173/7633	0.7911	0.851032	ENSBTAG00000045923	BOLA-DYB	bta:282498	1	1	ENSBTAG00000045923	0
bta00190	Oxidative phosphorylation	1/68	179/7633	0.802271	0.85656	ENSBTAG00000052842	-	bta:327706	1	0		1	ENSBTAG00000052842
bta04141	Protein processing in endoplasmic reticulum	1/68	185/7633	0.812854	0.861382	ENSBTAG00000052042	-	bta:528862	1	0		1	ENSBTAG00000052042
bta05167	Kaposi sarcoma-associated herpesvirus infection	1/68	196/7633	0.830826	0.873853	ENSBTAG00000040144	-	bta:100335828	1	0		1	ENSBTAG00000040144
bta05205	Proteoglycans in cancer	1/68	200/7633	0.83693	0.873853	ENSBTAG00000013103	COL1A1	bta:282187	1	0		1	ENSBTAG00000013103
bta05010	Alzheimer disease	2/68	415/7633	0.891394	0.918161	ENSBTAG00000018554/ENSBTAG00000052842	-/-	bta:281181/bta:327706	2	1	ENSBTAG00000018554	1	ENSBTAG00000052842
bta05132	Salmonella infection	1/68	245/7633	0.892297	0.918161	ENSBTAG00000018554	-	bta:281181	1	1	ENSBTAG00000018554	0
bta05170	Human immunodeficiency virus 1 infection	1/68	256/7633	0.90272	0.922203	novel.234	-	bta:100296565	1	1	novel.234	0
bta04714	Thermogenesis	1/68	271/7633	0.915348	0.928424	ENSBTAG00000052842	-	bta:327706	1	0		1	ENSBTAG00000052842
bta05012	Parkinson disease	1/68	304/7633	0.937719	0.94437	ENSBTAG00000052842	-	bta:327706	1	0		1	ENSBTAG00000052842
bta05016	Huntington disease	1/68	351/7633	0.959869	0.959869	ENSBTAG00000052842	-	bta:327706	1	0		1	ENSBTAG00000052842
