# Supplementary material for: Multi-omics reveals that alkaline mineral water improves the respiratory health and growth performance of transported calves
Source: Microbiome. 2024 Mar 8;12:48. doi: 10.1186/s40168-023-01742-4 (PMC10921756; doi:10.1186/s40168-023-01742-4)
Supplement: Supplementary file 12 — Additional file 11: Supplementary Table 8. Detailed Information on the Differentially Expressed Metabolites between the AMW and Control Groups at Each Time Point (Excel Table). [file 40168_2023_1742_MOESM11_ESM.xlsx]

## Sheet: day -3
ID	Name	Formula	Molecular Weight	RT [min]	m/z	mzCloud_Results	mzVault_Results	MassList_Results	AMW 4	AMW 1	AMW 9	AMW 8	AMW 5	AMW 2	AMW4	AMW 6	AMW 10	AMW 7	Control 8	Control 3	Control 6	Control 9	Control 10	Control 4	Control 7	Control 1	Control 2	Control 5	FC	log2FC	Pvalue	ROC	VIP	Up_Down
Com_13761_neg	PA (16:0/18:2)	C37 H69 O8 P	672.473	5.761	671.465	No results	Full match	No results	391942	851720	571590	706037	357155	1.38821e+06	725159	404591	1.01836e+06	670562	1.58887e+06	1.28456e+06	1.37268e+06	1.58253e+06	1.6474e+06	1.36683e+06	1.00985e+06	1.7802e+06	1.04277e+06	1.31053e+06	0.506593	-0.981101	0.000300782	0.93	3.06076	down
Com_1708_pos	PC (18:1e/15:0)	C41 H82 N O7 P	731.582	10.748	732.589	No results	Full match	No results	1.12265e+08	9.61609e+07	9.32197e+07	1.25447e+08	1.31503e+08	1.51957e+08	1.01346e+08	1.39877e+08	1.34527e+08	8.15989e+07	4.84212e+07	1.01129e+08	3.79201e+07	5.64917e+07	8.12569e+07	4.25553e+07	1.07123e+08	7.6391e+07	7.0796e+07	1.00598e+08	1.61606	0.692484	0.00176769	0.9	2.51434	up
Com_6380_pos	Senecionine	C18 H25 N O5	335.175	9.228	336.183	Invalid mass	No results	No results	7.66999e+06	3.73817e+06	5.40199e+06	2.91172e+06	3.82421e+06	1.01531e+07	5.09322e+06	4.42407e+06	4.84498e+06	6.02891e+06	5.7263e+06	5.39882e+06	8.34296e+06	1.06887e+07	1.03964e+07	1.06976e+07	7.61134e+06	8.7172e+06	1.07864e+07	8.53389e+06	0.622447	-0.683977	0.0022167	0.88	1.49765	down
Com_1953_neg	Ascorbic acid	C6 H8 O6	176.032	1.889	175.025	Full match	Full match	Full match	1.49844e+06	931413	2.48513e+06	1.38547e+06	2.54402e+06	1.85504e+06	1.18558e+06	1.58253e+06	1.50688e+06	1.85466e+06	3.31259e+06	1.86426e+07	9.02394e+06	7.16099e+06	2.68861e+06	3.00814e+06	2.59234e+07	5.36936e+06	853243	1.19359e+07	0.191417	-2.38521	0.00305729	0.9	3.00047	down
Com_42897_pos	tetranor-12(R)-HETE	C16 H26 O3	248.177	6.964	249.184	Invalid mass	No results	No results	201670	175812	201031	162388	982035	161436	1.12022e+06	122378	163895	172913	1.17491e+06	891753	1.29221e+06	1.07142e+06	927276	633739	279865	1.08046e+06	1.24857e+06	158553	0.395464	-1.33838	0.00362931	0.81	2.58848	down
Com_11659_neg	PC (16:1e/18:2)	C42 H80 N O7 P	787.573	10.22	786.566	No results	Invalid mass	No results	2.68378e+06	2.23113e+06	1.19955e+06	1.0983e+06	2.73774e+06	1.52142e+06	1.24484e+06	1.21801e+06	1.32461e+06	1.51988e+06	1.03431e+06	893724	1.03462e+06	955783	1.36779e+06	1.26955e+06	921981	1.05515e+06	1.21837e+06	751693	1.59757	0.675884	0.0039299	0.88	3.07769	up
Com_14452_pos	6-methoxy-2,3,4,9-tetrahydro-1H-beta-carbolin-1-one	C12 H12 N2 O2	216.09	5.818	217.097	Full match	No results	No results	115034	81115	107284	110079	98294.1	109674	122782	113698	126092	109481	98151.4	2.82156e+06	751172	1.34166e+06	483681	1.3679e+07	1.05998e+06	3.22648e+06	96365.3	112470	0.0461982	-4.43602	0.00483135	0.78	4.32127	down
Com_4038_pos	7-Hydroxy-3,4-dihydrocarbostyril	C9 H9 N O2	163.064	4.774	146.06	No results	No results	Full match	2.99614e+07	4.53681e+07	3.78627e+07	4.1597e+07	4.55644e+07	4.27335e+07	6.45165e+07	2.29667e+07	3.04009e+07	3.25776e+07	2.32904e+07	1.94054e+07	4.47905e+07	1.44615e+07	3.42023e+07	1.45779e+07	2.12763e+07	3.16537e+07	2.52627e+07	2.77444e+07	1.53332	0.616655	0.00698029	0.83	2.51707	up
Com_52572_pos	2,5-Furandicarboxylic acid	C6 H4 O5	156.006	2.211	139.003	No results	No results	Full match	211180	192216	352450	309131	118565	280443	351155	253442	183704	256991	254590	95697.4	133580	161796	168051	107251	135346	81546.6	230438	202727	1.59722	0.675566	0.00736697	0.84	1.87281	up
Com_11839_neg	Hematoxylin	C16 H14 O6	302.079	5.732	301.072	Full match	No results	No results	258235	560699	428181	522355	278267	398146	523573	356385	431543	512400	302894	527030	750879	612929	663353	578000	1.15732e+06	754547	666930	565091	0.649004	-0.6237	0.00754169	0.91	1.74337	down
Com_8338_neg	Epicatechin-3-O-gallate	C22 H18 O10	442.09	5.719	441.083	No results	Full match	No results	1.35388e+06	2.61897e+06	1.65827e+06	2.14597e+06	3.00417e+06	2.7477e+06	2.5671e+06	1.64365e+06	2.11667e+06	1.88508e+06	2.08945e+06	1.74215e+06	935817	926306	920132	1.83689e+06	631663	1.52738e+06	1.86358e+06	1.73108e+06	1.53061	0.614105	0.00845221	0.83	2.25582	up
Com_36338_pos	Oxytetracycline	C22 H24 N2 O9	460.148	5.244	461.155	Full match	Full match	No results	1.67859e+06	491512	1.0065e+06	1.40439e+06	124942	142630	329164	1.00117e+06	121271	823975	141829	149231	114273	170427	126445	188348	305882	140200	159217	199247	4.20279	2.07135	0.00860248	0.76	2.88698	up
Com_10726_neg	17(S)-HpDHA	C22 H32 O4	360.228	8.342	359.22	Invalid mass	No results	No results	974989	275007	534611	173333	1.8212e+06	581716	853271	269845	287324	240493	222082	140437	132746	132198	257289	237003	154231	186707	307034	435736	2.72586	1.44671	0.00950037	0.85	1.97187	up
Com_5371_neg	Lithocholic acid	C24 H40 O3	422.304	8.907	421.297	Invalid mass	No results	No results	969295	1.84422e+06	823441	1.83717e+06	1.11558e+06	621634	1.57782e+06	837882	612824	1.75968e+06	974740	2.25798e+06	4.30834e+06	1.44071e+06	2.62826e+06	5.59117e+06	1.82864e+06	7.17426e+06	1.62722e+06	1.08762e+06	0.414938	-1.26903	0.0105016	0.81	2.7701	down
Com_3246_pos	2,4-dihydroxyheptadec-16-en-1-yl acetate	C19 H36 O4	328.261	8.943	329.269	Full match	No results	No results	2.83542e+06	5.47973e+06	4.89052e+06	5.18948e+06	4.62975e+06	2.52355e+06	4.98477e+06	4.6082e+06	4.30329e+06	5.31821e+06	6.665e+06	2.06672e+07	3.20831e+07	1.67995e+07	5.56831e+06	5.1463e+06	7.03584e+06	2.4184e+07	4.38316e+06	4.11498e+06	0.353445	-1.50044	0.0112698	0.82	1.66283	down
Com_16264_pos	PC (20:4e/15:1)	C43 H78 N O7 P	751.55	6.439	752.557	No results	Full match	No results	3.11668e+06	4.84885e+06	1.76972e+06	1.56521e+06	2.21882e+06	2.68562e+06	2.77321e+06	2.83447e+06	1.93049e+06	1.76819e+06	564174	1.41658e+06	1.74663e+06	1.36454e+06	2.24e+06	1.96648e+06	1.69556e+06	2.03752e+06	1.46943e+06	1.59557e+06	1.5849	0.664389	0.0114264	0.84	2.14107	up
Com_19711_neg	Erucic acid	C22 H42 O2	338.319	11.827	337.311	No results	No results	Full match	102109	265658	399916	488209	166354	336689	468223	512000	565344	645297	101571	144629	245408	185852	138659	239391	215981	224170	340775	142570	1.99585	0.997003	0.012195	0.83	2.40592	up
Com_1217_neg	Bilirubin	C33 H36 N4 O6	584.265	5.799	583.257	Full match	No results	Full match	1.86342e+07	8.65955e+06	1.1054e+07	1.74408e+07	4.57532e+07	1.77151e+07	6.75729e+06	7.7904e+06	2.89815e+07	6.86706e+06	580271	1.42134e+07	3.27727e+06	3.32592e+06	5.35157e+06	1.57069e+07	4.14454e+06	9.80051e+06	5.43768e+06	6.78472e+06	2.47225	1.30583	0.0133358	0.85	1.93286	up
Com_6743_neg	3-(3-nitrophenyl)-2-phenylacrylic acid	C15 H11 N O4	290.046	5.458	289.039	Invalid mass	No results	No results	632031	2.12392e+06	2.36784e+06	1.09445e+06	619507	805140	1.86626e+06	1.8262e+06	1.44578e+06	1.09093e+06	1.79407e+06	5.78478e+06	1.8138e+06	6.31351e+06	975777	3.01284e+06	3.05345e+06	2.80798e+06	1.16946e+06	2.2857e+06	0.478159	-1.06444	0.0142685	0.79	2.25946	down
Com_30617_pos	PC (18:3e/17:2)	C43 H78 N O7 P	751.551	7.108	752.559	No results	Full match	No results	1.59002e+06	3.33702e+06	1.73699e+06	1.00242e+06	1.37665e+06	951152	2.05528e+06	2.15783e+06	1.20072e+06	1.13847e+06	987616	1.29564e+06	1.25583e+06	938961	1.02222e+06	893623	864882	1.29223e+06	1.3127e+06	720349	1.56335	0.644639	0.0148949	0.81	2.46002	up
Com_8208_pos	PC (16:0/16:1)	C40 H78 N O8 P	731.545	6.182	732.552	No results	Full match	No results	5.87297e+06	8.32881e+06	1.01627e+07	7.4392e+06	4.28505e+06	6.58513e+06	1.68386e+07	5.14734e+06	7.77457e+06	6.98405e+06	6.60809e+06	5.90761e+06	3.64225e+06	3.7953e+06	6.38442e+06	4.7824e+06	4.49667e+06	3.3989e+06	7.29801e+06	4.99831e+06	1.54776	0.630179	0.0153312	0.82	1.4708	up
Com_1924_neg	2,3-Dinor prostaglandin E1	C18 H30 O5	308.199	7.43	307.192	Invalid mass	No results	No results	1.53588e+06	1.75401e+07	2.20435e+06	5.56856e+06	1.94774e+06	3.81675e+06	7.97891e+06	3.39353e+06	5.39847e+06	4.35252e+06	4.50078e+06	7.35964e+06	1.01036e+07	1.43082e+07	1.14056e+07	6.00953e+06	1.3039e+07	1.02071e+07	7.24535e+06	6.07211e+06	0.595416	-0.748031	0.0155232	0.83	2.00444	down
Com_205_neg	LPC 18:3	C26 H48 N O7 P	563.323	8.566	562.315	No results	Invalid mass	No results	2.60656e+08	9.25132e+07	2.82761e+08	9.4314e+07	2.47553e+08	9.56677e+07	9.95649e+07	1.00416e+08	8.25372e+07	1.03346e+08	7.2114e+07	6.40755e+07	1.87786e+08	1.01373e+08	1.22522e+08	2.28902e+07	5.88141e+07	3.61805e+07	7.40104e+07	4.87497e+07	1.85073	0.888093	0.0167413	0.8	2.0648	up
Com_15893_pos	PC (14:1e/19:2)	C41 H78 N O7 P	727.553	7.21	728.56	No results	Full match	No results	2.14746e+06	6.70935e+06	6.34697e+06	4.54205e+06	2.85078e+06	2.65777e+06	1.02871e+07	4.15997e+06	3.57877e+06	4.92368e+06	2.69213e+06	3.45278e+06	2.84769e+06	2.06935e+06	3.79455e+06	3.32047e+06	1.75314e+06	2.90332e+06	3.69733e+06	2.05736e+06	1.68615	0.753735	0.0211684	0.79	2.44309	up
Com_8640_neg	LPE 18:3	C23 H42 N O7 P	475.271	8.279	474.263	No results	Full match	No results	2.10815e+06	762219	1.68501e+06	724544	3.17282e+06	635032	1.15572e+06	871314	797035	883804	363514	681685	1.70239e+06	337481	990492	97860.6	968503	364824	655928	493584	1.92235	0.942869	0.0242149	0.78	2.43994	up
Com_15349_pos	PC (18:3/20:5)	C46 H76 N O8 P	801.533	10.898	802.54	No results	Full match	No results	1.20433e+07	2.61092e+06	8.18117e+06	1.42648e+06	1.99934e+06	2.97044e+06	4.23317e+06	2.77059e+06	3.21533e+06	2.8637e+06	1.90347e+06	2.23926e+06	2.37547e+06	1.66151e+06	1.85819e+06	2.33829e+06	2.41505e+06	2.04031e+06	2.73011e+06	746404	2.08363	1.0591	0.0253694	0.84	1.97273	up
Com_2522_pos	PC (20:0/22:6)	C50 H88 N O8 P	839.639	10.539	840.646	No results	Invalid mass	No results	1.24631e+08	2.70841e+07	1.19074e+07	8.93957e+06	1.15324e+08	9.24397e+07	1.1417e+07	4.63184e+06	6.33886e+06	5.28579e+06	7.78743e+06	1.22612e+07	8.54572e+06	3.93258e+06	5.90256e+06	7.07758e+06	6.09941e+06	1.15758e+06	5.08764e+06	1.24419e+07	5.80421	2.5371	0.0258347	0.74	2.69481	up
Com_11926_neg	PC (6:0/16:4)	C30 H52 N O8 P	631.349	7.562	630.342	No results	Invalid mass	No results	977328	578948	609530	1.4723e+06	908449	801550	559782	1.16796e+06	506627	844711	395174	120115	609386	533038	348947	128757	1.82356e+06	124563	516289	658756	1.60256	0.680375	0.0266214	0.81	1.6397	up
Com_6330_pos	PC (18:2/22:3)	C48 H86 N O8 P	835.605	11.778	836.613	No results	Full match	No results	4.01616e+07	1.41554e+07	7.41045e+06	8.0977e+06	2.41543e+07	1.77431e+07	1.67141e+07	7.83676e+06	8.21893e+06	6.84329e+06	4.7856e+06	4.829e+06	6.31544e+06	8.25212e+06	7.04252e+06	1.30936e+07	2.48494e+06	1.32205e+07	7.66089e+06	9.56293e+06	1.9591	0.970189	0.0266528	0.77	2.20672	up
Com_715_neg	Corchorifatty acid F	C18 H32 O5	328.226	7.072	327.218	Full match	No results	No results	3.89824e+06	2.76437e+07	8.58552e+07	3.8477e+07	1.26473e+07	6.1783e+06	2.42978e+07	1.39129e+07	1.40753e+07	1.32686e+07	1.15318e+07	6.62252e+06	6.77724e+06	9.95184e+06	9.49604e+06	4.32161e+06	6.02474e+06	7.6872e+06	1.27618e+07	7.67777e+06	2.89978	1.53594	0.0280351	0.81	1.95943	up
Com_29360_pos	D & C Yellow 11	C18 H11 N O2	273.083	6.696	274.09	Invalid mass	No results	No results	209233	1.4912e+06	355887	1.04863e+06	1.07209e+06	1.20187e+06	1.23565e+06	1.31999e+06	1.44613e+06	1.10598e+06	2.40341e+06	1.87335e+06	1.42889e+06	1.17368e+06	1.25009e+06	1.44762e+06	1.09336e+06	3.77833e+06	1.18362e+06	1.98396e+06	0.595282	-0.748354	0.0298754	0.78	1.38362	down
Com_195_neg	LPC 22:5	C30 H52 N O7 P	615.354	9.239	614.347	No results	Invalid mass	No results	3.36261e+08	1.15077e+08	2.7644e+08	1.22862e+08	3.76552e+08	1.36468e+08	1.27613e+08	9.02491e+07	9.12603e+07	1.44871e+08	1.12806e+08	1.22836e+08	2.00937e+08	6.11551e+07	2.18565e+08	2.86882e+07	1.06174e+08	4.5746e+07	5.79766e+07	6.96669e+07	1.7741	0.827085	0.0307495	0.79	1.54762	up
Com_16548_neg	Thymidine 3,5-cyclic monophosphate	C10 H13 N2 O7 P	304.046	6.006	303.039	No results	No results	Full match	314575	498623	617670	366877	192377	146035	524980	615050	296189	224920	319341	999796	350528	853020	528223	340364	630856	622366	462161	766927	0.646504	-0.629268	0.03346	0.79	2.03317	down
Com_33127_pos	PC (22:5e/13:0)	C43 H78 N O7 P	751.555	6.588	752.563	No results	Full match	No results	1.68766e+06	914380	1.00899e+06	999329	1.10465e+06	1.75944e+06	1.55293e+06	1.84336e+06	447695	933068	659076	822687	986001	409097	800074	935089	794260	883181	1.05895e+06	697149	1.52276	0.606691	0.0335767	0.83	1.79606	up
Com_2321_pos	Methyl indole-3-acetate	C11 H11 N O2	189.079	5.831	190.086	Full match	Full match	Full match	2.71836e+06	8.12387e+06	6.88063e+06	2.7266e+06	2.13337e+06	1.64289e+06	6.3226e+06	2.55948e+06	2.53989e+06	4.25511e+06	1.95963e+06	8.6019e+06	5.01182e+06	2.21767e+07	1.58953e+07	2.32698e+06	1.41196e+07	4.23996e+06	1.65699e+07	6.10082e+06	0.411357	-1.28154	0.0344373	0.73	1.43171	down
Com_2486_neg	PC (17:0/18:2)	C43 H82 N O8 P	817.581	10.986	816.573	No results	Invalid mass	No results	1.05654e+07	7.84061e+06	1.01288e+07	3.8733e+06	7.06497e+06	8.19513e+06	2.79304e+06	5.4845e+06	5.75968e+06	7.84166e+06	2.87074e+06	5.51222e+06	598568	7.12298e+06	1.06793e+07	3.0614e+06	2.91149e+06	6.52342e+06	1.90315e+06	908796	1.65226	0.724444	0.0357661	0.75	2.40781	up
Com_21913_pos	Obscurolide A1	C15 H17 N O5	269.125	6.085	270.132	Invalid mass	No results	No results	2.08984e+06	3.0925e+06	3.70962e+06	1.83218e+06	6.19573e+06	1.78732e+06	3.8663e+06	1.54811e+06	1.78685e+06	1.59728e+06	1.91691e+06	1.82463e+06	1.81865e+06	1.62478e+06	1.79874e+06	1.58784e+06	1.8064e+06	1.43151e+06	1.66562e+06	1.71812e+06	1.59981	0.677897	0.0381069	0.72	2.7822	up
Com_27721_pos	Sodium [dodecanoyl(methyl)amino]acetate	C15 H29 N O3	271.214	7.893	272.222	Full match	No results	No results	1.22693e+06	3.2732e+06	1.2038e+06	3.2111e+06	2.27276e+06	1.61024e+06	2.25303e+06	3.81753e+06	1.10587e+06	2.64516e+06	1.53119e+06	766017	2.06313e+06	997020	1.06043e+06	1.58412e+06	585794	2.24964e+06	2.65571e+06	924363	1.56891	0.649761	0.0415968	0.79	2.17033	up
Com_154_neg	Docosapentaenoic acid	C22 H34 O2	330.256	10.109	329.249	Full match	No results	Full match	3.65334e+08	9.54538e+07	2.2914e+08	1.19237e+08	5.06799e+08	2.28754e+08	1.01106e+08	1.01372e+08	1.28284e+08	1.84181e+08	1.67187e+08	9.54386e+07	1.4852e+08	6.62053e+07	1.95279e+08	9.72757e+07	1.28565e+08	9.35474e+07	5.3293e+07	1.03045e+08	1.79358	0.842838	0.0428772	0.75	1.34183	up
Com_15749_pos	PC (18:5e/6:0)	C32 H56 N O7 P	597.379	9.984	598.386	No results	Full match	No results	1.75331e+06	982815	4.49737e+06	1.3895e+06	1.03964e+07	1.11779e+06	2.19469e+06	1.10746e+06	878640	1.60108e+06	932283	746201	2.1366e+06	717711	1.39669e+06	1.00038e+06	823622	1.10049e+06	867462	920112	2.43565	1.28431	0.0433987	0.82	2.79482	up
Com_22917_pos	1-(2-furyl)pentane-1,4-dione	C9 H10 O3	188.045	5.557	189.052	Invalid mass	No results	No results	822299	1.36857e+06	1.15054e+06	631330	902476	557749	1.45365e+06	1.35667e+06	787765	961225	1.52744e+06	5.49015e+06	648004	1.83903e+06	1.09847e+06	695019	2.06187e+06	1.03807e+06	2.55942e+06	2.61066e+06	0.51064	-0.969621	0.044333	0.76	1.29703	down
Com_2633_neg	PC (16:1e/16:0)	C40 H80 N O7 P	763.574	11	762.567	No results	Invalid mass	No results	1.45252e+07	1.16202e+07	1.62952e+07	9.8083e+06	1.21039e+07	1.65612e+07	1.16904e+07	1.26739e+07	1.68869e+07	1.24123e+07	5.69572e+06	6.82427e+06	9.09712e+06	1.40622e+07	1.26976e+07	761075	9.54066e+06	8.95151e+06	7.6135e+06	1.18176e+07	1.54578	0.628334	0.0478308	0.85	2.65687	up
Com_2224_pos	PC (18:1/19:2)	C45 H84 N O8 P	797.588	11.492	798.596	No results	Invalid mass	No results	2.09449e+07	3.08439e+07	1.39354e+08	5.42859e+07	4.58966e+07	2.86737e+07	7.85952e+07	4.09343e+07	2.82169e+07	9.38696e+07	4.87813e+07	3.96501e+07	1.85853e+07	2.23831e+07	1.34244e+07	2.89219e+07	2.38786e+07	3.28808e+07	6.4156e+07	1.92929e+07	1.80031	0.848246	0.0481806	0.74	1.73797	up

## Sheet: day 30
ID	Name	Formula	Molecular Weight	RT [min]	m/z	mzCloud_Results	mzVault_Results	MassList_Results	AMW 10	AMW 5	AMW 8	AMW 2	AMW 4	AMW 6	AMW 1	AMW 3	AMW 9	AMW 7	Control 1	Control 7	Control 6	Control 3	Control 8	Control 2	Control 9	Control 5	Control 10	Control 4	FC	log2FC	Pvalue	ROC	VIP	Up_Down
Com_6349_pos	PC (16:3/16:4)	C40 H66 N O8 P	719.451	9.358	720.458	No results	Full match	No results	9.10014e+06	1.76866e+07	2.24732e+07	6.39848e+06	1.22187e+07	2.14995e+07	3.90293e+07	1.01773e+07	2.29079e+07	1.70336e+07	9.03605e+06	2.08021e+06	2.2677e+06	2.46712e+06	2.29985e+06	1.9291e+06	2.41983e+06	2.23404e+06	2.10847e+06	2.79243e+06	6.02415	2.59076	2.35714e-07	0.99	2.8627	up
Com_15038_pos	Homo-Gamma-Linolenic Acid (C20:3)	C20 H34 O2	306.255	9.712	307.263	No results	No results	Full match	5.45865e+06	5.37986e+06	9.13562e+06	3.7337e+06	5.25958e+06	5.26785e+06	1.26501e+07	5.16203e+06	7.91949e+06	5.78618e+06	4.46761e+06	1.15198e+06	1.04073e+06	1.76295e+06	1.20573e+06	2.07821e+06	1.06568e+06	1.25119e+06	1.37847e+06	1.20352e+06	3.95958	1.98535	3.69799e-07	0.99	2.46474	up
Com_14588_pos	Adenosine5'-diphosphoglucose	C16 H23 N5 Na2 O15 P2	633.048	9.665	634.056	No results	No results	Full match	7.1023e+06	6.73313e+06	9.09687e+06	3.44944e+06	5.2342e+06	5.9871e+06	1.11543e+07	5.13823e+06	1.34524e+07	6.74157e+06	5.39231e+06	955700	1.13504e+06	848072	715438	705334	707882	863010	682562	1.1547e+06	5.62988	2.4931	4.97491e-07	0.97	2.75109	up
Com_74_pos	PC (17:0/17:1)	C42 H82 N O8 P	759.575	10.33	760.583	No results	Full match	No results	1.18304e+09	1.39251e+09	1.67706e+09	1.56327e+09	1.60827e+09	1.19937e+09	1.30458e+09	1.45403e+09	1.54337e+09	1.46752e+09	7.10221e+08	1.01567e+09	8.52827e+08	6.38465e+08	1.05198e+09	7.2621e+08	9.0101e+08	8.18785e+08	9.92483e+08	6.8699e+08	1.71455	0.777827	5.33835e-07	1	2.11796	up
Com_5234_pos	PC (18:5e/16:4)	C42 H68 N O7 P	729.465	9.564	730.473	No results	Invalid mass	No results	2.20299e+07	1.7897e+07	2.60993e+07	1.30145e+07	1.36189e+07	2.06793e+07	5.24344e+07	1.10707e+07	2.25963e+07	2.27996e+07	2.18299e+07	1.70146e+06	1.56438e+06	1.85534e+06	1.61819e+06	1.64384e+06	1.45155e+06	1.66504e+06	1.44173e+06	1.92309e+06	6.05648	2.59848	2.67042e-06	0.95	2.70025	up
Com_24715_pos	3,5-Diiodotyrosine	C9 H9 I2 N O3	432.868	5.53	433.875	No results	No results	Full match	1.93532e+06	3.87385e+06	3.15507e+06	2.12214e+06	3.45657e+06	2.94943e+06	4.91359e+06	3.30556e+06	1.06224e+06	2.00295e+06	1.62743e+06	854137	1.03459e+06	573473	639666	407622	417469	972020	484901	759847	3.70302	1.8887	2.80279e-06	0.99	2.20113	up
Com_2125_pos	Azaspiracid-1	C47 H71 N O12	1683.03	9.707	842.521	Invalid mass	No results	No results	5.29422e+07	6.08255e+07	9.06852e+07	4.55084e+07	3.84421e+07	8.21676e+07	1.6044e+08	5.30355e+07	8.22623e+07	6.47093e+07	5.63414e+07	6.61658e+06	3.74549e+06	4.81683e+06	1.82725e+06	5.04255e+06	2.62022e+06	6.38814e+06	5.32574e+06	3.70201e+06	7.58112	2.92241	3.12128e-06	0.96	2.47882	up
Com_2950_pos	Tauroursodeoxycholic acid Dihydrate	C26 H49 N O8 S	535.318	10.107	536.325	No results	No results	Full match	5.93937e+07	4.64093e+07	8.50536e+07	4.4217e+07	2.81492e+07	6.62814e+07	1.07939e+08	3.81205e+07	8.55592e+07	6.66907e+07	3.60944e+07	2.54787e+06	3.12653e+06	1.31328e+06	1.45192e+06	3.13293e+06	457244	4.12254e+06	2.20297e+06	2.1461e+06	11.0929	3.47157	3.60043e-06	0.99	2.59427	up
Com_2027_pos	Gamithromycin	C40 H76 N2 O12	776.527	8.32	777.535	Invalid mass	No results	No results	6.95875e+07	7.36897e+07	9.13496e+07	6.11835e+07	6.17077e+07	9.36965e+07	1.67431e+08	5.99372e+07	7.36184e+07	7.80887e+07	8.02863e+07	5.84876e+06	5.06209e+06	2.64498e+06	5.66749e+06	3.81291e+06	3.93657e+06	5.1312e+06	4.91046e+06	5.06493e+06	6.78531	2.76242	5.28787e-06	0.93	2.91939	up
Com_434_neg	2-Mercaptobenzothiazole	C7 H5 N S2	166.987	5.965	165.98	Full match	No results	No results	4.3772e+07	3.13788e+07	1.4196e+07	1.12752e+08	3.22807e+07	1.54561e+08	1.46407e+08	2.77573e+07	4.13333e+07	5.12536e+07	4.60434e+07	804609	105129	268914	378872	193855	400994	177383	1.40416e+06	221476	13.1142	3.71305	5.48998e-06	0.94	2.56242	up
Com_5547_pos	Arachidonoyl ethanolamide phosphate	C22 H38 N O5 P	876.493	5.554	877.501	Invalid mass	No results	No results	1.71661e+07	1.67938e+07	2.21646e+07	1.29794e+07	1.49263e+07	2.30042e+07	4.77906e+07	1.36356e+07	1.90574e+07	2.09758e+07	2.23201e+07	1.69122e+06	1.05342e+06	1.42337e+06	1.41317e+06	1.279e+06	1.18121e+06	1.04263e+06	1.71943e+06	1.1896e+06	6.07621	2.60317	5.5804e-06	0.92	2.76905	up
Com_5947_pos	PC (18:4/18:4)	C44 H72 N O8 P	773.491	9.544	774.498	No results	Invalid mass	No results	2.34287e+07	2.13554e+07	2.76818e+07	8.67281e+06	1.50941e+07	2.02974e+07	4.44402e+07	7.03103e+06	2.65278e+07	1.99129e+07	2.06612e+07	2.15658e+06	2.13478e+06	2.62374e+06	2.08281e+06	2.80848e+06	3.00791e+06	2.69253e+06	1.47553e+06	3.45834e+06	4.97523	2.31476	6.24631e-06	0.95	2.3805	up
Com_1104_pos	Dinophysistoxin-2	C44 H68 O13	393.233	9.699	394.241	Invalid mass	No results	No results	1.66453e+08	1.7369e+08	3.20116e+07	1.26813e+08	8.22684e+07	2.25514e+08	3.32065e+08	1.1294e+08	2.34454e+08	3.1004e+07	1.46509e+08	2.86139e+06	3.40527e+06	1.45489e+06	2.90625e+06	2.03296e+06	2.94193e+06	3.04902e+06	5.7252e+06	7.45666e+06	8.50731	3.0887	6.72249e-06	0.95	2.43115	up
Com_4621_pos	N,N'-di[4-(2,6-dimethylmorpholino)phenyl]thiourea	C25 H34 N4 O2 S	476.223	5.315	477.23	Invalid mass	No results	No results	2.75361e+07	2.66617e+07	2.91645e+07	1.07759e+07	2.29621e+07	2.75771e+07	6.12634e+07	2.19259e+07	2.0585e+07	2.44763e+07	3.19431e+07	1.33959e+06	1.02017e+06	1.279e+06	1.79949e+06	1.44954e+06	1.10052e+06	1.35708e+06	1.35204e+06	2.06834e+06	6.10455	2.60989	7.69813e-06	0.91	2.77803	up
Com_2059_pos	4-oxododecanedioic acid	C12 H20 O5	226.118	5.546	227.126	Invalid mass	No results	No results	6.26632e+07	6.30251e+07	7.87369e+07	4.93747e+07	4.65911e+07	7.18209e+07	1.65183e+08	4.23574e+07	5.99377e+07	6.55741e+07	8.21575e+07	6.98477e+06	6.59538e+06	9.14798e+06	7.67638e+06	1.01814e+07	9.05228e+06	7.48849e+06	7.11723e+06	7.81436e+06	4.57323	2.19321	7.75067e-06	0.91	2.59753	up
Com_4244_pos	Lysopg 18:1	C24 H47 O9 P	510.296	5.596	511.304	No results	No results	Full match	2.35347e+07	2.68684e+07	3.92489e+07	2.14919e+07	2.30898e+07	3.27185e+07	6.8495e+07	1.9769e+07	2.20062e+07	2.94586e+07	3.59228e+07	1.64194e+06	1.7236e+06	2.51973e+06	2.49144e+06	2.27212e+06	1.41595e+06	1.51946e+06	1.68563e+06	1.883e+06	5.77818	2.53062	8.64828e-06	0.92	2.95187	up
Com_17760_pos	NKK	C16 H32 N6 O5	388.242	6.11	389.25	Full match	No results	No results	4.78811e+06	3.50144e+06	6.47038e+06	2.25361e+06	3.90113e+06	2.421e+06	9.86534e+06	4.70029e+06	5.22242e+06	1.6318e+06	4.96563e+06	480108	546025	378033	634075	408212	497856	528816	743079	562927	4.59278	2.19937	1.06945e-05	0.93	2.60569	up
Com_19596_pos	Irganox 259	C40 H62 O6	660.443	8.126	661.45	Invalid mass	No results	No results	3.08648e+06	2.5282e+06	4.53125e+06	3.19974e+06	2.34668e+06	3.58409e+06	8.4123e+06	2.1432e+06	3.33848e+06	3.16903e+06	3.72764e+06	250692	248336	233677	244250	245355	323450	924283	223184	371116	5.35034	2.41963	1.38296e-05	0.92	2.62567	up
Com_1862_pos	C-8 Ceramide-1-phosphate	C26 H52 N O6 P	505.351	9.423	506.36	Full match	No results	No results	9.41493e+07	8.15284e+07	1.21819e+08	7.5079e+07	7.92458e+07	1.14711e+08	5.4033e+07	7.6932e+07	2.57451e+07	1.0161e+08	1.02483e+08	9.69311e+06	5.34418e+06	5.31008e+06	6.54964e+06	5.91325e+06	2.83332e+06	8.37036e+06	4.77283e+06	4.77185e+06	5.28611	2.40221	1.40629e-05	0.92	2.55836	up
Com_6707_pos	Noroxycodone-d3	C17 H16 [2]H3 N O4	304.149	5.184	305.157	Full match	No results	No results	8.55513e+06	8.32793e+06	9.72339e+06	7.91324e+06	6.62115e+06	9.03495e+06	1.59977e+07	8.62121e+06	8.04969e+06	8.89803e+06	8.47534e+06	4.18953e+06	3.10248e+06	1.55295e+06	3.24041e+06	1.96352e+06	2.04483e+06	3.47768e+06	2.21708e+06	2.38418e+06	2.81005	1.49059	1.67117e-05	0.96	2.23946	up
Com_7435_pos	2-Methyl-S-benzothiazole	C8 H7 N S2	181.002	6.643	182.009	Full match	No results	No results	8.05531e+06	1.21771e+07	9.4269e+06	2.13125e+07	9.64849e+06	2.26954e+07	1.62161e+07	5.11796e+06	1.16807e+07	6.64552e+06	1.904e+07	472575	391297	500575	429264	510914	418593	346250	632729	608433	5.2665	2.39684	1.73659e-05	0.92	2.25725	up
Com_2733_pos	PC (18:5/20:5)	C46 H72 N O8 P	797.489	9.728	798.496	No results	Invalid mass	No results	4.41346e+07	5.95451e+07	9.01773e+07	4.14695e+07	3.15839e+07	4.75652e+07	2.56547e+07	3.17243e+07	4.9791e+07	7.30665e+07	6.19544e+07	3.7585e+06	1.16032e+06	3.60701e+06	2.0376e+06	2.58477e+06	1.91413e+06	5.55244e+06	2.23729e+06	1.98033e+06	5.70032	2.51104	2.04598e-05	0.92	2.48119	up
Com_23151_pos	cis-gondoic acid	C20 H38 O2	310.287	10.691	311.294	No results	No results	Full match	2.86903e+06	2.74187e+06	3.80765e+06	1.98705e+06	2.09436e+06	2.4742e+06	6.45424e+06	1.34049e+06	2.04757e+06	2.25518e+06	2.46215e+06	800959	819903	773551	671016	1.31088e+06	610511	906285	559198	758285	2.90214	1.53712	2.46411e-05	0.95	2.34834	up
Com_2234_pos	Cortisone	C21 H28 O5	1440.77	5.565	721.391	Invalid mass	No results	No results	7.79533e+07	7.50436e+07	1.12644e+08	6.4584e+07	7.26149e+07	8.13419e+07	1.42589e+08	6.13272e+07	7.44104e+07	1.07007e+08	1.33233e+08	6.53902e+06	4.70174e+06	7.17852e+06	8.68821e+06	6.49442e+06	6.19654e+06	5.03582e+06	8.28472e+06	6.33744e+06	4.51251	2.17393	2.85632e-05	0.91	2.8021	up
Com_35622_pos	Phe-Pro	C14 H18 N2 O3	262.131	5.353	263.139	No results	No results	Full match	1.79568e+06	1.63699e+06	2.91805e+06	1.72471e+06	1.37945e+06	1.73809e+06	2.7926e+06	1.54984e+06	1.63671e+06	1.65978e+06	1.6796e+06	1.17359e+06	917023	838053	904597	1.02433e+06	1.02824e+06	1.20374e+06	839015	945259	1.78443	0.835465	2.99712e-05	0.95	2.62405	up
Com_306_pos	PC (22:6e/19:2)	C49 H84 N O7 P	829.612	8.566	813.592	No results	Invalid mass	No results	1.05007e+08	8.53585e+07	1.14378e+08	7.34697e+07	8.84116e+07	1.15021e+08	1.56392e+08	6.84332e+07	1.0657e+08	1.05325e+08	8.14974e+07	8.47384e+06	1.04311e+07	1.04275e+07	1.11763e+07	1.06546e+07	1.10072e+07	2.74537e+06	1.06209e+07	1.45956e+06	6.42526	2.68376	3.58772e-05	0.98	2.72066	up
Com_24593_pos	R-1 Methanandamide phosphate	C23 H40 N O5 P	904.519	9.685	905.529	Invalid mass	No results	No results	3.02304e+06	3.40255e+06	2.05257e+06	2.43643e+06	728006	3.54246e+06	5.06472e+06	1.45093e+06	3.64362e+06	3.20724e+06	2.42933e+06	855732	681420	630599	613908	555928	593788	741368	563016	827985	3.36175	1.74921	4.75622e-05	0.94	2.13255	up
Com_22863_pos	Ergocalciferol	C28 H44 O	396.335	8.657	397.342	Invalid mass	No results	No results	3.11091e+06	2.82296e+06	4.04347e+06	1.6546e+06	5.38132e+06	3.74708e+06	5.00497e+06	1.84891e+06	1.47907e+06	2.30025e+06	5.24035e+06	453329	471777	453999	607864	448068	402178	485741	447186	416150	3.3303	1.73565	6.12734e-05	0.91	3.32022	up
Com_37706_pos	NPH	C15 H22 N6 O5	348.156	5.192	349.163	Invalid mass	No results	No results	624479	520443	791860	637693	663222	569012	1.22376e+06	647896	628508	737201	634428	367602	330712	350585	180936	276761	166435	358684	165681	149614	2.36264	1.2404	7.97733e-05	0.96	1.86	up
Com_15646_pos	Sebacic acid	C10 H18 O4	202.121	5.533	427.232	No results	No results	Full match	5.67518e+06	7.67887e+06	6.80845e+06	4.50147e+06	4.74787e+06	5.27711e+06	1.19221e+07	3.69434e+06	5.61154e+06	6.25462e+06	1.04511e+07	425093	635707	815116	1.53866e+06	1.00719e+06	702478	649398	764403	788026	3.49727	1.80623	8.52646e-05	0.91	2.31386	up
Com_2243_pos	FRH	C21 H30 N8 O4	916.486	5.525	917.494	Invalid mass	No results	No results	5.78707e+07	6.72935e+07	4.73371e+07	5.20477e+07	4.97415e+07	8.7751e+07	1.51226e+08	4.27035e+07	5.54826e+07	6.21083e+07	9.05062e+07	9.8614e+06	1.42685e+07	7.43875e+06	1.27772e+07	8.76416e+06	5.53408e+06	2.65593e+06	8.22502e+06	1.32178e+07	3.88783	1.95896	8.99593e-05	0.91	2.63959	up
Com_22917_pos	1-(2-furyl)pentane-1,4-dione	C9 H10 O3	188.045	5.557	189.052	Invalid mass	No results	No results	318884	315224	403271	431237	483841	350805	616035	357185	320296	372082	411238	545961	1.35425e+06	1.31215e+06	681079	2.10161e+06	1.63244e+06	1.39669e+06	1.21281e+06	1.52536e+06	0.326022	-1.61696	9.71845e-05	0.96	2.15381	down
Com_1_pos	Oleamide	C18 H35 N O	281.272	9.797	282.278	Full match	No results	No results	2.68476e+10	1.51652e+10	1.33719e+10	1.2013e+10	1.42175e+10	1.29322e+10	8.82367e+09	1.19904e+10	2.0363e+10	1.39873e+10	2.49794e+10	3.24819e+10	2.06547e+10	2.4159e+10	2.92714e+10	2.85265e+10	2.33308e+10	2.36768e+10	2.72704e+10	2.3534e+10	0.580537	-0.78454	0.00011979	0.94	1.78122	down
Com_1438_pos	N-Tetradecanamide	C14 H29 N O	227.225	8.661	228.232	No results	No results	Full match	1.63827e+08	6.99606e+07	6.79679e+07	5.6755e+07	7.32873e+07	6.00816e+07	4.79404e+07	6.47198e+07	1.26674e+08	7.52228e+07	1.7036e+08	1.79163e+08	1.20053e+08	1.58309e+08	1.60657e+08	1.90129e+08	1.28232e+08	1.2688e+08	1.6279e+08	1.43714e+08	0.523562	-0.933567	0.000126811	0.92	1.91124	down
Com_50142_pos	N4-(4-chloro-2,5-dimethoxyphenyl)morpholine-4-carbothioamide	C13 H17 Cl N2 O3 S	354.019	5.661	355.026	Invalid mass	No results	No results	150089	171551	176010	191025	175221	143481	279294	180081	140655	157518	203471	111479	93802.2	78116.1	96728.5	93635.1	86946.4	129078	90366.2	87200.6	1.64819	0.720887	0.000174034	0.91	1.79798	up
Com_18384_pos	RPK	C17 H33 N7 O4	798.509	8.308	400.262	Invalid mass	No results	No results	2.73431e+06	3.25501e+06	5.40195e+06	3.4052e+06	2.11154e+06	4.28247e+06	8.10371e+06	4.79182e+06	3.06392e+06	3.51963e+06	2.62905e+06	1.76947e+06	1.4696e+06	424551	1.83419e+06	361627	455813	1.53659e+06	929729	337197	3.46189	1.79156	0.000174425	0.99	2.59057	up
Com_14684_pos	PC (20:4e/12:0)	C40 H74 N O7 P	711.516	9.242	712.523	No results	Invalid mass	No results	1.01395e+07	8.83968e+06	5.92404e+06	4.7501e+06	6.10068e+06	5.76784e+06	1.31065e+07	8.02473e+06	7.86857e+06	6.7739e+06	7.523e+06	3.42886e+06	4.23155e+06	3.75998e+06	4.21405e+06	5.10313e+06	2.84547e+06	4.49521e+06	3.48154e+06	3.55027e+06	1.81304	0.858413	0.00022907	0.94	1.29642	up
Com_136_pos	Stearamide	C18 H37 N O	283.287	10.432	284.294	Full match	No results	No results	1.83542e+09	8.69465e+08	7.88545e+08	6.10983e+08	7.7459e+08	7.42929e+08	5.40956e+08	8.07516e+08	1.56396e+09	8.6872e+08	1.8984e+09	1.87014e+09	1.27e+09	1.7576e+09	1.8148e+09	2.11524e+09	1.57483e+09	1.47264e+09	2.00867e+09	1.58356e+09	0.541469	-0.88505	0.000230711	0.92	1.96888	down
Com_10066_pos	(2E,4E)-N-(2-methylpropyl)deca-2,4-dienamide	C14 H25 N O	206.167	9.226	207.174	Invalid mass	No results	No results	1.62698e+07	6.17881e+06	6.61739e+06	4.75206e+06	6.69396e+06	5.59603e+06	3.80489e+06	6.45646e+06	1.19237e+07	6.29612e+06	1.46552e+07	1.76772e+07	1.16564e+07	1.55478e+07	1.66583e+07	1.75254e+07	1.076e+07	1.22572e+07	1.53481e+07	1.19492e+07	0.517855	-0.949379	0.000269142	0.91	1.92664	down
Com_77_pos	Hexadecanamide	C16 H33 N O	255.256	9.58	256.263	Full match	No results	No results	3.22377e+09	1.51993e+09	1.32646e+09	7.4523e+08	1.34193e+09	1.21298e+09	8.01916e+08	1.3031e+09	2.47009e+09	1.37868e+09	2.85082e+09	3.72428e+09	2.18708e+09	3.00056e+09	3.52345e+09	3.52428e+09	2.67764e+09	2.5152e+09	3.4779e+09	2.39103e+09	0.512987	-0.963005	0.000352807	0.92	2.07469	down
Com_6380_pos	Senecionine	C18 H25 N O5	335.175	9.228	336.183	Invalid mass	No results	No results	2.06256e+07	1.59156e+07	1.14112e+07	1.74043e+07	1.08136e+07	1.32206e+07	1.33514e+07	1.85664e+07	1.6339e+07	9.57773e+06	1.82736e+07	4.07649e+07	2.2887e+07	1.85457e+07	3.00669e+07	2.58281e+07	1.91755e+07	3.18497e+07	2.18133e+07	1.90654e+07	0.593005	-0.753884	0.000364368	0.94	1.29842	down
Com_6422_pos	octadec-9-ynoic acid	C18 H32 O2	262.229	7.718	263.237	Invalid mass	No results	No results	2.52355e+07	1.22355e+07	1.08508e+07	9.96992e+06	1.14971e+07	1.02091e+07	7.36605e+06	8.89282e+06	1.71921e+07	1.71626e+07	2.75792e+07	2.74086e+07	1.44793e+07	2.75093e+07	2.768e+07	2.42792e+07	1.91452e+07	1.58836e+07	2.75673e+07	1.9175e+07	0.566136	-0.820779	0.000543961	0.91	2.04451	down
Com_15603_pos	INH	C16 H26 N6 O5	382.196	7.495	383.203	Full match	No results	No results	1.01383e+06	952988	1.21369e+06	885407	1.03938e+06	1.02969e+06	1.44785e+06	776311	1.22103e+06	1.13138e+06	1.68262e+06	1.93348e+06	910576	2.45898e+06	1.70525e+06	1.26699e+06	2.25379e+06	1.49977e+06	1.8045e+06	1.79684e+06	0.618707	-0.692672	0.000573117	0.91	1.61	down
Com_22483_pos	Gly-Tyr	C11 H14 N2 O4	238.095	5.576	239.102	No results	No results	Full match	1.19406e+06	1.22432e+06	1.51004e+06	1.61476e+06	1.18757e+06	1.36252e+06	2.30673e+06	7.75196e+06	1.19934e+06	1.51559e+06	1.53987e+06	729171	560358	597450	607913	640169	500482	703032	621626	626439	2.92806	1.54995	0.000575222	0.93	2.6034	up
Com_3405_pos	PC (18:0/18:0)	C44 H88 N O8 P	789.615	10.531	790.622	No results	Invalid mass	No results	1.88991e+07	2.22314e+07	2.17392e+07	2.11083e+07	2.20123e+07	2.85918e+07	2.04925e+07	2.7901e+07	2.40278e+07	1.55456e+07	1.43529e+07	9.79857e+06	1.40776e+07	9.87088e+06	1.48131e+07	1.70077e+07	2.02001e+07	1.5735e+07	2.03179e+07	1.19958e+07	1.50199	0.586873	0.000584145	0.94	1.49542	up
Com_820_pos	1-Stearoylglycerol	C21 H42 O4	358.308	10.597	359.315	Full match	Full match	No results	1.56747e+08	1.00048e+08	1.31641e+08	1.44518e+08	1.77515e+08	5.39135e+08	1.16137e+08	1.58491e+08	4.2913e+07	2.00282e+08	5.92815e+07	4.35655e+07	4.03139e+07	4.78929e+07	6.31341e+07	5.50586e+07	5.34682e+07	8.04963e+07	5.06298e+07	5.46268e+07	3.22248	1.68817	0.000597169	0.91	2.35366	up
Com_2581_pos	PC (14:1e/20:3)	C42 H78 N O7 P	739.551	11.487	740.558	No results	Full match	No results	3.073e+07	2.11798e+07	2.75988e+07	2.76252e+07	2.7073e+07	2.75122e+07	2.73294e+07	2.51809e+07	2.39941e+07	1.81855e+07	4.33558e+07	2.66674e+07	4.2844e+07	3.04553e+07	8.59249e+07	3.28319e+07	6.08161e+07	4.03448e+07	6.87816e+07	4.62444e+07	0.536122	-0.899367	0.000721876	0.93	1.7291	down
Com_285_pos	Oleoyl ethylamide	C20 H39 N O	309.303	10.609	310.31	Full match	No results	No results	6.95087e+08	3.80087e+08	3.70114e+08	4.34747e+08	3.6447e+08	3.13035e+08	2.88065e+08	4.0946e+08	1.01372e+09	4.29033e+08	7.09003e+08	7.45446e+08	4.73944e+08	7.69821e+08	8.22437e+08	8.05798e+08	7.98636e+08	8.92113e+08	8.34689e+08	1.57481e+09	0.557493	-0.842975	0.000784863	0.9	2.55652	down
Com_9612_neg	5α-Dihydrotestosterone glucuronide	C25 H38 O8	466.257	8.899	465.25	Full match	No results	No results	365863	248577	418476	519830	323871	1.15712e+06	495992	375970	409319	671680	566721	208159	208340	200245	222116	194334	242540	190978	184033	221955	2.04422	1.03155	0.000876783	0.92	1.29325	up
Com_11074_pos	PC (22:6e/14:1)	C44 H76 N O7 P	761.538	9.589	762.545	No results	Full match	No results	5.87759e+06	6.764e+06	7.21928e+06	7.39113e+06	6.32772e+06	7.50313e+06	6.95088e+06	6.84421e+06	4.74765e+06	1.17978e+07	2.88498e+06	4.31637e+06	3.76975e+06	2.21831e+06	4.53065e+06	3.60165e+06	7.96686e+06	3.12552e+06	6.20539e+06	2.39959e+06	1.74122	0.800101	0.000964916	0.89	1.91178	up
Com_4729_neg	20-Hydroxy-(5Z,8Z,11Z,14Z)-eicosatetraenoic acid	C20 H32 O3	320.236	9.248	319.228	Full match	No results	Full match	2.33178e+06	2.00932e+06	2.61628e+06	2.15179e+06	1.72626e+06	3.51639e+06	3.64712e+06	1.98878e+06	2.11827e+06	2.8283e+06	3.94056e+06	1.02794e+06	936888	1.14335e+06	1.17615e+06	557089	648087	1.52872e+06	490097	874636	2.02331	1.01672	0.00109468	0.9	2.07355	up
Com_2364_pos	PC (14:0e/5:0)	C27 H56 N O7 P	537.38	10.72	538.387	No results	Full match	No results	3.9167e+07	3.39085e+07	1.64533e+07	2.89797e+07	4.1995e+07	3.48518e+07	8.02975e+06	1.0941e+07	1.21641e+07	4.37073e+07	2.90782e+07	4.40372e+07	5.28068e+07	6.80604e+07	8.34744e+07	3.80389e+07	1.06785e+08	5.86095e+07	8.48015e+07	6.96049e+07	0.425309	-1.23342	0.00118013	0.92	2.75882	down
Com_12625_pos	PC (16:4/18:5)	C42 H66 N O8 P	721.467	10.31	722.473	No results	Invalid mass	No results	2.96941e+06	3.45418e+06	4.97286e+06	2.95243e+06	3.43626e+06	2.79535e+06	1.61553e+07	3.13234e+06	3.72804e+06	2.8516e+06	3.69104e+06	1.63318e+06	1.6557e+06	1.50813e+06	1.69613e+06	1.42478e+06	1.80082e+06	2.02459e+06	1.48658e+06	1.77011e+06	2.48503	1.31326	0.00118051	0.93	2.15318	up
Com_102_neg	(±)12(13)-DiHOME	C18 H34 O4	314.246	8.55	313.239	Full match	Full match	Full match	1.57658e+08	2.01123e+08	3.10161e+08	1.99896e+08	2.07089e+08	1.97694e+08	3.16704e+08	4.41104e+08	2.53918e+08	2.76553e+08	2.95807e+08	1.43507e+08	1.10135e+08	9.88501e+07	1.58864e+08	1.61888e+08	1.4691e+08	1.35099e+08	1.72332e+08	1.15038e+08	1.66527	0.735755	0.00141869	0.9	1.63673	up
Com_147_pos	PC (14:0e/4:0)	C26 H54 N O7 P	523.364	10.053	524.371	No results	Full match	Full match	9.00322e+08	8.20808e+08	5.11108e+08	6.86482e+08	9.06508e+08	8.71883e+08	2.62661e+08	2.2979e+08	3.28243e+08	9.68206e+08	6.57242e+08	1.00462e+09	1.3278e+09	1.36062e+09	1.42988e+09	9.00797e+08	1.94607e+09	1.44662e+09	1.40201e+09	1.61555e+09	0.495447	-1.0132	0.00167518	0.92	2.76661	down
Com_4582_pos	4-Butylresorcinol	C10 H14 O2	166.099	6.021	167.107	No results	No results	Full match	3.87986e+07	3.82087e+07	2.03962e+07	4.6396e+06	1.46014e+07	6.69175e+06	2.51437e+07	2.61961e+06	3.76477e+06	3.00792e+07	1.38162e+07	2.85444e+06	2.61367e+06	2.45532e+06	3.01159e+06	3.17442e+06	2.03626e+06	3.02906e+06	1.97104e+06	2.37249e+06	4.9537	2.30851	0.00169916	0.92	2.72664	up
Com_7756_neg	3b,7b-Dihydroxy-5-androsten-17-one	C19 H28 O3	304.204	7.024	303.197	No results	No results	Full match	619475	643635	812779	777183	494496	904448	1.11279e+06	731897	539273	912223	1.0923e+06	353504	310192	395287	579447	452675	390786	385572	381926	347878	1.60957	0.686677	0.00187943	0.89	1.05113	up
Com_9940_pos	Anandamide (AEA)	C22 H37 N O2	353.293	9.664	354.3	Invalid mass	No results	No results	2.98088e+06	3.54439e+06	7.49808e+06	2.4343e+06	6.21417e+06	5.78677e+06	2.24098e+07	1.83681e+06	2.5514e+06	3.55909e+06	1.35249e+07	867097	953352	887480	953991	791177	874594	1.04056e+06	787697	1.09196e+06	2.70134	1.43368	0.00190906	0.91	2.4093	up
Com_4796_pos	PC (16:1e/16:2)	C40 H76 N O7 P	731.546	11.464	732.554	No results	Invalid mass	No results	1.25672e+07	2.20789e+07	2.51266e+07	2.16295e+07	1.27646e+07	2.76265e+07	1.52423e+07	1.59067e+07	2.27982e+07	2.20738e+07	3.26676e+07	2.84049e+07	2.43908e+07	1.58385e+07	3.69199e+07	2.53766e+07	3.84023e+07	3.37146e+07	3.60777e+07	3.80143e+07	0.638508	-0.647223	0.00204667	0.9	1.57951	down
Com_20493_neg	THC	C21 H30 O2	314.228	11.081	313.221	Invalid mass	No results	No results	134941	135881	157589	145118	84748.9	128205	680021	101798	69848.1	128913	128806	55006.4	53728.3	36933.7	50128.7	65317.9	85191.5	67483.5	60959.4	41962.9	2.73744	1.45283	0.00213959	0.94	2.51946	up
Com_41158_pos	Dihexyl nonanedioate	C21 H40 O4	263.225	5.627	264.232	Invalid mass	No results	No results	563684	658635	891511	921818	268434	333165	1.32402e+06	547441	590689	1.07401e+06	602943	339579	198454	191379	221077	168768	165509	231273	614661	531167	2.19719	1.13566	0.00241966	0.86	1.86232	up
Com_11235_neg	LPC 19:0	C27 H56 N O7 P	583.386	10.417	582.378	No results	Invalid mass	No results	1.15213e+06	777718	482619	665045	938680	698958	655406	571966	532937	1.15882e+06	876378	1.27879e+06	1.26103e+06	1.15017e+06	1.2996e+06	808642	1.8482e+06	810590	1.30609e+06	1.08416e+06	0.651187	-0.618857	0.00268305	0.87	1.99647	down
Com_46976_pos	Kinetin 9-riboside	C15 H17 N5 O5	347.122	4.975	348.129	No results	No results	Full match	674513	895409	612175	566337	754426	454727	544008	457402	307116	823804	859036	709315	1.05241e+06	612805	1.03995e+06	1.40002e+06	998276	806857	785564	1.08992e+06	0.651039	-0.619184	0.00271626	0.88	1.28399	down
Com_11529_pos	Phosphocholine	C5 H14 N O4 P	183.066	9.175	184.073	No results	Full match	No results	8.76112e+06	8.91312e+06	6.19536e+06	6.54452e+06	8.58863e+06	7.84787e+06	3.71031e+06	4.48025e+06	4.85278e+06	8.76432e+06	8.00217e+06	8.21343e+06	1.21991e+07	1.14894e+07	9.55053e+06	7.42641e+06	1.26775e+07	1.00565e+07	9.46855e+06	1.45037e+07	0.662806	-0.593341	0.00289272	0.87	2.27322	down
Com_18796_pos	Lysopc 18:3	C26 H48 N O7 P	517.316	10.33	518.323	No results	No results	Full match	2.75653e+06	3.60551e+06	2.12034e+06	1.62001e+06	3.18203e+06	2.89227e+06	951909	1.23465e+06	1.14612e+06	1.85217e+06	2.74209e+06	2.71112e+06	4.58457e+06	4.67594e+06	3.5434e+06	2.12054e+06	5.19375e+06	3.40761e+06	3.92245e+06	3.99914e+06	0.578894	-0.788629	0.00313855	0.86	1.87776	down
Com_9139_pos	LPC 15:1	C23 H46 N O7 P	479.301	8.493	480.308	No results	Full match	Full match	6.77077e+06	6.24453e+06	8.09776e+06	4.97027e+06	1.06166e+07	5.03802e+06	4.17411e+06	4.89212e+06	4.80344e+06	9.18424e+06	6.33411e+06	9.33024e+06	1.06592e+07	1.31162e+07	9.0159e+06	7.40264e+06	1.83277e+07	8.18552e+06	8.64586e+06	1.74909e+07	0.597114	-0.743921	0.00357447	0.86	1.46949	down
Com_20545_neg	Thioguanine	C5 H5 N5 S	167.026	5.967	166.019	No results	No results	Full match	59830.6	180008	140378	551783	167291	569320	76020.9	150478	28577.4	299997	59531.7	50823.6	48676.4	103446	38668.9	44846.9	54924.9	43485	45191.1	40992.1	4.19099	2.06729	0.00475333	0.88	1.84271	up
Com_2466_neg	1-Palmitoyl-Sn-Glycero-3-Phosphocholine	C24 H50 N O7 P	495.333	9.888	494.326	No results	No results	Full match	6.95362e+06	7.58644e+06	4.20556e+06	5.06841e+06	7.74434e+06	7.93299e+06	3.21969e+06	2.92483e+06	2.47857e+06	8.13666e+06	5.41399e+06	7.5013e+06	1.17771e+07	1.00352e+07	1.13033e+07	5.16462e+06	1.94427e+07	9.50658e+06	8.86924e+06	1.39687e+07	0.546218	-0.87245	0.00523782	0.86	2.41973	down
Com_29770_pos	D-Phenylalanine	C9 H11 N O2	165.079	6.405	166.086	No results	No results	Full match	2.95438e+06	2.59376e+06	3.0534e+06	1.33945e+06	1.76182e+06	1.40215e+06	3.7111e+06	1.41136e+06	1.48826e+06	2.86004e+06	1.87374e+06	1.17753e+06	1.12771e+06	1.65799e+06	1.21588e+06	1.40521e+06	1.33602e+06	1.48449e+06	1.04061e+06	1.20173e+06	1.66969	0.73958	0.00540234	0.86	2.2137	up
Com_22918_pos	3-Hydroxyanthranilic acid	C7 H7 N O3	153.04	1.286	154.047	No results	Invalid mass	No results	2.07828e+06	4.13532e+06	824824	616461	559461	1.01803e+06	1.40753e+06	277697	175481	1.24138e+06	2.41687e+06	2.94501e+06	3.14407e+06	1.68319e+06	2.65752e+06	1.83279e+06	2.99555e+06	2.75124e+06	1.90796e+06	2.85385e+06	0.489695	-1.03004	0.00568727	0.87	2.06038	down
Com_229_neg	LPC 17:0	C25 H52 N O7 P	555.354	9.759	554.347	No results	Invalid mass	No results	1.60671e+08	2.02208e+08	1.13973e+08	1.75522e+08	1.72055e+08	1.33275e+08	6.91213e+07	6.71721e+07	5.43635e+07	2.16936e+08	1.55462e+08	1.90381e+08	2.31991e+08	2.08073e+08	2.24465e+08	1.72947e+08	3.55172e+08	2.73628e+08	1.84102e+08	2.565e+08	0.606066	-0.722453	0.00618487	0.87	2.44294	down
Com_2108_pos	PC (14:0e/3:0)	C25 H52 N O7 P	509.349	9.501	510.356	No results	Full match	Full match	6.65037e+07	7.90641e+07	3.8471e+07	4.6381e+07	8.22181e+07	4.55351e+07	1.63278e+07	2.2088e+07	2.37785e+07	9.32325e+07	6.57062e+07	5.05892e+07	1.14291e+08	8.81203e+07	1.0449e+08	6.93355e+07	1.26991e+08	8.50096e+07	1.01615e+08	1.05585e+08	0.563323	-0.827967	0.00643095	0.87	2.69643	down
Com_93_pos	PC (14:0e/2:0)	C24 H50 N O7 P	495.332	9.178	496.339	No results	Full match	Full match	1.1017e+09	1.1018e+09	7.11961e+08	6.17381e+08	1.12818e+09	1.17234e+09	3.0017e+08	2.92689e+08	4.03649e+08	1.27842e+09	1.07096e+09	9.89497e+08	1.84259e+09	1.48953e+09	1.36788e+09	7.85005e+08	1.76317e+09	1.62417e+09	1.48921e+09	1.84268e+09	0.568416	-0.814981	0.00654241	0.85	1.91647	down
Com_11558_pos	Octanedioic acid	C8 H14 O4	174.089	5.598	175.096	No results	No results	Full match	7.2207e+06	5.92869e+06	6.38489e+06	3.34022e+06	4.76261e+06	3.8864e+06	1.85557e+06	2.98554e+06	5.88476e+06	6.97462e+06	6.48855e+06	7.53066e+06	9.5553e+06	1.0038e+07	1.29877e+07	1.48184e+07	1.43625e+07	6.90723e+06	1.11293e+07	2.6913e+06	0.510045	-0.971302	0.00659569	0.87	1.813	down
Com_7_pos	LPC 16:0	C24 H50 N O7 P	495.332	9.412	496.339	No results	Full match	Full match	8.37186e+09	8.40816e+09	4.44237e+09	3.41187e+09	7.61351e+09	7.82399e+09	2.19527e+09	1.93296e+09	2.71066e+09	8.29589e+09	7.24941e+09	7.57092e+09	1.05664e+10	1.01906e+10	1.00538e+10	6.10477e+09	1.2717e+10	1.02935e+10	9.34367e+09	1.13633e+10	0.578362	-0.789956	0.00662843	0.85	2.20378	down
Com_27597_pos	PC (16:0e/20:2)	C44 H86 N O7 P	771.615	6.732	772.623	No results	Full match	No results	2.20773e+06	3.28988e+06	1.69342e+06	2.09151e+06	3.1381e+06	3.42498e+06	3.06971e+06	4.47047e+06	4.28588e+06	3.07347e+06	1.54972e+06	1.16976e+06	1.26067e+06	2.36567e+06	1.37323e+06	2.5334e+06	2.15914e+06	2.64192e+06	2.71754e+06	2.29931e+06	1.53187	0.615292	0.00737281	0.83	1.60868	up
Com_11986_neg	LPC 14:1	C22 H44 N O7 P	511.292	7.901	510.284	No results	Invalid mass	No results	551309	175254	264927	215475	137971	86484.9	279428	102400	111914	96786	378219	394042	473542	133402	290333	259479	501203	218119	471084	755459	0.521809	-0.938405	0.00855288	0.82	1.44318	down
Com_6994_pos	PC (14:1e/5:0)	C27 H54 N O7 P	535.365	9.956	536.371	No results	Full match	No results	1.45572e+07	2.69036e+07	1.25497e+07	8.5101e+06	1.80133e+07	1.51669e+07	3.74265e+06	6.4728e+06	2.04416e+06	1.43119e+07	1.34541e+07	1.89077e+07	2.10493e+07	2.33471e+07	2.7569e+07	1.80257e+07	3.59529e+07	1.45742e+07	3.03823e+07	3.82856e+07	0.506203	-0.982212	0.00869057	0.88	1.88272	down
Com_33007_pos	PC (19:2/22:6)	C49 H82 N O8 P	843.571	10.574	844.579	No results	Invalid mass	No results	523498	504790	527429	565838	542443	523086	2.52536e+06	669114	752480	1.11155e+06	364309	394127	412402	396942	375370	416907	344223	706686	353024	436840	1.96285	0.972949	0.00879522	0.93	1.75429	up
Com_11171_neg	L-Palmitoylcarnitine	C23 H45 N O4	399.335	9.029	398.328	No results	No results	Full match	2.1364e+06	1.45161e+06	677016	1.08596e+06	736406	827557	1.29703e+06	966549	1.55623e+06	758552	1.67384e+06	2.67575e+06	1.11353e+06	1.28684e+06	2.46115e+06	1.46699e+06	1.50673e+06	1.37297e+06	1.68993e+06	2.16222e+06	0.660158	-0.599117	0.00888165	0.83	1.72845	down
Com_45842_pos	PC (22:3e/18:2)	C48 H88 N O7 P	821.643	9.28	822.651	No results	Invalid mass	No results	240278	270039	214472	212083	305711	212088	215240	207438	213441	264520	269439	319444	246120	1.41654e+06	427768	654532	317919	984591	627960	216032	0.429774	-1.21835	0.00912898	0.91	2.68069	down
Com_490_neg	Lysopc 17:0	C25 H52 N O7 P	509.349	10.308	508.341	No results	No results	Full match	9.27069e+07	8.24928e+07	4.97515e+07	7.51725e+07	8.34222e+07	7.20128e+07	3.44044e+07	2.65283e+07	3.06881e+07	8.27176e+07	5.12225e+07	1.07373e+08	9.78438e+07	9.33313e+07	1.13442e+08	7.34608e+07	1.4377e+08	8.9705e+07	1.03891e+08	1.08969e+08	0.640785	-0.642088	0.0114608	0.88	2.63967	down
Com_13368_pos	N-Acetyl-DL-phenylalanine	C11 H13 N O3	207.089	5.654	208.097	No results	No results	Full match	6.7237e+06	5.12306e+06	5.0288e+06	7.46053e+06	4.26273e+06	6.94369e+06	2.62458e+06	3.03369e+06	3.15276e+06	1.02446e+07	9.53892e+06	9.74886e+06	3.5695e+06	6.36843e+06	1.57681e+07	1.08999e+07	8.30974e+06	1.01493e+07	7.39462e+06	8.21936e+06	0.60687	-0.72054	0.011769	0.82	1.43453	down
Com_2529_neg	Prostaglandin F3α	C20 H32 O5	398.231	7.691	397.223	Invalid mass	No results	No results	5.3359e+06	7.34535e+06	6.35e+06	1.01288e+07	6.08898e+06	9.569e+06	1.10015e+07	1.24819e+07	4.62541e+06	1.02658e+07	9.44187e+06	6.89233e+06	4.3201e+06	3.65101e+06	6.94739e+06	3.01887e+06	7.03429e+06	4.24645e+06	3.56498e+06	5.82433e+06	1.5142	0.598554	0.0157634	0.81	1.48935	up
Com_2658_pos	PC (18:5/18:5)	C44 H68 N O8 P	769.457	9.417	770.464	No results	Invalid mass	No results	8.71811e+06	1.75327e+07	1.43273e+06	1.00866e+07	8.27809e+06	1.65664e+07	311270	322339	314260	9.04392e+06	6.59714e+06	2.39423e+07	3.18269e+07	9.52952e+06	2.41794e+07	2.47779e+06	4.04762e+07	3.39417e+07	2.08713e+07	1.86593e+07	0.341675	-1.5493	0.0166179	0.85	2.2787	down
Com_16697_pos	cGMP	C10 H12 N5 O7 P	345.048	9.415	346.056	No results	No results	Full match	2.64023e+06	6.31274e+06	2.97292e+06	3.95588e+06	3.28807e+06	4.07972e+06	1.6644e+06	2.4264e+06	1.09534e+06	3.10113e+06	2.64052e+06	5.8012e+06	6.05989e+06	3.86499e+06	6.6054e+06	2.46307e+06	6.13176e+06	6.74054e+06	4.81787e+06	5.13018e+06	0.627531	-0.672242	0.0171251	0.79	1.98639	down
Com_20157_pos	1,7-bis(4-hydroxyphenyl)heptan-3-one	C19 H22 O3	336.108	6.036	337.115	Invalid mass	No results	No results	754256	808458	2.079e+06	834431	976658	651232	723810	2.06585e+06	2.07561e+06	773459	653180	604284	561689	1.0252e+06	799647	426847	584629	749629	525845	867660	1.72723	0.788462	0.0179371	0.8	1.25358	up
Com_5153_neg	17α-Hydroxypregnenolone	C21 H32 O3	332.236	8.689	331.228	Full match	No results	Full match	4.52435e+06	2.6028e+06	3.62243e+06	4.93596e+06	3.05347e+06	1.71705e+06	1.85177e+06	2.7884e+06	1.50168e+06	3.15452e+06	2.65917e+06	1.54958e+06	2.50433e+06	1.3994e+06	1.30027e+06	1.38159e+06	1.5876e+06	4.01635e+06	960299	1.44524e+06	1.58225	0.661981	0.0185013	0.83	1.1244	up
Com_10188_pos	PC (20:4e/22:6)	C50 H82 N O7 P	839.57	9.6	840.578	No results	Invalid mass	No results	1.74577e+06	1.95219e+06	1.87925e+06	1.699e+06	1.80643e+06	1.67515e+06	2.17194e+06	1.52541e+06	1.47232e+06	1.78545e+06	2.05778e+06	2.78452e+06	2.92685e+06	2.46754e+06	3.70332e+06	1.33705e+06	4.61509e+06	2.94382e+06	1.34893e+06	2.63737e+06	0.660381	-0.59863	0.0206277	0.79	1.04123	down
Com_1279_neg	Prostaglandin H1	C20 H34 O5	336.228	8.55	335.221	Invalid mass	No results	No results	1.12736e+07	1.20344e+07	1.85701e+07	1.08477e+07	1.0774e+07	1.17005e+07	5.4335e+06	2.34487e+07	1.34664e+07	1.65592e+07	1.64128e+07	8.89494e+06	6.12321e+06	5.49654e+06	1.01251e+07	1.024e+07	7.39671e+06	8.39794e+06	9.38465e+06	6.92942e+06	1.50007	0.585027	0.0259711	0.84	1.41233	up
Com_2560_neg	LPC 19:1	C27 H54 N O7 P	581.37	9.976	580.363	No results	Invalid mass	No results	5.30287e+06	7.986e+06	3.65342e+06	6.18599e+06	6.94617e+06	4.64539e+06	1.94703e+06	3.03752e+06	949963	5.05667e+06	4.03228e+06	6.81016e+06	6.2232e+06	6.84077e+06	8.65124e+06	5.44862e+06	1.25615e+07	3.89408e+06	1.052e+07	1.26044e+07	0.589164	-0.76326	0.0265871	0.79	1.24515	down
Com_13656_pos	Glycohyocholic acid Sodium salt	C26 H42 N Na O6	487.29	8.492	488.298	No results	No results	Full match	5.35176e+06	5.16247e+06	2.36465e+06	2.64208e+06	5.51515e+06	3.79143e+06	1.45078e+06	844003	2.59193e+06	3.96796e+06	5.75779e+06	3.51247e+06	4.67906e+06	6.6081e+06	5.59606e+06	3.17964e+06	5.96133e+06	3.43655e+06	6.71092e+06	6.10055e+06	0.653485	-0.613775	0.0270965	0.82	1.82532	down
Com_261_pos	Lysopc 20:4	C28 H50 N O7 P	543.33	9.656	544.337	No results	No results	Full match	5.81915e+08	8.66257e+08	4.64744e+08	3.88929e+08	8.38661e+08	5.73612e+08	8.44057e+07	1.27858e+08	1.19569e+08	6.41691e+08	5.53634e+08	3.75769e+08	8.02052e+08	8.71105e+08	8.92872e+08	4.58594e+08	1.18325e+09	6.96086e+08	1.01384e+09	1.14369e+09	0.586623	-0.769495	0.0296319	0.78	2.58065	down
Com_18828_pos	5-[(1-benzothiophen-3-ylmethyl)sulfanyl]-1-methyl-4-nitro-1H-imidazole	C13 H11 N3 O2 S2	210.1	4.839	211.107	Invalid mass	No results	No results	1.3368e+06	3.57107e+06	1.67586e+06	2.7793e+06	373288	1.3322e+06	1.46396e+06	2.27983e+06	888338	1.84699e+06	4.00149e+06	1.87666e+06	2.9147e+06	2.42835e+06	2.85829e+06	2.22266e+06	3.1787e+06	3.20593e+06	1.50322e+06	2.42636e+06	0.65928	-0.601036	0.0309057	0.81	1.72662	down
Com_4523_neg	Syringic acid	C9 H10 O5	198.052	5.569	395.098	No results	No results	Full match	1.69802e+06	3.39879e+06	1.1338e+06	1.57289e+06	605943	1.05613e+06	408403	2.34888e+06	781382	288336	6.7911e+06	846341	2.42539e+06	2.9025e+06	3.3946e+06	938782	728820	3.80409e+06	2.07611e+06	1.06967e+07	0.384129	-1.38034	0.0326703	0.76	1.68599	down
Com_15203_neg	1a,1b-Dihomo prostaglandin E1	C22 H38 O5	364.26	9.132	363.252	Invalid mass	No results	No results	413331	414692	1.97657e+06	491695	563442	688832	1.07858e+06	1.10139e+06	499250	730230	789598	289956	359461	499426	645906	371024	445577	549634	321987	441412	1.68817	0.755461	0.0338294	0.76	1.77001	up
Com_15898_pos	Mezlocillin	C21 H25 N5 O8 S2	556.145	10.879	557.152	Invalid mass	No results	No results	407661	715230	465765	417756	542857	2.06913e+06	575827	782014	373021	1.15021e+06	552079	1.01748e+06	1.38527e+06	652846	1.13083e+06	686413	1.81427e+06	1.85424e+06	1.51535e+06	914011	0.650838	-0.619629	0.0342888	0.77	1.76797	down
Com_8984_pos	5beta-Androstane-3,17-dione	C19 H28 O2	288.209	6.349	289.216	No results	No results	Full match	2.472e+06	1.21979e+06	2.62693e+06	1.99067e+06	1.76985e+06	3.22453e+06	2.57206e+07	3.10681e+06	2.98685e+06	3.48616e+06	5.77586e+06	1.42636e+06	963072	1.26183e+06	1.53167e+06	2.28332e+06	1.38188e+06	1.59458e+06	978547	1.12648e+06	2.65255	1.40738	0.0422456	0.83	1.87786	up
Com_1217_neg	Bilirubin	C33 H36 N4 O6	584.265	5.799	583.257	Full match	No results	Full match	503845	933009	2.35018e+06	2.78851e+06	2.47884e+06	2.71897e+06	1.8038e+06	1.15864e+07	4.04641e+06	1.15891e+06	1.18142e+06	1.25596e+06	1.22572e+06	780381	828544	1.49334e+06	1.24461e+06	1.55986e+06	644058	1.65195e+06	2.55935	1.35578	0.0499512	0.76	1.00513	up

## Sheet: day 60
ID	Name	Formula	Molecular Weight	RT [min]	m/z	mzCloud_Results	mzVault_Results	MassList_Results	AMW 2	AMW 1	AMW 5	AMW 3	AMW 4	AMW 6	AMW 8	AMW 10	AMW 7	AMW 9	Control 8	Control 4	Control 6	Control 1	Control 3	Control 9	Control 7	Control 5	Control 2	Control 10	FC	log2FC	Pvalue	ROC	VIP	Up_Down
Com_18275_pos	2-[3-(4-pyridyl)-1H-1,2,4-triazol-5-yl]pyridine	C12 H9 N5	223.084	5.878	224.092	Invalid mass	No results	No match	1.34441e+06	778969	4.09676e+06	1.10004e+06	842076	1.533e+06	1.78378e+06	1.32567e+06	1.18863e+06	1.12364e+06	6.47273e+06	9.56709e+06	8.83354e+06	1.71368e+06	5.03745e+06	6.19258e+06	6.20951e+06	6.798e+06	7.93299e+06	9.05154e+06	0.222934	-2.16531	1.24446e-06	0.98	2.74271	down
Com_16405_neg	N-Acetyl-L-tyrosine	C11 H13 N O4	223.085	5.901	222.078	No results	No results	Full match	260455	234701	525416	170345	149166	190995	234041	179387	274020	182968	937069	1.32112e+06	1.01161e+06	261131	607315	1.09242e+06	852302	971234	916879	1.22347e+06	0.261187	-1.93685	1.64541e-06	0.98	4.46683	down
Com_29360_pos	D & C Yellow 11	C18 H11 N O2	273.083	6.696	274.09	Invalid mass	No results	No results	182904	244415	223669	227598	454543	478903	258820	384286	269257	242768	635484	800850	630295	286438	884192	609060	687291	828893	463467	501436	0.468938	-1.09253	6.40481e-05	0.96	2.38611	down
Com_20545_neg	Thioguanine	C5 H5 N5 S	167.026	5.967	166.019	No results	No results	Full match	435658	330476	218531	341530	447372	326146	399966	446116	547977	46436.5	223250	35521.1	34112.9	67771.9	40485.5	33091.4	51472.8	60144.2	37782.2	267602	4.15892	2.05621	0.000129388	0.93	3.93989	up
Com_52573_pos	2-(cyclopropylcarbonyl)-3-(4-fluoroanilino)acrylonitrile	C13 H11 F N2 O	268.043	5.859	269.05	Invalid mass	No results	No results	226286	333297	396726	440629	450302	271080	179170	232005	499353	411160	99527.3	153098	130170	221023	300052	80896.8	107499	200966	83734.7	263788	2.0966	1.06805	0.000617313	0.91	3.5543	up
Com_147_pos	PC (14:0e/4:0)	C26 H54 N O7 P	523.364	10.053	524.371	No results	Full match	Full match	6.3682e+08	6.43158e+08	9.61155e+08	5.73214e+08	6.33345e+08	6.31178e+08	4.52566e+08	6.80146e+08	7.82802e+08	4.5355e+08	7.72271e+08	1.23439e+09	1.13322e+09	8.92593e+08	1.23117e+09	1.24227e+09	1.24853e+09	6.44648e+08	7.47504e+08	7.20156e+08	0.653501	-0.613738	0.00146647	0.9	2.33663	down
Com_24199_pos	ACar 20:0	C27 H54 N O4	455.397	8.32	456.404	No results	Invalid mass	No results	465511	688569	554583	530401	420209	645544	197894	429327	630215	221687	815246	840180	1.01343e+06	562088	1.41825e+06	874009	525428	701227	1.23843e+06	766770	0.546421	-0.871916	0.00169048	0.92	1.54043	down
Com_18384_pos	RPK	C17 H33 N7 O4	798.509	8.308	400.262	Invalid mass	No results	No results	4.73835e+06	6.9747e+06	3.31097e+06	4.8309e+06	5.96554e+06	4.24083e+06	6.04571e+06	5.76304e+06	3.80981e+06	6.36455e+06	4.61591e+06	2.47822e+06	912572	3.15e+06	816237	1.99005e+06	2.36436e+06	4.64694e+06	3.61453e+06	3.47211e+06	1.85469	0.89118	0.00433475	0.92	2.16501	up
Com_261_pos	Lysopc 20:4	C28 H50 N O7 P	543.33	9.656	544.337	No results	No results	Full match	4.94742e+08	4.01377e+08	6.77277e+08	4.47825e+08	6.15864e+08	5.67189e+08	3.37185e+08	4.29219e+08	5.54626e+08	2.39305e+08	5.65449e+08	9.49206e+08	9.02178e+08	8.43844e+08	9.34074e+08	8.85088e+08	7.47358e+08	4.12987e+08	5.88541e+08	5.28892e+08	0.647575	-0.62688	0.00439105	0.84	2.17155	down
Com_4729_neg	20-Hydroxy-(5Z,8Z,11Z,14Z)-eicosatetraenoic acid	C20 H32 O3	320.236	9.248	319.228	Full match	No results	Full match	5.24422e+06	6.57932e+06	3.49812e+06	6.62307e+06	5.76262e+06	6.42568e+06	5.36648e+06	5.44882e+06	6.06205e+06	8.0383e+06	3.51815e+06	2.3108e+06	5.01828e+06	8.2999e+06	4.75392e+06	2.71247e+06	2.29405e+06	3.80312e+06	3.88588e+06	2.76037e+06	1.50034	0.585287	0.00627678	0.85	1.76604	up
Com_33481_pos	PC (18:1/20:5)	C46 H80 N O8 P	805.56	7.243	806.567	No results	Full match	No results	851908	944856	1.17702e+06	1.30794e+06	911908	759290	1.47795e+06	1.58017e+06	1.15673e+06	1.27949e+06	1.46023e+06	3.33667e+06	1.51904e+06	1.3706e+06	2.63937e+06	1.40923e+06	1.04357e+06	1.53391e+06	1.46634e+06	1.63726e+06	0.657277	-0.605427	0.00921809	0.84	2.55968	down
Com_14588_pos	Adenosine5'-diphosphoglucose	C16 H23 N5 Na2 O15 P2	633.048	9.665	634.056	No results	No results	Full match	4.35794e+06	7.12715e+06	4.26849e+06	3.16177e+06	3.81078e+06	4.49561e+06	5.40531e+06	4.43882e+06	3.67087e+06	6.34418e+06	4.43588e+06	823043	782351	2.75528e+06	781669	693421	647577	5.19251e+06	5.97003e+06	2.90235e+06	1.88443	0.914132	0.00926419	0.8	2.26903	up
Com_434_neg	2-Mercaptobenzothiazole	C7 H5 N S2	166.987	5.965	165.98	Full match	No results	No results	1.13951e+08	6.10928e+07	4.79137e+07	8.17394e+07	8.20375e+07	9.58646e+07	5.99576e+07	9.48146e+07	1.05726e+08	7.59472e+07	4.77169e+07	310095	289919	8.44835e+07	155603	293489	113172	5.18443e+07	7.85379e+07	5.93263e+07	2.53518	1.34209	0.0104074	0.88	2.81662	up
Com_23151_pos	cis-gondoic acid	C20 H38 O2	310.287	10.691	311.294	No results	No results	Full match	1.70182e+06	2.52122e+06	859505	1.85538e+06	1.78997e+06	3.52139e+06	2.21259e+06	1.95586e+06	2.02595e+06	2.91817e+06	1.9876e+06	752718	769855	1.4942e+06	750168	642190	812995	1.75368e+06	2.77278e+06	1.33617e+06	1.63413	0.708519	0.0135601	0.83	2.02224	up
Com_4621_pos	N,N'-di[4-(2,6-dimethylmorpholino)phenyl]thiourea	C25 H34 N4 O2 S	476.223	5.315	477.23	Invalid mass	No results	No results	2.28521e+07	2.70186e+07	1.00605e+07	2.60941e+07	2.55323e+07	2.72671e+07	2.65549e+07	2.85881e+07	2.67655e+07	2.80927e+07	2.96948e+07	2.39564e+06	1.41562e+06	2.25676e+07	1.59034e+06	1.28375e+06	2.29027e+06	2.68509e+07	3.43277e+07	8.18977e+06	1.90516	0.929911	0.0136461	0.73	2.44461	up
Com_93_pos	PC (14:0e/2:0)	C24 H50 N O7 P	495.332	9.178	496.339	No results	Full match	Full match	8.53267e+08	7.55882e+08	1.21402e+09	7.1651e+08	7.79836e+08	8.1032e+08	4.69287e+08	8.12033e+08	1.04698e+09	5.6819e+08	7.89704e+08	1.62236e+09	1.68421e+09	1.19833e+09	1.48417e+09	1.87549e+09	1.32193e+09	6.72591e+08	8.75381e+08	7.50471e+08	0.653894	-0.61287	0.0155918	0.77	1.8722	down
Com_1862_pos	C-8 Ceramide-1-phosphate	C26 H52 N O6 P	505.351	9.423	506.36	Full match	No results	No results	8.28414e+07	6.41627e+07	4.18122e+07	7.19436e+07	8.58581e+07	9.28833e+07	1.01149e+08	1.0311e+08	9.4001e+07	1.15575e+08	5.16064e+07	8.35012e+06	7.34676e+06	9.18844e+07	6.6571e+06	4.31826e+06	1.20278e+07	1.01063e+08	1.09584e+08	7.48002e+07	1.82478	0.867721	0.0181672	0.75	2.25114	up
Com_15646_pos	Sebacic acid	C10 H18 O4	202.121	5.533	427.232	No results	No results	Full match	4.26321e+06	5.55845e+06	1.88483e+06	5.38792e+06	5.59299e+06	5.70445e+06	5.00349e+06	5.02404e+06	5.61599e+06	5.62227e+06	4.81642e+06	576328	415076	5.36321e+06	398832	361729	366805	5.19979e+06	5.43824e+06	4.6986e+06	1.79691	0.845517	0.0205495	0.83	2.63712	up
Com_2950_pos	Tauroursodeoxycholic acid Dihydrate	C26 H49 N O8 S	535.318	10.107	536.325	No results	No results	Full match	2.91232e+07	3.4446e+07	2.04121e+07	3.26493e+07	2.66105e+07	4.29615e+07	5.51622e+07	5.78692e+07	4.3575e+07	7.35646e+07	4.42301e+07	1.95064e+06	1.19787e+06	2.46005e+07	1.55888e+06	570520	2.12779e+06	5.74455e+07	7.49799e+07	2.52696e+07	1.7799	0.831794	0.0212496	0.73	2.36178	up
Com_5547_pos	Arachidonoyl ethanolamide phosphate	C22 H38 N O5 P	876.493	5.554	877.501	Invalid mass	No results	No results	1.91241e+07	1.9176e+07	6.95859e+06	1.56196e+07	1.83591e+07	2.03777e+07	1.93317e+07	2.00157e+07	2.10223e+07	2.10409e+07	1.98247e+07	1.78128e+06	1.07477e+06	1.94896e+07	1.6426e+06	1.24488e+06	1.70736e+06	1.82714e+07	2.05712e+07	1.60991e+07	1.77988	0.831776	0.0214123	0.76	2.367	up
Com_7435_pos	2-Methyl-S-benzothiazole	C8 H7 N S2	181.002	6.643	182.009	Full match	No results	No results	2.23283e+07	1.72464e+07	1.16762e+07	3.37812e+07	9.70272e+06	2.13483e+07	2.07562e+07	1.54139e+07	1.23941e+07	1.49009e+07	1.57577e+07	695380	468037	2.59184e+07	382667	476781	592098	1.31221e+07	1.95247e+07	2.76448e+07	1.7168	0.779725	0.0238094	0.68	2.29334	up
Com_24715_pos	3,5-Diiodotyrosine	C9 H9 I2 N O3	432.868	5.53	433.875	No results	No results	Full match	3.69079e+06	3.56244e+06	1.90951e+06	3.33322e+06	2.83289e+06	3.46898e+06	3.24937e+06	3.92958e+06	3.02727e+06	2.4731e+06	3.11784e+06	615731	816869	4.59271e+06	922707	455967	526496	2.95609e+06	2.88563e+06	2.88357e+06	1.59188	0.670729	0.0242664	0.77	2.14945	up
Com_17760_pos	NKK	C16 H32 N6 O5	388.242	6.11	389.25	Full match	No results	No results	2.58809e+06	3.17424e+06	1.6107e+06	2.86613e+06	1.64723e+06	3.35548e+06	4.95554e+06	3.52121e+06	2.29233e+06	5.0363e+06	3.05613e+06	394269	371332	1.96501e+06	406499	676760	511684	3.41557e+06	4.06824e+06	3.12013e+06	1.72623	0.787622	0.0244862	0.73	2.25633	up
Com_5947_pos	PC (18:4/18:4)	C44 H72 N O8 P	773.491	9.544	774.498	No results	Invalid mass	No results	1.82194e+07	1.35818e+07	9.34778e+06	1.42664e+07	1.23879e+07	1.58151e+07	1.89789e+07	2.17328e+07	1.78978e+07	1.91964e+07	1.83522e+07	1.49895e+06	2.55906e+06	1.25206e+07	1.55667e+06	1.45596e+06	2.51918e+06	1.77599e+07	2.26063e+07	1.63797e+07	1.6606	0.731704	0.0251083	0.71	2.26203	up
Com_4244_pos	Lysopg 18:1	C24 H47 O9 P	510.296	5.596	511.304	No results	No results	Full match	2.61583e+07	1.97523e+07	7.03803e+06	1.98635e+07	1.94753e+07	2.45101e+07	1.95762e+07	2.115e+07	2.29349e+07	2.36427e+07	2.39171e+07	1.56787e+06	1.58817e+06	2.25449e+07	1.98354e+06	1.57571e+06	2.73938e+06	2.15906e+07	2.33024e+07	1.74371e+07	1.72606	0.787486	0.025146	0.72	2.36901	up
Com_19596_pos	Irganox 259	C40 H62 O6	660.443	8.126	661.45	Invalid mass	No results	No results	2.8509e+06	2.74321e+06	1.18589e+06	2.34105e+06	3.07808e+06	2.79958e+06	2.87345e+06	3.10075e+06	1.7704e+06	3.88417e+06	2.94686e+06	260487	277158	2.61833e+06	238407	234011	311299	2.77982e+06	3.8358e+06	2.27246e+06	1.68799	0.75531	0.0255589	0.75	2.30801	up
Com_2125_pos	Azaspiracid-1	C47 H71 N O12	1683.03	9.707	842.521	Invalid mass	No results	No results	4.86493e+07	5.99149e+07	1.60371e+07	5.19335e+07	4.14395e+07	5.33077e+07	7.59583e+07	5.69482e+07	6.88099e+07	9.33689e+07	7.30795e+07	4.84959e+06	3.31937e+06	4.06941e+07	3.08201e+06	2.56955e+06	3.67183e+06	7.58929e+07	6.554e+07	4.77267e+07	1.76755	0.821749	0.0257045	0.74	2.24825	up
Com_2059_pos	4-oxododecanedioic acid	C12 H20 O5	226.118	5.546	227.126	Invalid mass	No results	No results	5.12701e+07	5.61859e+07	2.35134e+07	5.15573e+07	6.17205e+07	6.14687e+07	6.27247e+07	6.4838e+07	5.61099e+07	6.05012e+07	6.16327e+07	6.65394e+06	6.45388e+06	6.30853e+07	7.38019e+06	5.26115e+06	7.26405e+06	5.612e+07	7.347e+07	4.58682e+07	1.65038	0.7228	0.0261547	0.69	2.40483	up
Com_2234_pos	Cortisone	C21 H28 O5	1440.77	5.565	721.391	Invalid mass	No results	No results	7.9392e+07	8.65128e+07	2.25983e+07	7.4495e+07	7.31308e+07	6.32583e+07	8.33548e+07	8.49743e+07	6.68086e+07	8.0629e+07	7.73225e+07	6.07729e+06	6.38147e+06	8.85881e+07	8.43217e+06	5.35442e+06	6.16747e+06	7.36665e+07	8.48623e+07	6.9429e+07	1.67766	0.746448	0.0289394	0.7	2.41006	up
Com_2733_pos	PC (18:5/20:5)	C46 H72 N O8 P	797.489	9.728	798.496	No results	Invalid mass	No results	2.64221e+07	5.18276e+07	8.60539e+06	3.50109e+07	3.76006e+07	4.18695e+07	4.28886e+07	4.24668e+07	6.35434e+07	5.7296e+07	3.88752e+07	2.50165e+06	1.38469e+06	2.07587e+07	1.85631e+06	1.20007e+06	2.14703e+06	7.36958e+07	8.4702e+07	2.64554e+07	1.60713	0.684485	0.0293955	0.73	2.4003	up
Com_2243_pos	FRH	C21 H30 N8 O4	916.486	5.525	917.494	Invalid mass	No results	No results	5.96089e+07	3.87818e+07	2.58671e+07	5.07403e+07	6.40478e+07	6.17102e+07	6.28714e+07	6.8773e+07	6.05462e+07	6.49049e+07	6.20511e+07	4.6441e+06	5.35364e+06	7.13758e+07	5.36312e+06	4.33769e+06	4.1982e+06	6.14082e+07	8.06464e+07	4.93939e+07	1.59947	0.677596	0.0306035	0.67	2.92367	up
Com_306_pos	PC (22:6e/19:2)	C49 H84 N O7 P	829.612	8.566	813.592	No results	Invalid mass	No results	8.10694e+07	7.72993e+07	3.13831e+07	7.48399e+07	9.00912e+07	9.62845e+07	9.39143e+07	9.26504e+07	8.69117e+07	1.01582e+08	9.47568e+07	1.8654e+06	1.22299e+07	8.99088e+07	1.06024e+07	1.13859e+07	1.12297e+07	9.01809e+07	9.67231e+07	6.96634e+07	1.69078	0.757692	0.0339777	0.71	2.15536	up
Com_2658_pos	PC (18:5/18:5)	C44 H68 N O8 P	769.457	9.417	770.464	No results	Invalid mass	No results	1.2998e+07	1.16551e+07	2.50221e+07	1.30309e+07	1.77411e+07	2.26422e+07	5.2253e+06	9.30076e+06	1.58871e+07	2.75489e+06	1.34484e+07	3.75743e+07	3.39331e+07	1.98909e+07	3.57295e+07	4.72189e+07	3.55901e+07	6.73683e+06	1.54547e+07	1.49169e+07	0.523075	-0.934911	0.034547	0.78	1.48224	down
Com_42897_pos	tetranor-12(R)-HETE	C16 H26 O3	248.177	6.964	249.184	Invalid mass	No results	No results	183081	205225	1.28946e+06	216928	179971	157616	156254	180488	202049	1.33265e+06	1.01644e+06	1.14827e+06	1.18612e+06	213428	871107	791579	1.28324e+06	251552	167792	709968	0.537173	-0.896541	0.03646	0.73	2.33228	down
Com_2027_pos	Gamithromycin	C40 H76 N2 O12	776.527	8.32	777.535	Invalid mass	No results	No results	6.55929e+07	6.98683e+07	3.24895e+07	6.96681e+07	7.31406e+07	7.72981e+07	3.12508e+07	7.89113e+07	7.18179e+07	9.16673e+07	8.05132e+07	6.00745e+06	4.46455e+06	7.87725e+07	6.1071e+06	4.4972e+06	6.83559e+06	8.25619e+07	9.57164e+07	6.41272e+07	1.54027	0.623184	0.0387787	0.62	2.18856	up
Com_48216_pos	PC (18:3e/18:5)	C44 H74 N O7 P	759.519	11.161	760.526	No results	Full match	No results	680235	283679	315286	387598	902231	1.04128e+06	293032	301616	409778	491658	252805	313569	316283	518596	363038	248604	326431	301906	301512	244609	1.60208	0.679944	0.0397785	0.73	2.01363	up
Com_15038_pos	Homo-Gamma-Linolenic Acid (C20:3)	C20 H34 O2	306.255	9.712	307.263	No results	No results	Full match	4.20842e+06	5.29627e+06	2.88452e+06	4.42787e+06	4.17788e+06	4.75378e+06	6.83321e+06	5.05724e+06	4.62226e+06	9.16834e+06	6.16602e+06	396712	1.5219e+06	4.10073e+06	1.27182e+06	974275	1.64165e+06	5.35605e+06	8.41997e+06	3.44691e+06	1.54462	0.627254	0.0401088	0.73	2.25472	up
Com_5234_pos	PC (18:5e/16:4)	C42 H68 N O7 P	729.465	9.564	730.473	No results	Invalid mass	No results	1.12496e+07	1.92293e+07	6.14291e+06	1.02765e+07	1.20347e+07	1.23491e+07	1.10213e+07	1.92521e+07	1.34845e+07	3.08233e+07	1.67517e+07	1.7018e+06	1.64516e+06	1.30686e+07	1.65876e+06	1.4382e+06	1.71747e+06	1.80957e+07	2.90715e+07	8.95776e+06	1.54998	0.632251	0.0402543	0.7	2.05137	up
Com_5490_neg	14,15-Leukotriene E4	C23 H37 N O5 S	439.235	6.648	438.228	Invalid mass	No results	No results	542516	1.56704e+06	532785	1.91012e+06	929223	354482	2.10681e+06	908076	531331	1.31946e+06	666461	627725	268425	1.27407e+06	642329	504112	404422	513105	351961	582201	1.83414	0.875101	0.040505	0.75	1.40924	up
Com_1104_pos	Dinophysistoxin-2	C44 H68 O13	393.233	9.699	394.241	Invalid mass	No results	No results	1.14419e+08	7.17755e+07	9.87209e+06	1.1841e+08	1.07297e+08	1.2106e+08	1.33314e+08	1.8347e+08	6.6306e+07	2.18409e+08	1.57605e+08	5.46684e+06	5.21046e+06	6.58473e+07	3.34238e+06	1.24313e+06	2.38923e+06	1.69649e+08	2.21932e+08	8.65774e+07	1.59098	0.669916	0.0479719	0.7	2.14354	up
