# Supplementary material for: Multi-omics reveals that alkaline mineral water improves the respiratory health and growth performance of transported calves
Source: Microbiome. 2024 Mar 8;12:48. doi: 10.1186/s40168-023-01742-4 (PMC10921756; doi:10.1186/s40168-023-01742-4)
Supplement: Supplementary file 13 — Additional file 12: Supplementary Table 9. Results of KEGG Enrichment Analysis on Differentially Expressed Metabolites between the AMW and Control Groups at Each Time Point (Excel Table). [file 40168_2023_1742_MOESM12_ESM.xlsx]

## Sheet: day -3
MapID	MapTitle	Pvalue	x	y	n	N	EnrichDirect	MetaIDs	kegg_cpd_id
map01040	Biosynthesis of unsaturated fatty acids	0.0426831	2	13	5	180	Over	Docosapentaenoic acid; Erucic acid	cpd:C16513,cpd:C08316
map04066	HIF-1 signaling pathway	0.0549348	1	2	5	180	Over	Ascorbic acid	cpd:C00072
map00053	Ascorbate and aldarate metabolism	0.107428	1	4	5	180	Over	Ascorbic acid	cpd:C00072
map00860	Porphyrin and chlorophyll metabolism	0.107428	1	4	5	180	Over	Bilirubin	cpd:C00486
map04976	Bile secretion	0.142439	2	25	5	180	Over	Bilirubin; Lithocholic acid	cpd:C00486,cpd:C03990
map00480	Glutathione metabolism	0.181771	1	7	5	180	Over	Ascorbic acid	cpd:C00072
map04977	Vitamin digestion and absorption	0.228518	1	9	5	180	Over	Ascorbic acid	cpd:C00072

## Sheet: day 30
MapID	MapTitle	Pvalue	x	y	n	N	EnrichDirect	MetaIDs	kegg_cpd_id
map00100	Steroid biosynthesis	0.0611111	1	1	11	180	Over	Ergocalciferol	cpd:C05441
map00983	Drug metabolism - other enzymes	0.0611111	1	1	11	180	Over	Thioguanine	cpd:C07648
map04022	cGMP-PKG signaling pathway	0.0611111	1	1	11	180	Over	cGMP	cpd:C00942
map04740	Olfactory transduction	0.0611111	1	1	11	180	Over	cGMP	cpd:C00942
map04744	Phototransduction	0.0611111	1	1	11	180	Over	cGMP	cpd:C00942
map01212	Fatty acid metabolism	0.118808	1	2	11	180	Over	L-Palmitoylcarnitine	cpd:C02990
map04713	Circadian entrainment	0.118808	1	2	11	180	Over	cGMP	cpd:C00942
map04730	Long-term depression	0.118808	1	2	11	180	Over	cGMP	cpd:C00942
map04960	Aldosterone-regulated sodium reabsorption	0.118808	1	2	11	180	Over	Cortisone	cpd:C00762
map05231	Choline metabolism in cancer	0.118808	1	2	11	180	Over	Phosphocholine	cpd:C00588
map00071	Fatty acid degradation	0.173264	1	3	11	180	Over	L-Palmitoylcarnitine	cpd:C02990
map00564	Glycerophospholipid metabolism	0.173264	1	3	11	180	Over	Phosphocholine	cpd:C00588
map04540	Gap junction	0.173264	1	3	11	180	Over	cGMP	cpd:C00942
map04918	Thyroid hormone synthesis	0.173264	1	3	11	180	Over	3,5-Diiodotyrosine	cpd:C01060
map04924	Renin secretion	0.173264	1	3	11	180	Over	cGMP	cpd:C00942
map04970	Salivary secretion	0.173264	1	3	11	180	Over	cGMP	cpd:C00942
map00140	Steroid hormone biosynthesis	0.182782	2	13	11	180	Over	Cortisone; 5beta-Androstane-3,17-dione	cpd:C00762,cpd:C03772
map00860	Porphyrin and chlorophyll metabolism	0.224643	1	4	11	180	Over	Bilirubin	cpd:C00486
map04270	Vascular smooth muscle contraction	0.224643	1	4	11	180	Over	cGMP	cpd:C00942
map04742	Taste transduction	0.224643	1	4	11	180	Over	D-Phenylalanine	cpd:C02265
map04921	Oxytocin signaling pathway	0.224643	1	4	11	180	Over	cGMP	cpd:C00942
map04923	Regulation of lipolysis in adipocytes	0.224643	1	4	11	180	Over	cGMP	cpd:C00942
map00230	Purine metabolism	0.273103	1	5	11	180	Over	cGMP	cpd:C00942
map04611	Platelet activation	0.273103	1	5	11	180	Over	cGMP	cpd:C00942
map04925	Aldosterone synthesis and secretion	0.273103	1	5	11	180	Over	cGMP	cpd:C00942
map05200	Pathways in cancer	0.273103	1	5	11	180	Over	Cortisone	cpd:C00762
map05215	Prostate cancer	0.273103	1	5	11	180	Over	Cortisone	cpd:C00762
map00360	Phenylalanine metabolism	0.476632	1	10	11	180	Over	D-Phenylalanine	cpd:C02265
map00380	Tryptophan metabolism	0.476632	1	10	11	180	Over	3-Hydroxyanthranilic acid	cpd:C00632
map00350	Tyrosine metabolism	0.572323	1	13	11	180	Over	3,5-Diiodotyrosine	cpd:C01060
map04976	Bile secretion	0.652249	2	25	11	180	Over	Bilirubin; cGMP	cpd:C00486,cpd:C00942

## Sheet: day60
MapID	MapTitle	Pvalue	x	y	n	N	EnrichDirect	MetaIDs	kegg_cpd_id
map00983	Drug metabolism - other enzymes	0.0166667	1	1	3	180	Over	Thioguanine	cpd:C07648
map04960	Aldosterone-regulated sodium reabsorption	0.0331471	1	2	3	180	Over	Cortisone	cpd:C00762
map04918	Thyroid hormone synthesis	0.0494424	1	3	3	180	Over	3,5-Diiodotyrosine	cpd:C01060
map05200	Pathways in cancer	0.0814816	1	5	3	180	Over	Cortisone	cpd:C00762
map05215	Prostate cancer	0.0814816	1	5	3	180	Over	Cortisone	cpd:C00762
map00140	Steroid hormone biosynthesis	0.202441	1	13	3	180	Over	Cortisone	cpd:C00762
map00350	Tyrosine metabolism	0.202441	1	13	3	180	Over	3,5-Diiodotyrosine	cpd:C01060
